# Supplementary material for: Non-Genomic AhR-Signaling Modulates the Immune Response in Endotoxin-Activated Macrophages After Activation by the Environmental Stressor BaP
Source: Front Immunol. 2021 Mar 31;12:620270. doi: 10.3389/fimmu.2021.620270 (PMC8045971; doi:10.3389/fimmu.2021.620270)
Supplement: Supplementary file 1 [file Table_1.xlsx]

## Sheet: vs DMSO ctrl
				BaP/ctrl		FICZ/ctrl		BL/ctrl		FL/ctrl		LPS/ctrl
Uniprot-ID	Uniprot-Ids (protein group)	Protein names	Gene names	log2(ratio)	p-value	log2(ratio)	p-value	log2(ratio)	p-value	log2(ratio)	p-value	log2(ratio)	p-value
Q99417	Q99417	C-Myc-binding protein	MYCBP	2.25421	7.25211e-06	#N/A	#N/A	2.4932	8.05347e-08	2.88076	3.98138e-08	3.12109	1.40061e-08
P17947	P17947	Transcription factor PU.1	SPI1	2.03022	0.000223185	#N/A	#N/A	2.04295	2.62866e-05	1.80177	0.00010371	1.99373	4.86556e-05
P50453	P50453	Serpin B9	SERPINB9	-0.429394	0.0041787	-0.286806	0.08788	1.13492	1.62523e-06	1.18853	1.15901e-06	1.08055	5.4664e-05
P06703	P06703	Protein S100-A6	S100A6	0.493816	0.00963394	0.405783	0.0290077	1.02214	1.16191e-05	1.21572	5.94531e-05	1.42868	0.00023186
Q8N201	Q8N201	Integrator complex subunit 1	INTS1	-0.478108	0.00374335	0.0960125	0.540016	-0.0133407	0.886951	-0.0574655	0.60237	-0.0134831	0.957928
Q9Y3A6	Q9Y3A6	Transmembrane emp24 domain-containing protein 5	TMED5	0.886193	0.0598779	1.39866	0.00733321	2.72954	5.80105e-06	2.50794	0.000116112	2.64357	0.000251718
Q6P587	Q6P587	Acylpyruvase FAHD1, mitochondrial	FAHD1	0.295565	0.0809299	0.589369	0.00396475	0.837733	0.000183439	0.697351	0.00334818	0.996259	3.84052e-05
P16403	P16403	Histone H1.2	HIST1H1C	-0.545826	0.185296	-0.975615	0.00712393	-2.62602	4.16511e-05	-2.41378	7.3371e-05	-2.36972	1.19356e-05
P60228	P60228	Eukaryotic translation initiation factor 3 subunit E	EIF3E	0.231774	0.348941	0.58923	0.00394852	1.08665	0.00118567	0.875587	0.00257831	1.09808	0.000287607
P42166	P42166	Lamina-associated polypeptide 2, isoform alpha;Thymopoietin;Thymopentin	TMPO	-0.247693	0.497185	-0.586453	0.00621447	-1.42811	0.000789156	-0.957561	0.00275854	-1.28142	7.23824e-05
Q86V81	Q86V81	THO complex subunit 4	ALYREF	-0.221187	0.50445	-0.819198	0.00185556	-1.88894	0.00101879	-1.88168	9.84859e-06	-1.78422	6.27548e-05
Q9BY77	Q9BY77	Polymerase delta-interacting protein 3	POLDIP3	-0.0820629	0.619124	-0.818924	0.00389847	-1.69219	7.037e-06	-1.68317	0.00026437	-1.62451	1.54126e-05
P42766	P42766	60S ribosomal protein L35	RPL35	-0.165828	0.695535	-1.24895	0.00760682	-1.37582	0.00401331	-1.51214	0.00322409	-1.80634	0.00777163
Q9UBP0	Q9UBP0	Spastin	SPAST	#N/A	#N/A	-1.89219	0.000614212	-1.73379	0.000145122	-1.79678	0.000114242	-2.02447	4.03413e-06
O94776	O94776;Q9BTC8	Metastasis-associated protein MTA2	MTA2	-0.537669	0.0410415	-0.499832	0.00377193	-1.07036	0.00992449	-1.05474	7.12771e-05	-0.628241	0.0365611
Q92841	Q92841	Probable ATP-dependent RNA helicase DDX17	DDX17	-0.0208331	0.874333	0.231196	0.00616019	-0.318132	0.000105113	-0.160624	0.160283	-0.351997	8.13745e-05
Q86V48	Q86V48	Leucine zipper protein 1	LUZP1	0.251862	0.0338732	0.501554	0.00761376	#N/A	#N/A	-0.70433	7.01147e-05	-0.704053	0.000649174
Q9BTE3	Q9BTE3	Mini-chromosome maintenance complex-binding protein	MCMBP	0.279646	0.0664373	0.339127	0.000933487	#N/A	#N/A	-1.96088	5.51881e-07	#N/A	#N/A
Q07020	Q07020	60S ribosomal protein L18	RPL18	-0.299833	0.421145	-0.861855	0.00582858	-0.737937	0.0931898	-0.197213	0.527231	-0.34243	0.431415
Q15052	Q15052	Rho guanine nucleotide exchange factor 6	ARHGEF6	0.0865482	0.48029	0.207832	0.000826034	0.0609575	0.551849	0.281685	0.070352	0.22575	0.117006
Q6YP21	Q6YP21	Kynurenine--oxoglutarate transaminase 3	CCBL2	-0.0908599	0.71292	-0.750728	0.00654951	-0.290615	0.0548063	-0.396906	0.116548	-0.277406	0.0484564
Q9UKG1	Q9UKG1	DCC-interacting protein 13-alpha	APPL1	-0.0203733	0.875458	0.321622	0.00152059	0.14763	0.246297	0.0529688	0.779186	0.086333	0.477289
P34810	P34810	Macrosialin	CD68	#N/A	#N/A	-5.10487	2.00498e-07	0.850304	0.0608278	0.732203	0.123672	0.518177	0.237189
I3L0E3	I3L0E3;Q9Y2R5	28S ribosomal protein S17, mitochondrial	hCG_1984214;MRPS17	#N/A	#N/A	-2.29586	1.99774e-06	#N/A	#N/A	#N/A	#N/A	#N/A	#N/A
P08047	P08047	Transcription factor Sp1	SP1	#N/A	#N/A	-0.237946	0.00605623	-0.1209	0.678809	0.102207	0.657558	-0.38384	0.312012
Q96NT0	Q96NT0	Coiled-coil domain-containing protein 115	CCDC115	0.686221	0.0105403	0.204399	0.499817	1.12904	0.000117811	1.25999	1.11815e-05	0.812134	0.00121367
Q9BT78	Q9BT78	COP9 signalosome complex subunit 4	COPS4	-0.276927	0.0168791	0.0209536	0.872945	0.638457	5.10927e-08	0.705321	2.31714e-05	0.544348	0.000121109
P48556	P48556	26S proteasome non-ATPase regulatory subunit 8	PSMD8	0.375448	0.022704	-0.00865848	0.97012	1.50502	2.7045e-05	1.57062	3.07626e-07	1.53679	4.0298e-05
P13686	P13686	Tartrate-resistant acid phosphatase type 5	ACP5	0.9525	0.0323597	0.639242	0.230204	1.8939	0.000613079	2.03006	0.000816368	2.05208	0.000671122
P67809	P67809;Q9Y2T7	Nuclease-sensitive element-binding protein 1	YBX1	0.495877	0.0392584	0.11628	0.674871	-1.19475	0.000288219	-1.49358	0.000213987	-1.15815	0.000306339
O43427	O43427	Acidic fibroblast growth factor intracellular-binding protein	FIBP	-0.66759	0.0399224	-0.0386609	0.895862	1.23405	0.000133339	1.17832	0.00301056	1.07103	0.00484532
Q9UI10	Q9UI10	Translation initiation factor eIF-2B subunit delta	EIF2B4	0.391097	0.0423099	0.131719	0.403411	-1.52701	7.97991e-05	-1.39771	0.000258199	-1.31497	0.000521665
Q8WZ42	Q8WZ42	Titin	TTN	-0.698874	0.052515	0.162732	0.654441	-1.61407	0.00164103	-2.11953	0.000925552	-1.19635	0.00916208
Q16864	Q16864	V-type proton ATPase subunit F	ATP6V1F	0.482032	0.0567899	0.260796	0.374366	1.75513	0.000423592	1.64883	5.64402e-06	2.14297	9.25514e-07
Q8WVV9	Q8WVV9	Heterogeneous nuclear ribonucleoprotein L-like	HNRNPLL	-0.370484	0.0580811	-0.182568	0.360606	-0.539466	0.00120018	-0.574082	0.0025976	-0.416915	0.00361922
O75964	O75964;Q7Z4Y8	ATP synthase subunit g, mitochondrial	ATP5L	0.631214	0.0610552	0.451757	0.260314	1.68864	5.29714e-05	1.62948	0.00104024	2.34969	1.73809e-06
Q96AH8	Q96AH8	Ras-related protein Rab-7b	RAB7B	0.6963	0.0724394	#N/A	#N/A	1.44825	0.00270692	1.77047	0.00504631	1.9745	0.00886481
P41567	P41567	Eukaryotic translation initiation factor 1	EIF1	-0.328451	0.0898015	-0.217833	0.217095	1.03549	6.0867e-05	1.09995	2.58884e-05	1.39725	4.793e-06
P26447	P26447	Protein S100-A4	S100A4	0.328291	0.0968053	0.13336	0.509616	0.6872	0.000777814	0.877141	0.00222784	1.09647	0.00257724
Q9Y4E6	Q9Y4E6	WD repeat-containing protein 7	WDR7	0.403282	0.097113	0.233208	0.344229	1.38947	2.06981e-05	1.16641	0.00102238	1.24481	0.000122166
Q14978	Q14978	Nucleolar and coiled-body phosphoprotein 1	NOLC1	-0.446182	0.0986023	-0.308698	0.381147	-2.49494	0.000257909	-1.8836	3.29021e-05	-1.40299	0.00335715
P17568	P17568	NADH dehydrogenase [ubiquinone] 1 beta subcomplex subunit 7	NDUFB7	-0.460366	0.10004	#N/A	#N/A	-1.43484	0.00593661	-1.15032	0.000620178	-1.42172	1.14402e-06
Q5T200	Q5T200	Zinc finger CCCH domain-containing protein 13	ZC3H13	0.462939	0.101389	0.548236	0.134892	-1.0613	0.000428928	-1.07795	0.000631961	-1.3769	0.00203026
Q15907	Q15907	Ras-related protein Rab-11B	RAB11B	0.722332	0.101779	0.908867	0.106464	2.11175	2.43811e-05	1.84139	0.00224971	1.82739	0.00118642
P30740	P30740;O75830	Leukocyte elastase inhibitor	SERPINB1	-0.264353	0.102513	-0.0446592	0.715483	0.569829	0.000299061	0.58564	0.000113106	0.556178	0.000209871
P47897	P47897	Glutamine--tRNA ligase	QARS	0.208838	0.102984	0.238181	0.101275	0.797963	3.34332e-06	0.705583	0.00164437	0.74516	1.42328e-05
O14972	O14972	Down syndrome critical region protein 3	DSCR3	0.434206	0.110328	0.180687	0.513824	0.980237	0.00334747	0.975491	0.00119189	0.917855	0.00492604
Q15428	Q15428	Splicing factor 3A subunit 2	SF3A2	-0.273992	0.112455	-0.228428	0.387939	-1.15718	0.00259714	-0.847768	0.00119092	-0.953421	0.000353852
P30084	P30084	Enoyl-CoA hydratase, mitochondrial	ECHS1	0.165073	0.113692	0.0101428	0.941142	0.597673	0.00187602	0.609691	0.00162715	0.764187	4.03108e-05
Q99460	Q99460	26S proteasome non-ATPase regulatory subunit 1	PSMD1	-0.122922	0.122959	-0.0741049	0.428665	0.707528	8.57929e-07	0.711421	8.38119e-06	0.838555	2.20721e-06
Q8N386	Q8N386	Leucine-rich repeat-containing protein 25	LRRC25	0.503262	0.123059	0.0380929	0.92152	1.83615	0.000226886	2.01829	0.000113552	1.90208	2.66554e-05
Q5VWZ2	Q5VWZ2;REV__Q9UHP7	Lysophospholipase-like protein 1	LYPLAL1	0.413016	0.126403	0.306661	0.353068	1.33131	0.000220854	1.3351	0.000199818	1.42732	7.30176e-05
P30048	P30048	Thioredoxin-dependent peroxide reductase, mitochondrial	PRDX3	0.320639	0.127115	-0.0953786	0.764853	1.75307	9.45288e-07	1.86519	1.00439e-06	1.87614	4.18298e-07
P07741	P07741	Adenine phosphoribosyltransferase	APRT	-0.305567	0.128723	-0.408169	0.0446707	1.18043	1.02831e-08	1.43636	1.12448e-06	1.16001	5.23141e-06
P54922	P54922	[Protein ADP-ribosylarginine] hydrolase	ADPRH	0.437665	0.129545	0.328453	0.264296	1.16375	0.000227952	1.25554	0.000852383	1.27454	0.000116411
Q9H0A8	Q9H0A8	COMM domain-containing protein 4	COMMD4	0.449738	0.129676	0.471813	0.193584	3.63999	4.6267e-08	3.61743	2.43787e-05	3.78015	2.88844e-08
P16401	P16401	Histone H1.5	HIST1H1B	-0.711047	0.130981	-1.02818	0.0135912	-2.24223	0.000175946	-2.04679	0.000399367	-1.99445	7.5861e-05
Q9Y3L3	Q9Y3L3;Q8N264	SH3 domain-binding protein 1	SH3BP1	0.172841	0.13409	0.198996	0.163977	0.602089	4.26941e-05	0.417529	0.00535728	0.367482	0.00415936
P48960	P48960	CD97 antigen;CD97 antigen subunit alpha;CD97 antigen subunit beta	CD97	0.250715	0.138164	0.00629483	0.975081	0.783714	0.000355546	0.863354	0.000858947	0.676878	0.00317889
Q96T37	Q96T37;Q8NDT2	Putative RNA-binding protein 15	RBM15	-0.264343	0.145644	-0.0434939	0.813024	-0.942484	0.000570902	-1.00441	0.00125058	-0.989406	0.000131896
O00233	O00233	26S proteasome non-ATPase regulatory subunit 9	PSMD9	-0.232585	0.146455	-0.030247	0.872192	-1.15155	0.00138068	-0.86677	0.00521576	-0.905025	0.00063834
Q86Y39	Q86Y39;K7EMT4	NADH dehydrogenase [ubiquinone] 1 alpha subcomplex subunit 11	NDUFA11	-0.369847	0.147348	0.194072	0.743507	3.78566	1.28587e-07	3.35678	0.000326088	4.20637	4.22472e-10
P28065	P28065	Proteasome subunit beta type-9	PSMB9	-0.276502	0.148174	-0.393328	0.132801	1.62914	2.72013e-06	1.90907	2.43058e-06	1.70151	8.45509e-07
Q9ULH1	Q9ULH1	Arf-GAP with SH3 domain, ANK repeat and PH domain-containing protein 1	ASAP1	0.233749	0.150528	0.174781	0.309185	-0.48894	0.00465777	-0.538476	0.00495545	-0.673989	0.00202746
O15498	O15498	Synaptobrevin homolog YKT6	YKT6	0.559338	0.152481	0.221172	0.697031	2.23197	2.42676e-05	2.33476	1.7227e-05	2.15466	6.48232e-05
Q99714	Q99714	3-hydroxyacyl-CoA dehydrogenase type-2	HSD17B10	0.282594	0.154867	0.209643	0.40208	1.16121	4.4778e-05	1.0961	0.000449744	1.24954	2.13028e-05
P47985	P47985;P0C7P4	Cytochrome b-c1 complex subunit Rieske, mitochondrial;Cytochrome b-c1 complex subunit 11;Putative cytochrome b-c1 complex subunit Rieske-like protein 1	UQCRFS1;UQCRFS1P1	0.177419	0.15667	0.286987	0.16323	0.569678	0.00194491	0.698629	0.000451951	0.732247	0.000147741
Q14318	Q14318	Peptidyl-prolyl cis-trans isomerase FKBP8	FKBP8	-0.258881	0.157962	-0.119139	0.52075	-1.11113	9.47364e-05	-1.14146	0.000117435	-0.807894	0.000481001
Q9UEE9	Q9UEE9;H3BUI4	Craniofacial development protein 1	CFDP1	0.303265	0.158298	#N/A	#N/A	-1.48029	0.00226347	-1.48628	1.4939e-05	-1.47975	0.00163765
O94906	O94906	Pre-mRNA-processing factor 6	PRPF6	-0.210617	0.158784	-0.0249962	0.857877	-0.885772	0.00450664	-0.943643	0.000130977	-0.98583	1.16709e-05
Q9BRA2	Q9BRA2	Thioredoxin domain-containing protein 17	TXNDC17	-0.224839	0.158839	-0.452154	0.0789626	0.772026	0.000165465	0.984572	0.000277185	1.18532	0.000208288
O75431	O75431	Metaxin-2	MTX2	0.406041	0.161661	0.0273963	0.903005	1.6565	6.80508e-06	1.37575	4.38211e-05	1.51705	5.59874e-05
Q13123	Q13123	Protein Red	IK	-0.348521	0.172118	-0.245063	0.246082	-1.60713	0.000175083	-1.51332	5.13336e-05	-1.86648	0.000428151
P49023	P49023	Paxillin	PXN	-0.244363	0.17549	-0.182204	0.167588	-1.3327	0.000303497	-1.10181	0.00010924	-1.47135	0.00221357
Q9P0L0	Q9P0L0	Vesicle-associated membrane protein-associated protein A	VAPA	-0.383328	0.175677	0.116594	0.616174	-1.82897	6.64229e-06	-1.78791	2.47724e-06	-1.47197	3.06954e-05
Q16531	Q16531	DNA damage-binding protein 1	DDB1	0.235963	0.178417	0.112388	0.547057	2.10269	1.27249e-08	2.16933	6.25827e-08	1.95253	3.53249e-08
Q9UJ70	Q9UJ70	N-acetyl-D-glucosamine kinase	NAGK	0.384843	0.181368	0.164599	0.507099	1.23106	0.000907867	1.13215	0.00331127	1.05484	0.00436426
Q9UBQ0	Q9UBQ0	Vacuolar protein sorting-associated protein 29	VPS29	-0.257141	0.182172	-0.42265	0.287989	1.24481	3.26094e-05	1.42471	5.99353e-05	1.3942	1.09889e-05
Q6PJT7	Q6PJT7	Zinc finger CCCH domain-containing protein 14	ZC3H14	-0.416491	0.185156	-0.205209	0.504219	-1.27768	0.000521196	-0.869866	0.00647887	-1.34427	0.00103796
P55036	P55036	26S proteasome non-ATPase regulatory subunit 4	PSMD4	-0.218359	0.185493	-0.051583	0.782888	-0.680171	0.00189489	-0.800689	0.0001879	-0.701602	0.00206254
P51452	P51452	Dual specificity protein phosphatase 3	DUSP3	0.393005	0.187014	0.175954	0.550112	1.14672	5.26823e-05	1.20421	9.96765e-05	1.04435	4.08503e-05
E9PL57	E9PL57;Q86V88	Magnesium-dependent phosphatase 1	NEDD8-MDP1;MDP1	-0.565241	0.187151	-0.77086	0.0195036	-0.995937	0.000203381	-1.15142	0.00225738	-0.969136	0.00775408
Q9NRW3	Q9NRW3	DNA dC->dU-editing enzyme APOBEC-3C	APOBEC3C	-0.962926	0.189282	-0.00548154	0.99181	3.06422	4.7184e-06	3.01853	1.36457e-05	2.91667	6.39012e-06
Q15631	Q15631	Translin	TSN	0.822441	0.195007	0.287534	0.709005	3.16891	0.000118172	2.94941	0.000266734	3.35866	6.77845e-05
Q99873	Q99873;Q9NR22	Protein arginine N-methyltransferase 1	PRMT1	-0.747774	0.195118	-0.642917	0.419552	2.28358	0.000411731	2.26472	0.00145412	2.31424	0.000332053
Q96JC1	Q96JC1	Vam6/Vps39-like protein	VPS39	0.189801	0.197363	0.080286	0.643542	1.42734	1.07927e-07	1.13544	0.00196395	1.47313	8.15166e-08
P04632	P04632;Q96L46	Calpain small subunit 1	CAPNS1	0.344301	0.199712	0.0985665	0.757522	1.38459	6.30371e-05	1.18243	0.000816034	1.30432	0.000602708
O95831	O95831	Apoptosis-inducing factor 1, mitochondrial	AIFM1	-0.116194	0.201725	-0.0127956	0.915601	-0.496948	0.000964597	-0.573577	7.50708e-05	-0.438414	0.00150486
Q9Y2W6	Q9Y2W6	Tudor and KH domain-containing protein	TDRKH	0.37291	0.204135	0.205568	0.139887	-1.30152	0.000554269	-1.24353	0.00711856	-1.28562	1.3155e-05
P17900	P17900	Ganglioside GM2 activator;Ganglioside GM2 activator isoform short	GM2A	0.312892	0.204207	-0.033418	0.915649	1.31808	0.00117367	1.35858	0.000805092	1.15532	0.000780273
Q9Y5A9	Q9Y5A9	YTH domain-containing family protein 2	YTHDF2	-0.338749	0.20678	-0.206418	0.404074	-0.971242	0.000353272	-0.898909	0.000136143	-1.09882	0.000147869
Q9Y3P9	Q9Y3P9	Rab GTPase-activating protein 1	RABGAP1	-0.127512	0.207112	-0.057975	0.732883	-0.405124	0.00252077	-0.499728	0.000590604	-0.593512	0.000930433
P09497	P09497	Clathrin light chain B	CLTB	-0.401697	0.207457	-0.208584	0.519341	-1.31806	0.000920711	-1.19443	0.00300724	-1.24688	0.00215629
Q70J99	Q70J99	Protein unc-13 homolog D	UNC13D	0.328456	0.208201	0.251078	0.459823	1.18008	3.08096e-05	0.945781	0.00178458	1.09867	5.94385e-05
P02675	P02675	Fibrinogen beta chain;Fibrinopeptide B;Fibrinogen beta chain	FGB	-0.762193	0.208868	-0.200894	0.538745	-3.58109	6.45957e-07	-3.28783	2.67929e-07	-3.5947	4.79134e-08
Q14019	Q14019	Coactosin-like protein	COTL1	-0.348666	0.210438	-0.221401	0.412727	0.712804	0.00860234	1.05747	5.77266e-05	1.30657	4.71799e-06
P42345	P42345	Serine/threonine-protein kinase mTOR	MTOR	-0.274787	0.212859	0.0630372	0.793051	0.95929	8.13056e-05	0.817293	0.00242804	0.876891	0.000962345
Q07666	Q07666;Q5VWX1;Q9UBC1	KH domain-containing, RNA-binding, signal transduction-associated protein 1	KHDRBS1	-0.167522	0.213344	-0.0305238	0.837631	-0.758099	0.000151423	-0.896649	0.000812589	-0.661406	0.000136716
Q7L523	Q7L523;Q5VZM2	Ras-related GTP-binding protein A;Ras-related GTP-binding protein B	RRAGA;RRAGB	0.537077	0.213832	0.376272	0.459835	2.72293	7.79947e-06	2.6206	3.81267e-05	3.0153	1.63986e-05
Q96BM9	Q96BM9	ADP-ribosylation factor-like protein 8A	ARL8A	-0.339661	0.215319	-0.223543	0.552107	1.02865	0.000396187	1.23651	0.000271175	1.31034	5.04506e-05
Q92882	Q92882	Osteoclast-stimulating factor 1	OSTF1	0.266121	0.215359	0.149098	0.492887	1.17405	3.53549e-05	1.04277	0.000473396	1.09417	0.000462893
P35754	P35754	Glutaredoxin-1	GLRX	0.379257	0.218893	0.190742	0.489481	1.35017	0.00194521	1.51421	0.000390741	1.70081	3.75163e-05
Q9Y279	Q9Y279	V-set and immunoglobulin domain-containing protein 4	VSIG4	-0.509097	0.221804	-0.115088	0.631113	-3.50511	6.05238e-05	-2.76755	9.32872e-05	-2.5628	0.000146937
P05161	P05161	Ubiquitin-like protein ISG15	ISG15	0.926679	0.223977	#N/A	#N/A	5.23413	1.17406e-06	4.70534	0.000626168	5.52504	1.12577e-05
Q12905	Q12905	Interleukin enhancer-binding factor 2	ILF2	0.144	0.224394	0.0560225	0.663118	1.40719	7.41872e-08	1.33684	7.82521e-07	1.51307	2.54082e-09
O75937	O75937	DnaJ homolog subfamily C member 8	DNAJC8	-0.187266	0.225035	-0.0277604	0.861134	-1.80234	1.14168e-06	-1.73641	2.34111e-05	-1.8216	1.75368e-06
Q15404	Q15404	Ras suppressor protein 1	RSU1	0.263489	0.225352	0.104672	0.634414	1.03097	0.0017532	0.934965	0.00183574	1.04666	0.000882468
Q13107	Q13107	Ubiquitin carboxyl-terminal hydrolase 4	USP4	0.233316	0.227077	0.51039	0.018911	0.871777	7.37807e-05	0.809727	0.000217351	0.630009	0.000159181
P21964	P21964	Catechol O-methyltransferase	COMT	0.427404	0.227174	-0.0232702	0.952782	1.48455	0.000771228	1.37925	0.00177304	1.50856	0.000524853
Q6GMV3	Q6GMV3	Putative peptidyl-tRNA hydrolase PTRHD1	PTRHD1	-0.324553	0.228438	0.24674	0.35346	0.943098	0.000296151	1.05283	0.000164497	1.26058	0.000130213
Q9BY43	Q9BY43;E9PSI1	Charged multivesicular body protein 4a	CHMP4A	-0.174268	0.229539	-0.227084	0.275275	-1.65528	1.12039e-05	-1.54475	8.71619e-06	-1.71061	2.83123e-05
P49790	P49790	Nuclear pore complex protein Nup153	NUP153	0.22152	0.233575	-0.22022	0.455581	-1.9495	3.64939e-05	-1.47292	5.02149e-05	-2.19352	0.00014976
P31937	P31937	3-hydroxyisobutyrate dehydrogenase, mitochondrial	HIBADH	-0.205576	0.233761	-0.114302	0.299586	-0.750242	0.0002714	-0.545284	0.00272002	-0.680721	0.00494964
Q16204	Q16204	Coiled-coil domain-containing protein 6	CCDC6	-0.0825363	0.238073	0.0436688	0.665638	-0.741827	0.000126776	-0.571076	0.000589016	-0.769411	0.00189132
P22061	P22061	Protein-L-isoaspartate(D-aspartate) O-methyltransferase	PCMT1	0.259537	0.243361	-0.015114	0.936687	0.703493	0.00214277	0.812442	0.00262503	0.746326	0.00450576
P61086	P61086	Ubiquitin-conjugating enzyme E2 K	UBE2K	0.188035	0.244051	-0.18156	0.587855	1.42556	2.39313e-08	1.36009	6.44494e-07	1.36475	1.38156e-05
Q15637	Q15637	Splicing factor 1	SF1	-0.140771	0.249209	0.0209246	0.858692	-0.874005	3.98214e-05	-0.853816	1.47692e-06	-0.775734	2.93799e-05
Q8IUR0	Q8IUR0	Trafficking protein particle complex subunit 5	TRAPPC5	0.3805	0.249951	0.173571	0.572905	2.19308	2.38804e-06	2.028	0.000430506	2.22347	2.57612e-06
Q9Y217	Q9Y217;Q96EF0	Myotubularin-related protein 6	MTMR6	-0.140908	0.252138	0.156045	0.28446	-0.901074	1.25551e-05	-0.833009	4.05582e-06	-0.817555	0.000210403
Q96JH7	Q96JH7	Deubiquitinating protein VCIP135	VCPIP1	-0.169948	0.252503	0.0252687	0.884746	-0.626206	0.000264954	-0.440516	0.0094087	-0.544458	0.00164459
Q9Y5X2	Q9Y5X2	Sorting nexin-8	SNX8	0.482645	0.254554	0.364872	0.285146	1.82323	3.85272e-05	1.85818	3.73064e-05	1.81172	6.16429e-05
Q9BUL8	Q9BUL8	Programmed cell death protein 10	PDCD10	0.212784	0.265776	0.0312057	0.864955	1.71942	8.5316e-07	1.23783	0.000426784	1.60594	5.68743e-07
P09496	P09496	Clathrin light chain A	CLTA	-0.241649	0.267861	-0.061431	0.797982	-1.55692	1.23395e-05	-1.5573	1.50422e-05	-1.67066	1.26995e-05
O43237	O43237	Cytoplasmic dynein 1 light intermediate chain 2	DYNC1LI2	-0.175186	0.269585	0.235704	0.230938	-0.901701	0.00122294	-0.973547	2.82907e-05	-0.956239	0.000120201
P01023	P01023	Alpha-2-macroglobulin	A2M	-0.31211	0.271991	-0.42555	0.120604	-2.67223	8.1542e-08	-4.17919	1.97604e-06	-3.98071	3.94965e-05
Q92665	Q92665	28S ribosomal protein S31, mitochondrial	MRPS31	-0.344751	0.272618	-0.0104169	0.954956	-0.854629	0.000256336	-0.765582	5.72783e-06	-0.663812	0.000837736
O75643	O75643	U5 small nuclear ribonucleoprotein 200 kDa helicase	SNRNP200	0.161089	0.273675	0.160245	0.302853	1.21077	4.08643e-07	1.08637	2.38885e-06	1.11914	4.48105e-06
O95373	O95373	Importin-7	IPO7	0.215982	0.274896	0.43729	0.0129163	0.93815	4.16631e-06	0.627792	0.0029828	0.865694	1.06611e-05
Q9Y5Y2	Q9Y5Y2	Cytosolic Fe-S cluster assembly factor NUBP2	NUBP2	0.357874	0.276192	0.0877368	0.765075	1.25421	0.00259636	1.14468	0.00212767	1.0271	0.00926384
O14561	O14561	Acyl carrier protein, mitochondrial	NDUFAB1	0.544576	0.276738	0.475935	0.323913	2.40837	4.73508e-05	2.62991	4.11927e-05	2.9352	5.62495e-06
P60903	P60903	Protein S100-A10	S100A10	-0.248796	0.277787	-0.575243	0.0583291	1.53858	4.77175e-08	1.41485	0.000461102	1.9594	6.00932e-08
Q9Y285	Q9Y285	Phenylalanine--tRNA ligase alpha subunit	FARSA	-0.201774	0.27922	-0.0323551	0.791016	-0.762616	0.00331516	-0.569366	0.00116183	-0.81128	0.00647972
Q09028	Q09028	Histone-binding protein RBBP4	RBBP4	-0.119271	0.288191	0.0611412	0.686874	-0.615959	0.000365153	-0.423447	0.00759382	-0.653893	0.000530835
P40616	P40616;A6NH57	ADP-ribosylation factor-like protein 1	ARL1	0.914119	0.288649	1.28314	0.166281	2.9274	0.000351109	2.98675	0.000630354	2.90666	0.000384074
P52306	P52306	Rap1 GTPase-GDP dissociation stimulator 1	RAP1GDS1	0.179896	0.289128	0.0278933	0.877373	0.759853	8.60971e-05	0.828074	6.2533e-05	0.818009	0.000188346
O43852	O43852	Calumenin	CALU	-0.231375	0.293607	-0.0627484	0.78283	-1.15183	6.94542e-05	-0.985845	0.000426783	-0.732991	0.00063692
Q96R05	Q96R05	Retinoid-binding protein 7	RBP7	-0.365488	0.297031	#N/A	#N/A	1.11983	9.66915e-05	1.02128	0.00210362	1.57958	0.000422269
P00492	P00492;Q9NRG1	Hypoxanthine-guanine phosphoribosyltransferase	HPRT1	0.195018	0.297395	-0.0751414	0.756451	1.07119	2.72012e-05	0.794868	0.00554707	1.16285	4.00827e-05
O75351	O75351;Q6PIW4	Vacuolar protein sorting-associated protein 4B	VPS4B	-0.164669	0.298161	-0.115916	0.524834	-0.432284	0.00163811	-0.463655	0.000559894	-0.491131	0.000563892
P40222	P40222	Alpha-taxilin	TXLNA	-0.266187	0.298988	0.124997	0.645898	-0.851511	0.00704995	-0.917881	0.0024965	-0.761931	0.00655631
P63010	P63010	AP-2 complex subunit beta	AP2B1	-0.128252	0.301692	-0.0225432	0.872065	0.83847	9.50293e-08	0.56473	6.45264e-05	0.766498	3.81721e-05
Q9UI08	Q9UI08	Ena/VASP-like protein	EVL	-0.268146	0.301708	0.146444	0.594572	-1.30565	0.000233978	-1.335	0.000317408	-1.49386	1.44887e-05
O94804	O94804;REV__O75386	Serine/threonine-protein kinase 10	STK10	0.148839	0.303407	0.118915	0.496803	-0.728919	0.000116099	-0.881518	0.000107117	-0.724749	0.000734005
Q9UBQ5	Q9UBQ5	Eukaryotic translation initiation factor 3 subunit K	EIF3K	0.151899	0.303592	0.0713888	0.631521	0.883067	0.000218711	0.979831	0.000174838	0.897598	0.000331565
Q14152	Q14152	Eukaryotic translation initiation factor 3 subunit A	EIF3A	0.147816	0.303797	0.283816	0.0484793	-0.374456	0.00656266	-0.468257	0.000887365	-0.442556	0.00164158
Q13177	Q13177	Serine/threonine-protein kinase PAK 2;PAK-2p27;PAK-2p34	PAK2	-0.115714	0.30541	0.00673437	0.956088	-0.331149	0.0086813	-0.452388	0.00229897	-0.339552	0.0063461
Q6IBS0	Q6IBS0	Twinfilin-2	TWF2	-0.146445	0.305729	-0.172039	0.146761	1.19895	1.24341e-07	1.2352	2.9638e-07	0.986121	7.73658e-07
P35237	P35237	Serpin B6	SERPINB6	-0.150639	0.305793	-0.161408	0.290112	1.02429	3.79171e-05	0.960963	0.000129191	0.973374	0.000100996
Q00610	Q00610	Clathrin heavy chain 1	CLTC	0.248075	0.306863	0.138071	0.565798	1.58427	1.19681e-05	1.23077	0.00088834	1.40728	4.58435e-05
P38159	P38159;O75526;Q8N7X1	RNA-binding motif protein, X chromosome;RNA-binding motif protein, X chromosome, N-terminally processed	RBMX	0.261322	0.310265	-0.193962	0.411428	-1.25386	2.17221e-06	-1.19639	3.18748e-05	-1.39874	2.40415e-06
Q9H444	Q9H444;P59074;Q96CF2	Charged multivesicular body protein 4b	CHMP4B	-0.236523	0.31439	-0.104233	0.677599	-1.76161	6.87949e-06	-1.68292	1.03698e-05	-1.63439	6.82394e-06
Q9Y5K5	Q9Y5K5	Ubiquitin carboxyl-terminal hydrolase isozyme L5	UCHL5	0.446865	0.315426	0.536401	0.161622	1.29873	0.00173588	1.34414	0.0017624	1.22048	0.00191693
Q15080	Q15080	Neutrophil cytosol factor 4	NCF4	0.190364	0.317845	-0.0315275	0.871417	1.40797	2.79074e-05	1.2785	0.000474243	1.25473	6.22579e-05
Q86VM9	Q86VM9	Zinc finger CCCH domain-containing protein 18	ZC3H18	-0.19981	0.319922	-0.0103341	0.967907	-1.12078	0.000155147	-0.981638	0.000997795	-0.928685	0.00035835
Q15018	Q15018	BRISC complex subunit Abro1	FAM175B	0.109913	0.321441	0.311136	0.0546755	-0.626393	0.00188933	-0.588483	0.00229309	-0.695175	0.00315155
Q96RT1	Q96RT1	Protein LAP2	ERBB2IP	-0.228404	0.324169	-0.290231	0.342189	-1.07632	0.00286905	-0.803589	0.00354367	-0.803122	0.000173103
Q96HD1	Q96HD1	Cysteine-rich with EGF-like domain protein 1	CRELD1	0.313731	0.324566	0.171113	0.529934	-1.84269	7.07986e-05	-2.0013	6.42064e-06	-2.02283	8.97933e-06
P41252	P41252	Isoleucine--tRNA ligase, cytoplasmic	IARS	0.243481	0.325154	0.175312	0.459479	1.04803	0.000399783	0.882819	0.00203818	0.954882	0.000997471
P56134	P56134	ATP synthase subunit f, mitochondrial	ATP5J2	0.486311	0.327136	0.404452	0.22909	2.30988	3.18581e-05	2.21263	2.62416e-05	2.66865	1.81911e-06
O60861	O60861	Growth arrest-specific protein 7	GAS7	-0.19339	0.329187	0.0468025	0.828863	-0.833295	0.000924285	-1.14475	0.00057745	-1.11068	0.00010383
Q16629	Q16629	Serine/arginine-rich splicing factor 7	SRSF7	-0.178456	0.330109	0.0317861	0.837728	-0.972834	0.000192733	-0.945275	0.000166033	-1.0166	4.38029e-05
Q15477	Q15477	Helicase SKI2W	SKIV2L	0.183199	0.3303	-0.0113	0.962832	0.766631	0.00114293	0.726049	0.00461923	0.677215	0.00418145
Q9NVJ2	Q9NVJ2	ADP-ribosylation factor-like protein 8B	ARL8B	0.557064	0.333725	0.168614	0.792932	2.67092	5.6346e-06	2.75162	9.07614e-06	2.63988	5.9099e-06
P10619	P10619	Lysosomal protective protein;Lysosomal protective protein 32 kDa chain;Lysosomal protective protein 20 kDa chain	CTSA	-0.315122	0.33436	-0.451682	0.199929	1.25426	0.00156522	1.16194	0.00689197	1.22584	0.00419763
Q9NVG8	Q9NVG8	TBC1 domain family member 13	TBC1D13	0.221411	0.33505	-0.0170722	0.936006	1.31474	8.22364e-08	1.28733	1.80283e-07	1.06312	5.63261e-05
Q9UQN3	Q9UQN3;Q92828	Charged multivesicular body protein 2b	CHMP2B	-0.258448	0.338389	-0.149508	0.551424	-1.18204	0.00596264	-1.19633	0.00203336	-1.23266	0.00189349
P62191	P62191	26S protease regulatory subunit 4	PSMC1	-0.122773	0.341461	-0.0431971	0.748662	-0.530542	0.00458962	-0.562217	0.00083736	-0.596333	0.00697188
P08758	P08758	Annexin A5	ANXA5	0.237674	0.342558	0.107377	0.615153	1.48707	8.10433e-06	1.56288	7.15665e-07	1.52013	0.000118691
P01024	P01024	Complement C3;Complement C3 beta chain;C3-beta-c;Complement C3 alpha chain;C3a anaphylatoxin;Acylation stimulating protein;Complement C3b alpha chain;Complement C3c alpha chain fragment 1;Complement C3dg fragment;Complement C3g fragment;Complement C3d fragment;Complement C3f fragment;Complement C3c alpha chain fragment 2	C3	-0.475736	0.346227	-0.262051	0.495192	-4.25515	1.95735e-07	-4.24365	2.67045e-07	-4.47615	6.87284e-08
Q15393	Q15393	Splicing factor 3B subunit 3	SF3B3	0.113314	0.346399	0.123595	0.395216	1.30911	1.26734e-08	1.27527	1.99505e-06	1.07713	1.08458e-06
Q14966	Q14966	Zinc finger protein 638	ZNF638	-0.296651	0.349152	-0.363664	0.316366	-1.80972	5.7813e-07	-2.04692	1.51028e-07	-1.96893	2.32794e-06
O75843	O75843	AP-1 complex subunit gamma-like 2	AP1G2	0.280023	0.350391	0.0385047	0.896363	1.80189	5.12798e-06	1.34858	0.00550372	1.66502	5.3737e-05
Q12792	Q12792	Twinfilin-1	TWF1	0.179507	0.352445	0.248374	0.140933	0.4898	0.00316864	0.702693	0.000681982	0.656329	0.000240823
O00442	O00442	RNA 3-terminal phosphate cyclase	RTCA	-0.152406	0.354335	-0.0426902	0.766596	1.04398	6.22291e-08	1.01026	5.50407e-07	0.886762	1.1692e-05
Q7L2H7	Q7L2H7	Eukaryotic translation initiation factor 3 subunit M	EIF3M	0.186475	0.356285	0.3159	0.110928	1.27704	3.73459e-08	1.28953	6.52228e-08	1.46266	5.39758e-06
Q9UNK0	Q9UNK0	Syntaxin-8	STX8	-0.272512	0.35974	-0.36217	0.238599	-0.964432	0.00097661	-0.851086	7.1587e-05	-0.853177	0.00291963
Q0VGL1	Q0VGL1	Ragulator complex protein LAMTOR4;Ragulator complex protein LAMTOR4, N-terminally processed	LAMTOR4	0.415526	0.361926	#N/A	#N/A	2.54622	2.5961e-05	2.5799	3.22863e-06	2.64545	4.77927e-05
Q6PKG0	Q6PKG0	La-related protein 1	LARP1	0.158075	0.362175	0.0728847	0.655966	-1.36539	5.93491e-07	-1.27021	0.000477852	-1.41034	0.000151629
P61009	P61009	Signal peptidase complex subunit 3	SPCS3	0.287821	0.363661	0.636822	0.0673135	1.83912	4.03662e-05	1.96764	4.02752e-05	2.08035	1.64774e-05
O43676	O43676	NADH dehydrogenase [ubiquinone] 1 beta subcomplex subunit 3	NDUFB3	-0.352827	0.364733	0.0127074	0.944566	0.828221	0.00069225	0.747765	0.00169815	1.37099	0.000244675
Q13442	Q13442	28 kDa heat- and acid-stable phosphoprotein	PDAP1	-0.259978	0.366849	-0.0283236	0.917815	-1.10274	0.000108183	-1.13565	0.00741663	-0.979036	0.00220697
P53621	P53621	Coatomer subunit alpha;Xenin;Proxenin	COPA	0.137608	0.367707	0.0440831	0.739117	0.673671	0.000218985	0.632701	0.000422518	0.539768	0.00108995
O14879	O14879	Interferon-induced protein with tetratricopeptide repeats 3	IFIT3	0.881197	0.367923	0.498627	0.478061	3.4601	3.36305e-05	3.45805	0.000103751	3.62151	0.000270426
P68036	P68036;A0A1B0GUS4	Ubiquitin-conjugating enzyme E2 L3	UBE2L3	0.165261	0.36802	0.14951	0.378712	0.660355	0.00100114	0.832319	0.000325001	1.12837	0.00010692
P25787	P25787	Proteasome subunit alpha type-2	PSMA2	0.186204	0.368784	0.107133	0.687462	1.39824	2.05219e-06	1.42821	3.32256e-06	1.42556	5.36254e-05
P09913	P09913	Interferon-induced protein with tetratricopeptide repeats 2	IFIT2	1.04983	0.368965	#N/A	#N/A	4.10283	1.95513e-05	3.68794	0.00078151	5.20426	0.00115773
Q13637	Q13637;P57729	Ras-related protein Rab-32	RAB32	0.384122	0.369599	0.0352009	0.935604	1.94123	7.67449e-05	1.61452	0.00178716	2.09381	2.48499e-05
O43324	O43324;C9J1V9	Eukaryotic translation elongation factor 1 epsilon-1	EEF1E1;EEF1E1-BLOC1S5	-0.277755	0.369869	-0.831629	0.0941999	1.32567	0.000122662	1.29488	0.000864138	1.46487	0.000353067
P39656	P39656	Dolichyl-diphosphooligosaccharide--protein glycosyltransferase 48 kDa subunit	DDOST	-0.218223	0.370294	0.0227017	0.937791	0.899876	0.00252423	0.896804	0.00194605	0.968493	0.000748027
Q8NCW5	Q8NCW5	NAD(P)H-hydrate epimerase	APOA1BP	0.223471	0.371561	0.0538179	0.81973	1.49016	1.7655e-06	1.4789	4.22951e-05	1.75259	5.26191e-07
Q9P2E9	Q9P2E9	Ribosome-binding protein 1	RRBP1	0.116837	0.375	-0.111155	0.399815	-0.688454	0.000103162	-0.702924	0.000995366	-0.773979	0.000328396
S4R3N1	S4R3N1		HSPE1-MOB4	-0.0766983	0.375499	0.0297512	0.822664	0.490845	4.54768e-05	0.649441	7.2962e-05	0.705656	3.66186e-06
O95782	O95782	AP-2 complex subunit alpha-1	AP2A1	0.0982784	0.375566	0.0895986	0.503141	0.7723	3.63784e-06	0.609235	0.000428933	0.647466	2.94738e-05
Q9Y3B4	Q9Y3B4	Splicing factor 3B subunit 6	SF3B6	0.187777	0.376563	0.0145108	0.937494	0.89617	0.000344325	0.710765	0.00726437	0.97239	0.00268103
P53618	P53618	Coatomer subunit beta	COPB1	0.168815	0.377301	0.269932	0.120249	1.29204	2.13917e-06	1.09739	6.63895e-05	1.26163	4.44739e-06
Q15006	Q15006	ER membrane protein complex subunit 2	EMC2	-0.241992	0.378713	-0.0875516	0.753998	-0.863894	0.00104908	-0.915239	0.00144601	-0.795808	0.000666047
Q8IVM0	Q8IVM0	Coiled-coil domain-containing protein 50	CCDC50	-0.184457	0.379337	0.353254	0.214262	-0.981877	0.00949859	-0.766745	0.00835262	-0.752434	0.0097844
Q8N3U4	Q8N3U4;Q9UJ98	Cohesin subunit SA-2	STAG2	-0.292103	0.380024	0.172248	0.481923	1.18875	0.000365312	1.19361	0.000185928	1.35142	0.000331885
P00491	P00491;Q8WW52	Purine nucleoside phosphorylase	PNP	0.201202	0.383852	0.138412	0.606053	1.55773	4.17569e-06	1.52491	1.54459e-05	1.43342	1.86465e-05
P55084	P55084	Trifunctional enzyme subunit beta, mitochondrial;3-ketoacyl-CoA thiolase	HADHB	0.100853	0.386493	0.0323869	0.768899	-0.568116	0.00831373	-0.546748	0.00398779	-0.438758	0.00423287
O75822	O75822	Eukaryotic translation initiation factor 3 subunit J	EIF3J	-0.169242	0.393081	-0.119067	0.692902	-1.24578	4.26633e-05	-1.16457	7.41759e-05	-1.25756	2.76943e-05
Q8IUI8	Q8IUI8	Cytokine receptor-like factor 3	CRLF3	0.0778033	0.396477	0.0445986	0.705372	0.465201	0.00520778	0.634095	0.00106152	0.39111	0.00481391
Q9Y520	Q9Y520	Protein PRRC2C	PRRC2C	0.177981	0.397959	-0.11013	0.405849	-1.11217	5.022e-06	-1.16517	2.71544e-05	-1.38136	0.00435561
P11279	P11279	Lysosome-associated membrane glycoprotein 1	LAMP1	-0.255727	0.400178	-0.520619	0.0649567	1.74773	2.76733e-05	1.27557	0.000667712	1.58715	2.51096e-05
P55786	P55786;A6NEC2	Puromycin-sensitive aminopeptidase	NPEPPS	0.0840326	0.400793	0.0804166	0.288695	0.686944	8.07208e-08	0.555416	0.000704417	0.579413	2.02239e-05
P11216	P11216	Glycogen phosphorylase, brain form	PYGB	0.134121	0.400867	0.02945	0.863426	1.33322	4.36592e-07	1.17853	3.55944e-05	1.2077	4.47357e-07
P31949	P31949	Protein S100-A11;Protein S100-A11, N-terminally processed	S100A11	-0.300974	0.401544	-0.493359	0.0893819	0.888143	4.73913e-05	0.935383	0.000800978	1.19447	1.05716e-05
Q02338	Q02338	D-beta-hydroxybutyrate dehydrogenase, mitochondrial	BDH1	0.273568	0.404943	0.0991533	0.783059	1.06263	0.0018689	0.875923	0.00959348	1.11426	0.00146398
P62491	P62491;P57735	Ras-related protein Rab-11A	RAB11A	0.134735	0.407855	0.0649234	0.686247	1.45639	2.66912e-07	1.48567	1.31551e-05	1.58532	1.20858e-07
P15531	P15531	Nucleoside diphosphate kinase A	NME1	0.288415	0.407913	-0.152499	0.724507	2.28702	4.95166e-06	2.71163	6.939e-07	2.56915	6.49312e-07
P62888	P62888	60S ribosomal protein L30	RPL30	-0.1736	0.408334	-0.298546	0.0975917	0.958404	4.63393e-05	1.01426	5.10803e-05	1.17279	0.0001441
Q93052	Q93052	Lipoma-preferred partner	LPP	-0.234618	0.409644	-0.140454	0.567145	-0.891522	0.00164491	-1.04372	0.000845389	-1.21951	0.00230894
P39748	P39748	Flap endonuclease 1	FEN1	-0.200157	0.411396	0.00597401	0.975941	-1.14303	3.37289e-05	-1.15063	0.000143525	-0.720775	0.00100655
P48147	P48147	Prolyl endopeptidase	PREP	0.225828	0.41308	0.0542234	0.86523	1.01389	0.000857459	0.940231	0.00258448	0.977328	0.00387469
O75629	O75629	Protein CREG1	CREG1	0.219171	0.415692	0.116166	0.767545	1.00051	0.00152481	1.18335	0.00327061	1.16691	0.00177649
P07203	P07203	Glutathione peroxidase 1	GPX1	-0.0953362	0.417994	-0.0361142	0.839073	0.8185	0.000149618	1.02014	1.3044e-05	0.729151	0.00403711
P07384	P07384	Calpain-1 catalytic subunit	CAPN1	0.0821442	0.421472	0.123617	0.573994	0.958139	1.09982e-08	0.973978	1.33692e-06	0.916833	3.1111e-06
P20810	P20810	Calpastatin	CAST	0.15889	0.422944	0.0531899	0.794763	-0.803984	0.000859751	-0.821151	0.00310291	-0.725525	0.0049306
Q14157	Q14157	Ubiquitin-associated protein 2-like	UBAP2L	0.123587	0.424356	0.00726944	0.963342	-0.671428	0.000288021	-0.777634	0.00017572	-0.734367	0.000541216
Q86X55	Q86X55	Histone-arginine methyltransferase CARM1	CARM1	0.190736	0.424567	0.145021	0.472147	2.27629	2.25314e-08	1.94667	9.0694e-07	2.22206	1.18191e-06
P62328	P62328	Thymosin beta-4;Hematopoietic system regulatory peptide	TMSB4X	-0.305823	0.425812	-0.495037	0.246559	-3.08285	0.00067805	-3.03725	0.000552111	-2.19471	0.00327215
P16949	P16949	Stathmin	STMN1	-0.381239	0.428656	-0.164603	0.671933	-1.93175	8.63176e-05	-1.76351	0.000615235	-1.44259	0.00193842
Q9P253	Q9P253	Vacuolar protein sorting-associated protein 18 homolog	VPS18	0.125331	0.431398	-0.031889	0.80598	0.998632	3.25415e-06	0.794692	0.000375054	0.771703	4.75056e-05
O43633	O43633	Charged multivesicular body protein 2a	CHMP2A	-0.125244	0.433255	0.0493028	0.784113	-1.13125	0.00018789	-0.953935	0.000165792	-0.606216	0.00706043
P48059	P48059	LIM and senescent cell antigen-like-containing domain protein 1	LIMS1	-0.129505	0.43459	-0.0380816	0.858122	-1.06086	1.28061e-05	-0.926805	0.000299529	-0.957932	0.000493069
P17858	P17858	ATP-dependent 6-phosphofructokinase, liver type	PFKL	0.0995549	0.435248	0.272345	0.134511	0.730034	0.000145766	0.632625	0.00124371	0.755272	0.00102357
P61970	P61970	Nuclear transport factor 2	NUTF2	0.253231	0.435402	0.189708	0.581947	1.51176	8.1495e-05	1.59489	4.32867e-05	1.70549	4.28284e-05
O60610	O60610	Protein diaphanous homolog 1	DIAPH1	0.158894	0.436376	0.0280838	0.885692	1.01026	0.000479393	0.908313	0.00058814	1.09489	5.75901e-05
P62699	P62699	Protein yippee-like 5	YPEL5	0.133866	0.43753	0.214166	0.295976	0.764108	3.96041e-05	0.778374	0.000682618	1.0417	6.70541e-05
P41236	P41236;Q6NXS1	Protein phosphatase inhibitor 2;Protein phosphatase inhibitor 2-like protein 3	PPP1R2;PPP1R2P3	-0.327332	0.437699	-0.108371	0.683421	-1.61511	3.3898e-05	-1.81619	0.000334288	-1.64812	0.00031519
Q16401	Q16401	26S proteasome non-ATPase regulatory subunit 5	PSMD5	-0.242023	0.439261	-0.270456	0.296766	0.989212	1.86378e-05	0.834781	4.7375e-05	0.877974	0.000158975
P12955	P12955	Xaa-Pro dipeptidase	PEPD	0.0962971	0.439725	-0.110073	0.246461	0.47602	0.000610629	0.486367	0.000829766	0.440757	0.00123424
P01903	P01903	HLA class II histocompatibility antigen, DR alpha chain	HLA-DRA	0.378515	0.439953	0.22115	0.677125	1.45768	0.00700699	1.45388	0.0062256	1.58951	0.00319176
P28482	P28482	Mitogen-activated protein kinase 1	MAPK1	0.0789137	0.442427	0.029594	0.872733	0.613525	2.64264e-09	0.506526	0.000396021	0.510613	1.98762e-05
Q14166	Q14166	Tubulin--tyrosine ligase-like protein 12	TTLL12	0.162145	0.442823	0.124402	0.447076	0.653199	0.0021712	0.710131	0.00321006	0.608629	0.00487101
P28161	P28161	Glutathione S-transferase Mu 2	GSTM2	0.301461	0.442883	0.637596	0.22756	1.54969	0.0043053	1.58908	0.00108539	1.38474	0.00235833
Q9UHB6	Q9UHB6	LIM domain and actin-binding protein 1	LIMA1	-0.18314	0.443508	-0.0280128	0.890732	-1.10214	0.00151201	-1.2931	1.25519e-05	-1.17393	5.9471e-05
P27708	P27708	CAD protein;Glutamine-dependent carbamoyl-phosphate synthase;Aspartate carbamoyltransferase;Dihydroorotase	CAD	-0.111018	0.445027	-0.0367812	0.710256	0.56114	6.96551e-06	0.501629	1.31413e-05	0.489818	0.000195837
O75821	O75821	Eukaryotic translation initiation factor 3 subunit G	EIF3G	0.0738684	0.445353	0.116044	0.341817	-0.746001	0.000207532	-0.908176	0.00301091	-0.758668	0.000179846
Q8WVY7	Q8WVY7	Ubiquitin-like domain-containing CTD phosphatase 1	UBLCP1	-0.233506	0.446328	-0.292102	0.215302	1.23834	3.1825e-05	1.20756	5.60511e-05	1.16185	7.60048e-05
P82979	P82979;H0YHG0	SAP domain-containing ribonucleoprotein	SARNP	-0.205717	0.44633	-0.0944053	0.721854	-1.53732	9.94004e-05	-1.39585	0.000756144	-1.37162	0.000762604
Q13838	Q13838	Spliceosome RNA helicase DDX39B	DDX39B	0.111822	0.447828	0.0710226	0.657695	0.687918	0.00135174	0.494275	0.00773831	0.590475	0.000464996
P78537	P78537;F8W036	Biogenesis of lysosome-related organelles complex 1 subunit 1	BLOC1S1	0.285688	0.449043	0.418923	0.317304	1.93685	0.000115219	2.36225	2.68564e-06	2.28875	5.99571e-05
Q9NT62	Q9NT62	Ubiquitin-like-conjugating enzyme ATG3	ATG3	-0.0814871	0.449834	0.0856802	0.454492	-0.612593	0.000891072	-0.640686	0.00281911	-0.538743	0.000566307
O00170	O00170	AH receptor-interacting protein	AIP	-0.164732	0.451314	-0.00699436	0.971442	-1.03758	9.47173e-06	-0.981452	2.73147e-05	-1.09838	9.23624e-05
P17612	P17612;REV__Q06190	cAMP-dependent protein kinase catalytic subunit alpha	PRKACA	-0.168635	0.451431	0.0588489	0.795072	0.457758	0.00310017	0.434002	0.00244181	0.560185	0.000296414
P33240	P33240	Cleavage stimulation factor subunit 2	CSTF2	-0.163573	0.451768	-0.206664	0.351033	-0.673502	0.000452938	-0.58444	0.00225987	-0.982114	0.000915494
P68104	P68104;Q5VTE0	Elongation factor 1-alpha 1;Putative elongation factor 1-alpha-like 3	EEF1A1;EEF1A1P5	-0.11407	0.452367	-0.106219	0.384084	0.795294	1.38602e-05	0.629173	0.00217493	0.773204	1.65548e-05
Q8N490	Q8N490	Probable hydrolase PNKD	PNKD	0.1478	0.45257	0.0221347	0.928906	-0.719534	0.00482785	-0.696942	0.00219623	-1.19816	7.8261e-05
Q04637	Q04637;REV__Q8NEG2	Eukaryotic translation initiation factor 4 gamma 1	EIF4G1	0.0552998	0.453377	0.1437	0.193625	-0.615971	1.41311e-05	-0.796287	0.000443065	-0.559594	2.8873e-05
Q96JB5	Q96JB5	CDK5 regulatory subunit-associated protein 3	CDK5RAP3	-0.082851	0.453659	-0.0458235	0.708202	0.340294	0.00124584	0.34826	0.0086906	0.323499	0.00816858
O00244	O00244	Copper transport protein ATOX1	ATOX1	0.145558	0.455726	-0.00783805	0.96791	1.0851	4.41782e-05	1.24443	6.5343e-05	1.47406	3.03849e-05
Q9GZY6	Q9GZY6	Linker for activation of T-cells family member 2	LAT2	-0.209281	0.457148	-0.114751	0.592145	-1.12859	0.00249239	-1.08821	0.00905629	-0.83607	0.0042443
Q93009	Q93009	Ubiquitin carboxyl-terminal hydrolase 7	USP7	0.135098	0.458586	-0.152645	0.544933	0.828437	0.000134578	0.828652	0.000336175	0.586832	0.0030654
Q8NEZ2	Q8NEZ2	Vacuolar protein sorting-associated protein 37A	VPS37A	0.087997	0.458592	0.0225935	0.873449	-0.916591	0.000449271	-0.717884	0.00115416	-0.905783	0.000345866
P14207	P14207;P41439	Folate receptor beta	FOLR2	-0.667963	0.459366	-0.290763	0.538531	-1.88005	0.000689369	-2.13068	0.000963887	-1.92068	0.000827838
P46777	P46777	60S ribosomal protein L5	RPL5	-0.181523	0.462231	-0.284633	0.1746	-1.31587	0.000698942	-1.22936	0.000110618	-1.10927	0.00170839
Q13443	Q13443	Disintegrin and metalloproteinase domain-containing protein 9	ADAM9	-0.279924	0.462979	-0.35569	0.296504	-1.82753	0.000703736	-2.05085	8.17205e-05	-1.57055	0.000392285
O00203	O00203;Q13367	AP-3 complex subunit beta-1	AP3B1	-0.123938	0.46323	0.0996077	0.499259	0.967009	3.12079e-05	0.807039	0.000394332	0.912249	1.54732e-05
P60842	P60842	Eukaryotic initiation factor 4A-I	EIF4A1	0.15637	0.46454	-0.0321348	0.854254	0.834864	0.00122867	0.846582	0.000497029	0.80677	0.00214381
Q8N6H7	Q8N6H7	ADP-ribosylation factor GTPase-activating protein 2	ARFGAP2	-0.0645775	0.466093	0.087803	0.473953	-0.795618	4.06437e-06	-0.757899	0.000105628	-0.844168	0.000231424
Q07955	Q07955	Serine/arginine-rich splicing factor 1	SRSF1	-0.144035	0.467287	-0.0241304	0.907823	-0.856704	0.000366895	-0.720306	0.00886653	-1.00435	0.000154092
P53597	P53597	Succinyl-CoA ligase [ADP/GDP-forming] subunit alpha, mitochondrial	SUCLG1	-0.0913246	0.468457	-0.0923547	0.516782	-0.581046	0.000125833	-0.564953	0.00106361	-0.516367	0.0001811
P25789	P25789	Proteasome subunit alpha type-4	PSMA4	-0.138696	0.468472	-0.0664386	0.720478	0.808254	0.0092831	0.800727	0.00423907	0.963898	0.0011931
O00422	O00422	Histone deacetylase complex subunit SAP18	SAP18	0.186005	0.469038	-0.195983	0.502257	-1.15448	0.000213412	-0.751828	0.00281925	-1.17347	0.000334405
Q9UPU5	Q9UPU5	Ubiquitin carboxyl-terminal hydrolase 24	USP24	-0.186208	0.470969	0.146748	0.640219	1.43451	8.43792e-06	1.40421	0.000585445	1.44198	0.000755104
Q8NC51	Q8NC51	Plasminogen activator inhibitor 1 RNA-binding protein	SERBP1	0.180061	0.472325	-0.303725	0.293523	-1.32184	7.94767e-06	-1.30095	6.14307e-05	-1.24773	7.41347e-06
O95747	O95747	Serine/threonine-protein kinase OSR1	OXSR1	0.0773724	0.472649	0.0689791	0.593782	0.679761	2.44717e-05	0.700494	4.60959e-05	0.620267	0.000321246
Q08170	Q08170	Serine/arginine-rich splicing factor 4	SRSF4	0.0816667	0.475657	-0.0447257	0.689368	-0.808295	3.08943e-05	-0.633455	0.0011031	-0.812419	4.11324e-05
Q6ZSR9	Q6ZSR9	Uncharacterized protein FLJ45252		0.115864	0.480191	0.0614343	0.659006	-0.476217	0.00360522	-0.482985	0.00712639	-0.486065	0.00629077
P50552	P50552	Vasodilator-stimulated phosphoprotein	VASP	0.12821	0.480384	0.155967	0.357957	-1.0903	0.000230616	-1.15976	2.6021e-05	-1.05558	0.000150356
O43493	O43493	Trans-Golgi network integral membrane protein 2	TGOLN2	-0.165764	0.488913	-0.138977	0.517299	-1.91342	3.9818e-08	-2.06344	1.38245e-07	-1.73444	8.52708e-08
Q92552	Q92552	28S ribosomal protein S27, mitochondrial	MRPS27	0.17986	0.491647	0.338047	0.240852	1.16689	0.00010486	1.22756	3.54727e-05	1.36152	8.85513e-06
Q9Y3X0	Q9Y3X0	Coiled-coil domain-containing protein 9	CCDC9	0.189607	0.49325	-0.178776	0.462973	-1.06888	0.000761412	-1.19591	0.0065694	-1.71532	0.000382852
Q08211	Q08211	ATP-dependent RNA helicase A	DHX9	-0.0839107	0.496197	-0.0504827	0.699318	0.598808	5.57145e-05	0.468162	0.00632561	0.519327	0.00038336
Q9NXV6	Q9NXV6	CDKN2A-interacting protein	CDKN2AIP	-0.109372	0.499513	0.0471632	0.721943	-0.710457	0.00568145	-0.582319	0.000371331	-0.737621	0.000393837
P30043	P30043	Flavin reductase (NADPH)	BLVRB	0.325661	0.501332	0.23175	0.559315	1.69333	0.000210962	1.73579	0.000539266	1.64345	0.000489254
Q969T9	Q969T9	WW domain-binding protein 2	WBP2	-0.151046	0.502433	-0.159367	0.454123	0.632387	0.000831424	0.675979	0.0008823	0.611673	0.00724398
Q92575	Q92575	UBX domain-containing protein 4	UBXN4	-0.109409	0.503089	-0.278465	0.290819	-1.27008	9.97419e-05	-1.24419	1.8394e-06	-1.14494	0.00124393
A0A0B4J2B5	A0A0B4J2B5;A0A075B7F0;A0A0C4DH32;A0A0B4J1V1;P0DP04;A0A0B4J1X8;P01766;P01780;P01763;P01762;P01782	Ig heavy chain V-III region BRO;Ig heavy chain V-III region JON;Ig heavy chain V-III region WEA;Ig heavy chain V-III region TRO;Ig heavy chain V-III region DOB	IGHV3OR16-9;IGHV3OR16-10;IGHV3-20;IGHV3-21;IGHV3-43	-0.345975	0.503169	-0.0946812	0.818202	-1.8713	6.11307e-05	-1.73648	0.00250126	-1.70271	0.000566398
Q9BRT3	Q9BRT3	Migration and invasion enhancer 1	MIEN1	-0.538913	0.504184	#N/A	#N/A	1.83296	0.00323543	1.94572	0.00224764	2.16799	0.0016183
Q9NUJ1	Q9NUJ1	Mycophenolic acid acyl-glucuronide esterase, mitochondrial	ABHD10	0.172097	0.505256	0.0635924	0.776775	1.6623	1.2438e-05	1.66915	1.12148e-05	1.96631	6.16167e-07
P61019	P61019	Ras-related protein Rab-2A	RAB2A	-0.231425	0.505792	-0.0876631	0.723093	1.75077	4.61498e-06	1.86724	1.66822e-06	1.78688	1.10293e-05
Q8ND56	Q8ND56	Protein LSM14 homolog A	LSM14A	0.153101	0.506903	-0.648978	0.0634282	-1.03447	0.000327436	-1.47496	8.80123e-05	-1.6467	1.03861e-05
Q9H4G4	Q9H4G4	Golgi-associated plant pathogenesis-related protein 1	GLIPR2	0.127527	0.508087	0.14534	0.472533	-1.37196	6.41414e-06	-1.03162	6.51237e-06	-0.96109	2.99234e-05
O43670	O43670	BUB3-interacting and GLEBS motif-containing protein ZNF207	ZNF207	0.0774346	0.509513	0.117719	0.443023	-0.667205	0.00575392	-0.624732	0.00150848	-0.550465	0.00300979
Q8NF50	Q8NF50;REV__O00411	Dedicator of cytokinesis protein 8	DOCK8	-0.0559584	0.509826	0.0771361	0.327982	0.49219	0.000142986	0.347407	0.00689963	0.456054	0.00111408
Q0VD83	Q0VD83	Apolipoprotein B receptor	APOBR	0.105397	0.509929	0.119805	0.347449	-0.635084	0.00193959	-0.683323	0.000216582	-0.822321	0.00014184
O95721	O95721	Synaptosomal-associated protein 29	SNAP29	-0.1539	0.511034	-0.192036	0.402511	-1.39612	0.00103465	-1.66823	0.00377769	-1.40977	0.000265382
P37235	P37235;P84074	Hippocalcin-like protein 1;Neuron-specific calcium-binding protein hippocalcin	HPCAL1;HPCA	0.27961	0.512623	0.237608	0.51214	1.43138	0.000174889	1.50315	0.000265102	1.54972	0.000337276
Q9P270	Q9P270	SLAIN motif-containing protein 2	SLAIN2	-0.187092	0.514439	-0.106758	0.703096	-1.04632	0.00185437	-1.3137	0.00104866	-1.63811	4.18881e-05
Q9Y376	Q9Y376;Q9H9S4	Calcium-binding protein 39	CAB39	-0.24795	0.514972	-0.264222	0.450777	1.34786	0.000473777	1.33988	0.000541788	1.5083	0.000148791
Q9NXW2	Q9NXW2	DnaJ homolog subfamily B member 12	DNAJB12	0.202968	0.515181	0.41027	0.205984	-1.79884	3.96374e-05	-1.10244	0.00515435	-1.56817	0.00107445
Q15067	Q15067	Peroxisomal acyl-coenzyme A oxidase 1	ACOX1	0.124896	0.518349	-0.103595	0.683731	0.692998	0.00246659	0.728452	0.00152929	0.8431	0.00287661
P48163	P48163	NADP-dependent malic enzyme	ME1	0.128789	0.5192	0.0747865	0.646465	1.32686	0.000329616	1.25211	0.000637221	1.25358	0.000191831
P63167	P63167	Dynein light chain 1, cytoplasmic	DYNLL1	0.164427	0.519477	-0.302856	0.445208	1.68689	2.4435e-06	1.43687	0.000135395	1.8537	7.64649e-07
Q92542	Q92542	Nicastrin	NCSTN	0.275743	0.519838	0.075242	0.817088	2.32577	6.22111e-06	2.3143	5.36984e-06	2.31643	3.46391e-06
P07333	P07333;REV__Q96M29	Macrophage colony-stimulating factor 1 receptor	CSF1R	-0.384766	0.522806	-1.10666	0.0262151	-2.19209	0.000298216	-2.40688	0.000158044	-2.02169	0.00312281
Q10567	Q10567	AP-1 complex subunit beta-1	AP1B1	-0.0647203	0.525298	-0.0724345	0.442101	0.910145	5.04323e-07	0.698116	5.16903e-06	0.824145	1.29613e-06
Q96AB3	Q96AB3	Isochorismatase domain-containing protein 2, mitochondrial	ISOC2	0.251725	0.527533	0.548957	0.386202	1.42446	0.00652615	1.77484	0.00245164	1.53611	0.00344611
Q02410	Q02410;Q99767	Amyloid beta A4 precursor protein-binding family A member 1	APBA1	-0.174458	0.527981	-0.13511	0.613846	-1.29285	0.00169725	-1.23638	0.000351202	-1.34353	0.000687439
P10606	P10606	Cytochrome c oxidase subunit 5B, mitochondrial	COX5B	-0.120836	0.528497	-0.0687957	0.649468	-1.5	1.56379e-06	-1.24467	3.70373e-05	-0.832464	0.00241351
Q8WVT3	Q8WVT3	Trafficking protein particle complex subunit 12	TRAPPC12	-0.209293	0.530978	-0.12445	0.740541	1.0224	0.00698108	1.06702	0.0064035	1.0033	0.00530082
P42229	P42229	Signal transducer and activator of transcription 5A	STAT5A	-0.0576838	0.534389	-0.0381685	0.657832	0.825855	4.66945e-08	0.78179	1.36424e-06	0.874829	7.19033e-06
P20340	P20340;Q9NRW1	Ras-related protein Rab-6A	RAB6A	0.146928	0.535534	-0.139592	0.524136	0.784095	0.00532354	0.992368	0.000307849	0.893489	0.0015121
P46976	P46976	Glycogenin-1	GYG1	0.246047	0.535629	-0.0922767	0.808937	1.64885	0.000571352	1.93893	0.000120024	1.56349	0.00149006
P53396	P53396	ATP-citrate synthase	ACLY	0.0675052	0.53605	0.0886009	0.460152	0.645911	1.65104e-05	0.423841	0.00978533	0.56786	0.000491976
P28070	P28070	Proteasome subunit beta type-4	PSMB4	0.171231	0.53821	-0.0458096	0.862437	1.50633	7.52131e-05	1.70559	8.81534e-06	1.55465	4.0412e-05
P13693	P13693;Q9HAU6;Q56UQ5	Translationally-controlled tumor protein	TPT1	0.20264	0.541943	-0.00727357	0.981965	1.17007	0.000849988	1.53363	5.24512e-05	1.36943	0.00022624
Q9Y6G9	Q9Y6G9	Cytoplasmic dynein 1 light intermediate chain 1	DYNC1LI1	-0.100637	0.542826	-0.053907	0.734643	-0.602748	0.000671375	-0.570645	0.00227588	-0.619777	0.00291917
P30085	P30085	UMP-CMP kinase	CMPK1	0.138409	0.543055	0.285072	0.21782	0.826637	0.00237809	0.95869	0.00234896	0.913221	0.00119658
O95292	O95292	Vesicle-associated membrane protein-associated protein B/C	VAPB	-0.267499	0.546305	-0.310768	0.431882	-2.12035	0.000572224	-2.36202	0.000652282	-2.06678	0.000144551
P28799	P28799	Granulins;Acrogranin;Paragranulin;Granulin-1;Granulin-2;Granulin-3;Granulin-4;Granulin-5;Granulin-6;Granulin-7	GRN	0.239131	0.547192	0.0916373	0.77109	-0.946146	0.00704437	-1.11127	0.00566935	-0.97495	0.00738977
P30153	P30153	Serine/threonine-protein phosphatase 2A 65 kDa regulatory subunit A alpha isoform	PPP2R1A	0.103206	0.547505	0.097135	0.45553	0.664709	0.000172739	0.695336	3.28699e-05	0.636221	0.000582347
O43598	O43598	2-deoxynucleoside 5-phosphate N-hydrolase 1	DNPH1	0.14092	0.548022	0.0238131	0.927922	0.989781	0.000547314	1.09856	0.000245114	0.887799	0.00019256
P03928	P03928	ATP synthase protein 8	MT-ATP8	-0.155097	0.549057	0.191519	0.560687	-1.3675	0.00104528	-1.35924	0.000475491	-0.857729	0.00236838
Q7Z2W4	Q7Z2W4	Zinc finger CCCH-type antiviral protein 1	ZC3HAV1	-0.0895281	0.550368	-0.0472918	0.745347	-0.747993	8.20863e-05	-0.884976	0.000223337	-0.766721	0.000193423
Q99614	Q99614	Tetratricopeptide repeat protein 1	TTC1	-0.121529	0.550442	-0.0623187	0.748636	-1.16887	4.67496e-06	-1.02258	0.000310546	-0.964091	0.000232361
P62249	P62249	40S ribosomal protein S16	RPS16	-0.116942	0.551021	-0.167804	0.303103	0.781602	0.00981053	0.999866	0.000383559	1.21802	2.35986e-05
P62304	P62304	Small nuclear ribonucleoprotein E	SNRPE	-0.15382	0.55181	-0.202853	0.449621	1.60174	1.163e-06	1.45714	2.04631e-05	1.56766	0.000108299
Q9BZH6	Q9BZH6	WD repeat-containing protein 11	WDR11	0.17551	0.551861	0.020298	0.945275	1.11203	8.91246e-05	0.74517	0.00468759	1.05537	0.000122854
P02679	P02679	Fibrinogen gamma chain	FGG	-0.395359	0.551931	0.200758	0.71713	-3.19143	5.16139e-06	-3.29388	3.94318e-06	-3.03462	4.16174e-06
Q14847	Q14847	LIM and SH3 domain protein 1	LASP1	-0.160101	0.553291	-0.0644006	0.832284	-1.63272	4.95049e-06	-1.48892	4.0667e-05	-1.49588	4.06067e-06
Q8N573	Q8N573	Oxidation resistance protein 1	OXR1	-0.0745409	0.553774	0.0270332	0.754553	-1.11633	3.99023e-05	-0.728879	0.000425993	-0.972912	0.000310526
Q8WWY3	Q8WWY3	U4/U6 small nuclear ribonucleoprotein Prp31	PRPF31	0.122675	0.55464	0.157271	0.34897	-0.736899	0.00134429	-0.821783	0.000229539	-0.616653	0.00460942
P62081	P62081	40S ribosomal protein S7	RPS7	0.120926	0.557323	0.136671	0.52937	0.761045	0.000619885	0.961059	0.000211329	0.883785	0.000434731
Q3KQU3	Q3KQU3	MAP7 domain-containing protein 1	MAP7D1	0.171605	0.558854	-0.261387	0.192671	-1.41452	4.23721e-05	-1.39054	0.000664952	-1.19279	0.000327919
Q9HC38	Q9HC38	Glyoxalase domain-containing protein 4	GLOD4	-0.0976467	0.559179	-0.224114	0.242618	-0.751236	2.4497e-05	-0.704272	0.000762345	-0.776337	0.000477814
P05387	P05387	60S acidic ribosomal protein P2	RPLP2	0.132979	0.560238	-0.211461	0.497043	1.33685	0.000417919	1.64003	1.93162e-05	1.488	0.000336
Q9GZQ3	Q9GZQ3	COMM domain-containing protein 5	COMMD5	-0.152331	0.562708	-0.403112	0.118157	1.07287	0.000208659	1.17521	9.37261e-05	1.01027	0.000521635
P50583	P50583	Bis(5-nucleosyl)-tetraphosphatase [asymmetrical]	NUDT2	-0.235608	0.564084	0.500752	0.190866	1.30993	0.00324603	1.17913	0.00676971	1.82001	0.000158113
Q04917	Q04917	14-3-3 protein eta	YWHAH	0.0756943	0.564448	-0.0118378	0.931601	0.90053	0.000827771	0.779493	0.00245914	0.878696	0.000100778
Q6IA69	Q6IA69	Glutamine-dependent NAD(+) synthetase	NADSYN1	0.19209	0.567593	0.11371	0.733445	1.37081	0.000355705	1.3524	0.00207169	1.55534	0.00034469
Q71U36	Q71U36;Q13748;Q6PEY2	Tubulin alpha-1A chain;Tubulin alpha-3C/D chain;Tubulin alpha-3E chain	TUBA1A;TUBA3C;TUBA3E	-0.150533	0.568091	-0.0806617	0.772429	1.49993	3.8515e-05	1.36605	0.000107645	1.15754	7.132e-05
Q12846	Q12846	Syntaxin-4	STX4	-0.137928	0.568742	0.0340876	0.87728	-1.74533	3.44554e-05	-1.10388	0.000480658	-1.37829	4.42214e-05
P49961	P49961;R4GMQ9	Ectonucleoside triphosphate diphosphohydrolase 1	ENTPD1	-0.331257	0.569547	-0.350747	0.330196	-1.80061	7.3731e-05	-1.83467	0.000311751	-2.0421	8.2317e-05
P14735	P14735	Insulin-degrading enzyme	IDE	-0.240427	0.573856	-0.0436743	0.872785	1.95654	1.5542e-06	1.49846	0.00019216	1.81264	8.71095e-06
Q8NHP8	Q8NHP8	Putative phospholipase B-like 2;Putative phospholipase B-like 2 32 kDa form;Putative phospholipase B-like 2 45 kDa form	PLBD2	0.132255	0.574873	-0.150775	0.585894	1.09886	0.000956986	1.06403	0.00230482	1.12031	0.00352855
Q00688	Q00688	Peptidyl-prolyl cis-trans isomerase FKBP3	FKBP3	-0.0647392	0.574905	-0.11486	0.484543	-1.01881	0.00483017	-0.878422	0.0014215	-0.935581	0.000886037
Q9NR31	Q9NR31	GTP-binding protein SAR1a	SAR1A	-0.204826	0.576109	-0.145308	0.708577	1.98971	0.000148633	2.12761	0.000532545	1.97527	0.00112372
P07858	P07858	Cathepsin B;Cathepsin B light chain;Cathepsin B heavy chain	CTSB	0.125416	0.576387	0.0566656	0.84399	0.630079	0.00896552	0.741163	0.00197242	0.805789	0.00720524
O43914	O43914	TYRO protein tyrosine kinase-binding protein	TYROBP	-0.150066	0.5782	-0.127838	0.617783	-1.75331	2.89518e-05	-1.53406	5.24779e-05	-1.38379	0.00134348
Q9BRP8	Q9BRP8	Partner of Y14 and mago	WIBG	-0.167529	0.578265	-0.109318	0.733056	-1.51325	0.000126806	-1.50415	0.00158188	-1.17964	0.00107366
O75208	O75208	Ubiquinone biosynthesis protein COQ9, mitochondrial	COQ9	-0.118567	0.580034	0.0829113	0.712661	-1.12029	0.000305372	-1.08883	0.000537605	-1.268	0.00068631
Q01813	Q01813	ATP-dependent 6-phosphofructokinase, platelet type	PFKP	0.0911193	0.581107	-0.0745792	0.663922	0.687119	0.000185347	0.777741	0.00732349	0.755138	4.16026e-06
Q9Y3C6	Q9Y3C6	Peptidyl-prolyl cis-trans isomerase-like 1	PPIL1	-0.136286	0.581361	-0.0263116	0.899692	-0.891603	0.000327148	-0.692214	0.008491	-0.672251	0.00176884
P43378	P43378	Tyrosine-protein phosphatase non-receptor type 9	PTPN9	-0.106662	0.58309	0.0492583	0.82537	0.991088	4.56969e-05	0.767257	0.0022044	1.00897	0.000228318
Q6JBY9	Q6JBY9	CapZ-interacting protein	RCSD1	0.150996	0.584283	-0.0822022	0.803321	-1.30894	0.000154575	-1.48178	6.85541e-05	-1.29973	0.000208008
Q8WXX5	Q8WXX5	DnaJ homolog subfamily C member 9	DNAJC9	-0.137621	0.585027	-0.0232799	0.918587	-1.18545	0.000246157	-0.966704	0.00357696	-1.02169	0.00762303
Q9ULV4	Q9ULV4	Coronin-1C	CORO1C	0.0657554	0.585403	0.238641	0.162658	-0.765243	0.000537277	-0.845579	0.000122057	-0.873039	0.000288606
P06454	P06454	Prothymosin alpha;Prothymosin alpha, N-terminally processed;Thymosin alpha-1	PTMA	0.283486	0.588326	0.136827	0.823754	-3.00044	0.000138948	-2.6995	0.000583598	-2.69086	0.000674029
P19105	P19105;O14950	Myosin regulatory light chain 12A;Myosin regulatory light chain 12B	MYL12A;MYL12B	0.15967	0.589847	0.154344	0.612808	1.43574	0.000173845	1.58787	6.17756e-05	1.44021	0.00115248
P61026	P61026	Ras-related protein Rab-10	RAB10	0.132565	0.590459	0.0666993	0.737711	0.831664	0.00309594	1.20081	5.06098e-06	0.921553	0.00495995
P20618	P20618	Proteasome subunit beta type-1	PSMB1	0.107599	0.590594	-0.163427	0.341489	0.838249	0.00104875	0.939982	0.00127819	0.807834	0.00314455
P43897	P43897	Elongation factor Ts, mitochondrial	TSFM	0.0885281	0.59178	0.0543776	0.698384	-1.71018	7.17809e-05	-1.00408	0.000379436	-0.744498	0.00070257
P78536	P78536	Disintegrin and metalloproteinase domain-containing protein 17	ADAM17	-0.227422	0.593247	-0.0510182	0.862251	-2.88273	7.3501e-07	-2.55993	4.03941e-07	-1.64782	9.92165e-06
Q8N1G4	Q8N1G4	Leucine-rich repeat-containing protein 47	LRRC47	0.0548898	0.594277	0.0549155	0.652769	-0.46102	0.00191259	-0.480439	0.000938343	-0.665458	6.37422e-05
P26599	P26599	Polypyrimidine tract-binding protein 1	PTBP1	-0.0766141	0.594434	-0.00283631	0.985295	0.406031	0.00465118	0.45525	0.00165675	0.37298	0.0070731
A2RRP1	A2RRP1	Neuroblastoma-amplified sequence	NBAS	0.169432	0.594598	-0.176347	0.467188	1.29997	0.000181043	1.04024	0.00724123	1.07865	0.00192303
Q96RQ9	Q96RQ9	L-amino-acid oxidase	IL4I1	0.441415	0.595611	-0.0536878	0.9416	2.48164	0.00168088	2.59553	0.00214872	2.63429	0.00107622
Q9UHG3	Q9UHG3	Prenylcysteine oxidase 1	PCYOX1	-0.207703	0.597513	0.00262778	0.99548	1.74119	0.00096636	1.85981	0.000151546	2.1904	0.000149349
Q96HE7	Q96HE7	ERO1-like protein alpha	ERO1L	-0.113642	0.598576	-0.0343039	0.89422	1.13826	9.17203e-05	1.19736	6.38244e-06	1.15313	3.83657e-05
Q9UIA9	Q9UIA9	Exportin-7	XPO7	0.111288	0.598711	0.24388	0.347839	1.56774	4.68623e-07	1.32341	1.8192e-05	1.42923	2.21393e-06
Q16543	Q16543	Hsp90 co-chaperone Cdc37;Hsp90 co-chaperone Cdc37, N-terminally processed	CDC37	-0.0935576	0.599287	-0.0369773	0.817607	-1.39045	1.52135e-06	-1.44819	3.38366e-06	-1.46541	2.34474e-05
P82909	P82909	28S ribosomal protein S36, mitochondrial	MRPS36	0.0648516	0.599668	0.0981838	0.517159	-0.995112	6.48623e-06	-1.22184	4.201e-06	-0.893282	0.000294245
P33241	P33241;REV__Q9NQ86	Lymphocyte-specific protein 1	LSP1	-0.168042	0.601345	0.00392718	0.989727	-1.09198	0.00171712	-1.5254	0.000755736	-1.3553	0.0017125
Q9NTI5	Q9NTI5	Sister chromatid cohesion protein PDS5 homolog B	PDS5B	0.152415	0.602713	-0.0404259	0.857911	0.972293	0.000200814	0.898153	0.000890206	0.890147	0.00700699
P35813	P35813	Protein phosphatase 1A	PPM1A	0.0699449	0.603552	0.0674786	0.632363	-0.713743	0.00490439	-0.690118	0.000345701	-0.535619	0.000225916
P02652	P02652	Apolipoprotein A-II;Proapolipoprotein A-II;Truncated apolipoprotein A-II	APOA2	-0.318212	0.604123	0.258248	0.49168	-3.20581	3.33363e-06	-3.15534	5.5341e-07	-3.45529	3.92885e-07
P61457	P61457	Pterin-4-alpha-carbinolamine dehydratase	PCBD1	-0.133378	0.605025	-0.0632794	0.832174	1.18365	0.00016681	1.3069	8.01981e-05	1.1909	0.000440307
O95379	O95379	Tumor necrosis factor alpha-induced protein 8	TNFAIP8	-0.174462	0.606579	0.257456	0.54282	1.2966	0.000278434	1.10677	0.00231104	1.08	0.00285217
Q9UBS4	Q9UBS4;H7C2Y5	DnaJ homolog subfamily B member 11	DNAJB11	0.0577819	0.607173	0.175562	0.123791	-0.805285	0.000109348	-0.725416	1.78961e-05	-0.710801	4.57128e-05
Q9UFN0	Q9UFN0;Q9BS92	Protein NipSnap homolog 3A	NIPSNAP3A	0.24213	0.607783	0.2398	0.664232	2.05608	0.000142754	1.98173	0.000650379	2.18936	0.000145302
P28066	P28066	Proteasome subunit alpha type-5	PSMA5	0.0937535	0.608768	-0.0210029	0.92273	1.05927	0.000198798	1.15289	0.000260327	1.17085	1.56818e-05
P78417	P78417	Glutathione S-transferase omega-1	GSTO1	0.148318	0.608932	0.0699036	0.787901	0.939905	0.00995042	0.864686	0.00905694	0.950868	0.000602656
P61769	P61769	Beta-2-microglobulin;Beta-2-microglobulin form pI 5.3	B2M	0.172831	0.611455	0.352923	0.140384	0.790347	0.00221067	1.05007	0.00174646	1.08141	0.00056586
Q9UBI1	Q9UBI1;R4GMX3	COMM domain-containing protein 3	COMMD3;COMMD3-BMI1	0.177893	0.611674	-0.0151119	0.959486	1.44009	0.000100308	1.65476	0.000138708	1.42074	0.000222478
Q9H9B4	Q9H9B4	Sideroflexin-1	SFXN1	-0.107627	0.61226	-0.0277048	0.904862	-0.990752	0.00185146	-0.905989	0.00177408	-0.80181	0.0081789
Q9NZ08	Q9NZ08	Endoplasmic reticulum aminopeptidase 1	ERAP1	0.161143	0.612448	0.0493568	0.86811	1.14835	0.0010051	1.09837	0.00151274	1.23352	0.000531904
Q96IU4	Q96IU4	Alpha/beta hydrolase domain-containing protein 14B	ABHD14B	0.139962	0.61371	-0.287538	0.559684	2.0157	3.34936e-07	2.32183	3.07569e-07	1.95707	1.76934e-07
Q9UKK3	Q9UKK3	Poly [ADP-ribose] polymerase 4	PARP4	0.0844248	0.615208	0.101549	0.510987	0.658044	0.00012058	0.632604	0.00047259	0.613435	0.000526955
Q9H993	Q9H993	Protein-glutamate O-methyltransferase	ARMT1	-0.213695	0.6218	0.140667	0.742849	1.54106	0.00109888	1.42561	0.0018694	1.58476	0.000579889
Q15369	Q15369	Transcription elongation factor B polypeptide 1	TCEB1	-0.107623	0.624466	-0.065677	0.659458	0.83753	5.53892e-05	0.833802	0.000546425	1.17981	1.20586e-05
O14828	O14828	Secretory carrier-associated membrane protein 3	SCAMP3	-0.150344	0.630096	-0.233639	0.290758	-1.23981	0.000442436	-0.945994	0.00275503	-1.03533	0.000783459
Q99961	Q99961;Q99962;Q99963	Endophilin-A2	SH3GL1	0.062791	0.631508	-0.235445	0.115039	-1.12857	1.83183e-05	-1.37986	1.49285e-06	-1.04053	0.000234565
Q9UNM6	Q9UNM6	26S proteasome non-ATPase regulatory subunit 13	PSMD13	-0.0652935	0.633471	0.120106	0.504336	0.803236	3.24322e-05	0.872669	4.59857e-06	0.732205	0.000778826
Q9UN86	Q9UN86	Ras GTPase-activating protein-binding protein 2	G3BP2	-0.102445	0.635331	0.00937558	0.965151	-0.782243	0.00253304	-0.906399	0.000952946	-0.833699	0.00125052
P49354	P49354	Protein farnesyltransferase/geranylgeranyltransferase type-1 subunit alpha	FNTA	0.077951	0.639769	0.111529	0.59799	1.28101	8.83662e-05	1.23159	0.000484979	1.05319	0.000535166
Q9NZB2	Q9NZB2;Q5T035	Constitutive coactivator of PPAR-gamma-like protein 1	FAM120A	-0.0558398	0.640204	0.00412883	0.967495	-0.829024	3.38611e-06	-0.925507	1.83385e-06	-0.933122	0.000393398
P46778	P46778	60S ribosomal protein L21	RPL21	-0.148398	0.641032	-0.645463	0.0393875	-0.876576	0.000137498	-0.806263	0.00293156	-0.873956	0.000789982
Q8IWX8	Q8IWX8	Calcium homeostasis endoplasmic reticulum protein	CHERP	-0.119713	0.642441	-0.0920529	0.754401	1.27157	7.7218e-06	1.38372	4.99249e-06	1.22118	4.06984e-05
Q12904	Q12904	Aminoacyl tRNA synthase complex-interacting multifunctional protein 1;Endothelial monocyte-activating polypeptide 2	AIMP1	-0.0812121	0.642873	-0.00554103	0.973781	-1.04939	1.30582e-05	-1.1596	0.00362457	-1.23152	7.68486e-06
P31689	P31689	DnaJ homolog subfamily A member 1	DNAJA1	0.0978045	0.643324	-0.0465585	0.819728	-0.623152	0.00484652	-0.859822	0.00290152	-0.638052	0.0059091
P46379	P46379	Large proline-rich protein BAG6	BAG6	0.078626	0.644709	0.0363149	0.81541	0.729083	4.34032e-05	0.723578	2.90986e-05	0.503746	0.00122953
P61018	P61018	Ras-related protein Rab-4B	RAB4B	0.0976417	0.644772	0.237125	0.32503	1.32061	3.51041e-05	1.4084	1.15049e-05	1.24179	0.000155305
Q8IXB1	Q8IXB1	DnaJ homolog subfamily C member 10	DNAJC10	-0.0669671	0.647043	-0.116216	0.449079	-0.652959	0.00178528	-0.618548	0.00179064	-0.665736	0.000150323
Q86VN1	Q86VN1	Vacuolar protein-sorting-associated protein 36	VPS36	0.0920288	0.647372	0.201969	0.310743	1.03135	0.000361889	1.00271	0.000306157	1.00075	0.000481993
P40855	P40855	Peroxisomal biogenesis factor 19	PEX19	-0.0935408	0.648771	-0.120247	0.669981	-1.26308	0.000171881	-1.2638	0.0011269	-1.25187	0.00576368
P47755	P47755	F-actin-capping protein subunit alpha-2	CAPZA2	0.174512	0.651734	-0.0176736	0.960759	1.08213	0.0058732	1.15478	0.0049757	1.1095	0.00598679
Q9P2R3	Q9P2R3	Rabankyrin-5	ANKFY1	0.0860093	0.654466	0.173737	0.383503	1.17152	8.1235e-05	1.18038	8.52645e-05	1.14535	0.0001491
P49792	P49792;O14715;Q99666;P0DJD0;P0DJD1	E3 SUMO-protein ligase RanBP2	RANBP2	-0.0659643	0.659334	0.0728556	0.667519	-0.672834	0.000310188	-0.64452	0.0012563	-0.676653	0.000360358
Q9NYU2	Q9NYU2	UDP-glucose:glycoprotein glucosyltransferase 1	UGGT1	0.0845688	0.659661	0.0453527	0.801092	0.751709	0.00181463	0.738842	0.000964121	0.786018	0.000730558
P25490	P25490;O15391;Q96MM3	Transcriptional repressor protein YY1	YY1	-0.101754	0.660444	-0.223155	0.359452	-1.66281	0.000210132	-1.18377	0.000121081	-1.15391	0.000365721
P42785	P42785	Lysosomal Pro-X carboxypeptidase	PRCP	-0.0815424	0.660465	-0.193393	0.551191	0.905982	0.0034757	1.07086	0.000236723	1.12471	0.000144913
P55263	P55263	Adenosine kinase	ADK	0.115071	0.660566	0.0571958	0.825016	1.02715	0.00175701	0.96422	0.00131283	1.07631	0.000480336
P30046	P30046;A6NHG4	D-dopachrome decarboxylase;D-dopachrome decarboxylase-like protein	DDT;DDTL	-0.130214	0.662896	-0.546437	0.249518	1.88113	5.4552e-05	2.02556	8.05928e-06	2.23006	4.98569e-06
P08670	P08670;Q16352	Vimentin	VIM	0.0744198	0.662898	0.245435	0.109404	-0.548877	0.00307964	-0.548911	0.00184837	-0.734649	0.000262042
P02686	P02686	Myelin basic protein	MBP	-0.127715	0.664351	0.121042	0.578058	-1.8881	6.88286e-05	-1.70965	0.00105465	-1.71466	3.22011e-05
Q8WXI9	Q8WXI9	Transcriptional repressor p66-beta	GATAD2B	-0.081649	0.664358	-0.0463472	0.823769	-0.714889	0.00625682	-0.778701	0.00124228	-0.952108	0.00553319
Q9BXD5	Q9BXD5	N-acetylneuraminate lyase	NPL	-0.074007	0.664686	0.0314912	0.849908	1.35029	3.53465e-06	1.26057	0.000123475	1.26645	3.06429e-05
Q9BUQ8	Q9BUQ8	Probable ATP-dependent RNA helicase DDX23	DDX23	-0.048602	0.664718	0.00632785	0.949872	-0.539601	1.7073e-05	-0.602049	0.000758525	-0.460097	0.00184404
Q13303	Q13303	Voltage-gated potassium channel subunit beta-2	KCNAB2	0.172601	0.669307	-0.0989249	0.775002	1.08546	0.00454668	1.10985	0.00388919	1.02441	0.00693961
Q9Y3D6	Q9Y3D6	Mitochondrial fission 1 protein	FIS1	0.148988	0.672477	0.564564	0.188316	1.95917	0.00213283	2.24042	0.000293312	2.66091	1.24061e-06
Q9ULZ3	Q9ULZ3	Apoptosis-associated speck-like protein containing a CARD	PYCARD	0.135812	0.673177	-0.0110551	0.971296	2.07149	5.67221e-06	2.00267	8.58245e-05	1.84011	3.4954e-05
P12318	P12318	Low affinity immunoglobulin gamma Fc region receptor II-a	FCGR2A	-0.187951	0.673273	-0.250622	0.52099	-1.51413	0.00286947	-1.62144	0.00144921	-1.25998	0.00492349
P30101	P30101;Q6UWW8	Protein disulfide-isomerase A3	PDIA3	0.0519888	0.673901	0.0976448	0.504726	-0.791208	4.89265e-05	-0.603163	2.33803e-05	-0.567578	0.000407297
Q13363	Q13363	C-terminal-binding protein 1	CTBP1	0.0706103	0.674272	-0.0986144	0.621916	1.19603	7.32546e-06	1.10563	0.00104157	1.00875	0.000674796
C4AMC7	C4AMC7;Q6VEQ5;A8K0Z3;A8MWX3	Putative WAS protein family homolog 3;WAS protein family homolog 2;WAS protein family homolog 1;Putative WAS protein family homolog 4	WASH3P;WASH2P;WASH1;WASH4P	-0.0780078	0.674545	-0.232999	0.193012	-0.876889	0.00376783	-1.01217	0.00443493	-0.840892	0.00828215
P51572	P51572	B-cell receptor-associated protein 31	BCAP31	-0.147587	0.676762	-0.553472	0.21228	-2.07437	2.19692e-05	-1.79499	0.00174713	-1.45407	0.00342934
O00221	O00221	NF-kappa-B inhibitor epsilon	NFKBIE	-0.0645594	0.677368	#N/A	#N/A	-2.60114	1.55224e-05	-2.36277	8.38811e-05	-2.55659	1.9786e-06
P61106	P61106	Ras-related protein Rab-14	RAB14	0.118075	0.67763	-0.0545231	0.826141	0.846887	0.00157341	0.988329	0.000328543	0.958531	0.00332878
Q00839	Q00839	Heterogeneous nuclear ribonucleoprotein U	HNRNPU	-0.0453446	0.678831	-0.336885	0.010362	-0.922559	1.40874e-06	-0.90784	1.47647e-05	-0.918095	3.56619e-08
P23497	P23497	Nuclear autoantigen Sp-100	SP100	0.0734665	0.678925	0.0154525	0.930246	0.828722	0.000267134	0.788271	0.00578201	0.665383	0.00167501
P22695	P22695	Cytochrome b-c1 complex subunit 2, mitochondrial	UQCRC2	0.0604986	0.679482	-0.0540814	0.695766	0.485151	0.00623711	0.477485	0.00359531	0.626186	0.000188053
Q9H2G2	Q9H2G2	STE20-like serine/threonine-protein kinase	SLK	-0.0431178	0.680123	0.0797648	0.48945	-0.889919	5.31987e-05	-0.935994	0.000370032	-0.85903	1.95658e-05
Q9Y6K9	Q9Y6K9	NF-kappa-B essential modulator	IKBKG	0.0706845	0.683476	0.0704594	0.623327	-1.12764	0.000296094	-1.05737	7.7082e-05	-1.01747	6.955e-05
P22307	P22307	Non-specific lipid-transfer protein	SCP2	-0.0407226	0.690164	0.0161403	0.90716	0.413445	0.00299738	0.569256	0.00103948	0.745725	0.00335074
P35268	P35268	60S ribosomal protein L22	RPL22	0.0983819	0.69078	-0.0254171	0.898965	1.0777	6.30977e-05	1.14249	2.48134e-05	1.26663	4.32126e-05
Q99426	Q99426	Tubulin-folding cofactor B	TBCB	-0.126214	0.690785	-0.0977105	0.729171	-1.11569	0.000241635	-0.913418	0.00456396	-1.14381	0.000475266
Q10570	Q10570	Cleavage and polyadenylation specificity factor subunit 1	CPSF1	0.07453	0.691302	-0.062304	0.72986	0.604647	0.00495503	0.632405	0.00751118	0.60689	0.0037091
P46783	P46783;Q9NQ39	40S ribosomal protein S10;Putative 40S ribosomal protein S10-like	RPS10;RPS10P5	-0.103767	0.692069	-0.151892	0.625663	-1.69854	3.94086e-05	-1.4197	0.000174714	-1.35654	0.00055592
P07686	P07686;REV__P13929	Beta-hexosaminidase subunit beta;Beta-hexosaminidase subunit beta chain B;Beta-hexosaminidase subunit beta chain A	HEXB	0.0885284	0.693154	-0.137973	0.649245	1.09947	0.000288563	0.955442	0.00198988	1.16988	0.00144785
Q9UPT8	Q9UPT8	Zinc finger CCCH domain-containing protein 4	ZC3H4	-0.0632043	0.693478	-0.00154934	0.992163	-1.14906	1.59063e-06	-1.11787	2.19534e-05	-1.32629	6.92786e-07
Q04837	Q04837	Single-stranded DNA-binding protein, mitochondrial	SSBP1	-0.0872669	0.696035	0.265257	0.298125	0.969717	0.0061459	1.16508	0.000138354	1.34968	9.34521e-05
Q86VB7	Q86VB7	Scavenger receptor cysteine-rich type 1 protein M130;Soluble CD163	CD163	-0.172639	0.696128	-0.31504	0.430045	-2.12729	4.49244e-05	-2.16164	5.00629e-05	-2.14524	3.86352e-05
P20702	P20702;Q13349	Integrin alpha-X	ITGAX	0.112598	0.697283	-0.0247951	0.931666	1.16026	0.000912695	1.13803	0.000440856	0.9625	0.00539844
Q9UKV3	Q9UKV3;REV__P30679;REV__P50607	Apoptotic chromatin condensation inducer in the nucleus	ACIN1	-0.0619313	0.698792	0.0214682	0.892913	-0.785114	8.32963e-05	-0.614182	0.00390172	-0.767201	0.000516511
O00410	O00410	Importin-5	IPO5	0.138316	0.699529	0.319069	0.238382	1.42508	0.000100944	1.20087	0.000704354	1.46225	0.000122467
P53680	P53680	AP-2 complex subunit sigma	AP2S1	0.402856	0.701891	1.25071	0.251511	4.23932	0.000283663	3.85885	0.000682865	4.54926	7.38953e-05
Q14677	Q14677	Clathrin interactor 1	CLINT1	0.0642679	0.703308	0.176926	0.213948	-0.857232	7.15077e-05	-0.732454	0.00152726	-0.532462	0.00730059
Q4VC31	Q4VC31	Coiled-coil domain-containing protein 58	CCDC58	-0.101017	0.703567	0.163158	0.547676	0.907241	0.00816529	0.894791	0.0058663	1.09329	0.0010837
O75436	O75436	Vacuolar protein sorting-associated protein 26A	VPS26A	0.0677853	0.705001	0.115869	0.6484	1.48833	2.55858e-06	1.42762	1.22302e-05	1.48333	2.53678e-06
P06753	P06753	Tropomyosin alpha-3 chain	TPM3	-0.0810758	0.706395	0.0688236	0.795565	-1.81514	5.77671e-06	-1.61081	0.000101303	-1.52887	0.000142039
Q14974	Q14974	Importin subunit beta-1	KPNB1	0.0661458	0.707001	0.093445	0.537951	0.980349	4.98762e-05	0.882182	0.000175534	0.903004	0.000160643
Q92541	Q92541	RNA polymerase-associated protein RTF1 homolog	RTF1	-0.0873373	0.70715	-0.0563097	0.733993	-2.43968	7.85941e-06	-2.35811	7.43695e-07	-2.69751	2.83049e-09
P59998	P59998;A0A0A6YYG9	Actin-related protein 2/3 complex subunit 4	ARPC4;ARPC4-TTLL3	-0.089066	0.707486	-0.0926095	0.740053	1.49234	1.48405e-05	1.46113	2.28264e-05	1.75321	3.95495e-06
P10599	P10599	Thioredoxin	TXN	-0.222309	0.708784	-0.803245	0.117935	1.28334	3.84442e-05	1.17984	0.000146162	1.75711	1.86107e-06
O00303	O00303	Eukaryotic translation initiation factor 3 subunit F	EIF3F	0.0638422	0.710316	-0.115909	0.692619	1.79403	9.56487e-07	1.71793	2.86267e-05	1.62483	1.12057e-05
P31948	P31948;REV__Q5K651	Stress-induced-phosphoprotein 1	STIP1	-0.0523819	0.713042	0.0780457	0.63064	-0.788499	0.000218224	-0.748936	0.00035799	-0.786493	2.38189e-05
Q9Y2Q5	Q9Y2Q5	Ragulator complex protein LAMTOR2	LAMTOR2	0.169732	0.714134	-0.339785	0.642642	2.94121	1.22064e-05	3.01261	4.94819e-06	3.24675	1.13465e-06
Q96CT7	Q96CT7	Coiled-coil domain-containing protein 124	CCDC124	-0.0913762	0.716468	0.137775	0.581579	-1.46716	7.687e-05	-1.65985	0.00025586	-1.58027	0.000322547
Q12769	Q12769	Nuclear pore complex protein Nup160	NUP160	0.128189	0.717361	0.0507994	0.871632	1.37224	0.000207414	1.23159	0.00083202	1.23702	0.00138556
P51571	P51571	Translocon-associated protein subunit delta	SSR4	-0.134275	0.719213	-0.262892	0.602472	1.02527	0.00212777	1.07849	0.00175972	0.938554	0.00442124
P67812	P67812	Signal peptidase complex catalytic subunit SEC11A	SEC11A	-0.170556	0.720087	-0.126906	0.834047	2.44222	4.51417e-05	2.41834	4.34297e-05	2.98655	1.21556e-05
Q96K76	Q96K76	Ubiquitin carboxyl-terminal hydrolase 47	USP47	-0.0495484	0.722731	0.0248109	0.861178	0.537808	3.7702e-05	0.562807	0.000125572	0.560959	0.000145285
Q15717	Q15717;Q12926;P26378	ELAV-like protein 1	ELAVL1	0.0765818	0.724141	0.0550252	0.766026	-0.760335	0.00038565	-0.739138	0.000253771	-0.764015	0.000664555
P43490	P43490	Nicotinamide phosphoribosyltransferase	NAMPT	-0.0480775	0.725034	0.102738	0.464545	0.867016	2.23441e-06	0.823713	2.28698e-08	0.834972	0.000730058
Q9H4X1	Q9H4X1	Regulator of cell cycle RGCC	RGCC	0.097657	0.727	#N/A	#N/A	-2.47624	7.99857e-05	-2.18015	0.000133095	-2.02798	0.000153924
Q9BVJ7	Q9BVJ7	Dual specificity protein phosphatase 23	DUSP23	-0.131506	0.727684	-0.158208	0.652609	1.23337	0.000775869	1.32975	0.000159742	1.42386	0.000365023
Q15029	Q15029	116 kDa U5 small nuclear ribonucleoprotein component	EFTUD2	0.0431557	0.727812	-0.0128224	0.919999	0.500645	0.00128955	0.394996	0.00897079	0.394242	0.0078745
Q9P0P0	Q9P0P0	E3 ubiquitin-protein ligase RNF181	RNF181	-0.129836	0.72813	-0.349408	0.200196	-1.27655	0.00951861	-1.29409	0.000951028	-1.63181	0.00198213
Q9UHD8	Q9UHD8	Septin-9	9-Sep	-0.043991	0.731973	0.0166002	0.891562	-0.558328	0.000134091	-0.511179	0.00102216	-0.54581	0.00265524
P62314	P62314	Small nuclear ribonucleoprotein Sm D1	SNRPD1	-0.224488	0.734065	-0.787902	0.155088	1.89612	0.000313275	1.76822	0.000901907	1.88908	0.00153131
P27816	P27816	Microtubule-associated protein 4	MAP4	-0.0468572	0.73428	-0.26499	0.164997	-1.21578	1.48175e-06	-0.922457	0.000372538	-1.21589	0.00028604
Q15691	Q15691	Microtubule-associated protein RP/EB family member 1	MAPRE1	-0.0724046	0.735411	-0.0482143	0.810572	-0.945765	0.000274863	-0.727765	0.00253531	-0.748681	0.00282464
P09917	P09917	Arachidonate 5-lipoxygenase	ALOX5	0.145787	0.735598	0.483693	0.239273	1.3136	0.00327562	1.38305	0.00123128	1.31938	0.00096134
P36405	P36405	ADP-ribosylation factor-like protein 3	ARL3	-0.0679236	0.735878	-0.291286	0.149775	0.635302	0.00626067	0.715992	0.00778818	0.784026	0.00221842
Q7Z739	Q7Z739	YTH domain-containing family protein 3	YTHDF3	-0.0629682	0.736459	0.0224561	0.894236	-0.610878	0.000171905	-0.620153	0.000465139	-0.763817	4.04304e-05
Q5SW79	Q5SW79;Q96L14;Q00G26	Centrosomal protein of 170 kDa	CEP170	-0.072072	0.737568	0.156929	0.397235	-0.627542	0.00376012	-0.673509	0.00122144	-0.892994	0.000432987
Q5XKP0	Q5XKP0	Protein QIL1	QIL1	-0.0616251	0.738975	-0.126134	0.421466	0.989748	0.000124142	1.08526	0.000162336	1.20504	6.77443e-05
P09622	P09622	Dihydrolipoyl dehydrogenase, mitochondrial	DLD	-0.0261482	0.739526	0.0781183	0.591431	-0.414565	2.98482e-05	-0.483663	0.000739861	-0.403519	0.000291937
Q12906	Q12906	Interleukin enhancer-binding factor 3	ILF3	-0.0620745	0.740438	-0.217312	0.159625	-0.751764	0.000656869	-0.819727	0.000240645	-0.801494	3.85065e-05
A0MZ66	A0MZ66	Shootin-1	KIAA1598	0.0453334	0.740845	0.163814	0.189721	-0.45235	0.000324911	-0.519463	0.00334345	-0.487163	0.00110233
P61960	P61960	Ubiquitin-fold modifier 1	UFM1	0.20486	0.742861	0.129545	0.798141	1.55833	0.00156021	1.70548	0.00173935	2.21055	7.84521e-05
P40926	P40926	Malate dehydrogenase, mitochondrial	MDH2	0.0388974	0.744744	-0.036501	0.780847	-0.375256	0.00115632	-0.356124	0.00127856	-0.364062	0.00451573
Q8WWC4	Q8WWC4	Uncharacterized protein C2orf47, mitochondrial	C2orf47	0.0539002	0.746247	0.293016	0.125745	0.756173	0.000653297	0.8304	0.00228533	0.928459	0.000479862
Q96HC4	Q96HC4	PDZ and LIM domain protein 5	PDLIM5	-0.0586945	0.746379	0.0305236	0.885436	-0.515079	0.00251685	-0.58859	0.00154272	-0.640418	0.000581673
Q9NZD2	Q9NZD2	Glycolipid transfer protein	GLTP	0.152347	0.746552	0.448506	0.400665	1.98008	1.06474e-05	2.22465	4.64835e-05	2.06403	0.000705223
P35606	P35606	Coatomer subunit beta	COPB2	0.0537346	0.74753	0.135374	0.382641	0.778131	0.000124242	0.659883	0.000873034	0.71025	0.000393198
Q92974	Q92974;REV__A6NKT7;REV__Q99666;REV__O14715	Rho guanine nucleotide exchange factor 2	ARHGEF2	0.0484457	0.748556	-0.0171359	0.919815	-0.463389	0.00358544	-0.545087	0.00104731	-0.614246	0.00425879
Q8IYI6	Q8IYI6	Exocyst complex component 8	EXOC8	0.027001	0.749089	0.128775	0.177742	-0.800865	0.00364127	-0.95162	0.000298427	-0.596974	0.00213097
P38919	P38919	Eukaryotic initiation factor 4A-III;Eukaryotic initiation factor 4A-III, N-terminally processed	EIF4A3	0.0550343	0.750344	0.0371027	0.86423	1.04284	7.13443e-07	0.986228	4.80315e-05	1.07202	1.63585e-06
Q9ULC4	Q9ULC4	Malignant T-cell-amplified sequence 1	MCTS1	-0.10953	0.750421	-0.103224	0.832327	1.39797	0.00051451	1.55886	0.000703057	1.41543	0.00208786
Q9UHA4	Q9UHA4	Ragulator complex protein LAMTOR3	LAMTOR3	-0.115359	0.751184	0.461391	0.171142	1.5569	4.37141e-05	1.09157	0.00096393	1.48763	9.93925e-05
Q9UGI8	Q9UGI8	Testin	TES	-0.0549722	0.751294	-0.159753	0.35556	-1.08271	0.000234349	-0.988376	0.00393861	-0.999989	0.000877259
P63244	P63244	Guanine nucleotide-binding protein subunit beta-2-like 1;Guanine nucleotide-binding protein subunit beta-2-like 1, N-terminally processed	GNB2L1	0.0853789	0.751319	0.000135289	0.999556	1.26485	0.000232281	1.41852	3.25758e-05	1.56217	1.66463e-05
P62877	P62877	E3 ubiquitin-protein ligase RBX1;E3 ubiquitin-protein ligase RBX1, N-terminally processed	RBX1	-0.0777835	0.752014	0.179124	0.438097	0.916696	0.0015121	1.14632	0.00296129	1.20291	0.00577175
Q92945	Q92945	Far upstream element-binding protein 2	KHSRP	0.0419152	0.753296	0.124941	0.254905	-0.583677	0.000252119	-0.611876	0.000507366	-0.786896	0.000209744
P05556	P05556	Integrin beta-1	ITGB1	-0.086579	0.753793	-0.235655	0.309098	-1.24758	0.000102448	-0.9842	0.000475172	-1.07737	0.000227203
P08865	P08865	40S ribosomal protein SA	RPSA	-0.0428689	0.755952	-0.0348689	0.75253	0.706254	9.17889e-06	0.674571	2.12556e-05	0.591492	0.000241848
P35637	P35637	RNA-binding protein FUS	FUS	-0.0361007	0.759483	0.15675	0.34001	-1.07377	3.63902e-05	-1.07221	9.43214e-06	-0.972488	3.20333e-05
O15357	O15357	Phosphatidylinositol 3,4,5-trisphosphate 5-phosphatase 2	INPPL1	0.0431301	0.760874	0.159793	0.226865	-0.445529	0.00374989	-0.544615	0.00688745	-0.528653	0.000781649
O14618	O14618	Copper chaperone for superoxide dismutase	CCS	-0.0738515	0.762528	-0.0199268	0.933632	-1.20579	0.000373259	-1.40478	0.00281385	-1.09173	0.00537324
O15355	O15355	Protein phosphatase 1G	PPM1G	-0.0782321	0.766151	0.105086	0.61237	-1.08769	0.000235071	-1.01541	0.00114703	-0.92879	0.00657862
Q01130	Q01130;Q9BRL6	Serine/arginine-rich splicing factor 2	SRSF2	0.0400245	0.766778	0.184982	0.112462	-1.29769	2.27788e-05	-1.04381	0.00157816	-1.40266	3.73119e-05
O14980	O14980	Exportin-1	XPO1	0.0895042	0.769456	-0.00918656	0.973553	1.78308	4.41333e-06	1.45092	0.000857049	1.70799	1.33542e-05
Q5TEC6	Q5TEC6	Histone H3	HIST2H3PS2	0.139152	0.772703	-0.500188	0.133936	1.4652	0.000681114	1.39946	0.00239015	1.36404	0.0016185
Q9HB40	Q9HB40	Retinoid-inducible serine carboxypeptidase	SCPEP1	0.101637	0.773207	-0.311775	0.559218	1.88028	0.00022468	1.79989	0.00138494	2.02539	0.000143233
Q00169	Q00169	Phosphatidylinositol transfer protein alpha isoform	PITPNA	0.065115	0.773563	0.208147	0.334171	-0.710689	0.00311301	-0.874725	0.0028281	-0.769312	0.00347302
O95470	O95470	Sphingosine-1-phosphate lyase 1	SGPL1	-0.120835	0.776874	-0.0301655	0.875149	1.01326	0.00294411	1.04351	0.00228404	0.987395	0.00085965
Q16539	Q16539	Mitogen-activated protein kinase 14	MAPK14	0.0542125	0.777714	-0.0131921	0.938542	0.99554	2.367e-05	0.846378	0.000128983	0.943361	1.31046e-05
Q7L5N1	Q7L5N1	COP9 signalosome complex subunit 6	COPS6	0.100746	0.779963	-0.0875538	0.790323	0.804587	0.00301589	0.909701	0.00134769	0.792539	0.00717633
Q93008	Q93008	Probable ubiquitin carboxyl-terminal hydrolase FAF-X	USP9X	-0.0917865	0.780838	0.221458	0.452839	1.14462	0.000358096	1.12994	0.000423863	1.19529	0.000349714
Q8WWM7	Q8WWM7	Ataxin-2-like protein	ATXN2L	0.0487361	0.783047	0.0801341	0.621383	-0.588848	0.000549938	-0.597515	0.0013768	-0.631007	0.000411657
Q96QH2	Q96QH2	PML-RARA-regulated adapter molecule 1	PRAM1	0.111619	0.78321	-0.0169865	0.975016	-2.50543	0.00713563	-2.79824	0.00104641	-2.84101	0.00428046
O95777	O95777	U6 snRNA-associated Sm-like protein LSm8	LSM8	0.114694	0.783277	0.187845	0.593434	3.48521	2.55426e-07	3.84269	5.41087e-08	3.85003	3.82259e-08
P61626	P61626	Lysozyme C	LYZ	0.116127	0.785193	-0.152398	0.741645	1.33839	0.00218224	1.50518	0.00281592	1.52751	0.00316802
P62330	P62330	ADP-ribosylation factor 6	ARF6	-0.180132	0.786007	0.37724	0.575461	2.3067	0.000824822	2.38737	0.00154503	2.88089	0.00024348
O75410	O75410;REV__P51690	Transforming acidic coiled-coil-containing protein 1	TACC1	-0.0591052	0.786893	-0.149569	0.485645	-0.55253	0.00657141	-0.750266	0.000485644	-0.71719	0.00245659
Q92608	Q92608	Dedicator of cytokinesis protein 2	DOCK2	0.0705326	0.789854	0.0468971	0.872767	1.37736	0.000154092	1.17603	0.00126492	1.2891	0.000445813
O43813	O43813	LanC-like protein 1	LANCL1	-0.0676327	0.790687	-0.0805261	0.73025	0.958352	1.64245e-05	1.02099	0.000799029	0.896483	0.00117035
Q9UI30	Q9UI30	Multifunctional methyltransferase subunit TRM112-like protein	TRMT112	-0.0428851	0.790924	0.0560433	0.77491	1.16372	0.000261632	0.650102	0.00198605	0.9265	0.000113606
Q86VP6	Q86VP6;O75155	Cullin-associated NEDD8-dissociated protein 1	CAND1	-0.0272682	0.791416	-0.0745754	0.431018	0.81324	7.15285e-07	0.827762	3.62842e-06	0.734888	4.58118e-05
Q96P70	Q96P70	Importin-9	IPO9	0.14107	0.791813	-0.746959	0.230387	2.21844	4.787e-05	2.0144	0.000682169	1.99249	0.00193713
O43143	O43143	Pre-mRNA-splicing factor ATP-dependent RNA helicase DHX15	DHX15	0.0310068	0.793014	0.10865	0.316384	0.362203	0.00220916	0.450664	0.000508817	0.334596	0.00586554
Q709C8	Q709C8	Vacuolar protein sorting-associated protein 13C	VPS13C	-0.0532802	0.79767	-0.00744063	0.981845	1.039	0.000101251	0.799854	0.00746797	0.835453	0.000970631
P06865	P06865;A0A087WUJ7	Beta-hexosaminidase subunit alpha	HEXA	0.0557001	0.797689	0.00362081	0.987455	1.1787	0.000646427	1.19933	0.00246751	1.20999	0.000256138
Q92900	Q92900	Regulator of nonsense transcripts 1	UPF1	0.0599693	0.799141	0.0117968	0.961989	0.777525	0.000139944	0.688159	0.000335576	0.567268	0.00295368
Q86TU7	Q86TU7	Histone-lysine N-methyltransferase setd3	SETD3	-0.0364369	0.800038	0.116932	0.377536	-0.452224	0.00337056	-0.590903	0.000135238	-0.541798	0.00342754
Q92696	Q92696	Geranylgeranyl transferase type-2 subunit alpha	RABGGTA	0.0488636	0.801317	0.0593493	0.720484	0.615674	0.000460501	0.67528	0.000742077	0.608331	0.00240992
P49720	P49720	Proteasome subunit beta type-3	PSMB3	-0.0809834	0.802173	-0.14133	0.581776	1.70973	1.51903e-05	1.86517	1.16915e-05	1.81071	1.2029e-05
P35658	P35658	Nuclear pore complex protein Nup214	NUP214	-0.0446299	0.802651	0.0597856	0.699853	-0.977642	1.54929e-06	-0.827579	0.000545518	-0.908669	1.78234e-05
P13010	P13010	X-ray repair cross-complementing protein 5	XRCC5	0.0282902	0.802853	-0.0160242	0.902115	0.744572	0.000246279	0.774529	3.63478e-05	0.745523	5.74381e-05
Q16875	Q16875	6-phosphofructo-2-kinase/fructose-2,6-bisphosphatase 3;6-phosphofructo-2-kinase;Fructose-2,6-bisphosphatase	PFKFB3	0.0666912	0.802901	-0.718985	0.0783895	2.02654	8.27337e-06	1.50633	0.00115105	2.17742	0.000162847
G3V599	G3V599;O15320;Q96PC5;Q96RT6;Q86UF2;A4D2H0;Q8IX94;P0CG41;A4FU28	cTAGE family member 5;Melanoma inhibitory activity protein 2	CTAGE5;MIA2	-0.078171	0.803127	-0.334318	0.139879	-0.822725	0.00243884	-0.990118	0.000162386	-1.03007	0.00178676
P41227	P41227;Q9BSU3	N-alpha-acetyltransferase 10	NAA10	-0.0590519	0.803213	0.0263702	0.887549	-0.825707	0.00118535	-0.528128	0.00453509	-0.662063	0.00298402
Q9H0D6	Q9H0D6	5-3 exoribonuclease 2	XRN2	0.0355077	0.80575	-0.0818539	0.612808	-0.698036	0.00198782	-0.893985	0.00226045	-0.816122	0.000285748
Q5JRA6	Q5JRA6	Melanoma inhibitory activity protein 3	MIA3	-0.0629449	0.806368	0.112439	0.661269	-1.15699	8.96501e-06	-1.3772	4.66842e-06	-1.50017	3.50705e-05
P46063	P46063	ATP-dependent DNA helicase Q1	RECQL	-0.0434965	0.808358	-0.218661	0.344364	0.985107	0.000157648	0.909776	0.000149676	0.904566	0.000489043
P24752	P24752	Acetyl-CoA acetyltransferase, mitochondrial	ACAT1	-0.0169905	0.810082	0.108216	0.324543	-0.504541	7.92586e-06	-0.394055	2.64411e-05	-0.377486	4.16041e-05
Q99590	Q99590	Protein SCAF11	SCAF11	-0.0761778	0.810478	-0.528565	0.261359	-2.34633	4.18638e-09	-2.17905	1.77554e-08	-1.90319	3.53305e-06
P35244	P35244	Replication protein A 14 kDa subunit	RPA3	-0.107991	0.812281	0.20305	0.765598	1.73942	0.000239367	1.84671	0.000192117	1.73829	0.000800285
Q9UJZ1	Q9UJZ1	Stomatin-like protein 2, mitochondrial	STOML2	-0.031215	0.812941	0.20264	0.112144	0.489669	0.00142974	0.496865	0.000903136	0.384956	0.00722412
P07737	P07737	Profilin-1	PFN1	-0.0434057	0.813557	-0.0875434	0.723849	1.10524	1.65628e-05	1.24854	1.00524e-05	1.40077	2.17057e-05
A0A087WTJ2	A0A087WTJ2;Q96F15	GTPase IMAP family member 5	GIMAP1-GIMAP5;GIMAP5	-0.0830813	0.813925	-0.371013	0.352808	-1.01621	0.00368394	-1.1909	0.00712191	-1.22843	0.000842495
Q9UKY7	Q9UKY7	Protein CDV3 homolog	CDV3	-0.0467491	0.813951	-0.0221468	0.929696	-1.62734	8.66376e-07	-1.46398	9.99689e-07	-1.55797	5.18431e-06
P62993	P62993	Growth factor receptor-bound protein 2	GRB2	0.0455696	0.81712	0.181182	0.373563	0.697686	0.000985465	0.757861	0.00868591	0.830236	0.00124462
Q8NB37	Q8NB37	Parkinson disease 7 domain-containing protein 1	PDDC1	0.0837422	0.817133	-0.24734	0.544383	1.35492	0.000404532	1.4908	0.000225617	1.28386	0.00153006
Q9P015	Q9P015;Q96AX9	39S ribosomal protein L15, mitochondrial	MRPL15	0.0600349	0.817546	0.0284684	0.923029	-1.52114	0.000264908	-1.48634	0.000863209	-1.4612	0.00328703
Q6ZMI0	Q6ZMI0	Protein phosphatase 1 regulatory subunit 21	PPP1R21	0.0403777	0.818066	-0.0411223	0.799165	-0.715755	0.00324022	-1.04485	0.00577465	-0.546263	0.00580398
Q8IWB7	Q8IWB7	WD repeat and FYVE domain-containing protein 1	WDFY1	0.040081	0.820857	0.0843521	0.629299	0.856209	7.95609e-05	0.881572	7.24833e-05	0.878716	4.99131e-05
P30041	P30041	Peroxiredoxin-6	PRDX6	0.0418748	0.823174	0.0432931	0.764233	1.07301	9.99983e-06	0.943284	0.00147693	1.18674	2.59307e-06
Q9P1F3	Q9P1F3	Costars family protein ABRACL	ABRACL	0.162656	0.825104	0.6631	0.348983	2.56123	0.00325647	2.58294	0.000783432	2.9324	0.000712529
O43708	O43708	Maleylacetoacetate isomerase	GSTZ1	0.0621618	0.825786	-0.219205	0.510445	1.58674	8.64505e-05	1.40381	0.00149267	1.44652	0.00159715
Q9NQ29	Q9NQ29	Putative RNA-binding protein Luc7-like 1	LUC7L	0.0296556	0.826379	0.118024	0.356921	-1.11105	0.000894873	-1.43443	0.000761248	-1.30859	0.00039568
O15116	O15116	U6 snRNA-associated Sm-like protein LSm1	LSM1	0.0979282	0.826639	0.352248	0.24341	2.18546	3.63312e-09	2.31101	1.64023e-06	2.30056	8.69733e-08
P68363	P68363;Q9H853	Tubulin alpha-1B chain	TUBA1B	-0.020268	0.827182	0.0150436	0.829683	0.260175	4.55312e-05	0.28244	0.000173575	0.219366	0.00792866
P05109	P05109	Protein S100-A8;Protein S100-A8, N-terminally processed	S100A8	0.0639948	0.82917	0.114454	0.764032	1.40449	4.48982e-06	1.33821	4.05387e-05	1.81322	5.11994e-07
Q9P2B4	Q9P2B4	CTTNBP2 N-terminal-like protein	CTTNBP2NL	-0.0539262	0.829995	0.280661	0.306948	-0.937423	0.00241918	-1.02523	0.000638806	-1.52964	8.6763e-05
Q9Y262	Q9Y262	Eukaryotic translation initiation factor 3 subunit L	EIF3L	-0.0381226	0.837795	0.115368	0.591922	0.918296	5.60262e-05	0.834245	0.00010394	0.887778	0.000145267
P49750	P49750	YLP motif-containing protein 1	YLPM1	0.0357022	0.838306	0.111902	0.476553	-0.664232	0.000895947	-0.783519	0.00174531	-0.963502	5.23399e-05
Q86SX6	Q86SX6	Glutaredoxin-related protein 5, mitochondrial	GLRX5	-0.0433665	0.838694	0.495226	0.012125	1.18805	1.06122e-06	1.33453	2.1093e-07	1.60917	9.46553e-08
P50570	P50570;Q05193	Dynamin-2	DNM2	0.0261605	0.839428	0.115315	0.385215	0.823441	5.24186e-05	0.703437	0.00107233	0.719069	0.000332922
P04066	P04066	Tissue alpha-L-fucosidase	FUCA1	-0.0632015	0.840882	0.038717	0.906888	2.2784	6.56356e-06	1.90207	0.000482036	1.96492	4.57746e-05
O14656	O14656	Torsin-1A	TOR1A	0.0915417	0.844439	-0.041359	0.92502	1.15542	0.0078052	1.19468	0.00699263	1.40368	0.00811741
O75694	O75694	Nuclear pore complex protein Nup155	NUP155	0.0338324	0.845067	-0.0315832	0.89746	1.39291	1.48151e-06	1.31926	1.75033e-06	1.37076	5.96691e-06
Q9NY15	Q9NY15;Q8ND83	Stabilin-1	STAB1	-0.0769859	0.845425	-0.00471821	0.98879	-0.816656	0.00669467	-0.930679	0.00200616	-0.920664	0.00284345
Q16774	Q16774	Guanylate kinase	GUK1	-0.05704	0.846859	0.148416	0.66376	1.22799	0.000292238	1.40326	8.29433e-05	1.3148	0.000160316
P67936	P67936;Q2TAC2	Tropomyosin alpha-4 chain	TPM4	-0.058127	0.848383	0.0472358	0.891803	-1.97225	1.14565e-05	-1.90382	2.4858e-05	-1.89972	5.34278e-05
P13473	P13473	Lysosome-associated membrane glycoprotein 2	LAMP2	0.0983039	0.848565	-0.194721	0.696628	3.92052	7.9977e-07	3.24634	0.000110698	3.37317	4.24869e-06
Q9P2J5	Q9P2J5	Leucine--tRNA ligase, cytoplasmic	LARS	0.0292127	0.849611	-0.0709968	0.588469	0.53713	0.00060708	0.507046	0.00269708	0.51543	0.000376357
P28074	P28074	Proteasome subunit beta type-5	PSMB5	-0.067619	0.85105	0.0931516	0.78783	1.50314	0.000614666	1.5215	0.00121771	1.30821	0.00117221
Q2M2I8	Q2M2I8	AP2-associated protein kinase 1	AAK1	0.0287175	0.851051	0.151846	0.289775	-0.782514	1.94277e-05	-0.709283	0.000512776	-0.807942	6.10629e-05
P62879	P62879;Q9BRK4	Guanine nucleotide-binding protein G(I)/G(S)/G(T) subunit beta-2	GNB2	0.0298247	0.853088	0.11057	0.626671	0.606938	0.00233545	0.604321	0.00197972	0.795701	0.00191875
Q92785	Q92785;Q92782;Q92784	Zinc finger protein ubi-d4	DPF2	0.026288	0.853723	-0.104443	0.305858	-0.788501	4.15491e-08	-0.8919	0.0048371	-0.897009	9.10405e-07
P63313	P63313	Thymosin beta-10	TMSB10	0.0885912	0.8557	-0.676206	0.246658	-2.69628	0.00159308	-2.58028	0.00131881	-1.74764	0.00173339
Q15366	Q15366	Poly(rC)-binding protein 2	PCBP2	-0.0407476	0.857114	0.0441883	0.827051	1.1941	1.9547e-05	1.22763	2.24828e-05	1.07156	0.000229016
P05204	P05204;Q15651	Non-histone chromosomal protein HMG-17	HMGN2	-0.107966	0.862174	-0.215802	0.667741	-3.04146	0.00206705	-3.32806	0.00132867	-2.31548	0.00349985
P51665	P51665	26S proteasome non-ATPase regulatory subunit 7	PSMD7	0.0273549	0.864069	0.248821	0.159106	0.644308	9.62346e-06	0.519554	0.00534529	0.545397	0.00331598
O60716	O60716	Catenin delta-1	CTNND1	0.0363772	0.865307	0.088374	0.595602	-0.376833	0.00729071	-0.5018	0.000733592	-0.490725	0.000580476
O15400	O15400	Syntaxin-7	STX7	-0.0453889	0.865916	0.0323983	0.885529	-1.19988	9.54244e-05	-1.1063	2.27175e-05	-1.09255	2.8041e-05
Q15942	Q15942	Zyxin	ZYX	0.0276409	0.866479	0.0427004	0.807271	-0.769965	0.000543595	-0.981535	2.72189e-05	-1.04534	9.52591e-06
P37802	P37802	Transgelin-2	TAGLN2	-0.0345058	0.867258	0.133055	0.550512	0.780589	0.00391804	1.00797	0.000939596	0.758244	0.00175749
P29144	P29144	Tripeptidyl-peptidase 2	TPP2	0.0136533	0.869603	0.083088	0.353357	0.361404	2.5263e-05	0.259974	0.00546672	0.322386	0.000487558
Q12768	Q12768	WASH complex subunit strumpellin	KIAA0196	0.0475851	0.874284	-0.0164606	0.966236	1.62383	2.21358e-05	1.21648	0.00441966	1.41301	0.000221924
Q15811	Q15811	Intersectin-1	ITSN1	0.0245818	0.87658	0.0924287	0.377055	-0.676802	0.000261564	-0.84197	0.00402253	-0.875306	0.00989606
P23588	P23588;REV__P23588	Eukaryotic translation initiation factor 4B	EIF4B	0.022912	0.877569	0.101578	0.490612	-0.926031	0.000194904	-0.927907	0.00120835	-0.964252	7.23482e-05
P55160	P55160	Nck-associated protein 1-like	NCKAP1L	-0.0277938	0.878044	-0.0126411	0.948881	1.26199	2.09244e-06	1.18046	3.57996e-05	1.05181	0.000132456
P23246	P23246;REV__Q9Y2L8	Splicing factor, proline- and glutamine-rich	SFPQ	0.0275627	0.879335	-0.090959	0.526363	-0.457707	0.00588965	-0.418918	0.00896058	-0.50199	0.00343132
Q14683	Q14683	Structural maintenance of chromosomes protein 1A	SMC1A	-0.0214917	0.881581	0.0169297	0.903363	-0.510458	0.00507378	-0.511436	0.00561872	-0.529454	0.00703516
P42704	P42704;Q9NP80	Leucine-rich PPR motif-containing protein, mitochondrial	LRPPRC	-0.0316249	0.881795	-0.101109	0.546904	0.795984	0.000348804	0.798627	0.000836603	0.782135	0.000802667
P20292	P20292	Arachidonate 5-lipoxygenase-activating protein	ALOX5AP	0.11552	0.882909	#N/A	#N/A	5.15663	3.09632e-06	5.46782	1.25079e-06	5.35375	1.04346e-05
Q5JTV8	Q5JTV8	Torsin-1A-interacting protein 1	TOR1AIP1	0.0344459	0.88589	0.263723	0.219579	-0.689898	0.000972277	-0.586462	0.00193278	-0.561155	0.00571216
P53634	P53634	Dipeptidyl peptidase 1;Dipeptidyl peptidase 1 exclusion domain chain;Dipeptidyl peptidase 1 heavy chain;Dipeptidyl peptidase 1 light chain	CTSC	-0.067288	0.88738	-0.220263	0.641487	1.00038	0.00584935	1.08501	0.00280129	1.33598	0.00121275
Q13136	Q13136	Liprin-alpha-1	PPFIA1	-0.0151846	0.888823	0.0837903	0.320082	-0.614851	0.000334092	-0.701048	0.000595107	-0.49913	0.00751984
Q16762	Q16762	Thiosulfate sulfurtransferase	TST	0.0223827	0.889338	0.0146665	0.940927	-1.39601	0.000339007	-1.05207	0.000349454	-0.997591	0.00818158
P18085	P18085	ADP-ribosylation factor 4	ARF4	-0.0964836	0.890947	0.404693	0.48321	3.28708	4.85219e-05	3.60715	4.13577e-05	3.34507	6.17826e-05
P09211	P09211	Glutathione S-transferase P	GSTP1	0.0325072	0.894245	-0.102566	0.71304	1.2875	1.20297e-05	1.38712	1.34705e-05	1.25504	0.000119054
P62820	P62820	Ras-related protein Rab-1A	RAB1A	-0.0328552	0.894486	-0.0507252	0.809944	0.79936	0.00167464	0.977763	0.000555591	0.863013	0.00238689
Q641Q2	Q641Q2	WASH complex subunit FAM21A	FAM21A	0.0179205	0.89455	0.0392859	0.785263	-0.775258	0.000179862	-0.790829	0.000166644	-0.799622	0.000283816
Q9Y6G5	Q9Y6G5	COMM domain-containing protein 10	COMMD10	-0.0468791	0.895075	-0.374554	0.366125	1.52484	5.84364e-05	1.53421	0.00116203	1.49318	5.3758e-05
P14868	P14868	Aspartate--tRNA ligase, cytoplasmic	DARS	0.0278247	0.895099	0.168893	0.39575	0.89155	4.02759e-05	0.802971	0.000292065	0.570634	0.0045711
P49754	P49754	Vacuolar protein sorting-associated protein 41 homolog	VPS41	0.0256769	0.895659	-0.124623	0.405744	1.06441	6.11264e-06	0.85776	0.0006608	1.04198	1.44385e-06
P82932	P82932	28S ribosomal protein S6, mitochondrial	MRPS6	-0.023895	0.896105	0.288005	0.196327	0.89766	0.000838198	0.933112	0.000463173	1.26015	0.00207845
P56556	P56556	NADH dehydrogenase [ubiquinone] 1 alpha subcomplex subunit 6	NDUFA6	0.0359255	0.899221	0.401706	0.222077	1.55831	2.4182e-05	1.48512	8.32244e-05	1.905	2.46187e-06
Q02880	Q02880	DNA topoisomerase 2-beta	TOP2B	-0.0201036	0.899957	-0.225013	0.18487	0.636321	0.00802001	0.646884	0.000827753	0.676289	0.000688359
P62318	P62318	Small nuclear ribonucleoprotein Sm D3	SNRPD3	0.0454086	0.901341	-0.239594	0.248058	0.873159	0.000245095	0.725022	0.00976877	0.914982	0.00114149
P62244	P62244	40S ribosomal protein S15a	RPS15A	0.0313162	0.901355	0.0687087	0.695302	1.51242	3.20454e-09	1.32336	6.60705e-05	1.78378	1.40864e-09
Q9NZD8	Q9NZD8	Maspardin	SPG21	-0.0150888	0.901632	0.156168	0.189568	-0.605818	0.000330806	-0.746333	0.000314549	-0.507581	7.11523e-05
Q00765	Q00765	Receptor expression-enhancing protein 5	REEP5	-0.0403081	0.902786	-0.301641	0.369866	-1.95806	0.0003405	-2.01044	0.000120765	-1.44419	0.00078121
P06737	P06737	Glycogen phosphorylase, liver form	PYGL	-0.0295151	0.90288	0.0491593	0.824777	0.912995	0.000380781	0.779939	0.00861133	0.818899	0.0011575
Q16630	Q16630	Cleavage and polyadenylation specificity factor subunit 6	CPSF6	-0.0126092	0.908934	-0.0284709	0.82241	-0.527169	0.00684377	-0.436284	0.00168881	-0.582419	6.94435e-05
Q8WU79	Q8WU79	Stromal membrane-associated protein 2	SMAP2	-0.0168594	0.912376	0.106793	0.437592	-0.615284	0.00165479	-0.685656	0.00566057	-0.744707	0.000704093
O00231	O00231	26S proteasome non-ATPase regulatory subunit 11	PSMD11	0.022143	0.912887	-0.113652	0.569902	0.919097	2.99316e-05	0.758806	0.00126778	1.00126	1.53187e-05
Q9P258	Q9P258	Protein RCC2	RCC2	0.0129704	0.913094	0.0831545	0.473344	0.576929	0.000170201	0.55845	9.10978e-05	0.432514	0.00310516
P09382	P09382	Galectin-1	LGALS1	-0.0235238	0.913606	-0.335506	0.241906	0.933581	2.44659e-05	0.911226	8.51895e-05	1.18803	4.12509e-05
P21399	P21399	Cytoplasmic aconitate hydratase	ACO1	0.0232385	0.91447	-0.0117671	0.953299	0.493064	0.000288754	0.538376	0.00132492	0.423833	0.00114284
Q9P000	Q9P000	COMM domain-containing protein 9	COMMD9	-0.0228933	0.915237	-0.113996	0.532168	0.787736	0.000807259	0.823016	0.00419999	0.718928	0.00523726
Q96QK1	Q96QK1	Vacuolar protein sorting-associated protein 35	VPS35	0.0137135	0.917983	0.0908164	0.444081	0.657105	0.000127403	0.458614	0.00448555	0.516006	0.000212388
Q7Z5L9	Q7Z5L9	Interferon regulatory factor 2-binding protein 2	IRF2BP2	0.0194007	0.91921	0.10865	0.502886	-0.75294	9.8902e-05	-0.592452	0.00556627	-0.619131	0.00822022
P16930	P16930	Fumarylacetoacetase	FAH	0.0202206	0.919365	0.260322	0.14693	0.992425	6.92711e-05	0.81833	0.00621202	0.835957	0.00506578
O76003	O76003	Glutaredoxin-3	GLRX3	-0.0182582	0.919999	-0.105733	0.538195	0.779113	0.000297372	1.01321	0.000330852	0.683646	0.00236547
P53041	P53041	Serine/threonine-protein phosphatase 5	PPP5C	0.014147	0.926058	-0.199467	0.310257	-0.612946	0.000821436	-1.02101	0.000469447	-0.829318	0.000662391
O75367	O75367	Core histone macro-H2A.1	H2AFY	0.0219009	0.927051	-0.295854	0.145389	-0.666048	0.00192425	-0.624023	0.00803286	-0.638068	0.00804624
Q9NZT2	Q9NZT2	Opioid growth factor receptor	OGFR	-0.0195702	0.927137	0.0380669	0.852024	-0.781949	0.000799675	-0.789942	0.00258346	-0.816507	0.000825532
Q9HA64	Q9HA64	Ketosamine-3-kinase	FN3KRP	-0.0340924	0.928033	-0.126498	0.704367	-1.97738	2.18481e-05	-1.32706	0.00201704	-1.30687	0.00131584
Q9H3U1	Q9H3U1	Protein unc-45 homolog A	UNC45A	-0.0137363	0.928129	0.116861	0.593745	0.653069	4.22176e-05	0.670333	0.000145787	0.57513	0.00429021
Q6NYC8	Q6NYC8	Phostensin	PPP1R18	-0.0171009	0.928415	0.00633001	0.970936	-0.657695	0.000370823	-0.618201	0.00202535	-0.865326	8.57321e-05
Q13573	Q13573	SNW domain-containing protein 1	SNW1	0.0134025	0.928785	0.238881	0.177032	-0.999946	0.00350213	-0.926246	0.00162703	-1.05969	0.00154962
O75608	O75608	Acyl-protein thioesterase 1	LYPLA1	-0.0191613	0.929449	0.0291148	0.872126	1.12663	6.53352e-06	1.17485	1.88142e-05	1.0045	0.000115005
Q9P0J0	Q9P0J0;E7ENQ6	NADH dehydrogenase [ubiquinone] 1 alpha subcomplex subunit 13	NDUFA13	0.0459382	0.930438	0.735786	0.150477	1.92292	0.00138891	1.8946	0.00140449	2.08294	0.000514462
P15498	P15498	Proto-oncogene vav	VAV1	0.0160846	0.931081	0.00562723	0.966912	0.694991	5.16729e-05	0.572719	0.00196378	0.70342	0.00012266
P02766	P02766	Transthyretin	TTR	0.0480479	0.932407	#N/A	#N/A	-4.13365	2.49897e-06	-4.22387	1.88405e-06	-3.69361	8.30054e-06
Q9H4A3	Q9H4A3	Serine/threonine-protein kinase WNK1	WNK1	0.00720704	0.933467	-0.107481	0.195099	-0.426184	0.000186301	-0.509287	0.0010653	-0.473201	0.000340854
Q9BZQ8	Q9BZQ8;REV__Q9UHV5	Protein Niban	FAM129A	0.0259413	0.933946	0.138925	0.358462	0.84227	0.000122482	0.837415	0.00022721	0.805961	0.000578106
Q15555	Q15555	Microtubule-associated protein RP/EB family member 2	MAPRE2	0.018181	0.934211	0.1929	0.431014	-0.892267	0.00140076	-1.14496	0.000822566	-1.19637	7.53557e-05
P46977	P46977	Dolichyl-diphosphooligosaccharide--protein glycosyltransferase subunit STT3A	STT3A	-0.0516232	0.935016	-0.303183	0.364577	2.24421	0.000968715	2.73956	6.1777e-05	2.34942	0.00166218
Q15363	Q15363	Transmembrane emp24 domain-containing protein 2	TMED2	0.0258003	0.936402	-0.136737	0.707319	1.23339	0.000133954	1.37918	0.000234732	1.7008	8.50141e-06
Q8N0X7	Q8N0X7	Spartin	SPG20	-0.0121863	0.937046	0.0285894	0.845124	-0.415699	0.00804448	-0.599132	0.000582756	-0.558388	0.00340251
O43920	O43920	NADH dehydrogenase [ubiquinone] iron-sulfur protein 5	NDUFS5	0.0154964	0.939006	0.0757883	0.732014	0.938055	9.69427e-05	0.979102	0.000201096	1.16935	3.37423e-05
Q4KMP7	Q4KMP7	TBC1 domain family member 10B	TBC1D10B	0.0151648	0.939097	-0.145255	0.461943	-1.02157	0.000118248	-1.01892	0.00022809	-0.623682	0.00866972
P55884	P55884	Eukaryotic translation initiation factor 3 subunit B	EIF3B	-0.0122873	0.939134	0.000358279	0.998084	0.992291	4.89592e-06	0.877778	1.07354e-05	0.933608	4.61414e-06
P54136	P54136	Arginine--tRNA ligase, cytoplasmic	RARS	-0.0120436	0.939515	0.100179	0.531606	0.715453	9.89964e-05	0.577997	0.000695887	0.618597	0.00167929
O43491	O43491	Band 4.1-like protein 2	EPB41L2	-0.0145985	0.946015	0.00011452	0.999616	-0.904816	0.00148659	-0.942293	0.00126214	-1.06963	0.000328842
O60869	O60869	Endothelial differentiation-related factor 1	EDF1	0.0218836	0.948376	-0.123748	0.730735	-1.8828	5.62969e-06	-1.68982	0.000181837	-1.33119	0.000653769
Q8N6T3	Q8N6T3	ADP-ribosylation factor GTPase-activating protein 1	ARFGAP1	-0.00717397	0.949154	0.134171	0.21254	-0.903484	7.65038e-05	-0.740997	0.00362296	-0.899886	0.0021845
O00142	O00142;J3KRW8	Thymidine kinase 2, mitochondrial	TK2	-0.0125208	0.950205	0.290442	0.129043	0.981376	0.00106706	0.797715	0.0055982	1.01428	0.000356935
Q9Y6B6	Q9Y6B6	GTP-binding protein SAR1b	SAR1B	-0.0128083	0.950813	-0.127282	0.425634	1.05541	0.00139602	1.11504	0.00368369	1.27302	0.00158431
O00193	O00193	Small acidic protein	SMAP	-0.018768	0.951223	0.183887	0.567038	-1.50802	0.00159472	-1.65298	0.000924114	-1.40141	0.000793738
O43847	O43847	Nardilysin	NRD1	-0.0123226	0.951454	0.0587001	0.749861	0.711105	0.000105805	0.817722	0.000233705	0.80743	0.000387837
Q8NI27	Q8NI27	THO complex subunit 2	THOC2	-0.0142956	0.951488	0.0531423	0.830064	0.950298	0.000403406	0.956892	0.00254564	0.911644	0.00205093
Q9BT09	Q9BT09	Protein canopy homolog 3	CNPY3	0.00878279	0.95208	0.0343521	0.835558	-0.896444	3.52908e-05	-0.909348	2.4579e-06	-0.863716	0.000109617
P06744	P06744;K7ESF4;Q8N196	Glucose-6-phosphate isomerase	GPI	0.00660843	0.953072	-0.0157169	0.904252	0.539997	7.73279e-05	0.480146	0.00116372	0.704163	1.72635e-05
P78324	P78324;Q9P1W8;H3BML4;O00241	Tyrosine-protein phosphatase non-receptor type substrate 1	SIRPA	-0.0128348	0.959649	-0.0661146	0.747438	-1.36739	0.000803371	-1.33421	0.0014119	-1.86667	0.00842345
Q9BTY2	Q9BTY2;Q8N1Q1	Plasma alpha-L-fucosidase	FUCA2	-0.0340041	0.959917	-0.000507286	0.99947	2.75814	0.00124915	2.68379	0.00163775	3.02042	0.000553525
Q8NDA8	Q8NDA8	Maestro heat-like repeat-containing protein family member 1	MROH1	0.0177214	0.961121	0.0627074	0.910095	1.70824	0.000308876	1.6337	0.000575264	1.55962	0.00344973
Q15283	Q15283	Ras GTPase-activating protein 2	RASA2	0.00742339	0.961203	-0.0718584	0.641797	0.952352	0.000439916	0.959396	0.00537662	0.956942	0.000373128
P62633	P62633	Cellular nucleic acid-binding protein	CNBP	0.0135526	0.963381	0.0934434	0.745722	-1.32497	7.97669e-05	-1.18543	0.00211999	-1.32303	0.000175721
Q6YN16	Q6YN16	Hydroxysteroid dehydrogenase-like protein 2	HSDL2	-0.0042948	0.963509	-0.0238314	0.86509	-0.573923	0.0017041	-0.76589	0.00686183	-0.621759	0.000129985
P62805	P62805	Histone H4	HIST1H4A	0.0159239	0.964447	-0.393077	0.136103	0.824791	0.00209259	0.946918	0.00108694	1.07613	2.94092e-05
Q8TCD5	Q8TCD5	5(3)-deoxyribonucleotidase, cytosolic type	NT5C	-0.0113069	0.96519	0.273873	0.194608	1.34196	1.58177e-06	1.24845	0.00044349	1.18254	4.6359e-05
Q8N3D4	Q8N3D4	EH domain-binding protein 1-like protein 1	EHBP1L1	-0.00676499	0.96568	0.117327	0.424111	-0.565074	0.00135568	-0.745811	7.80967e-05	-0.919884	0.00250323
P84077	P84077;P61204;H0YGG7	ADP-ribosylation factor 1;ADP-ribosylation factor 3	ARF1;ARF3	0.0327222	0.965704	-0.383413	0.716697	4.46662	8.42848e-06	4.56489	2.78474e-05	4.72139	1.01439e-05
Q32MZ4	Q32MZ4	Leucine-rich repeat flightless-interacting protein 1	LRRFIP1	0.00671341	0.966467	0.0977953	0.4974	-0.806255	0.000169318	-0.70067	0.00109624	-0.755543	0.000799403
P51809	P51809	Vesicle-associated membrane protein 7	VAMP7	0.0140064	0.966602	-0.129453	0.678207	0.858625	0.00316823	1.11124	3.60899e-05	0.968279	0.00138957
P32246	P32246	C-C chemokine receptor type 1	CCR1	-0.0195683	0.967709	0.0733082	0.770266	-1.12532	0.000452622	-1.45197	0.000171257	-1.28081	0.000108221
Q9Y224	Q9Y224	UPF0568 protein C14orf166	C14orf166	-0.0123051	0.968018	-0.215349	0.580316	1.51009	3.52745e-06	1.36013	0.000121199	1.56255	9.97168e-07
O95786	O95786	Probable ATP-dependent RNA helicase DDX58	DDX58	0.0206421	0.968637	-0.00341325	0.994195	1.95866	0.000792814	2.06107	0.000110889	2.22878	0.000254317
Q9NWH9	Q9NWH9	SAFB-like transcription modulator	SLTM	0.013983	0.969477	-0.286711	0.329687	-1.26627	0.000174749	-1.18397	7.68759e-05	-0.989482	0.00774871
O43504	O43504	Ragulator complex protein LAMTOR5	LAMTOR5	0.01774	0.96961	#N/A	#N/A	1.72928	4.89703e-05	1.55938	0.000618966	1.78163	0.000102564
O60762	O60762	Dolichol-phosphate mannosyltransferase subunit 1	DPM1	-0.010607	0.970332	-0.390852	0.415937	1.54789	9.01504e-05	1.50731	0.000816833	1.90135	3.73163e-06
Q9NX40	Q9NX40	OCIA domain-containing protein 1	OCIAD1	0.00669429	0.972909	0.0663949	0.782318	-0.928993	0.000371278	-1.04089	0.00050423	-0.752737	0.00309699
Q9H307	Q9H307	Pinin	PNN	0.00452958	0.973265	-0.0748172	0.605149	-0.788377	0.000102534	-0.832537	0.000351924	-0.930251	7.69989e-05
Q9UJU6	Q9UJU6;REV__Q96A65	Drebrin-like protein	DBNL	0.00544945	0.973676	0.0412451	0.807027	-0.648955	0.00194656	-0.515194	0.00391087	-0.751006	0.000327676
P01859	P01859	Ig gamma-2 chain C region	IGHG2	0.0199005	0.973711	0.0740415	0.866314	-4.95876	9.01325e-08	-4.60861	1.39222e-07	-4.56622	1.95895e-07
Q92614	Q92614	Unconventional myosin-XVIIIa	MYO18A	-0.00471792	0.97595	0.0341468	0.783862	-0.65921	0.00318832	-0.814264	0.00184138	-0.661562	0.000164088
Q8NHJ6	Q8NHJ6	Leukocyte immunoglobulin-like receptor subfamily B member 4	LILRB4	0.011537	0.976819	-0.0529867	0.83184	-2.45739	0.000160962	-2.18119	0.000130185	-1.65473	0.00609386
Q9NYF8	Q9NYF8	Bcl-2-associated transcription factor 1	BCLAF1	0.00373259	0.979697	0.0174938	0.901423	-0.871187	6.96767e-06	-0.888776	2.45062e-05	-0.907291	7.83558e-05
Q66PJ3	Q66PJ3	ADP-ribosylation factor-like protein 6-interacting protein 4	ARL6IP4	0.00673141	0.980022	0.129947	0.477427	-1.17295	0.000299516	-1.02416	0.00189593	-1.29313	0.00308497
Q96SB3	Q96SB3;Q9ULJ8	Neurabin-2	PPP1R9B	-0.00262197	0.981712	0.0888228	0.298149	-0.805899	1.69238e-06	-0.783851	4.15937e-06	-0.933157	8.7435e-06
O75340	O75340	Programmed cell death protein 6	PDCD6	0.0127717	0.983386	-0.703288	0.388221	2.09288	0.000141974	2.21164	0.00014026	1.9282	0.000264505
Q7Z4V5	Q7Z4V5;A0A087WT54	Hepatoma-derived growth factor-related protein 2	HDGFRP2	-0.00486182	0.98388	0.245066	0.307707	-1.4195	7.37055e-05	-1.75666	0.000891222	-1.46692	0.000284446
Q8WZA0	Q8WZA0	Protein LZIC	LZIC	-0.00530147	0.984311	0.120786	0.62843	1.25159	3.25867e-05	1.3997	0.000179656	1.28645	0.000624876
Q09161	Q09161	Nuclear cap-binding protein subunit 1	NCBP1	-0.00561037	0.984711	0.331962	0.0297786	1.06884	0.000151593	0.943715	0.000141106	1.14725	0.00140875
Q9Y3Z3	Q9Y3Z3	Deoxynucleoside triphosphate triphosphohydrolase SAMHD1	SAMHD1	-0.00176636	0.985165	-0.00203841	0.983786	0.525139	1.23858e-05	0.378771	0.00104597	0.384664	0.00204761
O00629	O00629	Importin subunit alpha-3	KPNA4	-0.00482102	0.985453	-0.0288149	0.908972	1.54151	3.65252e-05	1.22952	0.00063396	1.64475	4.78607e-06
Q9NPJ3	Q9NPJ3	Acyl-coenzyme A thioesterase 13;Acyl-coenzyme A thioesterase 13, N-terminally processed	ACOT13	0.00610229	0.986222	0.0362362	0.930442	1.92279	4.65702e-05	1.85822	0.000180305	2.1816	5.87e-06
Q9Y3B9	Q9Y3B9	RRP15-like protein	RRP15	0.00420486	0.987678	-0.00452282	0.98882	-1.03511	0.000630826	-1.08535	0.00487195	-1.301	0.00093886
Q96CM8	Q96CM8	Acyl-CoA synthetase family member 2, mitochondrial	ACSF2	-0.00153662	0.988764	0.0995491	0.511617	-0.672574	0.00683694	-0.645744	0.00350035	-0.453157	0.00252164
P49721	P49721	Proteasome subunit beta type-2	PSMB2	0.00305433	0.989625	-0.273684	0.227147	1.51035	3.18935e-05	1.61854	4.48966e-05	1.55402	4.35715e-05
O95466	O95466	Formin-like protein 1	FMNL1	-0.000824395	0.991492	-0.0319134	0.782089	0.314398	0.00127539	0.233099	0.00159332	0.23788	0.00442395
Q96A72	Q96A72	Protein mago nashi homolog 2	MAGOHB	0.00489925	0.993798	0.10751	0.889855	3.18688	7.80539e-05	3.12846	9.71021e-05	3.51727	9.28647e-06
P61088	P61088	Ubiquitin-conjugating enzyme E2 N	UBE2N	-0.00144494	0.995802	0.105751	0.772712	2.58942	7.50508e-07	2.50102	4.17626e-06	2.68223	4.64546e-07
Q9Y2T2	Q9Y2T2;P53677	AP-3 complex subunit mu-1	AP3M1	-0.00130639	0.995817	-0.116699	0.640878	0.852111	0.000724755	0.719035	0.00413805	0.897186	0.00063225
P38571	P38571	Lysosomal acid lipase/cholesteryl ester hydrolase	LIPA	0.00227671	0.995944	-0.0641112	0.888741	2.42507	0.000112897	2.14898	0.0018641	2.52373	0.000128041
Q5M775	Q5M775	Cytospin-B	SPECC1	0.000756464	0.996127	-0.242896	0.176009	-1.12847	0.000134503	-0.796484	0.000660328	-0.962993	0.000353006
P06576	P06576	ATP synthase subunit beta, mitochondrial	ATP5B	0.000477884	0.997077	-0.0205302	0.884227	0.661474	0.00012806	0.480759	0.000529951	0.44849	0.00309733
P61421	P61421	V-type proton ATPase subunit d 1	ATP6V0D1	-0.000665853	0.997601	0.062563	0.77247	0.89825	0.000140969	0.824367	0.0011711	0.734161	0.00217073
Q9P013	Q9P013	Spliceosome-associated protein CWC15 homolog	CWC15	-0.000846203	0.998085	0.0189489	0.95746	-1.32659	0.00506491	-1.44332	0.00223689	-1.37988	0.00361609
P04179	P04179	Superoxide dismutase [Mn], mitochondrial	SOD2	0.000349297	0.999052	0.0788814	0.837789	1.86706	3.54863e-05	2.20057	6.86149e-05	2.054	4.44749e-05
P01011	P01011	Alpha-1-antichymotrypsin;Alpha-1-antichymotrypsin His-Pro-less	SERPINA3	#N/A	#N/A	0.565911	0.21249	-1.93081	3.54573e-05	-1.96383	7.68256e-05	-1.85054	8.7648e-05
Q13405	Q13405	39S ribosomal protein L49, mitochondrial	MRPL49	#N/A	#N/A	-0.514348	0.239476	1.55032	0.000650537	1.71594	0.000468293	1.61373	0.00196382
P10620	P10620	Microsomal glutathione S-transferase 1	MGST1	#N/A	#N/A	0.449714	0.255637	1.57377	0.00100268	1.37417	0.000873794	1.85088	0.00278061
O75817	O75817	Ribonuclease P protein subunit p20	POP7	#N/A	#N/A	0.196984	0.647661	-2.02925	0.00297076	-2.0485	0.000147887	-2.25072	8.76507e-05
Q9C0E8	Q9C0E8	Protein lunapark	LNP	#N/A	#N/A	-0.103714	0.78784	-1.89716	9.49087e-05	-2.1705	6.50592e-05	-2.34972	3.24953e-06
Q15027	Q15027	Arf-GAP with coiled-coil, ANK repeat and PH domain-containing protein 1	ACAP1	#N/A	#N/A	0.168828	0.858716	-4.33569	1.13307e-06	-4.2479	2.33474e-06	-4.67875	1.34448e-06
Q8WW59	Q8WW59	SPRY domain-containing protein 4	SPRYD4	#N/A	#N/A	0.0125537	0.95851	2.31278	5.7946e-06	2.50758	6.48373e-05	2.39178	1.18609e-06
P01584	P01584	Interleukin-1 beta	IL1B	#N/A	#N/A	#N/A	#N/A	6.33527	7.28019e-14	6.338	1.46661e-13	6.2524	1.0431e-13
P51668	P51668;Q9Y2X8	Ubiquitin-conjugating enzyme E2 D1;Ubiquitin-conjugating enzyme E2 D4	UBE2D1;UBE2D4	#N/A	#N/A	#N/A	#N/A	4.49678	1.80804e-10	4.44854	2.87018e-09	5.05313	9.05873e-10
P51808	P51808	Dynein light chain Tctex-type 3	DYNLT3	#N/A	#N/A	#N/A	#N/A	3.68685	4.98196e-10	3.51248	4.78279e-09	3.71797	1.109e-08
Q9UHI5	Q9UHI5	Large neutral amino acids transporter small subunit 2	SLC7A8	#N/A	#N/A	#N/A	#N/A	3.59555	7.16753e-10	3.63701	7.80033e-08	3.53505	1.53632e-06
Q8N5M1	Q8N5M1	ATP synthase mitochondrial F1 complex assembly factor 2	ATPAF2	#N/A	#N/A	#N/A	#N/A	2.30758	1.73867e-09	2.09771	8.36086e-08	2.32379	7.08659e-08
P10145	P10145	Interleukin-8;MDNCF-a;Interleukin-8;IL-8(5-77);IL-8(6-77);IL-8(7-77);IL-8(8-77);IL-8(9-77)	CXCL8	#N/A	#N/A	#N/A	#N/A	4.62765	3.35953e-09	4.49048	9.68824e-08	4.30421	5.39034e-06
Q9Y547	Q9Y547	Intraflagellar transport protein 25 homolog	HSPB11	#N/A	#N/A	#N/A	#N/A	3.91505	3.52666e-09	4.0276	1.30286e-08	3.82732	7.6096e-09
Q7L5D6	Q7L5D6	Golgi to ER traffic protein 4 homolog	GET4	#N/A	#N/A	#N/A	#N/A	2.88891	4.09287e-09	2.81199	9.52075e-09	2.75304	9.83479e-08
P63172	P63172	Dynein light chain Tctex-type 1	DYNLT1	#N/A	#N/A	#N/A	#N/A	4.73839	9.60532e-09	4.85224	3.59249e-08	4.98609	7.13248e-09
Q9BY50	Q9BY50	Signal peptidase complex catalytic subunit SEC11C	SEC11C	#N/A	#N/A	#N/A	#N/A	3.68977	1.39036e-08	3.82147	1.78214e-08	3.99801	8.00509e-08
P54619	P54619	5-AMP-activated protein kinase subunit gamma-1	PRKAG1	#N/A	#N/A	#N/A	#N/A	3.81352	4.20727e-08	3.6807	4.26438e-07	3.77794	6.5673e-09
Q8TBQ9	Q8TBQ9	Protein kish-A	TMEM167A	#N/A	#N/A	#N/A	#N/A	3.89901	4.73729e-08	3.90599	3.07716e-08	4.22291	1.00722e-08
O15083	O15083;P51959;Q16589	ERC protein 2	ERC2	#N/A	#N/A	#N/A	#N/A	3.22754	4.84359e-08	4.04099	2.70963e-07	3.05347	7.01529e-07
Q5VTL8	Q5VTL8	Pre-mRNA-splicing factor 38B	PRPF38B	#N/A	#N/A	#N/A	#N/A	3.5443	5.36011e-08	3.45114	1.57525e-06	3.38287	6.92349e-06
Q9BT73	Q9BT73	Proteasome assembly chaperone 3	PSMG3	#N/A	#N/A	#N/A	#N/A	2.99356	5.83037e-08	3.03911	4.68671e-07	3.22937	4.17076e-08
Q16563	Q16563	Synaptophysin-like protein 1	SYPL1	#N/A	#N/A	#N/A	#N/A	2.85599	5.85534e-08	2.94913	2.49205e-07	2.98563	1.12674e-09
P38936	P38936	Cyclin-dependent kinase inhibitor 1	CDKN1A	#N/A	#N/A	#N/A	#N/A	3.21682	1.19404e-07	3.3505	5.70944e-08	1.92283	3.77007e-05
P80511	P80511	Protein S100-A12;Calcitermin	S100A12	#N/A	#N/A	#N/A	#N/A	3.44142	1.2881e-07	2.66751	0.000629674	3.97234	1.28499e-05
O75438	O75438	NADH dehydrogenase [ubiquinone] 1 beta subcomplex subunit 1	NDUFB1	#N/A	#N/A	#N/A	#N/A	2.31844	1.79794e-07	2.35946	5.44405e-07	2.44442	1.78366e-06
Q9BTM9	Q9BTM9	Ubiquitin-related modifier 1	URM1	#N/A	#N/A	#N/A	#N/A	3.03876	2.18594e-07	2.97875	1.30102e-07	3.39495	7.62994e-07
Q9P0M9	Q9P0M9	39S ribosomal protein L27, mitochondrial	MRPL27	#N/A	#N/A	#N/A	#N/A	2.39353	2.65921e-07	2.16182	9.68487e-06	2.64277	4.54983e-07
O60613	O60613	15 kDa selenoprotein	15-Sep	#N/A	#N/A	#N/A	#N/A	3.05565	3.66906e-07	3.1602	2.17708e-09	3.37601	6.82953e-09
P0DI82	P0DI82;P0DI81	Trafficking protein particle complex subunit 2B;Trafficking protein particle complex subunit 2	TRAPPC2B;TRAPPC2	#N/A	#N/A	#N/A	#N/A	2.64413	7.67098e-07	2.4761	2.05571e-06	2.79871	3.64946e-07
Q86YS6	Q86YS6;REV__Q8WY22;REV__Q13751	Ras-related protein Rab-43	RAB43	#N/A	#N/A	#N/A	#N/A	2.33301	1.08354e-06	2.44904	1.37982e-07	2.4906	7.01704e-06
P82664	P82664	28S ribosomal protein S10, mitochondrial	MRPS10	#N/A	#N/A	#N/A	#N/A	2.02481	1.78705e-06	2.30701	2.98869e-05	2.32263	7.04419e-06
P10147	P10147;A0A0B4J2E2;Q16663;P55773	C-C motif chemokine 3;MIP-1-alpha(4-69);C-C motif chemokine;C-C motif chemokine 15;CCL15(22-92);CCL15(25-92);CCL15(29-92);C-C motif chemokine 23;CCL23(19-99);CCL23(22-99);CCL23(27-99);CCL23(30-99)	CCL3;CCL15-CCL14;CCL15;CCL23	#N/A	#N/A	#N/A	#N/A	2.53776	1.86883e-06	2.5823	1.82237e-06	2.9314	1.36562e-06
Q9C0E2	Q9C0E2	Exportin-4	XPO4	#N/A	#N/A	#N/A	#N/A	1.77089	1.94894e-06	1.47964	0.000340687	1.70276	8.10227e-06
Q9BRQ8	Q9BRQ8	Apoptosis-inducing factor 2	AIFM2	#N/A	#N/A	#N/A	#N/A	2.33246	2.30254e-06	2.56285	3.032e-07	2.36191	7.89016e-08
P49459	P49459	Ubiquitin-conjugating enzyme E2 A	UBE2A	#N/A	#N/A	#N/A	#N/A	3.20324	2.84613e-06	3.27115	2.20953e-06	3.5492	4.26023e-06
Q8NAV1	Q8NAV1	Pre-mRNA-splicing factor 38A	PRPF38A	#N/A	#N/A	#N/A	#N/A	1.7053	3.18552e-06	1.8539	4.6854e-05	1.79729	1.85683e-06
P60059	P60059	Protein transport protein Sec61 subunit gamma	SEC61G	#N/A	#N/A	#N/A	#N/A	3.24617	3.35204e-06	3.38149	2.73501e-06	3.35404	6.77318e-07
Q99828	Q99828	Calcium and integrin-binding protein 1	CIB1	#N/A	#N/A	#N/A	#N/A	2.06218	3.60755e-06	2.33961	3.4334e-05	2.13685	6.03144e-06
O95563	O95563	Mitochondrial pyruvate carrier 2	MPC2	#N/A	#N/A	#N/A	#N/A	3.20604	5.20486e-06	3.41445	4.01184e-06	3.39708	8.1117e-07
Q8IWV7	Q8IWV7	E3 ubiquitin-protein ligase UBR1	UBR1	#N/A	#N/A	#N/A	#N/A	1.29339	5.98713e-06	1.0604	0.000111829	1.08113	1.63107e-05
Q8IX04	Q8IX04	Ubiquitin-conjugating enzyme E2 variant 3	UEVLD	#N/A	#N/A	#N/A	#N/A	2.37027	6.37115e-06	2.40933	1.77924e-06	2.48255	5.25286e-07
P54852	P54852	Epithelial membrane protein 3	EMP3	#N/A	#N/A	#N/A	#N/A	3.36336	8.07024e-06	2.65318	0.000222113	3.19153	1.04716e-05
Q96DE0	Q96DE0	U8 snoRNA-decapping enzyme	NUDT16	#N/A	#N/A	#N/A	#N/A	2.66622	9.78662e-06	2.94003	1.53205e-05	2.37487	3.07663e-05
Q9H665	Q9H665	IGF-like family receptor 1	IGFLR1	#N/A	#N/A	#N/A	#N/A	2.34608	9.86461e-06	2.59163	2.40854e-07	2.51129	1.10114e-06
P27487	P27487	Dipeptidyl peptidase 4;Dipeptidyl peptidase 4 membrane form;Dipeptidyl peptidase 4 soluble form	DPP4	#N/A	#N/A	#N/A	#N/A	1.35429	1.12428e-05	1.56048	0.00026673	1.50665	7.4822e-05
K7ER74	K7ER74;P02655	Apolipoprotein C-II;Proapolipoprotein C-II	APOC4-APOC2;APOC2	#N/A	#N/A	#N/A	#N/A	2.10118	1.22761e-05	2.49428	2.65369e-05	2.16555	0.000242078
P21580	P21580	Tumor necrosis factor alpha-induced protein 3;A20p50;A20p37	TNFAIP3	#N/A	#N/A	#N/A	#N/A	1.5419	1.29159e-05	1.48823	2.08071e-05	1.44596	0.000120879
P08237	P08237	ATP-dependent 6-phosphofructokinase, muscle type	PFKM	#N/A	#N/A	#N/A	#N/A	1.81875	1.4762e-05	1.75747	7.86215e-05	1.95178	2.35879e-06
P24158	P24158	Myeloblastin	PRTN3	#N/A	#N/A	#N/A	#N/A	1.73101	1.48958e-05	1.99859	0.00048187	1.60981	7.86593e-05
P25089	P25089	N-formyl peptide receptor 3	FPR3	#N/A	#N/A	#N/A	#N/A	2.44117	2.0614e-05	2.68037	3.58907e-06	2.3499	1.94474e-05
Q86VX2	Q86VX2	COMM domain-containing protein 7	COMMD7	#N/A	#N/A	#N/A	#N/A	1.21134	2.16498e-05	1.09887	0.00906622	1.44595	5.65855e-05
E9PCH4	E9PCH4;Q8TEU7;Q9Y4G8	Rap guanine nucleotide exchange factor 6	RAPGEF6	#N/A	#N/A	#N/A	#N/A	2.07059	2.37038e-05	2.30344	1.43567e-05	2.18655	5.21795e-06
Q9GZT6	Q9GZT6	Coiled-coil domain-containing protein 90B, mitochondrial	CCDC90B	#N/A	#N/A	#N/A	#N/A	1.41643	3.17623e-05	1.77354	3.29338e-07	1.72399	1.76401e-05
P21266	P21266	Glutathione S-transferase Mu 3	GSTM3	#N/A	#N/A	#N/A	#N/A	3.01318	3.46167e-05	2.65817	0.000737101	2.67531	7.13196e-05
Q9BYX4	Q9BYX4	Interferon-induced helicase C domain-containing protein 1	IFIH1	#N/A	#N/A	#N/A	#N/A	1.54927	4.08984e-05	1.5096	1.63641e-05	1.85162	1.93338e-05
P35354	P35354	Prostaglandin G/H synthase 2	PTGS2	#N/A	#N/A	#N/A	#N/A	1.51098	4.72276e-05	1.59763	2.84535e-05	1.63282	0.000225957
Q96FZ5	Q96FZ5	CKLF-like MARVEL transmembrane domain-containing protein 7	CMTM7	#N/A	#N/A	#N/A	#N/A	2.60148	5.03589e-05	2.52894	1.94669e-05	2.7703	7.63824e-05
P19256	P19256	Lymphocyte function-associated antigen 3	CD58	#N/A	#N/A	#N/A	#N/A	2.17202	6.30367e-05	2.15053	2.55366e-05	2.14279	5.92392e-05
Q7Z7H8	Q7Z7H8	39S ribosomal protein L10, mitochondrial	MRPL10	#N/A	#N/A	#N/A	#N/A	1.53538	6.38266e-05	1.5652	0.00129868	1.23987	0.000436583
Q9P086	Q9P086	Mediator of RNA polymerase II transcription subunit 11	MED11	#N/A	#N/A	#N/A	#N/A	1.72308	7.53237e-05	1.89855	1.06831e-05	2.07329	8.39918e-06
Q96HR3	Q96HR3	Mediator of RNA polymerase II transcription subunit 30	MED30	#N/A	#N/A	#N/A	#N/A	1.22437	7.60041e-05	1.53928	3.61364e-05	1.21119	1.92012e-05
Q01628	Q01628;P13164;Q01629	Interferon-induced transmembrane protein 3;Interferon-induced transmembrane protein 1;Interferon-induced transmembrane protein 2	IFITM3;IFITM1;IFITM2	#N/A	#N/A	#N/A	#N/A	3.39171	9.01001e-05	3.38146	6.85055e-06	3.16788	7.48298e-08
Q9NX76	Q9NX76	CKLF-like MARVEL transmembrane domain-containing protein 6	CMTM6	#N/A	#N/A	#N/A	#N/A	1.99868	9.07689e-05	2.37004	1.62196e-05	2.1147	0.000183639
Q4ADV7	Q4ADV7	RAB6A-GEF complex partner protein 1	RIC1	#N/A	#N/A	#N/A	#N/A	-2.04912	0.000109901	-1.98414	0.000249519	-2.19717	6.72629e-05
P27449	P27449	V-type proton ATPase 16 kDa proteolipid subunit	ATP6V0C	#N/A	#N/A	#N/A	#N/A	2.76836	0.000141215	3.28372	3.54051e-07	2.24936	2.85114e-05
P26651	P26651	Tristetraprolin	ZFP36	#N/A	#N/A	#N/A	#N/A	1.3365	0.000146273	1.53809	0.000937125	1.39812	0.000854448
P56279	P56279	T-cell leukemia/lymphoma protein 1A	TCL1A	#N/A	#N/A	#N/A	#N/A	3.96272	0.000146662	3.73317	0.000238358	3.757	0.000520796
Q969F9	Q969F9	Hermansky-Pudlak syndrome 3 protein	HPS3	#N/A	#N/A	#N/A	#N/A	-0.630364	0.000148462	-0.621208	0.000477413	-0.721205	9.25243e-07
Q9Y221	Q9Y221	60S ribosome subunit biogenesis protein NIP7 homolog	NIP7	#N/A	#N/A	#N/A	#N/A	1.69659	0.000149888	1.87031	4.96285e-05	1.48638	8.17432e-05
O43414	O43414	ERI1 exoribonuclease 3	ERI3	#N/A	#N/A	#N/A	#N/A	1.62502	0.000210761	1.74098	0.000539128	1.66246	0.00361984
Q9P0S9	Q9P0S9	Transmembrane protein 14C	TMEM14C	#N/A	#N/A	#N/A	#N/A	2.87999	0.000254465	2.59128	1.27149e-05	2.94026	1.89599e-05
Q9UM01	Q9UM01	Y+L amino acid transporter 1	SLC7A7	#N/A	#N/A	#N/A	#N/A	1.70475	0.000258789	1.77787	0.0001913	1.60316	0.00360255
Q14997	Q14997	Proteasome activator complex subunit 4	PSME4	#N/A	#N/A	#N/A	#N/A	0.790923	0.000261008	1.08344	1.2284e-05	0.939911	0.00017506
Q8NEW0	Q8NEW0	Zinc transporter 7	SLC30A7	#N/A	#N/A	#N/A	#N/A	0.937609	0.000298916	0.960392	0.00438712	1.0043	0.00533041
P27701	P27701	CD82 antigen	CD82	#N/A	#N/A	#N/A	#N/A	1.63225	0.000300439	1.44209	0.0023076	1.29568	0.000101049
P42898	P42898	Methylenetetrahydrofolate reductase	MTHFR	#N/A	#N/A	#N/A	#N/A	1.00801	0.000303852	0.952806	0.000658634	1.1154	0.00028247
P02790	P02790	Hemopexin	HPX	#N/A	#N/A	#N/A	#N/A	-2.77832	0.000307629	-2.76023	0.00122595	-3.28966	0.000114445
Q9NVA1	Q9NVA1	Ubiquinol-cytochrome-c reductase complex assembly factor 1	UQCC1	#N/A	#N/A	#N/A	#N/A	1.71024	0.000316412	2.06904	0.000645304	2.016	0.000615569
Q86W42	Q86W42	THO complex subunit 6 homolog	THOC6	#N/A	#N/A	#N/A	#N/A	1.34109	0.000420948	1.55481	4.47003e-05	1.09909	0.00707231
Q7Z3C6	Q7Z3C6	Autophagy-related protein 9A	ATG9A	#N/A	#N/A	#N/A	#N/A	1.17876	0.000426501	1.37692	7.69579e-05	1.30159	0.00145177
Q12899	Q12899	Tripartite motif-containing protein 26	TRIM26	#N/A	#N/A	#N/A	#N/A	1.28462	0.000617267	1.36815	2.5991e-06	0.845475	0.00245206
O14966	O14966	Ras-related protein Rab-7L1	RAB29	#N/A	#N/A	#N/A	#N/A	1.94201	0.00066726	1.8971	0.000138368	2.03671	8.57563e-05
Q7Z392	Q7Z392	Trafficking protein particle complex subunit 11	TRAPPC11	#N/A	#N/A	#N/A	#N/A	1.27814	0.000701269	1.44644	0.000158482	1.68421	1.13339e-05
P01112	P01112	GTPase HRas;GTPase HRas, N-terminally processed	HRAS	#N/A	#N/A	#N/A	#N/A	-1.63934	0.000973203	-1.71795	0.000674066	-1.50915	0.000175343
Q8IYB7	Q8IYB7	DIS3-like exonuclease 2	DIS3L2	#N/A	#N/A	#N/A	#N/A	-1.43102	0.00119395	-1.18103	0.000936267	-1.36859	0.00024069
Q9P0S3	Q9P0S3	ORM1-like protein 1	ORMDL1	#N/A	#N/A	#N/A	#N/A	1.24909	0.00126517	1.2151	0.00476514	1.80744	0.00105245
Q9UNI6	Q9UNI6	Dual specificity protein phosphatase 12	DUSP12	#N/A	#N/A	#N/A	#N/A	0.949104	0.00136539	0.779459	0.00215638	1.03553	0.000749745
Q9UKR5	Q9UKR5	Probable ergosterol biosynthetic protein 28	C14orf1	#N/A	#N/A	#N/A	#N/A	1.99357	0.00142153	2.28055	5.36296e-05	2.74249	2.28542e-05
Q14162	Q14162	Scavenger receptor class F member 1	SCARF1	#N/A	#N/A	#N/A	#N/A	2.03377	0.00167	2.09092	0.000323411	1.76603	6.93652e-06
O75151	O75151	Lysine-specific demethylase PHF2	PHF2	#N/A	#N/A	#N/A	#N/A	-0.982164	0.00248464	-1.02331	0.000167744	-0.940321	0.000513215
Q9H1E5	Q9H1E5	Thioredoxin-related transmembrane protein 4	TMX4	#N/A	#N/A	#N/A	#N/A	1.25731	0.00283804	1.55871	3.90738e-05	1.43956	0.000362101
Q02556	Q02556	Interferon regulatory factor 8	IRF8	#N/A	#N/A	#N/A	#N/A	1.70168	0.00703625	2.10829	0.000188663	2.40309	0.000633602
Q9BQ49	Q9BQ49	Small integral membrane protein 7	SMIM7	#N/A	#N/A	#N/A	#N/A	1.31437	0.00836505	1.79574	0.0077194	1.54184	4.08598e-05
Q53HC9	Q53HC9	Protein TSSC1	TSSC1	0.30723	0.0318296	0.115572	0.507512	0.659896	0.0022378	0.937264	0.000126548	0.425567	0.0373799
A6NHR9	A6NHR9	Structural maintenance of chromosomes flexible hinge domain-containing protein 1	SMCHD1	-0.663155	0.0595016	-0.784373	0.0162373	0.869688	0.00800029	0.874122	0.00332179	0.791686	0.014247
Q15287	Q15287	RNA-binding protein with serine-rich domain 1	RNPS1	0.426135	0.0893732	0.271157	0.32784	-0.803725	0.0049589	-1.17635	0.00221896	-0.58858	0.0370213
O95825	O95825	Quinone oxidoreductase-like protein 1	CRYZL1	-0.345022	0.11216	-0.157279	0.462902	0.636834	0.000897055	0.565362	0.000930313	0.410561	0.0563119
O60341	O60341	Lysine-specific histone demethylase 1A	KDM1A	0.473269	0.121824	0.258017	0.43289	1.28938	0.000940682	1.22318	0.000500015	1.01691	0.0125154
P26639	P26639	Threonine--tRNA ligase, cytoplasmic	TARS	0.123727	0.133006	-0.0797118	0.511579	0.516118	4.4854e-05	0.332409	0.000793849	0.338216	0.0129451
Q14699	Q14699	Raftlin	RFTN1	-0.223546	0.170774	-0.541656	0.162887	-1.62715	6.56799e-05	-0.822702	0.00889653	-0.298589	0.0756104
O75592	O75592	E3 ubiquitin-protein ligase MYCBP2	MYCBP2	-0.373395	0.173002	-0.218061	0.409357	-0.838392	0.00444456	-0.822391	0.00734028	-0.470561	0.09168
Q9UKF7	Q9UKF7	Cytoplasmic phosphatidylinositol transfer protein 1	PITPNC1	-0.459514	0.177624	0.0605121	0.861577	-1.79654	0.00019157	-1.45685	0.00304806	#N/A	#N/A
Q13951	Q13951	Core-binding factor subunit beta	CBFB	-0.31953	0.18017	-0.0893761	0.752916	0.650897	0.00467102	0.788004	0.00218455	0.449975	0.062755
P32119	P32119	Peroxiredoxin-2	PRDX2	-0.271849	0.197476	-0.375369	0.178846	0.612559	0.00648359	1.01125	0.0063397	0.584803	0.0418728
Q96EL3	Q96EL3	39S ribosomal protein L53, mitochondrial	MRPL53	-0.250954	0.198405	-0.14068	0.49917	-1.0433	0.00071554	-1.28444	0.000122774	-0.453365	0.265359
P61160	P61160	Actin-related protein 2	ACTR2	-0.166779	0.208182	0.0656807	0.607049	0.512683	0.00233887	0.488725	0.00517754	0.412138	0.0252113
Q9GZY8	Q9GZY8	Mitochondrial fission factor	MFF	-0.318681	0.208343	-0.17235	0.556914	-1.22202	0.000784332	-1.15932	0.00174283	-0.425637	0.146831
Q96M96	Q96M96	FYVE, RhoGEF and PH domain-containing protein 4	FGD4	0.218577	0.244866	0.154997	0.535788	-0.879363	0.00121755	-0.603852	0.00220978	-0.512906	0.0157366
Q9NVI7	Q9NVI7	ATPase family AAA domain-containing protein 3A	ATAD3A	-0.142357	0.272192	0.176701	0.317694	-0.605081	0.00244984	-0.863948	0.000849493	-0.929897	0.072372
Q9UBV8	Q9UBV8	Peflin	PEF1	0.480108	0.275145	#N/A	#N/A	1.69211	0.000319223	1.27578	0.00989824	1.57418	0.0118937
O14737	O14737	Programmed cell death protein 5	PDCD5	-0.193926	0.295526	-0.283624	0.0379098	-0.633118	0.00659662	-0.52779	0.0025379	-0.453327	0.0383452
Q9UL46	Q9UL46	Proteasome activator complex subunit 2	PSME2	0.198884	0.304215	0.221705	0.338851	0.925942	0.00299071	0.75379	0.00958533	0.909798	0.0110888
Q86UX7	Q86UX7;Q9BQL6	Fermitin family homolog 3	FERMT3	0.275255	0.30604	0.309567	0.315387	0.90904	0.00361853	0.835929	0.00999751	0.800917	0.0122819
Q7Z5R6	Q7Z5R6	Amyloid beta A4 precursor protein-binding family B member 1-interacting protein	APBB1IP	-0.146958	0.307409	-0.158218	0.271486	-0.555612	0.00976637	-0.463183	0.0084702	-0.475805	0.0103585
P34931	P34931	Heat shock 70 kDa protein 1-like	HSPA1L	0.740329	0.311359	1.07366	0.0776087	1.84041	0.00514234	1.69689	0.00407821	1.07323	0.0429513
Q92922	Q92922	SWI/SNF complex subunit SMARCC1	SMARCC1	-0.217267	0.311679	-0.12015	0.639329	-0.684958	0.00841293	-0.85699	0.000342906	-0.621197	0.0235315
P23919	P23919	Thymidylate kinase	DTYMK	-0.195342	0.322878	0.0771009	0.597158	0.482938	0.00207732	0.549307	0.00579888	0.490584	0.0106032
Q13451	Q13451	Peptidyl-prolyl cis-trans isomerase FKBP5;Peptidyl-prolyl cis-trans isomerase FKBP5, N-terminally processed	FKBP5	-0.132594	0.327508	-0.0387094	0.820584	-0.812779	2.18989e-05	-0.700553	0.000917273	-1.01498	0.0670704
P51148	P51148;K7ERQ8	Ras-related protein Rab-5C	RAB5C	0.402789	0.332917	0.0476874	0.904922	0.973797	0.00830976	1.05233	0.00796333	1.02294	0.0125813
P62306	P62306	Small nuclear ribonucleoprotein F	SNRPF	0.24901	0.337694	0.111508	0.700834	0.77623	0.00103053	0.940335	0.000256508	0.96372	0.0157706
Q9GZP4	Q9GZP4	PITH domain-containing protein 1	PITHD1	0.27384	0.339719	0.300255	0.309526	0.801212	0.00896034	0.8949	0.004138	0.716497	0.0266499
Q8NF91	Q8NF91;REV__Q8N715	Nesprin-1	SYNE1	0.432369	0.345757	0.401978	0.36089	1.46879	0.00204106	1.33287	0.00796361	1.11401	0.0184853
O43159	O43159	Ribosomal RNA-processing protein 8	RRP8	0.15909	0.380806	0.17799	0.242601	-1.3955	0.00641754	-0.941669	0.000931341	#N/A	#N/A
Q8N1I0	Q8N1I0	Dedicator of cytokinesis protein 4	DOCK4	0.186202	0.385386	0.0384582	0.890919	0.678703	0.000617459	0.597681	0.00909731	0.808339	0.0101405
O00264	O00264	Membrane-associated progesterone receptor component 1	PGRMC1	-0.218294	0.392958	0.0566432	0.867518	-1.17338	0.00291337	-1.16003	0.00118085	-1.02124	0.0111926
P22830	P22830	Ferrochelatase, mitochondrial	FECH	-0.266183	0.394708	-0.158824	0.438066	-0.66712	0.0066839	-0.997826	0.00173797	-0.889147	0.0210134
O95716	O95716;P20337;Q96E17	Ras-related protein Rab-3D	RAB3D	0.336402	0.397941	0.322144	0.350553	1.16436	0.0040063	1.15208	0.00229919	0.94884	0.0725789
Q16851	Q16851	UTP--glucose-1-phosphate uridylyltransferase	UGP2	-0.159203	0.403593	0.070081	0.731572	0.371365	0.00646667	0.426829	0.000874829	0.269432	0.0424279
Q9BV40	Q9BV40	Vesicle-associated membrane protein 8	VAMP8	-0.135815	0.40722	-0.00411916	0.980381	-1.35345	5.97194e-05	-1.04737	0.000892294	-0.762093	0.0210622
Q9UL25	Q9UL25	Ras-related protein Rab-21	RAB21	0.171705	0.423491	0.0577262	0.709687	0.597052	0.00308092	0.593627	0.00400407	0.592414	0.0251147
Q07866	Q07866;E7EVH7;Q9H0B6;Q6P597	Kinesin light chain 1	KLC1	-0.0832432	0.423997	0.0456354	0.643043	-0.482674	0.00395922	-0.319467	0.00705736	-0.438742	0.093848
P10301	P10301	Ras-related protein R-Ras	RRAS	0.279777	0.427348	-0.0879707	0.733317	0.980524	0.00634342	1.33248	0.000400736	1.00356	0.0154852
Q9NZZ3	Q9NZZ3	Charged multivesicular body protein 5	CHMP5	-0.264825	0.432252	-0.293737	0.258681	-1.43022	2.59861e-05	-1.67421	0.00177121	-1.15775	0.0108236
Q9NP79	Q9NP79	Vacuolar protein sorting-associated protein VTA1 homolog	VTA1	0.103594	0.433585	0.04677	0.659189	-0.338955	0.00312276	-0.274663	0.00916719	-0.170597	0.0638208
Q96DV4	Q96DV4	39S ribosomal protein L38, mitochondrial	MRPL38	-0.168694	0.435512	0.0882384	0.698929	0.399317	0.00252324	0.337216	0.00200876	0.232551	0.102214
P07919	P07919;A0A096LP55	Cytochrome b-c1 complex subunit 6, mitochondrial	UQCRH	0.195633	0.438275	0.144592	0.456947	-1.12502	0.000669533	-0.898629	0.00218366	-0.797716	0.0212962
Q9NZ45	Q9NZ45	CDGSH iron-sulfur domain-containing protein 1	CISD1	-0.147653	0.442242	-0.236781	0.407203	-0.814186	1.51943e-05	-0.994231	0.00019013	-0.426447	0.0858652
P36969	P36969	Phospholipid hydroperoxide glutathione peroxidase, mitochondrial	GPX4	0.501058	0.455994	0.484609	0.456633	1.82774	0.00500173	2.13425	0.00155925	1.56966	0.0216009
Q9Y3D9	Q9Y3D9	28S ribosomal protein S23, mitochondrial	MRPS23	0.171968	0.457727	0.196733	0.503825	0.742695	0.0072466	0.977656	0.0087987	0.598394	0.0927027
Q9H4G0	Q9H4G0	Band 4.1-like protein 1	EPB41L1	0.288442	0.461403	0.555149	0.130695	-1.65928	0.000264306	-1.31128	0.00309446	#N/A	#N/A
Q16698	Q16698	2,4-dienoyl-CoA reductase, mitochondrial	DECR1	-0.0827355	0.467669	-0.0425092	0.724844	-0.900312	0.000718107	-0.804697	0.000534872	-0.541216	0.0371665
Q15025	Q15025	TNFAIP3-interacting protein 1	TNIP1	-0.166214	0.468853	-0.333432	0.0410915	-2.48687	7.34987e-10	-2.41572	1.27746e-07	#N/A	#N/A
P02656	P02656	Apolipoprotein C-III	APOC3	0.390324	0.474317	-0.205949	0.624098	2.20714	0.000950903	2.54198	0.0048357	2.16018	0.0179305
Q8N7H5	Q8N7H5	RNA polymerase II-associated factor 1 homolog	PAF1	-0.112073	0.486132	-0.146211	0.37449	-0.47867	0.0026796	-0.433716	0.00950762	-0.49659	0.0405847
Q8N5G0	Q8N5G0	Small integral membrane protein 20	SMIM20	-0.144568	0.518939	0.102414	0.496569	-0.834952	1.11285e-05	-0.744307	0.000170651	-0.538336	0.0364036
P27797	P27797	Calreticulin	CALR	0.0916841	0.528571	0.186071	0.281707	-0.482989	0.001743	-0.458096	0.00206194	-0.222607	0.148806
P27361	P27361;P31152;Q16659	Mitogen-activated protein kinase 3	MAPK3	0.10738	0.535637	0.185481	0.310958	-0.887763	0.000175141	-1.01767	0.000153933	-0.615383	0.0116666
Q99519	Q99519	Sialidase-1	NEU1	0.208747	0.539271	0.134883	0.686217	0.860718	0.00516527	0.925773	0.00240986	0.583831	0.0545296
Q92499	Q92499	ATP-dependent RNA helicase DDX1	DDX1	-0.0720298	0.543526	-0.113381	0.143397	0.514833	0.000400228	0.515085	0.00907529	0.3105	0.0471799
P32189	P32189;Q14409	Glycerol kinase;Putative glycerol kinase 3	GK;GK3P	0.224016	0.545217	0.184424	0.648777	1.14298	0.00499523	1.27808	0.00685155	1.26045	0.0123685
O43615	O43615	Mitochondrial import inner membrane translocase subunit TIM44	TIMM44	0.0727094	0.559384	0.213274	0.0700189	-0.303181	0.00279774	-0.385928	0.00450945	-0.0880848	0.401311
P38606	P38606	V-type proton ATPase catalytic subunit A	ATP6V1A	0.114153	0.567972	-0.0192484	0.906687	0.554163	0.00330238	0.471639	0.00932681	0.424557	0.0239275
P61927	P61927	60S ribosomal protein L37	RPL37	0.221904	0.572681	-0.073192	0.851548	-0.996647	0.00856058	-1.31947	0.00136158	-0.86348	0.031769
Q9Y5P6	Q9Y5P6	Mannose-1-phosphate guanyltransferase beta	GMPPB	-0.0785858	0.580895	-0.0674768	0.744524	0.632827	0.00215617	0.568541	0.00204049	0.417523	0.0222801
Q6GTX8	Q6GTX8;Q6ISS4	Leukocyte-associated immunoglobulin-like receptor 1	LAIR1	0.184969	0.588491	0.0675047	0.853264	-1.19418	0.00913486	-1.17522	0.00173267	-1.05898	0.0110036
P30038	P30038	Delta-1-pyrroline-5-carboxylate dehydrogenase, mitochondrial	ALDH4A1	-0.0814847	0.614752	0.105604	0.54824	-0.675447	0.00113907	-0.765161	0.000450115	-0.763555	0.0120994
P05114	P05114	Non-histone chromosomal protein HMG-14	HMGN1	0.2313	0.62044	-0.0560536	0.917983	-2.36539	0.00125374	-2.25131	0.00896592	#N/A	#N/A
Q8NFQ8	Q8NFQ8	Torsin-1A-interacting protein 2	TOR1AIP2	-0.156534	0.622115	-0.0407046	0.873883	-1.58118	0.00163548	-2.84666	4.06034e-07	#N/A	#N/A
O95182	O95182	NADH dehydrogenase [ubiquinone] 1 alpha subcomplex subunit 7	NDUFA7	-0.127632	0.623762	0.243196	0.341104	-1.27452	0.000149207	-1.09803	0.000731626	-0.712721	0.0363724
P14550	P14550	Alcohol dehydrogenase [NADP(+)]	AKR1A1	0.0794389	0.652105	-0.0988112	0.474868	0.448875	0.00186237	0.510372	0.00419308	0.362085	0.0257172
O60547	O60547	GDP-mannose 4,6 dehydratase	GMDS	0.157436	0.6544	0.299731	0.428532	0.831475	0.00813433	0.959507	0.00713107	0.77674	0.0176203
P62753	P62753	40S ribosomal protein S6	RPS6	-0.162881	0.661846	-0.803018	0.0251805	-1.26972	0.00751533	-1.23825	0.00263724	-0.981498	0.0261396
Q9UJW0	Q9UJW0	Dynactin subunit 4	DCTN4	-0.059217	0.661947	0.0683767	0.699603	-0.795637	0.00107266	-0.901271	0.00248836	-0.33614	0.117895
Q05519	Q05519	Serine/arginine-rich splicing factor 11	SRSF11	-0.10789	0.667389	0.295358	0.285048	0.9119	0.00510584	0.930281	0.00688634	0.499887	0.290109
Q15746	Q15746	Myosin light chain kinase, smooth muscle;Myosin light chain kinase, smooth muscle, deglutamylated form	MYLK	-0.131135	0.676707	-0.184423	0.454543	-1.66676	0.00077279	-2.01581	1.12242e-05	#N/A	#N/A
Q15286	Q15286	Ras-related protein Rab-35	RAB35	0.112299	0.679122	0.160861	0.529895	0.97447	0.00249098	1.2263	7.17088e-05	0.917557	0.0214003
Q9Y2S6	Q9Y2S6;A0A024R1R8	Translation machinery-associated protein 7	TMA7;hCG_2014768	-0.244178	0.687019	-0.237645	0.689547	-2.96556	0.000695681	-2.0815	0.00203473	#N/A	#N/A
Q00722	Q00722	1-phosphatidylinositol 4,5-bisphosphate phosphodiesterase beta-2	PLCB2	-0.0542028	0.7187	0.0986758	0.381634	-0.518256	0.00127441	-0.60638	0.00321091	-0.323682	0.0421901
Q8TDZ2	Q8TDZ2	Protein-methionine sulfoxide oxidase MICAL1	MICAL1	0.0648448	0.721911	0.0483515	0.813221	0.38042	0.00114152	0.364393	0.000899217	0.239245	0.0238835
H6UMI1	H6UMI1;O95166	Gamma-aminobutyric acid receptor-associated protein	GABARAP	-0.076954	0.732049	-0.0819565	0.804239	-1.24124	0.000209279	-1.27223	0.000859478	-0.623108	0.14722
Q04721	Q04721;A0A087X002;Q7Z3S9	Neurogenic locus notch homolog protein 2;Notch 2 extracellular truncation;Notch 2 intracellular domain	NOTCH2	0.112987	0.73563	-0.18105	0.611176	-1.33612	0.00901637	-1.26007	0.00818391	-1.31132	0.030613
Q9H1E3	Q9H1E3	Nuclear ubiquitous casein and cyclin-dependent kinase substrate 1	NUCKS1	-0.060822	0.736742	-0.293764	0.193639	-2.85252	2.71641e-05	-2.76874	4.44468e-05	#N/A	#N/A
Q15070	Q15070	Mitochondrial inner membrane protein OXA1L	OXA1L	0.0939803	0.744615	0.124453	0.644659	-1.23242	0.00132145	-1.25334	0.00138977	-0.41739	0.118344
Q9UMS4	Q9UMS4	Pre-mRNA-processing factor 19	PRPF19	-0.0434339	0.747795	-0.189824	0.276725	0.421986	0.00268851	0.530889	0.00231347	0.37353	0.0142097
P13674	P13674	Prolyl 4-hydroxylase subunit alpha-1	P4HA1	-0.0557702	0.761659	0.12006	0.57055	-0.560248	0.00857452	-0.830749	0.000899202	-0.60807	0.0499432
P36543	P36543;Q96A05;P33076	V-type proton ATPase subunit E 1	ATP6V1E1	0.0816689	0.762429	0.0832213	0.740865	-0.792309	0.00725703	-0.814021	0.00401306	-0.813266	0.0128917
Q14919	Q14919	Dr1-associated corepressor	DRAP1	-0.134346	0.763687	-0.329686	0.549063	1.24092	0.00737394	1.21118	0.00857506	0.987443	0.0462961
Q99439	Q99439;Q15417;P51911;REV__O00444	Calponin-2	CNN2	-0.0863386	0.765686	-0.0306568	0.897885	-0.849082	0.00205384	-0.863582	0.00776213	-0.908798	0.0110874
A1L0T0	A1L0T0	Acetolactate synthase-like protein	ILVBL	-0.0477908	0.768134	0.00909833	0.96739	-0.546092	0.00856677	-0.628201	0.00331653	-0.475102	0.0832589
Q8IZP0	Q8IZP0;Q9NYB9	Abl interactor 1	ABI1	-0.0401878	0.772082	0.0356126	0.812299	-0.527131	0.0092553	-0.529936	0.00491926	-0.617723	0.0114927
Q96C23	Q96C23	Aldose 1-epimerase	GALM	-0.0651851	0.777807	-0.0940798	0.65702	0.467399	0.00231678	0.462753	0.0051038	0.15849	0.342615
P16070	P16070	CD44 antigen	CD44	-0.0779521	0.777994	-0.226587	0.2527	-0.808084	0.00713399	-0.637342	0.00532948	-0.723157	0.0286188
P28062	P28062	Proteasome subunit beta type-8	PSMB8	-0.0465483	0.798408	-0.0941197	0.629129	0.741864	0.00596569	0.931586	0.00149092	0.704068	0.0140286
Q99442	Q99442	Translocation protein SEC62	SEC62	0.170792	0.800759	-0.582672	0.300437	-2.0623	0.00398249	-1.58259	0.00729896	-1.55416	0.018156
O75475	O75475	PC4 and SFRS1-interacting protein	PSIP1	0.0782918	0.806574	-0.425381	0.146299	-1.26757	0.00477287	-0.81394	0.008589	-0.805238	0.0162632
P26358	P26358	DNA (cytosine-5)-methyltransferase 1	DNMT1	-0.0592635	0.823359	-0.494832	0.0262013	-1.23674	2.62738e-05	-1.32486	2.00238e-05	-0.768304	0.0190193
O75348	O75348;F2Z307;O95670	V-type proton ATPase subunit G 1	ATP6V1G1	-0.0655813	0.823601	-0.0873106	0.719231	-1.04012	0.000724486	-0.777061	0.00962542	-0.626266	0.0610837
Q96A49	Q96A49	Synapse-associated protein 1	SYAP1	-0.0742796	0.827647	-0.118497	0.786537	-1.60546	7.89077e-05	-1.15843	0.00183792	-0.810211	0.0241021
P20962	P20962	Parathymosin	PTMS	-0.076113	0.829811	0.256411	0.454086	-2.20306	0.00135059	-1.6153	0.00442062	#N/A	#N/A
Q9BZ67	Q9BZ67;Q9BZ68	FERM domain-containing protein 8	FRMD8	0.0403483	0.841941	-0.254956	0.233548	-1.80726	3.49819e-05	-1.50087	0.000171249	#N/A	#N/A
P50402	P50402	Emerin	EMD	-0.115628	0.850218	-0.43491	0.429867	-2.14611	0.00233641	-2.03882	0.00355895	-1.67465	0.0112215
Q9UH65	Q9UH65	Switch-associated protein 70	SWAP70	0.0262699	0.863697	0.289215	0.0519368	-0.459166	0.00521905	-0.568154	0.00496318	-0.568988	0.0183625
Q68DH5	Q68DH5	LMBR1 domain-containing protein 2	LMBRD2	0.0437643	0.868925	0.0751068	0.488589	-0.556471	0.00152613	-0.853813	0.0024297	-0.263565	0.170077
O15234	O15234	Protein CASC3	CASC3	-0.0317336	0.872548	#N/A	#N/A	-2.83463	1.90541e-06	-3.20758	1.7808e-06	#N/A	#N/A
Q5H9R7	Q5H9R7	Serine/threonine-protein phosphatase 6 regulatory subunit 3	PPP6R3	0.0200919	0.878841	0.273793	0.146337	0.45949	0.000309949	0.526014	0.000238822	0.444236	0.0218972
Q9NPF8	Q9NPF8	Arf-GAP with dual PH domain-containing protein 2	ADAP2	0.0449997	0.879935	0.0976991	0.719477	0.892654	0.0028893	0.898582	0.0049396	0.598485	0.031034
P02671	P02671	Fibrinogen alpha chain;Fibrinopeptide A;Fibrinogen alpha chain	FGA	-0.0767496	0.885142	0.294019	0.526136	-4.36173	3.20375e-07	-4.50072	2.74817e-07	#N/A	#N/A
P49257	P49257	Protein ERGIC-53	LMAN1	-0.0471152	0.893225	-0.258239	0.356926	-1.13931	0.00503678	-0.808001	0.00562045	-0.671954	0.0209517
O95139	O95139	NADH dehydrogenase [ubiquinone] 1 beta subcomplex subunit 6	NDUFB6	-0.0499304	0.898338	-0.0575293	0.826349	-2.09107	2.24243e-06	-1.68691	0.000205699	#N/A	#N/A
P04899	P04899;P63096;P19087;P11488;P09471;A8MTJ3	Guanine nucleotide-binding protein G(i) subunit alpha-2	GNAI2	-0.0310618	0.902959	-0.0796443	0.728669	0.556523	0.00711154	0.688888	0.000882379	0.486663	0.0382731
P10109	P10109	Adrenodoxin, mitochondrial	FDX1	-0.0498833	0.910609	0.138052	0.696362	-1.9382	5.04553e-05	-1.26624	0.00207152	-0.812647	0.0276208
O75531	O75531;Q5JUR7	Barrier-to-autointegration factor;Barrier-to-autointegration factor, N-terminally processed	BANF1	-0.0318195	0.911119	-0.967312	0.110211	0.885641	0.000649443	0.970934	0.00011326	0.915619	0.0116545
P83881	P83881;H7BZ11	60S ribosomal protein L36a	RPL36A;RPL36A-HNRNPH2	-0.0421131	0.921231	-0.491051	0.173782	-1.25823	0.0079358	-1.22684	0.00585275	-1.18751	0.0198929
Q8WTW3	Q8WTW3	Conserved oligomeric Golgi complex subunit 1	COG1	0.0135223	0.938113	0.209705	0.228738	0.852822	0.000264125	0.709359	0.00524603	0.608456	0.011406
Q9C002	Q9C002	Normal mucosa of esophagus-specific gene 1 protein	NMES1	-0.0251438	0.93846	0.523406	0.155997	1.15157	0.00737433	1.46431	0.00128042	1.15012	0.0309186
O75380	O75380	NADH dehydrogenase [ubiquinone] iron-sulfur protein 6, mitochondrial	NDUFS6	-0.0119164	0.945782	0.0877884	0.607529	-0.84749	0.000788715	-0.788243	0.00161702	-0.304299	0.133902
Q9Y4I1	Q9Y4I1	Unconventional myosin-Va	MYO5A	0.00515024	0.963866	-0.0361947	0.619982	-0.341595	0.000701993	-0.40877	0.00105187	-0.421815	0.0224206
Q7Z434	Q7Z434	Mitochondrial antiviral-signaling protein	MAVS	-0.0209782	0.963933	-0.305309	0.435688	-1.20428	0.00215931	-1.03647	0.0039241	-0.85589	0.023386
Q8NBS9	Q8NBS9	Thioredoxin domain-containing protein 5	TXNDC5	-0.00773498	0.964618	-0.117204	0.568919	-0.616514	0.00114586	-0.6741	0.00341487	-0.497327	0.0126156
P29728	P29728	2-5-oligoadenylate synthase 2	OAS2	0.0162415	0.965802	-0.0429063	0.897891	1.55508	0.0015101	1.39119	0.00921255	1.41491	0.0246317
Q13217	Q13217	DnaJ homolog subfamily C member 3	DNAJC3	-0.00360029	0.974945	0.0755427	0.523285	-0.582562	0.000235693	-0.422232	0.00119401	-0.576637	0.158133
Q9Y696	Q9Y696	Chloride intracellular channel protein 4	CLIC4	0.00412663	0.978596	-0.0555569	0.741026	-0.642306	0.00823053	-0.817647	0.000672661	-0.513693	0.0200585
P11387	P11387;Q969P6	DNA topoisomerase 1	TOP1	0.00755325	0.983332	-0.269017	0.371757	-0.74445	0.00717893	-0.881771	0.00366366	-0.653418	0.0399345
Q92504	Q92504	Zinc transporter SLC39A7	SLC39A7	0.00537333	0.993427	0.216221	0.751767	-2.23622	0.00108385	-2.83216	0.00088913	-2.16694	0.0100906
O75477	O75477	Erlin-1	ERLIN1	#N/A	#N/A	-0.206707	0.427294	-1.2285	0.000109407	-0.952225	0.00331608	-0.720548	0.0471497
P18074	P18074	TFIIH basal transcription factor complex helicase XPD subunit	ERCC2	#N/A	#N/A	#N/A	#N/A	5.09635	1.86151e-07	4.8249	3.40987e-08	#N/A	#N/A
O60830	O60830	Mitochondrial import inner membrane translocase subunit Tim17-B	TIMM17B	#N/A	#N/A	#N/A	#N/A	1.57746	2.53819e-05	1.76592	3.06759e-06	#N/A	#N/A
Q9NRP0	Q9NRP0	Oligosaccharyltransferase complex subunit OSTC	OSTC	#N/A	#N/A	#N/A	#N/A	2.74744	8.23731e-05	3.1801	1.331e-05	#N/A	#N/A
Q9C005	Q9C005	Protein dpy-30 homolog	DPY30	#N/A	#N/A	#N/A	#N/A	1.37489	0.000151436	1.60941	0.000246594	1.05757	0.0308263
Q8N122	Q8N122	Regulatory-associated protein of mTOR	RPTOR	#N/A	#N/A	#N/A	#N/A	1.22681	0.000204465	1.20394	0.000286862	#N/A	#N/A
Q969E2	Q969E2	Secretory carrier-associated membrane protein 4	SCAMP4	#N/A	#N/A	#N/A	#N/A	1.5428	0.000244471	1.49605	0.000870592	#N/A	#N/A
P52655	P52655	Transcription initiation factor IIA subunit 1;Transcription initiation factor IIA alpha chain;Transcription initiation factor IIA beta chain	GTF2A1	#N/A	#N/A	#N/A	#N/A	1.10032	0.000398646	1.04224	7.80352e-05	#N/A	#N/A
P26022	P26022	Pentraxin-related protein PTX3	PTX3	#N/A	#N/A	#N/A	#N/A	1.58425	0.000616631	1.07757	0.0031593	#N/A	#N/A
Q8NG11	Q8NG11	Tetraspanin-14	TSPAN14	#N/A	#N/A	#N/A	#N/A	1.38323	0.00384323	1.29426	0.00619986	#N/A	#N/A
Q15125	Q15125	3-beta-hydroxysteroid-Delta(8),Delta(7)-isomerase	EBP	#N/A	#N/A	#N/A	#N/A	1.62497	0.0042993	1.99956	0.00062277	1.649	0.0201613
Q96J02	Q96J02	E3 ubiquitin-protein ligase Itchy homolog	ITCH	0.376451	0.0292494	0.55229	0.0168219	0.572034	0.00342831	0.299319	0.089114	0.579806	0.00538473
Q9Y3B3	Q9Y3B3;A0A0A6YYA0	Transmembrane emp24 domain-containing protein 7	TMED7;TMED7-TICAM2	0.412796	0.0353861	0.0659067	0.837693	0.873491	0.00135889	0.747628	0.0126248	1.27298	9.94984e-06
P34059	P34059	N-acetylgalactosamine-6-sulfatase	GALNS	-0.552375	0.0578313	0.160554	0.737287	1.05941	0.00265969	1.24084	0.0296976	1.31416	0.00736478
P82933	P82933	28S ribosomal protein S9, mitochondrial	MRPS9	0.267842	0.0588759	0.24241	0.0418822	0.661761	0.000551854	0.427097	0.0279275	0.785649	0.000569711
Q14CX7	Q14CX7	N-alpha-acetyltransferase 25, NatB auxiliary subunit	NAA25	0.626625	0.0661384	0.218916	0.57712	1.18493	0.000446109	0.97947	0.0168657	1.01048	0.00785842
Q8N9T8	Q8N9T8	Protein KRI1 homolog	KRI1	0.310373	0.074845	-0.185871	0.156083	-1.10536	0.000144075	#N/A	#N/A	-1.14303	9.51669e-05
Q96CW5	Q96CW5	Gamma-tubulin complex component 3	TUBGCP3	0.222739	0.084082	0.0530654	0.7682	0.796849	1.2956e-05	0.251402	0.442619	0.775151	0.000804758
Q99467	Q99467	CD180 antigen	CD180	0.687713	0.0962867	0.5931	0.124894	1.83261	0.000291119	1.14039	0.0744983	1.83149	0.000142387
Q66K14	Q66K14;Q6ZT07	TBC1 domain family member 9B	TBC1D9B	-0.15843	0.136806	-0.0772286	0.595469	0.41349	0.00157785	0.20831	0.33153	0.373682	0.00879877
P63173	P63173	60S ribosomal protein L38	RPL38	-0.554372	0.140955	-0.981386	0.0113744	0.670277	0.00343871	0.604115	0.0130026	0.943751	0.000478051
Q9UBU9	Q9UBU9	Nuclear RNA export factor 1	NXF1	-0.347066	0.171557	-0.366408	0.189651	-0.929041	0.00402424	-0.623967	0.0491862	-0.668713	0.00559117
Q15437	Q15437	Protein transport protein Sec23B	SEC23B	0.157976	0.175495	0.221973	0.0584591	0.710584	1.21853e-06	0.494449	0.0110444	0.591872	3.14426e-06
Q9BQ61	Q9BQ61	Uncharacterized protein C19orf43	C19orf43	-0.344425	0.203734	-0.236017	0.427575	-0.807435	0.0043362	-0.66921	0.041365	-0.683749	0.00966306
P53609	P53609	Geranylgeranyl transferase type-1 subunit beta	PGGT1B	-0.249623	0.207283	-0.0162453	0.947306	0.483622	0.00372369	0.380336	0.0449317	0.574081	0.00134909
Q9P287	Q9P287	BRCA2 and CDKN1A-interacting protein	BCCIP	0.139176	0.210371	0.0820362	0.695504	0.792087	7.43932e-05	0.631292	0.0165556	0.887868	1.36744e-05
O95819	O95819	Mitogen-activated protein kinase kinase kinase kinase 4	MAP4K4	0.190393	0.219262	0.259867	0.157044	-0.578608	0.008289	-0.54982	0.0619039	-0.694442	0.00702897
P62308	P62308;A8MWD9	Small nuclear ribonucleoprotein G;Putative small nuclear ribonucleoprotein G-like protein 15	SNRPG;SNRPGP15	0.491782	0.237347	0.80325	0.0663669	1.68796	0.000244228	1.27576	0.0134694	1.78237	0.000294646
Q13617	Q13617	Cullin-2	CUL2	-0.179413	0.241632	0.000303606	0.998153	0.675723	0.000664618	0.64065	0.0114396	0.571195	0.000377226
P53004	P53004	Biliverdin reductase A	BLVRA	0.177452	0.241717	0.198585	0.127009	0.43481	0.00275403	0.350857	0.0430063	0.373142	0.00713975
P80303	P80303	Nucleobindin-2;Nesfatin-1	NUCB2	-0.250091	0.252827	0.275619	0.162763	-0.651088	0.0016732	-0.443796	0.0101885	-0.602242	0.00938719
Q9BW83	Q9BW83	Intraflagellar transport protein 27 homolog	IFT27	-0.39584	0.289447	#N/A	#N/A	0.623832	0.00992007	0.738938	0.0116438	0.698544	0.00498536
P42224	P42224;Q14765	Signal transducer and activator of transcription 1-alpha/beta	STAT1	0.28803	0.295327	0.0508997	0.825696	0.94465	0.00267569	0.803432	0.0114245	0.989528	0.00605066
P43487	P43487;Q9C010	Ran-specific GTPase-activating protein	RANBP1	-0.266669	0.310318	-0.256523	0.310207	-0.902765	0.00504552	-0.737492	0.0269579	-0.73417	0.00734066
O60256	O60256	Phosphoribosyl pyrophosphate synthase-associated protein 2	PRPSAP2	-0.169437	0.320287	0.0999575	0.538036	0.471822	0.00689607	0.522358	0.0136692	0.626321	0.00257522
P12236	P12236	ADP/ATP translocase 3;ADP/ATP translocase 3, N-terminally processed	SLC25A6	0.237783	0.322076	0.0560353	0.843597	1.11445	0.000121531	0.768511	0.0993634	1.29635	1.10815e-05
Q14571	Q14571	Inositol 1,4,5-trisphosphate receptor type 2	ITPR2	0.358406	0.327757	-0.11186	0.665718	1.37963	7.24559e-05	1.14832	0.0203114	1.3195	0.00205063
O43707	O43707	Alpha-actinin-4	ACTN4	0.145804	0.369819	0.0217035	0.896422	0.716017	0.000448311	0.441484	0.0358558	0.51341	0.00590234
P56537	P56537;A0A0U1RQV5	Eukaryotic translation initiation factor 6	EIF6	0.162263	0.37122	0.0671422	0.700498	0.96852	0.000118629	0.792396	0.0237008	0.905715	0.00089971
P19387	P19387	DNA-directed RNA polymerase II subunit RPB3	POLR2C	-0.345625	0.374327	-0.254159	0.549768	-1.33914	0.000291244	-0.809441	0.0368488	-0.85204	0.00849926
Q13907	Q13907;Q9BXS1	Isopentenyl-diphosphate Delta-isomerase 1	IDI1	0.197178	0.374341	0.259783	0.0336756	0.578334	0.000191302	0.473906	0.0187109	0.80517	1.47972e-05
Q99733	Q99733	Nucleosome assembly protein 1-like 4	NAP1L4	-0.140525	0.37616	-0.00466366	0.978001	-0.448453	0.00478997	-0.192589	0.232843	-0.440946	0.00778802
P22102	P22102	Trifunctional purine biosynthetic protein adenosine-3;Phosphoribosylamine--glycine ligase;Phosphoribosylformylglycinamidine cyclo-ligase;Phosphoribosylglycinamide formyltransferase	GART	0.101898	0.39296	0.11433	0.226963	0.424453	0.00365011	0.240723	0.0186943	0.396584	0.000812157
O00329	O00329	Phosphatidylinositol 4,5-bisphosphate 3-kinase catalytic subunit delta isoform	PIK3CD	-0.304194	0.407334	0.304457	0.511268	1.01926	0.00363847	0.846676	0.0106172	0.907922	0.00521109
Q8WU90	Q8WU90	Zinc finger CCCH domain-containing protein 15	ZC3H15	0.224414	0.411925	0.127209	0.669872	-1.29347	0.00341148	-1.17194	0.0117915	-1.01945	0.00620937
Q9NWV4	Q9NWV4	UPF0587 protein C1orf123	C1orf123	0.223593	0.421225	0.413806	0.167816	0.727716	0.00796505	0.795566	0.0125063	0.898311	0.00610789
Q9Y5V0	Q9Y5V0	Zinc finger protein 706	ZNF706	-0.314305	0.421422	#N/A	#N/A	-2.79677	6.98911e-08	#N/A	#N/A	-3.15589	1.59292e-06
O14545	O14545	TRAF-type zinc finger domain-containing protein 1	TRAFD1	-0.18804	0.42797	-0.220855	0.311555	-0.868753	0.00135197	-0.899817	0.0241317	-1.11359	0.000421403
P14618	P14618	Pyruvate kinase PKM	PKM	0.0980532	0.429654	0.116807	0.344882	0.487992	0.00111221	0.426904	0.0103619	0.387217	0.00610458
Q658Y4	Q658Y4;P0C866	Protein FAM91A1	FAM91A1	-0.133717	0.44097	-0.301911	0.282768	1.13674	9.28435e-08	0.785478	0.0136077	0.740715	0.00036514
P23193	P23193;Q15560	Transcription elongation factor A protein 1	TCEA1	-0.155922	0.442898	-0.209375	0.273962	-1.1661	1.58965e-05	-0.967342	0.0150641	-1.21109	0.000927535
Q02818	Q02818	Nucleobindin-1	NUCB1	0.104446	0.456675	0.368626	0.0255307	-0.470089	0.00592627	-0.360567	0.0238884	-0.459928	0.00203488
Q9HDC9	Q9HDC9	Adipocyte plasma membrane-associated protein	APMAP	0.131962	0.458902	0.149445	0.564998	0.505802	0.00515567	0.390109	0.0280258	0.680409	0.00060968
O75390	O75390	Citrate synthase, mitochondrial	CS	0.127962	0.462466	-0.0194595	0.909334	0.612529	0.00013331	0.386684	0.0648492	0.639727	8.85571e-05
A5YKK6	A5YKK6	CCR4-NOT transcription complex subunit 1	CNOT1	-0.10547	0.47433	0.0227414	0.869184	0.667756	9.9432e-05	0.493876	0.0259752	0.567788	0.00118465
Q9Y6D5	Q9Y6D5	Brefeldin A-inhibited guanine nucleotide-exchange protein 2	ARFGEF2	0.240787	0.482442	0.0945645	0.782814	1.4893	0.000341643	1.18435	0.0165388	1.44326	0.00152726
Q13620	Q13620	Cullin-4B	CUL4B	-0.0862109	0.484422	0.113077	0.426443	0.647366	0.000296037	0.484823	0.038432	0.580308	0.00171694
O75489	O75489	NADH dehydrogenase [ubiquinone] iron-sulfur protein 3, mitochondrial	NDUFS3	0.114543	0.485931	0.222769	0.240641	0.649881	0.0066426	0.639993	0.0116133	0.854521	0.000678326
O00461	O00461	Golgi integral membrane protein 4	GOLIM4	0.422506	0.488958	-0.191323	0.687397	-1.88327	0.00302875	#N/A	#N/A	-1.88816	0.00222968
Q9Y4K1	Q9Y4K1	Absent in melanoma 1 protein	AIM1	0.119468	0.518353	0.00181458	0.991108	-0.476026	0.00154281	-0.392811	0.0406509	-0.647413	0.00189663
P49748	P49748	Very long-chain specific acyl-CoA dehydrogenase, mitochondrial	ACADVL	-0.0774812	0.526388	0.0201109	0.910306	0.729254	5.03959e-05	0.556516	0.0199004	0.614919	0.00140567
P50452	P50452	Serpin B8	SERPINB8	-0.0768744	0.531899	-0.185415	0.232742	0.434853	0.00668187	0.360715	0.0210327	0.467787	0.00282571
P52790	P52790	Hexokinase-3	HK3	0.110527	0.535889	0.130121	0.408133	0.673781	0.000506268	0.410084	0.0162366	0.53059	0.00360315
P35611	P35611;P35612	Alpha-adducin	ADD1	-0.124714	0.54039	-0.240515	0.206736	-0.881465	0.000123661	-0.783673	0.0246215	-0.992954	0.000577914
P19367	P19367	Hexokinase-1	HK1	0.0579071	0.547755	-0.0240201	0.732897	0.567035	1.07131e-05	0.430799	0.0181792	0.532844	1.08844e-05
Q9HBI1	Q9HBI1;Q9NVD7	Beta-parvin	PARVB	0.144653	0.555216	0.00390207	0.987166	0.906739	0.000378251	0.612129	0.0194552	0.870684	0.000359842
O43314	O43314;Q6PFW1	Inositol hexakisphosphate and diphosphoinositol-pentakisphosphate kinase 2	PPIP5K2	-0.0571387	0.556723	-0.166821	0.163742	-0.432366	0.000232625	-0.479725	0.0380243	-0.468021	0.00277769
P50749	P50749	Ras association domain-containing protein 2	RASSF2	-0.168324	0.571299	-0.103322	0.590092	-0.601569	0.0031906	-0.475381	0.0272207	-0.521167	0.00589296
Q9BXX0	Q9BXX0	EMILIN-2	EMILIN2	-0.121397	0.576958	-0.344224	0.248367	-0.876788	0.00205235	-0.758804	0.0835727	-0.770062	0.00530305
Q9H3G5	Q9H3G5	Probable serine carboxypeptidase CPVL	CPVL	-0.137403	0.578204	-0.106556	0.671138	1.03242	0.00105628	0.830481	0.0319891	1.05696	0.00558261
P28676	P28676	Grancalcin	GCA	0.128033	0.581845	-0.0326912	0.888363	1.02897	0.000235246	0.767281	0.0176858	1.22648	0.000148066
P42765	P42765	3-ketoacyl-CoA thiolase, mitochondrial	ACAA2	0.0700437	0.586885	-0.0177208	0.908812	-0.438754	0.00416416	-0.526925	0.0108518	-0.393054	0.0070856
P53999	P53999	Activated RNA polymerase II transcriptional coactivator p15	SUB1	-0.132457	0.600501	-0.297787	0.26147	-1.06063	0.000227478	-0.445743	0.149341	-0.841989	0.001705
P49327	P49327	Fatty acid synthase;[Acyl-carrier-protein] S-acetyltransferase;[Acyl-carrier-protein] S-malonyltransferase;3-oxoacyl-[acyl-carrier-protein] synthase;3-oxoacyl-[acyl-carrier-protein] reductase;3-hydroxyacyl-[acyl-carrier-protein] dehydratase;Enoyl-[acyl-carrier-protein] reductase;Oleoyl-[acyl-carrier-protein] hydrolase	FASN	-0.0615025	0.601537	-0.0125933	0.893452	0.648022	0.000142322	0.457198	0.0111747	0.544482	0.000882539
Q9Y3Q8	Q9Y3Q8	TSC22 domain family protein 4	TSC22D4	0.130881	0.6029	0.114722	0.497691	-0.507451	0.00432546	-0.674844	0.0404136	-0.726024	0.00532148
Q8NBJ7	Q8NBJ7	Sulfatase-modifying factor 2	SUMF2	0.0877582	0.607492	0.311936	0.106398	-0.889344	0.000668056	-0.64581	0.0318721	-1.01483	0.000221313
P35573	P35573	Glycogen debranching enzyme;4-alpha-glucanotransferase;Amylo-alpha-1,6-glucosidase	AGL	-0.147312	0.612283	-0.489998	0.0670816	0.940056	0.000293985	0.422996	0.198052	0.590408	0.00541101
O60884	O60884	DnaJ homolog subfamily A member 2	DNAJA2	-0.100751	0.616627	-0.041336	0.829143	-0.783213	0.00599024	-0.671999	0.0149237	-0.481141	0.00857477
Q13630	Q13630	GDP-L-fucose synthase	TSTA3	-0.0848881	0.620188	-0.138711	0.38501	-0.429752	0.000491449	-0.385598	0.0154604	-0.502313	0.00584053
Q14012	Q14012	Calcium/calmodulin-dependent protein kinase type 1	CAMK1	-0.0850988	0.62669	0.116084	0.343624	0.354073	0.0063035	0.199749	0.221119	0.328338	0.00356216
P10253	P10253	Lysosomal alpha-glucosidase;76 kDa lysosomal alpha-glucosidase;70 kDa lysosomal alpha-glucosidase	GAA	0.111373	0.626766	0.186214	0.581578	0.860873	0.000448703	0.662548	0.0229241	0.866793	6.77357e-05
P26583	P26583	High mobility group protein B2	HMGB2	-0.123236	0.632584	-0.125226	0.500576	-0.867706	0.00142358	-0.603816	0.0342949	-0.764557	0.00396659
Q2M389	Q2M389;REV__Q9UNN5	WASH complex subunit 7	KIAA1033	0.120656	0.634007	-0.0363903	0.877791	1.04572	0.0002711	0.865539	0.0148201	0.96172	0.00139045
Q9UNZ2	Q9UNZ2	NSFL1 cofactor p47	NSFL1C	0.054966	0.635816	0.0714636	0.640316	-0.786916	0.00320453	-0.667486	0.0193188	-0.83819	0.0015249
Q86SZ2	Q86SZ2	Trafficking protein particle complex subunit 6B	TRAPPC6B	-0.205164	0.63627	#N/A	#N/A	1.73711	0.00472653	1.86417	0.0131312	1.89346	0.00149778
P17706	P17706	Tyrosine-protein phosphatase non-receptor type 2	PTPN2	0.316007	0.652242	0.465901	0.407774	-1.63877	0.00825861	-1.33426	0.0415602	-1.60075	0.00278561
Q96DB5	Q96DB5	Regulator of microtubule dynamics protein 1	RMDN1	-0.0927875	0.655705	-0.114111	0.559006	0.555632	0.00844874	0.484871	0.0199804	0.897378	5.79001e-05
Q9BXI6	Q9BXI6;H7C1Q1	TBC1 domain family member 10A	TBC1D10A	0.0619805	0.660186	-0.212437	0.114851	-1.21528	0.00116443	#N/A	#N/A	-1.41957	1.78492e-07
Q6ZS81	Q6ZS81	WD repeat- and FYVE domain-containing protein 4	WDFY4	-0.0945473	0.664123	-0.0252536	0.87965	0.718772	0.00232011	0.485955	0.212787	0.671722	0.00423954
O00505	O00505	Importin subunit alpha-4	KPNA3	-0.132325	0.66884	-0.075992	0.747341	0.539836	0.00388609	0.514517	0.0103364	0.573551	0.000526862
Q9H098	Q9H098	Protein FAM107B	FAM107B	-0.250743	0.671385	-0.21296	0.670313	-1.83946	0.000453373	-1.89732	0.0125433	-1.60521	0.00320019
Q16799	Q16799	Reticulon-1	RTN1	0.101652	0.672233	-0.0958891	0.465984	-1.37095	0.00057613	-0.890703	0.0141375	-0.942165	0.00373347
O00429	O00429	Dynamin-1-like protein	DNM1L	0.0654771	0.6729	0.332889	0.0441704	0.62746	0.00129184	0.570076	0.0644761	0.852288	0.000180897
Q92621	Q92621	Nuclear pore complex protein Nup205	NUP205	-0.107399	0.672995	0.00183156	0.994225	1.23169	5.12589e-05	1.16389	0.0247282	1.63492	0.000194518
Q7L576	Q7L576	Cytoplasmic FMR1-interacting protein 1	CYFIP1	0.0869195	0.676754	0.104693	0.61031	0.873212	0.00018196	0.637796	0.0245277	0.698423	0.0045919
P49902	P49902	Cytosolic purine 5-nucleotidase	NT5C2	0.0649033	0.677056	-0.230975	0.240329	0.755628	0.00128853	0.50119	0.0653087	0.721131	0.000523325
O43747	O43747	AP-1 complex subunit gamma-1	AP1G1	0.0657356	0.680297	-0.0335398	0.824528	1.34068	1.17361e-07	0.866452	0.0350035	1.23513	8.66409e-06
Q12979	Q12979	Active breakpoint cluster region-related protein	ABR	0.0957519	0.680409	-0.152082	0.574284	1.068	0.000429418	0.848073	0.0102368	1.03914	0.000402796
O94973	O94973	AP-2 complex subunit alpha-2	AP2A2	-0.063335	0.682843	0.0701482	0.682641	0.715505	8.22478e-05	0.470321	0.0184773	0.628265	0.00104086
P62854	P62854;Q5JNZ5	40S ribosomal protein S26;Putative 40S ribosomal protein S26-like 1	RPS26;RPS26P11	0.12757	0.683069	0.0306058	0.89773	1.35189	3.56884e-05	0.731132	0.204178	1.5514	3.70264e-06
Q9ULR0	Q9ULR0	Pre-mRNA-splicing factor ISY1 homolog	ISY1	0.0730756	0.692475	0.200114	0.283923	-0.741444	0.00461098	-0.557982	0.0188342	-0.807287	0.00310229
Q9Y678	Q9Y678	Coatomer subunit gamma-1	COPG1	0.0548109	0.697409	0.138554	0.31197	0.852622	2.04054e-06	0.620351	0.0229609	0.75289	1.09656e-06
Q13428	Q13428	Treacle protein	TCOF1	-0.0828622	0.703584	0.0146614	0.93906	-0.721028	0.000786993	-0.654229	0.0129917	-0.811413	0.00121158
O95218	O95218	Zinc finger Ran-binding domain-containing protein 2	ZRANB2	0.0646854	0.704186	0.0730065	0.688908	-1.04862	0.000932271	-1.07224	0.0138121	-0.973332	0.0029565
Q96GG9	Q96GG9	DCN1-like protein 1	DCUN1D1	0.0953723	0.705772	0.094765	0.687747	0.72991	0.00679254	0.596618	0.0403867	0.943342	0.000245481
P45954	P45954	Short/branched chain specific acyl-CoA dehydrogenase, mitochondrial	ACADSB	0.0328679	0.710122	0.119922	0.265463	0.346244	0.000544327	0.37357	0.0113272	0.375057	0.00279317
P16150	P16150	Leukosialin	SPN	0.0835878	0.713601	-0.167723	0.277618	-0.978997	0.00233376	-0.638931	0.0623226	-0.906537	0.00801453
Q12972	Q12972	Nuclear inhibitor of protein phosphatase 1;Activator of RNA decay	PPP1R8	0.0572803	0.732906	0.0622793	0.695596	-0.361521	0.00817291	-0.36812	0.0887936	-0.479502	0.00693384
Q9Y3C8	Q9Y3C8	Ubiquitin-fold modifier-conjugating enzyme 1	UFC1	-0.090677	0.733568	0.191731	0.425514	0.693773	0.00299635	0.642926	0.0621824	0.668033	0.00825219
Q13085	Q13085	Acetyl-CoA carboxylase 1;Biotin carboxylase	ACACA	-0.0823761	0.735006	0.161524	0.522803	0.673297	0.00776141	0.655509	0.0158488	0.784468	0.00644775
Q86YP4	Q86YP4	Transcriptional repressor p66-alpha	GATAD2A	0.07189	0.735946	0.115938	0.510109	-1.4292	7.05015e-06	#N/A	#N/A	-1.30111	5.27345e-05
Q96NC0	Q96NC0	Zinc finger matrin-type protein 2	ZMAT2	-0.122631	0.739146	-0.154331	0.687142	-1.64643	0.000808169	-1.36333	0.0291444	-1.3647	0.003224
Q15424	Q15424	Scaffold attachment factor B1	SAFB	0.0501298	0.748853	0.119058	0.439643	-0.816566	0.000150146	-0.556742	0.0122739	-0.771068	2.02404e-05
Q9Y305	Q9Y305	Acyl-coenzyme A thioesterase 9, mitochondrial	ACOT9	0.0650972	0.751292	0.114347	0.588699	0.666469	0.000471202	0.453965	0.0300672	0.682395	0.000490423
Q8IWS0	Q8IWS0	PHD finger protein 6	PHF6	0.0578268	0.758661	0.150114	0.414268	-1.25368	0.000263691	#N/A	#N/A	-1.07667	0.000132422
P32969	P32969;REV__O75648	60S ribosomal protein L9	RPL9	0.0771492	0.766448	-0.0317588	0.873733	0.792189	0.00512794	0.886893	0.0163514	1.30194	0.000109561
Q02978	Q02978	Mitochondrial 2-oxoglutarate/malate carrier protein	SLC25A11	0.116034	0.768403	0.109399	0.718542	1.66038	0.00012405	1.28791	0.0118773	1.64235	0.000475355
Q96HY6	Q96HY6	DDRGK domain-containing protein 1	DDRGK1	0.157907	0.771295	-0.621218	0.249138	-1.86497	0.00894461	-1.18221	0.0140429	-1.76499	0.00540724
Q8N423	Q8N423;P59901	Leukocyte immunoglobulin-like receptor subfamily B member 2	LILRB2	-0.108098	0.777796	-0.110181	0.725044	-1.07905	0.0061326	-0.990836	0.0138262	-1.27353	0.00426922
Q5VYK3	Q5VYK3	Proteasome-associated protein ECM29 homolog	ECM29	-0.0672985	0.779792	-0.0673622	0.712041	0.760629	0.00111658	0.359521	0.435852	0.727044	0.00601944
Q14204	Q14204;REV__A2RRP1	Cytoplasmic dynein 1 heavy chain 1	DYNC1H1	-0.0309089	0.790348	-0.0345639	0.709299	0.65253	4.8106e-06	0.502665	0.0204001	0.589172	0.000264866
Q9Y266	Q9Y266	Nuclear migration protein nudC	NUDC	0.0355988	0.793753	-0.0597487	0.743347	-0.546186	0.00132832	-0.443909	0.0177085	-0.468522	0.0092479
Q6QNY0	Q6QNY0;K7ELZ0;REV__A6NFY7	Biogenesis of lysosome-related organelles complex 1 subunit 3	BLOC1S3	0.0577324	0.795192	0.155717	0.556413	-0.667097	0.00326937	-0.626152	0.0116383	-0.89836	0.00480658
Q63HN8	Q63HN8;P24046	E3 ubiquitin-protein ligase RNF213	RNF213	0.0426738	0.801068	0.0459182	0.81805	0.712057	0.000602007	0.467073	0.131095	0.693322	0.00322515
Q7Z6I6	Q7Z6I6	Rho GTPase-activating protein 30	ARHGAP30	0.0313899	0.805471	0.149182	0.28272	-0.386263	0.00878219	-0.409053	0.0394034	-0.507114	0.00204629
O43488	O43488;Q8NHP1;O95154	Aflatoxin B1 aldehyde reductase member 2	AKR7A2	0.0387348	0.807711	-0.0394407	0.896795	-0.535049	0.00525247	-0.369654	0.0346315	-0.570719	0.00239726
O43818	O43818	U3 small nucleolar RNA-interacting protein 2	RRP9	-0.027486	0.813715	0.15905	0.356529	-0.637764	0.00103482	-0.473553	0.0130455	-0.57677	0.00135391
O14773	O14773	Tripeptidyl-peptidase 1	TPP1	-0.0597037	0.815819	-0.071304	0.76283	1.44914	0.000352161	1.10453	0.0181916	1.07839	0.00268022
P61254	P61254;J3QQQ9	60S ribosomal protein L26	RPL26	0.0678744	0.821105	-0.416462	0.223144	-1.16882	0.00180874	-0.746318	0.0177901	-1.01254	0.00176275
Q9H910	Q9H910	Hematological and neurological expressed 1-like protein	HN1L	-0.0571638	0.825543	0.0255019	0.944593	-0.887883	0.0060512	-0.629033	0.0792891	-0.953037	0.00551527
O15117	O15117	FYN-binding protein	FYB	-0.0555717	0.83184	-0.0565118	0.760824	-0.541159	0.00300634	-0.462509	0.0778504	-0.689036	0.00100633
P78344	P78344	Eukaryotic translation initiation factor 4 gamma 2	EIF4G2	-0.031056	0.833579	0.122575	0.388506	-0.432647	0.00887731	-0.398438	0.0369854	-0.41065	0.00847291
Q8N1F8	Q8N1F8	Serine/threonine-protein kinase 11-interacting protein	STK11IP	0.0485425	0.840728	0.0399572	0.88567	0.626372	0.00146909	0.623382	0.012636	0.536846	0.00191868
P13498	P13498	Cytochrome b-245 light chain	CYBA	-0.100794	0.841844	-0.190169	0.668151	-1.24387	0.00771928	-1.02833	0.0105873	-1.54304	0.00629601
P06702	P06702	Protein S100-A9	S100A9	0.0695384	0.846612	-0.0905595	0.840204	1.00234	0.00424421	0.830272	0.0276476	1.19475	0.00227517
P25325	P25325;Q96A09;Q07001	3-mercaptopyruvate sulfurtransferase	MPST	-0.0523616	0.84817	0.230424	0.38055	-0.961421	0.0024882	-1.19911	0.0158066	-1.16401	0.000321424
P82930	P82930	28S ribosomal protein S34, mitochondrial	MRPS34	0.0625621	0.853541	-0.00504312	0.985483	0.880095	0.0080583	0.633047	0.0945483	1.1251	0.0018143
Q9NZM3	Q9NZM3	Intersectin-2	ITSN2	0.0177925	0.857359	0.0686973	0.430408	-0.436436	0.00170688	-0.376423	0.0614188	-0.441748	0.00708264
Q13586	Q13586	Stromal interaction molecule 1	STIM1	-0.051442	0.862065	-0.0337568	0.899155	-0.974639	0.000884012	-0.75975	0.0102355	-0.911714	0.00148868
Q14151	Q14151	Scaffold attachment factor B2	SAFB2	-0.0341369	0.867478	0.0440825	0.805572	-0.731042	0.00121332	-0.483361	0.0197413	-0.710864	0.000430203
P23396	P23396	40S ribosomal protein S3	RPS3	0.0327698	0.870737	-0.0125857	0.944857	0.55237	0.00937839	0.393924	0.0970015	0.806951	0.000308538
O14920	O14920	Inhibitor of nuclear factor kappa-B kinase subunit beta	IKBKB	0.0189844	0.874378	0.117332	0.259287	0.603289	0.000134201	0.454	0.0170525	0.414991	0.00375473
Q9Y5L0	Q9Y5L0	Transportin-3	TNPO3	-0.0655311	0.874516	-0.0984572	0.791432	1.5439	0.000535154	1.06011	0.0285828	1.24827	0.00460237
Q86UE4	Q86UE4	Protein LYRIC	MTDH	0.0693806	0.887068	-0.551775	0.267409	-1.91281	0.00214711	-1.88264	0.0180647	-1.86415	0.0014506
Q8N8A2	Q8N8A2;O15084	Serine/threonine-protein phosphatase 6 regulatory ankyrin repeat subunit B	ANKRD44	-0.0160417	0.889998	-0.0900795	0.525166	0.383779	0.00644	0.651601	0.0116463	0.538784	6.41771e-05
P63162	P63162;P14678	Small nuclear ribonucleoprotein-associated protein N;Small nuclear ribonucleoprotein-associated proteins B and B	SNRPN;SNRPB	0.0232869	0.90453	-0.0399153	0.816182	0.712578	0.00174488	0.616999	0.0168515	0.733014	0.000292653
Q8IV20	Q8IV20;A0A0D9SEW6	Laccase domain-containing protein 1	LACC1	-0.0422075	0.907891	-0.135961	0.572863	0.915657	5.97051e-05	0.631582	0.0276043	0.742312	0.00132576
Q9Y2W1	Q9Y2W1	Thyroid hormone receptor-associated protein 3	THRAP3	0.016802	0.91044	0.0660158	0.613817	-0.629266	0.000385607	-0.466918	0.0515625	-0.668822	0.00170677
Q96GK7	Q96GK7;Q6P2I3	Fumarylacetoacetate hydrolase domain-containing protein 2A;Fumarylacetoacetate hydrolase domain-containing protein 2B	FAHD2A;FAHD2B	0.0223434	0.926491	0.0640739	0.793885	-0.878223	0.00298942	-0.752995	0.0224607	-0.839389	0.00886363
Q13459	Q13459	Unconventional myosin-IXb	MYO9B	0.0212576	0.927928	-0.100407	0.572545	-0.704517	0.00367759	-0.740699	0.0276559	-1.08433	0.00691725
Q9H269	Q9H269	Vacuolar protein sorting-associated protein 16 homolog	VPS16	-0.0171498	0.934847	-0.0704382	0.714882	1.01339	3.87341e-05	0.602107	0.0202367	0.82751	0.000299853
P80217	P80217	Interferon-induced 35 kDa protein	IFI35	0.0244477	0.938177	0.101948	0.728736	-0.614048	0.00992049	-0.587796	0.0161337	-0.669482	0.00891172
Q14242	Q14242	P-selectin glycoprotein ligand 1	SELPLG	0.031777	0.942852	-0.353599	0.403868	-1.60038	0.00501525	-1.17395	0.0112903	-1.45297	0.007176
O00462	O00462	Beta-mannosidase	MANBA	0.0160718	0.943621	#N/A	#N/A	1.33798	0.000264015	1.08574	0.0254414	1.27126	0.00419153
P17096	P17096	High mobility group protein HMG-I/HMG-Y	HMGA1	-0.0389872	0.944946	-0.23411	0.67332	-1.47947	0.00168439	-1.08333	0.0208132	-1.36822	0.00335826
Q14232	Q14232	Translation initiation factor eIF-2B subunit alpha	EIF2B1	-0.0217264	0.959333	0.444325	0.23295	1.15694	0.00371026	0.943127	0.0522983	1.22355	0.00777601
Q9Y5Q3	Q9Y5Q3;Q8NHW3	Transcription factor MafB	MAFB	-0.0183638	0.961619	0.195398	0.143274	-1.09008	0.00243678	#N/A	#N/A	-0.901332	0.00616853
P78318	P78318;A0A1W2PR95	Immunoglobulin-binding protein 1	IGBP1	0.00892637	0.961909	0.0346079	0.878632	-0.719926	0.000259436	-0.349051	0.076857	-0.619677	0.00723216
P25398	P25398	40S ribosomal protein S12	RPS12	0.0083351	0.96266	-0.246083	0.165729	0.536805	0.00874399	0.496507	0.0329238	0.773694	0.00715949
P32121	P32121	Beta-arrestin-2	ARRB2	0.00994387	0.963644	0.160612	0.406708	0.699774	0.00136931	0.235751	0.363627	0.652294	0.00232888
P23141	P23141;Q9UKY3	Liver carboxylesterase 1	CES1	-0.0173811	0.96712	0.298069	0.424265	1.08875	0.00679292	0.301044	0.699707	1.26791	0.00173268
Q99848	Q99848	Probable rRNA-processing protein EBP2	EBNA1BP2	0.0211871	0.967414	-0.228703	0.707055	-2.09134	0.000521816	#N/A	#N/A	-1.70765	0.00260464
Q15653	Q15653	NF-kappa-B inhibitor beta	NFKBIB	-0.011012	0.970264	0.0814321	0.775631	-0.918535	0.00688876	-1.11382	0.0159579	-1.01453	0.00215582
Q9BXS5	Q9BXS5;Q9Y6Q5	AP-1 complex subunit mu-1	AP1M1	0.00606785	0.975926	-0.101209	0.730917	0.753337	0.00373055	0.573077	0.0237627	0.832779	0.00176142
P49591	P49591	Serine--tRNA ligase, cytoplasmic	SARS	-0.00261745	0.978681	0.0501034	0.659028	0.320022	0.00545789	0.261406	0.0103318	0.367164	0.000541521
Q96KP1	Q96KP1	Exocyst complex component 2	EXOC2	0.00753132	0.983983	0.0264824	0.938833	1.71394	0.000273239	1.17343	0.0257408	1.71574	0.000306092
Q15382	Q15382	GTP-binding protein Rheb	RHEB	0.00545954	0.98765	-0.129087	0.685538	0.899094	0.00908503	0.757609	0.0378021	1.30095	0.00129573
O43396	O43396	Thioredoxin-like protein 1	TXNL1	-0.00170202	0.993537	-0.111981	0.581619	-0.529278	0.00413111	-0.61475	0.0197981	-0.576507	0.00608277
P48739	P48739	Phosphatidylinositol transfer protein beta isoform	PITPNB	-0.000292357	0.99857	0.112763	0.461675	-0.395339	0.00114089	-0.323777	0.0457749	-0.438211	0.00632534
Q9UPV0	Q9UPV0	Centrosomal protein of 164 kDa	CEP164	#N/A	#N/A	#N/A	#N/A	3.63469	1.27342e-07	#N/A	#N/A	2.729	6.16292e-06
Q8TAP9	Q8TAP9	M-phase-specific PLK1-interacting protein	MPLKIP	#N/A	#N/A	#N/A	#N/A	-2.5012	5.45159e-06	#N/A	#N/A	-2.7173	3.68709e-05
O60739	O60739	Eukaryotic translation initiation factor 1b	EIF1B	#N/A	#N/A	#N/A	#N/A	1.64144	2.41519e-05	#N/A	#N/A	1.7637	1.6377e-05
Q8NFC6	Q8NFC6	Biorientation of chromosomes in cell division protein 1-like 1	BOD1L1	#N/A	#N/A	#N/A	#N/A	-1.23261	8.64872e-05	#N/A	#N/A	-1.10037	0.00372178
Q3ZAQ7	Q3ZAQ7	Vacuolar ATPase assembly integral membrane protein VMA21	VMA21	#N/A	#N/A	#N/A	#N/A	2.24978	0.000206376	#N/A	#N/A	2.61466	7.84559e-05
Q15054	Q15054	DNA polymerase delta subunit 3	POLD3	#N/A	#N/A	#N/A	#N/A	-0.968071	0.000211989	-0.705655	0.0232293	-1.12562	0.00457894
O94966	O94966	Ubiquitin carboxyl-terminal hydrolase 19	USP19	#N/A	#N/A	#N/A	#N/A	-1.26753	0.00052325	#N/A	#N/A	-1.05044	4.49319e-05
Q6PI78	Q6PI78	Transmembrane protein 65	TMEM65	#N/A	#N/A	#N/A	#N/A	2.197	0.000584961	#N/A	#N/A	1.70355	0.00372453
P39210	P39210	Protein Mpv17	MPV17	#N/A	#N/A	#N/A	#N/A	2.39882	0.000847788	#N/A	#N/A	3.99888	6.12222e-07
Q5BJF2	Q5BJF2	Transmembrane protein 97	TMEM97	#N/A	#N/A	#N/A	#N/A	1.96746	0.000965119	#N/A	#N/A	1.88452	0.00286774
Q8WUK0	Q8WUK0	Phosphatidylglycerophosphatase and protein-tyrosine phosphatase 1	PTPMT1	#N/A	#N/A	#N/A	#N/A	0.771325	0.00556468	0.718202	0.042564	0.920642	0.00444735
O95497	O95497	Pantetheinase	VNN1	#N/A	#N/A	#N/A	#N/A	1.36312	0.00727833	1.00314	0.0616184	2.02352	0.00342287
Q14764	Q14764	Major vault protein	MVP	0.245797	0.0713663	0.186361	0.197838	0.483177	0.00915311	0.389763	0.0122787	0.303849	0.0374265
Q92686	Q92686;P17677	Neurogranin;NEUG(55-78)	NRGN	0.72711	0.085303	0.44263	0.302589	-1.44513	0.0007947	#N/A	#N/A	-0.960348	0.0137936
Q96E39	Q96E39	RNA binding motif protein, X-linked-like-1	RBMXL1	0.217037	0.0929716	0.0922437	0.506864	-0.721599	0.000153519	-0.277402	0.0403578	-0.42915	0.0205687
Q96T60	Q96T60	Bifunctional polynucleotide phosphatase/kinase;Polynucleotide 3-phosphatase;Polynucleotide 5-hydroxyl-kinase	PNKP	-0.460805	0.0992884	0.212066	0.129334	-0.671873	0.000446958	-0.352264	0.0446042	-0.0340025	0.868268
P62979	P62979;P0CG47;P0CG48	Ubiquitin-40S ribosomal protein S27a;Ubiquitin;40S ribosomal protein S27a;Polyubiquitin-B;Ubiquitin;Polyubiquitin-C;Ubiquitin	RPS27A;UBB;UBC	-0.31771	0.10494	-0.227706	0.164455	-0.483881	0.00274122	-0.406819	0.0156753	-0.274996	0.133994
Q96QG7	Q96QG7	Myotubularin-related protein 9	MTMR9	-0.294944	0.104972	0.19246	0.304288	0.463564	0.0087378	0.179847	0.478372	-0.208303	0.265749
P42858	P42858	Huntingtin	HTT	-0.240549	0.115774	0.0682294	0.718731	0.542908	0.00110605	0.302122	0.500526	0.520726	0.0213561
Q8IWE2	Q8IWE2	Protein NOXP20	FAM114A1	0.291673	0.123527	#N/A	#N/A	0.695727	0.00910657	#N/A	#N/A	#N/A	#N/A
O60841	O60841	Eukaryotic translation initiation factor 5B	EIF5B	0.0973841	0.125456	0.130982	0.133598	-0.292271	0.000999387	-0.305614	0.0343831	-0.259179	0.0243792
O00232	O00232;P0C617	26S proteasome non-ATPase regulatory subunit 12	PSMD12	0.314236	0.142329	0.0969399	0.799974	0.732226	0.00478268	0.141136	0.625404	0.718561	0.0109748
Q8IW45	Q8IW45	ATP-dependent (S)-NAD(P)H-hydrate dehydratase	CARKD	-0.432804	0.144173	-0.25744	0.264909	-0.703406	0.00689496	-0.529754	0.103443	-0.510857	0.0857256
P49321	P49321	Nuclear autoantigenic sperm protein	NASP	-0.176024	0.163393	-0.0850426	0.57306	-0.83722	0.00906999	-0.57455	0.0257832	-0.660198	0.0215377
P35241	P35241	Radixin	RDX	-0.330612	0.170038	-0.188997	0.407438	-0.502666	0.00569017	-0.553725	0.0232633	-0.528556	0.0164595
Q6KC79	Q6KC79	Nipped-B-like protein	NIPBL	0.466867	0.181935	0.108033	0.766252	-1.16362	0.00641212	-0.649315	0.0935378	-0.492294	0.159701
Q9UP83	Q9UP83	Conserved oligomeric Golgi complex subunit 5	COG5	0.168338	0.190444	0.273112	0.0435024	0.562191	0.000615587	#N/A	#N/A	0.239497	0.323744
Q9P260	Q9P260	LisH domain and HEAT repeat-containing protein KIAA1468	KIAA1468	-0.205627	0.195405	0.00807734	0.962723	0.597662	0.00673953	0.51005	0.03646	0.475045	0.0690228
P12814	P12814;P35609	Alpha-actinin-1	ACTN1	0.404906	0.199808	0.214665	0.485961	0.941224	0.0040164	0.670203	0.0340469	0.712939	0.0187799
Q9H9A6	Q9H9A6	Leucine-rich repeat-containing protein 40	LRRC40	-0.330911	0.203752	-0.37814	0.126801	0.569929	0.00344897	0.41676	0.0439331	0.400184	0.0778952
Q6P2E9	Q6P2E9;P48023;Q9H0J4	Enhancer of mRNA-decapping protein 4	EDC4	0.151177	0.210139	0.0737955	0.594234	0.415637	0.00128156	0.450806	0.0115213	0.0509993	0.731407
Q9UHQ4	Q9UHQ4	B-cell receptor-associated protein 29	BCAP29	0.601533	0.22488	#N/A	#N/A	-1.13131	0.000948953	#N/A	#N/A	#N/A	#N/A
P61020	P61020	Ras-related protein Rab-5B	RAB5B	0.245505	0.233057	0.100712	0.605935	0.492432	0.00536717	0.497595	0.0214807	0.602294	0.0165778
Q9H1Y0	Q9H1Y0	Autophagy protein 5	ATG5	-0.188821	0.242812	-0.169751	0.359639	0.486258	0.00252826	0.295125	0.0342825	0.397393	0.021589
Q9Y676	Q9Y676	28S ribosomal protein S18b, mitochondrial	MRPS18B	-0.235501	0.26513	0.209759	0.412294	-0.866672	0.000987258	#N/A	#N/A	-0.597569	0.0751584
Q9NRP2	Q9NRP2	COX assembly mitochondrial protein 2 homolog	CMC2	0.229379	0.266606	0.373969	0.0581514	-2.31458	4.20479e-07	-0.0249726	0.934099	#N/A	#N/A
P42226	P42226;Q9UBU6	Signal transducer and activator of transcription 6	STAT6	-0.237439	0.269747	-0.211716	0.464145	0.832623	7.74912e-05	0.521429	0.0102559	0.537223	0.0122173
Q9Y3S2	Q9Y3S2	Zinc finger protein 330	ZNF330	0.301143	0.274877	0.169999	0.591463	-0.831586	0.00981392	-0.786224	0.0169043	-0.950629	0.0101953
P18124	P18124	60S ribosomal protein L7	RPL7	-0.324815	0.311258	-0.810911	0.0102647	-0.972543	0.00649523	-0.716435	0.0395975	-0.534408	0.15553
P59768	P59768	Guanine nucleotide-binding protein G(I)/G(S)/G(O) subunit gamma-2	GNG2	-0.231095	0.318626	-0.568736	0.0951037	-0.652194	0.00939728	-0.515736	0.0517058	-0.265877	0.325252
Q8WVJ2	Q8WVJ2;REV__Q14137	NudC domain-containing protein 2	NUDCD2	-0.208219	0.323827	0.119539	0.675902	-0.685848	0.000161336	-0.226928	0.424539	-0.00488134	0.976038
P04062	P04062	Glucosylceramidase	GBA	0.635604	0.324633	-0.0670739	0.908178	1.90452	0.00614694	1.51999	0.059185	1.62181	0.0599958
P55957	P55957	BH3-interacting domain death agonist;BH3-interacting domain death agonist p15;BH3-interacting domain death agonist p13;BH3-interacting domain death agonist p11	BID	0.407302	0.334086	0.380391	0.430247	1.25189	0.00193658	1.2791	0.011949	0.865248	0.0986413
Q9BZZ5	Q9BZZ5;REV__P51449	Apoptosis inhibitor 5	API5	-0.137172	0.347834	-0.0564626	0.74301	-0.488139	0.00542007	-0.361261	0.0236661	-0.381447	0.0410313
Q9UQE7	Q9UQE7	Structural maintenance of chromosomes protein 3	SMC3	-0.101879	0.354226	-0.0563861	0.532613	-0.238439	0.00932396	-0.166426	0.224934	-0.327608	0.0134622
O76021	O76021	Ribosomal L1 domain-containing protein 1	RSL1D1	-0.600804	0.356254	-0.617819	0.187264	-1.42012	0.0091812	-1.0426	0.0561506	-1.09646	0.0396974
Q9GZU8	Q9GZU8	Protein FAM192A	FAM192A	-0.346077	0.359662	0.174253	0.688696	-2.16673	5.03354e-05	#N/A	#N/A	#N/A	#N/A
P01876	P01876;P01877	Ig alpha-1 chain C region;Ig alpha-2 chain C region	IGHA1;IGHA2	-0.571589	0.380476	-0.320214	0.568607	-5.03275	3.35147e-08	#N/A	#N/A	#N/A	#N/A
P55854	P55854;Q6EEV6	Small ubiquitin-related modifier 3	SUMO3	-0.218036	0.386007	-0.419209	0.110116	-1.10444	0.000633326	-0.63694	0.0856673	-0.447225	0.10841
A0A1W2PQS6	A0A1W2PQS6			-0.192451	0.386062	-0.19297	0.293658	-0.650884	0.00167399	-0.616677	0.0161384	-0.494892	0.0117506
Q6ZUM4	Q6ZUM4	Rho GTPase-activating protein 27	ARHGAP27	0.11833	0.387656	0.117809	0.464769	0.480288	0.000806697	0.497663	0.0293721	0.209458	0.105477
Q8TC07	Q8TC07	TBC1 domain family member 15	TBC1D15	0.225811	0.391982	-0.260402	0.175191	-0.943477	9.54649e-05	-0.367354	0.0198633	-0.268382	0.295429
P23458	P23458;REV__Q9H0S4	Tyrosine-protein kinase JAK1	JAK1	-0.170558	0.393012	-0.230003	0.184876	-0.436261	0.00503859	-0.307928	0.0322635	-0.331296	0.108111
Q5SSJ5	Q5SSJ5	Heterochromatin protein 1-binding protein 3	HP1BP3	-0.304679	0.398266	-0.607892	0.0241645	-1.2088	0.00420918	-0.948871	0.0254434	-0.996075	0.0209931
P47914	P47914	60S ribosomal protein L29	RPL29	0.276002	0.402242	-0.258777	0.478198	-1.54062	0.00347	-1.03421	0.0193172	-0.965489	0.0204547
P31483	P31483	Nucleolysin TIA-1 isoform p40	TIA1	-0.115498	0.404845	-0.107434	0.476348	0.421599	0.006805	0.400628	0.0441247	0.267029	0.0434736
P16278	P16278	Beta-galactosidase	GLB1	-0.215422	0.415943	-0.215026	0.483927	1.0379	0.00355152	0.811702	0.0374611	0.857979	0.0227363
Q8TDJ6	Q8TDJ6	DmX-like protein 2	DMXL2	0.217264	0.419575	0.0268964	0.931295	0.857344	0.00717985	0.834435	0.0119705	0.820907	0.0134315
Q8TBN0	Q8TBN0	Guanine nucleotide exchange factor for Rab-3A	RAB3IL1	0.184051	0.423484	0.00255681	0.991529	0.493814	0.00403853	0.26261	0.335754	0.296973	0.122401
P61513	P61513;A6NKH3	60S ribosomal protein L37a	RPL37A	-0.316844	0.434179	-0.1235	0.605589	0.569643	0.00962933	0.433753	0.0796452	0.546405	0.021471
Q92947	Q92947	Glutaryl-CoA dehydrogenase, mitochondrial	GCDH	-0.132849	0.436331	-0.329609	0.150308	0.583175	0.00313959	0.3595	0.0761519	0.413717	0.042127
P04080	P04080	Cystatin-B	CSTB	-0.231582	0.438955	-0.246936	0.511411	1.52277	0.000243111	0.541569	0.144116	0.854681	0.0959815
P13667	P13667	Protein disulfide-isomerase A4	PDIA4	0.191507	0.446849	0.264325	0.192302	-0.500687	0.00250824	-0.342199	0.0484192	-0.174156	0.3501
Q15007	Q15007	Pre-mRNA-splicing regulator WTAP	WTAP	-0.133933	0.450873	-0.103885	0.447871	-0.570231	0.00278908	-0.57928	0.0137617	-0.386594	0.0899064
B0I1T2	B0I1T2	Unconventional myosin-Ig;Minor histocompatibility antigen HA-2	MYO1G	0.237073	0.451179	0.0662085	0.81484	0.890154	0.00837891	0.701696	0.0590225	0.729021	0.0237416
P02787	P02787	Serotransferrin	TF	-0.446768	0.452996	-0.0242312	0.95733	-3.97712	0.000707146	#N/A	#N/A	#N/A	#N/A
Q14376	Q14376	UDP-glucose 4-epimerase	GALE	0.218526	0.469571	0.10768	0.666209	0.607499	0.00922804	0.533318	0.0907024	0.351773	0.0992681
Q8WW12	Q8WW12	PEST proteolytic signal-containing nuclear protein	PCNP	-0.248702	0.474822	-0.0609973	0.873368	-1.01991	0.00546932	-0.697298	0.045324	-0.90058	0.0208048
Q8TAQ2	Q8TAQ2	SWI/SNF complex subunit SMARCC2	SMARCC2	-0.0876897	0.477581	-0.0398717	0.70296	-0.414819	0.000960246	-0.424497	0.0138662	-0.415207	0.0160011
O43768	O43768	Alpha-endosulfine	ENSA	-0.490988	0.483053	-0.478478	0.465048	-1.7232	0.00994424	-1.80674	0.0283842	-1.21369	0.0437966
Q16881	Q16881	Thioredoxin reductase 1, cytoplasmic	TXNRD1	0.106297	0.488121	0.0601927	0.671815	0.462928	0.00474573	0.349848	0.0862688	0.320791	0.0530185
Q5T9A4	Q5T9A4	ATPase family AAA domain-containing protein 3B	ATAD3B	-0.155091	0.494294	0.43495	0.0735166	-2.34471	9.80107e-06	#N/A	#N/A	#N/A	#N/A
Q8TEH3	Q8TEH3	DENN domain-containing protein 1A	DENND1A	0.139441	0.495877	#N/A	#N/A	-0.842788	0.00801402	#N/A	#N/A	#N/A	#N/A
P62857	P62857	40S ribosomal protein S28	RPS28	-0.210465	0.503675	-0.454355	0.110675	-0.601351	0.00353336	-0.335095	0.159133	-0.346554	0.270665
P46940	P46940;Q86VI3	Ras GTPase-activating-like protein IQGAP1	IQGAP1	0.164647	0.504362	-0.0206823	0.919234	0.700009	0.00830132	0.495827	0.0595774	0.589848	0.0181936
O43353	O43353	Receptor-interacting serine/threonine-protein kinase 2	RIPK2	-0.141164	0.504428	0.0461074	0.839373	-0.717228	0.00710159	#N/A	#N/A	-0.429656	0.0428454
Q9H488	Q9H488	GDP-fucose protein O-fucosyltransferase 1	POFUT1	0.237966	0.505601	-0.353742	0.207483	1.53307	0.000283438	0.790127	0.0107452	0.733116	0.0182152
Q96C19	Q96C19;Q9BUP0	EF-hand domain-containing protein D2	EFHD2	-0.121202	0.506169	-0.011888	0.949355	-0.695576	0.00468185	-0.478559	0.0389723	-0.46246	0.0749052
O15264	O15264	Mitogen-activated protein kinase 13	MAPK13	-0.116961	0.518047	0.159873	0.465829	-0.831757	0.00957422	-1.04354	0.0129243	-0.765089	0.0126024
O43242	O43242	26S proteasome non-ATPase regulatory subunit 3	PSMD3	-0.0812223	0.53417	0.0368116	0.828513	0.382139	0.00252455	0.296757	0.0757088	0.327751	0.0368125
Q9H000	Q9H000	Probable E3 ubiquitin-protein ligase makorin-2	MKRN2	-0.190478	0.538121	-0.304082	0.341944	-1.32558	0.000373484	#N/A	#N/A	#N/A	#N/A
Q9NVE7	Q9NVE7	Pantothenate kinase 4	PANK4	0.164468	0.538494	-0.117835	0.630826	0.632288	0.00870395	0.653706	0.0460788	0.527178	0.0224762
P51608	P51608	Methyl-CpG-binding protein 2	MECP2	-0.428669	0.541124	-1.11896	0.12966	-2.06946	0.00322866	-1.43656	0.0810339	-0.565776	0.313194
Q5T4S7	Q5T4S7	E3 ubiquitin-protein ligase UBR4	UBR4	0.0782961	0.542811	0.170744	0.3452	0.612947	0.00133906	0.178715	0.713932	0.438234	0.0515804
P46779	P46779	60S ribosomal protein L28	RPL28	-0.196712	0.544073	-0.723983	0.0327411	-1.44488	0.00281636	-0.853692	0.0139082	-1.08006	0.0103418
Q6UXH1	Q6UXH1	Cysteine-rich with EGF-like domain protein 2	CRELD2	-0.129147	0.551523	-0.214216	0.285307	-0.874827	0.00116295	-0.826387	0.0124986	-0.551601	0.0753236
Q9Y613	Q9Y613	FH1/FH2 domain-containing protein 1	FHOD1	0.101047	0.551818	0.218439	0.218344	-0.583469	0.00307251	-0.661153	0.106458	-0.652095	0.0102995
Q14008	Q14008	Cytoskeleton-associated protein 5	CKAP5	-0.103714	0.553146	-0.12521	0.42621	-0.543074	0.00476921	-0.620229	0.0204344	-0.527006	0.0471439
Q71UI9	Q71UI9;P0C0S5	Histone H2A.V;Histone H2A.Z	H2AFV;H2AFZ	-0.317926	0.55488	-0.339245	0.461357	1.06106	0.00288678	0.417535	0.323337	0.999989	0.0128107
Q01085	Q01085	Nucleolysin TIAR	TIAL1	-0.0818492	0.555208	-0.116686	0.392177	-0.424417	0.00495675	-0.393691	0.0183066	-0.729259	0.0103416
Q99447	Q99447	Ethanolamine-phosphate cytidylyltransferase	PCYT2	0.132287	0.571127	-0.0563261	0.798268	-0.594668	0.00119466	-0.634241	0.0271638	-0.512446	0.0345924
Q13576	Q13576;Q96L03	Ras GTPase-activating-like protein IQGAP2	IQGAP2	0.0843199	0.571848	-0.133677	0.3548	0.545584	0.006892	0.370997	0.076817	0.438662	0.0150716
Q8NI08	Q8NI08	Nuclear receptor coactivator 7	NCOA7	-0.15783	0.580349	-0.359433	0.258962	-2.14823	2.03156e-05	#N/A	#N/A	#N/A	#N/A
O43264	O43264	Centromere/kinetochore protein zw10 homolog	ZW10	0.0681483	0.584763	0.100767	0.52612	0.596207	0.000501382	0.144693	0.428335	0.259948	0.0683963
O95249	O95249	Golgi SNAP receptor complex member 1	GOSR1	-0.115626	0.592261	0.107347	0.494789	-0.773947	0.00724669	-0.627494	0.113373	-0.349321	0.198813
Q9Y4W6	Q9Y4W6	AFG3-like protein 2	AFG3L2	-0.195378	0.592736	-0.595565	0.083683	-1.07974	0.00844744	-0.873133	0.127773	-0.630548	0.199664
Q12797	Q12797	Aspartyl/asparaginyl beta-hydroxylase	ASPH	-0.192088	0.596349	-0.0146436	0.964121	-1.04769	0.00854201	-0.974565	0.0126245	-0.814659	0.0656932
Q9UGV2	Q9UGV2	Protein NDRG3	NDRG3	0.0997752	0.599384	-0.0405875	0.83544	-0.873737	0.00794251	-0.532915	0.0116009	-0.402548	0.152008
Q08945	Q08945	FACT complex subunit SSRP1	SSRP1	0.0862355	0.605819	-0.00572193	0.975723	0.523724	0.00794178	0.488696	0.0199805	0.465595	0.043486
P04792	P04792	Heat shock protein beta-1	HSPB1	0.105769	0.609734	0.210642	0.322541	-1.0274	0.00933667	-1.05994	0.0450495	-0.810774	0.0327615
P29966	P29966	Myristoylated alanine-rich C-kinase substrate	MARCKS	-0.12021	0.623305	-0.0398454	0.856942	-0.766033	0.00762998	-0.78939	0.0158507	-0.670526	0.0357427
Q7Z7K0	Q7Z7K0	COX assembly mitochondrial protein homolog	CMC1	-0.129129	0.643068	0.314591	0.201706	-1.05005	0.00374318	-0.714689	0.023395	-0.487587	0.189505
P22694	P22694	cAMP-dependent protein kinase catalytic subunit beta	PRKACB	0.114887	0.646839	0.425062	0.149554	0.677914	0.00678944	0.383088	0.142659	0.435289	0.0676625
P51688	P51688	N-sulphoglucosamine sulphohydrolase	SGSH	-0.167857	0.64779	0.101698	0.782039	1.00777	0.0078862	0.868467	0.0281611	0.818856	0.0193443
Q9NX63	Q9NX63	MICOS complex subunit MIC19	CHCHD3	-0.093205	0.652575	0.074373	0.674486	-0.548381	0.00797107	-0.7238	0.0177934	-0.577648	0.0106008
Q9NVV4	Q9NVV4	Poly(A) RNA polymerase, mitochondrial	MTPAP	0.0900794	0.652931	0.0835955	0.581959	-0.823243	0.00111224	#N/A	#N/A	#N/A	#N/A
Q9HAU5	Q9HAU5	Regulator of nonsense transcripts 2	UPF2	0.0665741	0.65585	0.252412	0.222721	0.336288	0.00891267	0.205415	0.321	0.308849	0.0262902
O43660	O43660	Pleiotropic regulator 1	PLRG1	-0.0441339	0.65724	-0.00890329	0.934411	0.262961	0.008953	0.208963	0.259921	0.0568286	0.583927
P81605	P81605	Dermcidin;Survival-promoting peptide;DCD-1	DCD	0.201623	0.673409	0.141753	0.663457	-1.23479	0.0065035	-0.679342	0.223299	-0.947921	0.133476
Q96T76	Q96T76	MMS19 nucleotide excision repair protein homolog	MMS19	-0.102067	0.6737	-0.0337412	0.885865	1.0964	0.000613647	0.759905	0.0437944	0.709392	0.141352
Q9BYD1	Q9BYD1	39S ribosomal protein L13, mitochondrial	MRPL13	0.164428	0.67543	0.201878	0.661826	1.02934	0.0033768	0.950408	0.0111416	0.670873	0.0652825
Q460N5	Q460N5	Poly [ADP-ribose] polymerase 14	PARP14	0.0843622	0.67564	-0.116484	0.503335	0.842112	0.000888506	0.568668	0.0500198	0.661229	0.039752
L7N2F9	L7N2F9;P63027	Vesicle-associated membrane protein 2	VAMP2	-0.129079	0.685548	-0.242621	0.438572	-2.25406	0.000209373	#N/A	#N/A	#N/A	#N/A
O95149	O95149	Snurportin-1	SNUPN	-0.127947	0.690177	-0.262401	0.340307	-0.99552	0.00384526	-0.867815	0.0113023	#N/A	#N/A
P62495	P62495	Eukaryotic peptide chain release factor subunit 1	ETF1	-0.111753	0.699875	-0.0388854	0.879853	0.703121	0.00537553	0.494586	0.0396076	0.572081	0.0178257
P14314	P14314;Q9P2L0	Glucosidase 2 subunit beta	PRKCSH	0.0568406	0.70436	0.205367	0.198132	-0.55594	0.00182561	-0.497325	0.0671831	-0.425264	0.0102031
Q12800	Q12800;Q9NZI6	Alpha-globin transcription factor CP2	TFCP2	-0.0561683	0.706214	-0.158997	0.32422	0.382611	0.00380284	0.299572	0.0401475	0.226736	0.277873
Q8WUM0	Q8WUM0	Nuclear pore complex protein Nup133	NUP133	-0.0527304	0.707248	-0.12407	0.423118	0.454712	0.00170194	0.346981	0.0106342	0.332377	0.0107875
Q96I25	Q96I25	Splicing factor 45	RBM17	-0.108148	0.713074	0.0140858	0.967371	-1.42176	0.00155639	-1.12792	0.0116464	-0.854722	0.0113855
Q6ZVF9	Q6ZVF9	G protein-regulated inducer of neurite outgrowth 3	GPRIN3	-0.0719177	0.714331	0.10474	0.536842	-0.690878	0.00185496	-0.754015	0.0241962	#N/A	#N/A
O14979	O14979;REV__Q9ULL8;Q9ULL8	Heterogeneous nuclear ribonucleoprotein D-like	HNRNPDL	0.0437109	0.716801	-0.196439	0.333398	-0.622339	0.000716436	-0.539789	0.0608073	-0.461955	0.0132429
P50991	P50991	T-complex protein 1 subunit delta	CCT4	-0.0543399	0.71703	-0.0405147	0.735958	0.298251	0.0054028	0.20574	0.245192	0.26995	0.0574673
Q96B36	Q96B36	Proline-rich AKT1 substrate 1	AKT1S1	0.0528938	0.72441	-0.0137102	0.924348	-1.28888	6.86999e-05	#N/A	#N/A	#N/A	#N/A
O00148	O00148	ATP-dependent RNA helicase DDX39A	DDX39A	-0.0692323	0.725357	-0.240974	0.215877	0.642865	0.00924999	0.098508	0.812838	0.412918	0.0841096
Q9BW27	Q9BW27	Nuclear pore complex protein Nup85	NUP85	0.0836375	0.727419	0.0208338	0.939598	0.654497	0.00613707	0.405026	0.0765137	0.562109	0.0313868
Q5VIR6	Q5VIR6	Vacuolar protein sorting-associated protein 53 homolog	VPS53	-0.0736075	0.736584	-0.164591	0.475093	0.660892	0.00312242	0.532669	0.0240607	0.55208	0.0224501
Q9NQP4	Q9NQP4	Prefoldin subunit 4	PFDN4	0.0980529	0.737495	-0.180919	0.518018	-1.13682	6.88371e-05	-0.627465	0.0430039	-0.232005	0.322721
Q49A26	Q49A26	Putative oxidoreductase GLYR1	GLYR1	0.0744649	0.738407	-0.266901	0.172718	-0.774822	0.00470172	#N/A	#N/A	#N/A	#N/A
Q07021	Q07021	Complement component 1 Q subcomponent-binding protein, mitochondrial	C1QBP	-0.068352	0.742754	-0.0295047	0.895291	-0.592856	0.00197818	-0.443079	0.0479996	-0.857029	0.0576229
O94905	O94905	Erlin-2	ERLIN2	-0.066152	0.746419	0.133427	0.526413	-0.640238	0.00847342	-0.521928	0.0184126	-0.52026	0.0410053
P30519	P30519	Heme oxygenase 2	HMOX2	0.0926205	0.753363	-0.0758219	0.755511	-0.999993	0.00253023	-0.646219	0.055259	-0.624838	0.0215258
O00754	O00754;M0QZ24;M0R2P5	Lysosomal alpha-mannosidase;Lysosomal alpha-mannosidase A peptide;Lysosomal alpha-mannosidase B peptide;Lysosomal alpha-mannosidase C peptide;Lysosomal alpha-mannosidase D peptide;Lysosomal alpha-mannosidase E peptide	MAN2B1	0.107135	0.760744	0.20795	0.486449	0.875686	0.00464032	0.707216	0.0323428	0.732495	0.0153358
Q07065	Q07065	Cytoskeleton-associated protein 4	CKAP4	-0.081451	0.761814	0.114356	0.610742	-0.724881	0.00967733	-0.606081	0.0151243	-0.534941	0.0385244
Q9H008	Q9H008	Phospholysine phosphohistidine inorganic pyrophosphate phosphatase	LHPP	-0.126934	0.76274	0.0429026	0.912511	-1.24667	0.003109	-0.896767	0.0377393	-0.81141	0.0534388
P49773	P49773	Histidine triad nucleotide-binding protein 1	HINT1	0.0616658	0.763858	0.159863	0.427854	-0.587041	0.00316301	-0.546322	0.068957	-0.307853	0.208533
P11234	P11234	Ras-related protein Ral-B	RALB	0.0667137	0.76668	0.102001	0.567832	-0.6943	0.00237334	-0.476	0.0304206	-0.494648	0.156589
P45974	P45974;REV__Q9UPY3	Ubiquitin carboxyl-terminal hydrolase 5	USP5	-0.0342819	0.776106	-0.105898	0.272251	0.2272	0.00939672	0.175943	0.174752	0.00198326	0.983873
O75533	O75533	Splicing factor 3B subunit 1	SF3B1	-0.0445545	0.789344	0.0447721	0.789728	-0.524134	0.00426477	-0.615857	0.0394748	-0.426659	0.0138473
Q92522	Q92522	Histone H1x	H1FX	-0.123942	0.790086	-1.07078	0.0222551	-1.45384	0.00596037	-1.14908	0.0421817	-1.19715	0.0208874
O00161	O00161	Synaptosomal-associated protein 23	SNAP23	-0.0646733	0.792601	-0.0564818	0.808022	-0.69985	0.00656784	-0.693602	0.0494048	-0.439221	0.118426
Q13277	Q13277	Syntaxin-3	STX3	-0.101474	0.794301	-0.0909596	0.726395	-1.1414	0.00129272	-0.830415	0.0122213	-1.21821	0.0106915
Q8NF37	Q8NF37	Lysophosphatidylcholine acyltransferase 1	LPCAT1	0.0366743	0.799837	0.184014	0.215561	0.679595	0.00473438	0.0101991	0.959228	0.0617311	0.779939
P42677	P42677	40S ribosomal protein S27	RPS27	-0.0810626	0.800324	0.157386	0.51104	-0.799381	0.00683688	-0.619748	0.0248796	-0.363645	0.304463
O94826	O94826	Mitochondrial import receptor subunit TOM70	TOMM70A	-0.0687823	0.801483	-0.210378	0.37113	-0.867102	0.00385428	-0.748558	0.0189365	-0.789758	0.0187185
Q9Y5X1	Q9Y5X1	Sorting nexin-9	SNX9	-0.0478345	0.81199	0.00637222	0.969715	0.427132	0.0076137	0.38608	0.10816	0.377169	0.0585679
O75376	O75376	Nuclear receptor corepressor 1	NCOR1	0.0433964	0.812981	0.203549	0.298111	-0.59266	0.00350841	-0.421755	0.100997	-0.575171	0.0218569
Q9UNX3	Q9UNX3	60S ribosomal protein L26-like 1	RPL26L1	0.0834174	0.818269	#N/A	#N/A	-3.16572	9.91241e-05	#N/A	#N/A	#N/A	#N/A
Q7Z2Z2	Q7Z2Z2	Elongation factor Tu GTP-binding domain-containing protein 1	EFTUD1	-0.0498791	0.818424	-0.0533141	0.779712	0.481442	0.00734544	0.247321	0.199816	0.150566	0.340561
Q96AX1	Q96AX1;H3BMM5	Vacuolar protein sorting-associated protein 33A	VPS33A	-0.0362112	0.826963	0.0191563	0.919439	0.47939	0.0021019	0.295983	0.0794869	0.251911	0.223104
Q96P48	Q96P48;Q96BY2;Q96PV4	Arf-GAP with Rho-GAP domain, ANK repeat and PH domain-containing protein 1	ARAP1	-0.0391306	0.830771	-0.0590834	0.656277	0.342692	0.00673579	0.238377	0.065237	0.0867209	0.398041
Q9Y295	Q9Y295	Developmentally-regulated GTP-binding protein 1	DRG1	0.0490911	0.831066	0.118177	0.657814	0.797265	0.00470893	0.647211	0.0598356	0.857381	0.0129113
Q9H1I8	Q9H1I8	Activating signal cointegrator 1 complex subunit 2	ASCC2	-0.0694108	0.838055	-0.27857	0.33875	0.730899	0.001518	0.537709	0.066299	0.46128	0.0832312
Q05639	Q05639	Elongation factor 1-alpha 2	EEF1A2	-0.063447	0.843506	0.375434	0.30385	-2.6822	1.68568e-05	#N/A	#N/A	#N/A	#N/A
P57088	P57088	Transmembrane protein 33	TMEM33	0.12378	0.845677	#N/A	#N/A	2.22683	0.00538201	2.26297	0.0622635	3.17804	0.0165201
Q8IV08	Q8IV08	Phospholipase D3	PLD3	0.0250517	0.849809	0.0423999	0.782689	0.728318	0.00095752	0.635242	0.0278061	0.50372	0.0220798
Q9Y624	Q9Y624	Junctional adhesion molecule A	F11R	-0.064744	0.853993	-0.0114771	0.948329	-0.72313	0.00957411	-0.51932	0.0134459	-0.530877	0.044359
P51606	P51606	N-acylglucosamine 2-epimerase	RENBP	-0.0308642	0.866207	-0.0980601	0.60943	0.471367	0.00334017	0.228647	0.267479	0.376626	0.025345
Q9Y2X7	Q9Y2X7	ARF GTPase-activating protein GIT1	GIT1	-0.0623502	0.870432	0.356606	0.423447	1.10606	0.00286043	0.929299	0.0411461	0.777206	0.0429751
Q8IZ21	Q8IZ21	Phosphatase and actin regulator 4	PHACTR4	-0.0473779	0.87434	0.11513	0.603149	0.489169	0.00706381	0.232948	0.386884	0.22949	0.510139
Q9BZL4	Q9BZL4	Protein phosphatase 1 regulatory subunit 12C	PPP1R12C	-0.0467919	0.875742	0.059903	0.797997	-0.638133	0.00480255	-0.906822	0.0252638	-0.963798	0.014744
P52294	P52294	Importin subunit alpha-5;Importin subunit alpha-5, N-terminally processed	KPNA1	-0.0125452	0.887947	0.0846902	0.497568	0.475351	6.77971e-05	0.271203	0.0961975	0.380378	0.020967
Q7Z3T8	Q7Z3T8	Zinc finger FYVE domain-containing protein 16	ZFYVE16	0.018458	0.895101	0.137419	0.325092	-0.49078	0.00925709	-0.384626	0.0425271	-0.436279	0.017713
Q9NQ50	Q9NQ50	39S ribosomal protein L40, mitochondrial	MRPL40	-0.042657	0.901723	0.139679	0.702618	-1.10251	0.00351806	-0.72663	0.0522285	-0.680164	0.123524
Q9UK45	Q9UK45;Q8WXE0	U6 snRNA-associated Sm-like protein LSm7	LSM7	-0.0356279	0.910206	0.141147	0.740777	0.676597	0.000749743	0.879087	0.0140986	0.59687	0.0832311
P19784	P19784	Casein kinase II subunit alpha	CSNK2A2	0.0302966	0.913625	-0.474121	0.28762	1.1474	0.000398875	0.929928	0.0271203	0.704586	0.0871614
P17987	P17987	T-complex protein 1 subunit alpha	TCP1	-0.0156485	0.914644	0.0529267	0.684978	0.31992	0.00814153	0.295053	0.0121367	0.221212	0.058716
P16402	P16402	Histone H1.3	HIST1H1D	0.116595	0.923118	0.371107	0.729321	-4.76484	0.00453114	-1.84322	0.191126	#N/A	#N/A
P10768	P10768	S-formylglutathione hydrolase	ESD	-0.0183728	0.929063	0.0172689	0.882821	-0.521451	0.00101124	-0.3134	0.0478717	-0.329167	0.0809591
Q9NVS2	Q9NVS2	28S ribosomal protein S18a, mitochondrial	MRPS18A	0.0336183	0.93295	0.00503085	0.989714	-2.06107	0.00159038	-1.10911	0.0483159	-1.36226	0.0114538
P50238	P50238;H3BRQ4	Cysteine-rich protein 1	CRIP1	-0.0396525	0.934545	0.217425	0.636675	-1.45479	0.00721157	-0.814896	0.101032	-0.39709	0.390821
P25705	P25705;REV__Q9Y5A7	ATP synthase subunit alpha, mitochondrial	ATP5A1	-0.0122256	0.94039	0.122218	0.522987	0.502289	0.00413457	0.426784	0.0129485	0.199452	0.214841
Q01432	Q01432;P23109	AMP deaminase 3	AMPD3	0.0123805	0.942483	0.00606734	0.968233	0.421531	0.00872435	0.369192	0.0482819	0.363632	0.0308517
Q7Z3J2	Q7Z3J2	UPF0505 protein C16orf62	C16orf62	-0.0163913	0.943154	0.00375226	0.987947	0.553954	0.00691721	0.241698	0.441138	0.503985	0.0207998
P24534	P24534	Elongation factor 1-beta	EEF1B2	0.0146545	0.945058	0.0869443	0.630779	-0.596521	0.00718609	-0.482063	0.0184647	-0.413938	0.0882388
Q92616	Q92616	Translational activator GCN1	GCN1L1	0.0149757	0.947021	0.152131	0.428792	0.608448	0.00630729	0.313147	0.46577	0.455154	0.0830294
P30040	P30040	Endoplasmic reticulum resident protein 29	ERP29	0.00800473	0.957143	0.00999249	0.948611	-0.695333	0.00697429	-0.485266	0.016179	-0.389998	0.0439912
P14317	P14317	Hematopoietic lineage cell-specific protein	HCLS1	0.00933682	0.972933	-0.0483414	0.865716	-0.790534	0.00792539	-0.738974	0.0147074	-0.747851	0.0244061
Q96Q11	Q96Q11	CCA tRNA nucleotidyltransferase 1, mitochondrial	TRNT1	0.0065269	0.982781	-0.221833	0.383124	0.814827	0.00253203	0.617083	0.0255445	0.638777	0.0436667
O15231	O15231	Zinc finger protein 185	ZNF185	-0.00895902	0.986789	0.101557	0.869695	-1.75374	0.00704703	-1.52502	0.0268965	-1.71177	0.0301385
P52209	P52209	6-phosphogluconate dehydrogenase, decarboxylating	PGD	0.00204772	0.988286	-0.0207966	0.888445	0.593964	0.00115068	0.514605	0.0166427	0.531881	0.0118344
O00471	O00471	Exocyst complex component 5	EXOC5	-0.00162977	0.994314	0.0470522	0.855604	0.774959	0.00178018	0.370558	0.119495	0.557432	0.0469305
Q9H173	Q9H173	Nucleotide exchange factor SIL1	SIL1	#N/A	#N/A	-0.264077	0.336309	-0.992919	0.00837972	#N/A	#N/A	#N/A	#N/A
P17275	P17275	Transcription factor jun-B	JUNB	#N/A	#N/A	0.344623	0.418585	1.19223	0.00499818	1.11739	0.010308	0.456077	0.419137
Q9H9J2	Q9H9J2	39S ribosomal protein L44, mitochondrial	MRPL44	#N/A	#N/A	0.179948	0.621705	-1.22075	0.00527928	-0.597415	0.18923	-0.930407	0.0407319
Q99735	Q99735	Microsomal glutathione S-transferase 2	MGST2	#N/A	#N/A	#N/A	#N/A	3.63361	5.64165e-10	#N/A	#N/A	#N/A	#N/A
Q9HBL7	Q9HBL7	Plasminogen receptor (KT)	PLGRKT	#N/A	#N/A	#N/A	#N/A	5.54984	2.8925e-07	#N/A	#N/A	#N/A	#N/A
O43464	O43464	Serine protease HTRA2, mitochondrial	HTRA2	#N/A	#N/A	#N/A	#N/A	2.7906	1.11546e-06	#N/A	#N/A	#N/A	#N/A
Q6ZU65	Q6ZU65	Ubinuclein-2	UBN2	#N/A	#N/A	#N/A	#N/A	2.87919	4.17991e-06	#N/A	#N/A	#N/A	#N/A
Q9H6V9	Q9H6V9	UPF0554 protein C2orf43	C2orf43	#N/A	#N/A	#N/A	#N/A	1.17749	1.18454e-05	#N/A	#N/A	#N/A	#N/A
Q6PJ69	Q6PJ69	Tripartite motif-containing protein 65	TRIM65	#N/A	#N/A	#N/A	#N/A	-1.60851	1.85325e-05	#N/A	#N/A	#N/A	#N/A
Q9H0N5	Q9H0N5	Pterin-4-alpha-carbinolamine dehydratase 2	PCBD2	#N/A	#N/A	#N/A	#N/A	2.88181	2.9883e-05	#N/A	#N/A	#N/A	#N/A
Q96EY5	Q96EY5	Multivesicular body subunit 12A	MVB12A	#N/A	#N/A	#N/A	#N/A	-1.63417	3.4818e-05	#N/A	#N/A	#N/A	#N/A
O75379	O75379	Vesicle-associated membrane protein 4	VAMP4	#N/A	#N/A	#N/A	#N/A	-1.89078	3.57361e-05	#N/A	#N/A	#N/A	#N/A
Q9HC16	Q9HC16	DNA dC->dU-editing enzyme APOBEC-3G	APOBEC3G	#N/A	#N/A	#N/A	#N/A	1.99652	5.35369e-05	#N/A	#N/A	#N/A	#N/A
Q92667	Q92667	A-kinase anchor protein 1, mitochondrial	AKAP1	#N/A	#N/A	#N/A	#N/A	2.21072	5.43101e-05	#N/A	#N/A	#N/A	#N/A
O43395	O43395	U4/U6 small nuclear ribonucleoprotein Prp3	PRPF3	#N/A	#N/A	#N/A	#N/A	-2.03936	5.85469e-05	#N/A	#N/A	#N/A	#N/A
O95183	O95183	Vesicle-associated membrane protein 5	VAMP5	#N/A	#N/A	#N/A	#N/A	-3.11837	7.6611e-05	#N/A	#N/A	#N/A	#N/A
P09455	P09455;P82980	Retinol-binding protein 1	RBP1	#N/A	#N/A	#N/A	#N/A	1.61017	0.000185738	#N/A	#N/A	#N/A	#N/A
Q9BQD3	Q9BQD3	KxDL motif-containing protein 1	KXD1	#N/A	#N/A	#N/A	#N/A	1.27468	0.00203414	#N/A	#N/A	#N/A	#N/A
P55212	P55212	Caspase-6;Caspase-6 subunit p18;Caspase-6 subunit p11	CASP6	#N/A	#N/A	#N/A	#N/A	1.0243	0.00206377	0.90544	0.0319922	0.732732	0.0538358
Q9BQ52	Q9BQ52	Zinc phosphodiesterase ELAC protein 2	ELAC2	#N/A	#N/A	#N/A	#N/A	0.671669	0.00227056	#N/A	#N/A	0.399589	0.0572168
P02776	P02776;P10720	Platelet factor 4;Platelet factor 4, short form;Platelet factor 4 variant;Platelet factor 4 variant(4-74);Platelet factor 4 variant(5-74);Platelet factor 4 variant(6-74)	PF4;PF4V1	#N/A	#N/A	#N/A	#N/A	2.03647	0.00334785	#N/A	#N/A	#N/A	#N/A
P35240	P35240	Merlin	NF2	#N/A	#N/A	#N/A	#N/A	-0.696702	0.00439999	-0.575227	0.210858	-0.561601	0.158065
Q63HQ0	Q63HQ0	AP-1 complex-associated regulatory protein	AP1AR	#N/A	#N/A	#N/A	#N/A	-0.940289	0.00502183	-0.876395	0.071778	-0.627207	0.0279843
O60678	O60678	Protein arginine N-methyltransferase 3	PRMT3	#N/A	#N/A	#N/A	#N/A	-0.814562	0.0053815	#N/A	#N/A	#N/A	#N/A
Q8IZH2	Q8IZH2	5-3 exoribonuclease 1	XRN1	#N/A	#N/A	#N/A	#N/A	0.534039	0.00636666	0.582552	0.0146626	0.726285	0.0277211
Q9Y6Y9	Q9Y6Y9	Lymphocyte antigen 96	LY96	#N/A	#N/A	#N/A	#N/A	0.825832	0.00731908	1.0636	0.0106104	0.73686	0.0179867
Q3SXM5	Q3SXM5	Inactive hydroxysteroid dehydrogenase-like protein 1	HSDL1	#N/A	#N/A	#N/A	#N/A	1.01781	0.00787576	0.954046	0.0189501	0.618805	0.127211
Q16678	Q16678	Cytochrome P450 1B1	CYP1B1	#N/A	#N/A	#N/A	#N/A	1.67596	0.0096612	0.948757	0.0108436	#N/A	#N/A
P25788	P25788	Proteasome subunit alpha type-3	PSMA3	0.267411	0.109974	-0.112983	0.48789	0.519227	0.0114369	0.644095	0.00190403	0.682591	0.00356101
Q13541	Q13541	Eukaryotic translation initiation factor 4E-binding protein 1	EIF4EBP1	0.561597	0.126346	#N/A	#N/A	#N/A	#N/A	-1.17488	0.00169732	-1.39783	0.00204101
O94855	O94855	Protein transport protein Sec24D	SEC24D	0.290632	0.171129	0.215545	0.359879	0.544873	0.0159436	0.630027	0.00865876	0.684479	0.0043446
O75223	O75223;M0QZK8	Gamma-glutamylcyclotransferase	GGCT	-0.361818	0.175168	-0.124083	0.656244	0.575761	0.0305472	0.785566	0.00743727	0.689553	0.00367951
Q08623	Q08623	Pseudouridine-5-phosphatase	HDHD1	0.799729	0.186103	0.0173658	0.978497	1.68985	0.0113999	1.76977	0.00614488	1.88466	0.00301192
Q7Z5G4	Q7Z5G4	Golgin subfamily A member 7	GOLGA7	-0.312476	0.204712	0.358665	0.42057	0.776908	0.0715751	1.19508	0.00259597	1.4684	0.0026832
Q15121	Q15121	Astrocytic phosphoprotein PEA-15	PEA15	0.356953	0.217459	0.159039	0.604738	0.829828	0.0154917	0.908399	0.000800777	1.34919	0.000488513
Q8IXQ4	Q8IXQ4	GPALPP motifs-containing protein 1	GPALPP1	-0.251556	0.235411	-0.0132527	0.955533	-0.572542	0.046786	-1.17706	0.000366288	-1.02691	0.00214339
Q13011	Q13011	Delta(3,5)-Delta(2,4)-dienoyl-CoA isomerase, mitochondrial	ECH1	0.216293	0.263633	0.0362532	0.838238	0.406496	0.0394191	0.604622	0.00296467	0.587115	0.00615981
Q96SZ5	Q96SZ5	2-aminoethanethiol dioxygenase	ADO	0.369856	0.296654	#N/A	#N/A	#N/A	#N/A	-1.58057	0.00193274	-1.60396	0.000655571
Q9Y666	Q9Y666	Solute carrier family 12 member 7	SLC12A7	-0.313615	0.333269	-0.448829	0.181971	-0.796432	0.0281504	-1.06465	0.00298818	-0.971205	0.00554203
Q96T51	Q96T51;Q8WXA3	RUN and FYVE domain-containing protein 1	RUFY1	0.0871008	0.334419	0.152922	0.168815	-0.189504	0.0420859	-0.346193	0.00599447	-0.333586	0.000615627
O43312	O43312	Metastasis suppressor protein 1	MTSS1	-0.362461	0.358421	-0.0642502	0.858481	-1.02625	0.0137251	-1.31513	0.00763226	-1.49165	0.00950852
O15305	O15305;Q92871	Phosphomannomutase 2	PMM2	0.120241	0.399891	0.0736998	0.617936	-0.624077	0.0148681	-0.779137	0.00733879	-0.699874	0.00270797
P11413	P11413	Glucose-6-phosphate 1-dehydrogenase	G6PD	0.15114	0.419642	0.145166	0.370324	0.570181	0.0150322	0.623166	0.000279538	0.547125	0.00542214
Q07954	Q07954;O75581;O75197	Prolow-density lipoprotein receptor-related protein 1;Low-density lipoprotein receptor-related protein 1 85 kDa subunit;Low-density lipoprotein receptor-related protein 1 515 kDa subunit;Low-density lipoprotein receptor-related protein 1 intracellular domain	LRP1	-0.194299	0.42161	-0.141698	0.606817	-0.601252	0.0113256	-0.589906	0.00794991	-0.775192	0.00249131
P18084	P18084	Integrin beta-5	ITGB5	-0.290666	0.470757	-0.252149	0.252046	-0.683129	0.0124663	-0.821489	0.00903504	-0.765906	0.00310894
Q9P2X3	Q9P2X3	Protein IMPACT	IMPACT	-0.110768	0.471341	0.114046	0.349192	#N/A	#N/A	-0.562895	0.000364095	-0.537307	0.00405936
Q13884	Q13884	Beta-1-syntrophin	SNTB1	-0.110172	0.471921	0.0883176	0.531615	-0.468979	0.0106647	-0.562435	0.00599102	-0.547327	0.00234917
Q13867	Q13867	Bleomycin hydrolase	BLMH	-0.149397	0.504139	0.180372	0.550898	0.672942	0.0972719	0.855099	0.00232779	0.857165	0.00241139
P49757	P49757;REV__B3SHH9;REV__Q6ZN03	Protein numb homolog	NUMB	-0.172422	0.52949	0.0877969	0.70573	-0.550105	0.0269135	-0.876638	0.00195493	-0.878601	0.00468366
Q96M27	Q96M27	Protein PRRC1	PRRC1	0.10426	0.581426	0.513521	0.0412981	0.753329	0.0102456	0.775179	0.00054543	0.642363	0.00271255
Q969H8	Q969H8	Myeloid-derived growth factor	MYDGF	-0.19338	0.584672	-0.0589434	0.884836	0.984938	0.0986202	1.89698	0.000162223	1.87348	4.26066e-05
Q63ZY3	Q63ZY3;Q5T7N3;Q14678	KN motif and ankyrin repeat domain-containing protein 2	KANK2	-0.0957513	0.587971	-0.321939	0.19402	-0.562789	0.026361	-0.732318	0.00414619	-0.934601	0.00299689
Q9Y333	Q9Y333	U6 snRNA-associated Sm-like protein LSm2	LSM2	-0.184735	0.598186	-0.59634	0.218114	0.703864	0.091914	0.921116	0.00244279	1.20528	1.95436e-05
P46060	P46060	Ran GTPase-activating protein 1	RANGAP1	-0.0742261	0.601703	0.196538	0.0777612	0.299045	0.036478	0.58403	0.000765524	0.51994	0.00589466
Q9NX08	Q9NX08	COMM domain-containing protein 8	COMMD8	-0.16751	0.607003	-0.491771	0.167059	0.884443	0.0111113	1.12883	0.00590931	1.0119	0.00781603
O75116	O75116;REV__Q9UJT0	Rho-associated protein kinase 2	ROCK2	-0.0995866	0.619237	0.00309376	0.984257	-0.522042	0.0731134	-0.899476	0.000590558	-0.857848	0.000146672
P30049	P30049	ATP synthase subunit delta, mitochondrial	ATP5D	0.15477	0.644948	0.266316	0.423485	0.994746	0.0116452	1.2707	0.00301418	1.35979	0.00260192
P30044	P30044	Peroxiredoxin-5, mitochondrial	PRDX5	-0.168435	0.651192	-0.717597	0.192306	0.600911	0.0544295	0.850352	0.00680124	0.956751	0.0049611
P14174	P14174	Macrophage migration inhibitory factor	MIF	-0.136354	0.653466	-0.26105	0.395854	0.454692	0.0392382	0.690905	0.00329017	0.690935	0.00371686
Q9UDT6	Q9UDT6	CAP-Gly domain-containing linker protein 2	CLIP2	-0.146775	0.655434	-0.02893	0.932049	-0.95834	0.0135227	-0.973998	0.00473936	-1.11385	0.00201795
P05413	P05413	Fatty acid-binding protein, heart	FABP3	0.160286	0.694567	0.0946185	0.806516	1.39299	0.0133975	1.54873	0.00445369	1.82148	0.00243715
P29401	P29401	Transketolase	TKT	-0.041895	0.695795	-0.131179	0.271136	-0.244793	0.0415492	-0.447714	0.00348615	-0.328029	0.00621947
Q5KU26	Q5KU26	Collectin-12	COLEC12	-0.125539	0.721595	-0.0671759	0.830307	-0.80414	0.0153072	-1.1531	0.00389911	-1.22679	0.00835326
Q15185	Q15185	Prostaglandin E synthase 3	PTGES3	-0.0768679	0.738974	0.037485	0.919843	0.586873	0.0272818	0.808832	0.00951149	0.745514	0.00462544
O94956	O94956	Solute carrier organic anion transporter family member 2B1	SLCO2B1	-0.211699	0.741027	-0.571549	0.189176	#N/A	#N/A	-1.55443	0.00333574	-1.52383	0.00157661
O75022	O75022;A6NI73	Leukocyte immunoglobulin-like receptor subfamily B member 3	LILRB3	-0.126855	0.741909	-0.229172	0.508649	-1.27475	0.0176566	-1.60858	0.000119995	-1.28372	0.000375841
Q8IYB5	Q8IYB5	Stromal membrane-associated protein 1	SMAP1	-0.0615705	0.747587	#N/A	#N/A	#N/A	#N/A	-2.3283	2.7554e-06	-2.11757	8.28461e-07
O95295	O95295	SNARE-associated protein Snapin	SNAPIN	0.0854097	0.778008	0.000358311	0.999125	0.848289	0.0223968	1.26546	0.00437067	1.06471	0.0073683
P26368	P26368	Splicing factor U2AF 65 kDa subunit	U2AF2	0.0363874	0.780759	-0.0426525	0.799011	0.321701	0.013112	0.485312	0.000437928	0.48268	0.000580768
O75935	O75935;A0A0J9YX86;F8WBI6;A6NCC3	Dynactin subunit 3	DCTN3	-0.075073	0.787275	0.0501772	0.869758	0.725742	0.0116469	0.896741	0.00760074	0.762722	0.00772145
Q9H8H3	Q9H8H3	Methyltransferase-like protein 7A	METTL7A	0.0838854	0.789381	-0.226951	0.443623	0.752833	0.0401726	1.10187	0.00487248	1.00366	0.00233151
Q9BR76	Q9BR76	Coronin-1B	CORO1B	-0.0282312	0.833137	0.0629684	0.669242	-0.262349	0.0382816	-0.398503	0.00489369	-0.481412	0.0061508
Q16718	Q16718	NADH dehydrogenase [ubiquinone] 1 alpha subcomplex subunit 5	NDUFA5	-0.0366194	0.845872	-0.0740364	0.825179	0.581961	0.0102011	0.665588	0.00471402	1.16844	3.72624e-05
P14927	P14927	Cytochrome b-c1 complex subunit 7	UQCRB	0.0343824	0.847994	-0.374665	0.434381	0.173223	0.158577	0.408874	0.00681115	0.556218	0.0032286
Q5VWJ9	Q5VWJ9	Sorting nexin-30	SNX30	0.0448122	0.85157	-0.0349237	0.882576	#N/A	#N/A	-3.17234	1.05785e-07	-3.01088	2.37284e-07
P51149	P51149	Ras-related protein Rab-7a	RAB7A	-0.0339967	0.893299	-0.272125	0.0937013	0.596759	0.0104458	0.817646	0.000147743	0.76646	0.00728742
O60826	O60826	Coiled-coil domain-containing protein 22	CCDC22	-0.00895966	0.933601	0.0670593	0.575383	-0.260829	0.0254018	-0.326928	0.00835169	-0.482723	0.0036021
Q15853	Q15853;P22415	Upstream stimulatory factor 2	USF2	0.0123321	0.941653	0.15912	0.313511	#N/A	#N/A	-1.69716	8.3088e-07	-2.06488	4.40619e-06
P00738	P00738	Haptoglobin;Haptoglobin alpha chain;Haptoglobin beta chain	HP	0.0266234	0.949987	0.301142	0.438349	#N/A	#N/A	-5.57981	1.23451e-09	-5.49217	1.95317e-09
O95834	O95834	Echinoderm microtubule-associated protein-like 2	EML2	0.0118835	0.952007	-0.195505	0.462916	0.657951	0.0159325	0.788707	0.00029529	0.586488	0.00636786
Q9NP72	Q9NP72	Ras-related protein Rab-18	RAB18	-0.0145097	0.966568	-0.31212	0.19718	0.645729	0.0270951	0.878169	0.00122452	0.800008	0.0083348
P10412	P10412;P22492	Histone H1.4	HIST1H1E	-0.0268346	0.968461	-0.456621	0.417984	#N/A	#N/A	-1.92367	0.000208119	-4.80695	1.16993e-07
Q06124	Q06124	Tyrosine-protein phosphatase non-receptor type 11	PTPN11	-0.00249695	0.969385	0.11605	0.155556	-0.211198	0.0214981	-0.245564	0.00638934	-0.383066	0.00349
Q9UQ35	Q9UQ35	Serine/arginine repetitive matrix protein 2	SRRM2	-0.000374694	0.998352	0.130015	0.468934	-0.391095	0.035868	-0.518561	0.00436383	-0.728952	0.000440052
Q12912	Q12912	Lymphoid-restricted membrane protein;Processed lymphoid-restricted membrane protein	LRMP	#N/A	#N/A	0.013125	0.934899	#N/A	#N/A	-7.74375	2.09894e-10	-7.77022	9.77411e-10
Q9Y6N1	Q9Y6N1	Cytochrome c oxidase assembly protein COX11, mitochondrial	COX11	#N/A	#N/A	#N/A	#N/A	0.941497	0.0119676	1.26153	0.00178034	1.26747	0.00603303
O75352	O75352	Mannose-P-dolichol utilization defect 1 protein	MPDU1	#N/A	#N/A	#N/A	#N/A	1.48924	0.0185088	1.92208	0.00217066	1.84282	0.00429439
A6NK06	A6NK06	Cis-aconitate decarboxylase	IRG1	#N/A	#N/A	#N/A	#N/A	1.63736	0.0252619	1.68688	0.00636769	3.67146	0.000109883
A2VDF0	A2VDF0	Fucose mutarotase	FUOM	#N/A	#N/A	#N/A	#N/A	0.996631	0.0415641	1.16344	0.0053488	1.69331	0.00112452
Q969Q4	Q969Q4	ADP-ribosylation factor-like protein 11	ARL11	#N/A	#N/A	#N/A	#N/A	#N/A	#N/A	7.13977	4.58989e-10	7.1397	2.43794e-11
Q9HAD4	Q9HAD4	WD repeat-containing protein 41	WDR41	#N/A	#N/A	#N/A	#N/A	#N/A	#N/A	2.53397	2.47459e-08	2.93359	4.64935e-08
Q16595	Q16595	Frataxin, mitochondrial;Frataxin intermediate form;Frataxin(56-210);Frataxin(78-210);Frataxin mature form	FXN	#N/A	#N/A	#N/A	#N/A	#N/A	#N/A	2.73408	2.27904e-07	2.85276	1.65537e-09
Q9BTE7	Q9BTE7	DCN1-like protein 5	DCUN1D5	#N/A	#N/A	#N/A	#N/A	#N/A	#N/A	2.44855	3.7316e-07	2.85209	5.21866e-07
P22612	P22612	cAMP-dependent protein kinase catalytic subunit gamma	PRKACG	#N/A	#N/A	#N/A	#N/A	#N/A	#N/A	3.45247	4.24395e-07	2.93079	6.38336e-05
P19397	P19397	Leukocyte surface antigen CD53	CD53	#N/A	#N/A	#N/A	#N/A	#N/A	#N/A	3.13928	8.60667e-07	3.37341	2.33431e-07
Q96EL2	Q96EL2	28S ribosomal protein S24, mitochondrial	MRPS24	#N/A	#N/A	#N/A	#N/A	#N/A	#N/A	2.14708	1.83419e-06	2.23111	9.8707e-08
Q9H1C7	Q9H1C7	Cysteine-rich and transmembrane domain-containing protein 1	CYSTM1	#N/A	#N/A	#N/A	#N/A	#N/A	#N/A	2.54714	2.74582e-05	2.34559	4.23514e-05
Q99643	Q99643	Succinate dehydrogenase cytochrome b560 subunit, mitochondrial	SDHC	#N/A	#N/A	#N/A	#N/A	#N/A	#N/A	3.51485	7.3959e-05	4.20204	9.87137e-06
O75865	O75865	Trafficking protein particle complex subunit 6A	TRAPPC6A	#N/A	#N/A	#N/A	#N/A	#N/A	#N/A	1.82017	0.000184891	1.73156	0.000997267
Q9H6E4	Q9H6E4	Coiled-coil domain-containing protein 134	CCDC134	#N/A	#N/A	#N/A	#N/A	#N/A	#N/A	1.76773	0.000249307	1.78685	4.058e-05
Q9Y5U9	Q9Y5U9	Immediate early response 3-interacting protein 1	IER3IP1	#N/A	#N/A	#N/A	#N/A	#N/A	#N/A	1.65817	0.000384301	2.16133	4.07084e-05
Q92917	Q92917	G patch domain and KOW motifs-containing protein	GPKOW	#N/A	#N/A	#N/A	#N/A	#N/A	#N/A	-0.943561	0.000433716	-1.00762	0.00194857
Q9UL45	Q9UL45	Biogenesis of lysosome-related organelles complex 1 subunit 6	BLOC1S6	#N/A	#N/A	#N/A	#N/A	#N/A	#N/A	2.1862	0.000543648	1.77499	0.000150254
Q8N6L1	Q8N6L1	Keratinocyte-associated protein 2	KRTCAP2	#N/A	#N/A	#N/A	#N/A	#N/A	#N/A	2.86403	0.000567877	2.97785	7.07258e-05
Q01543	Q01543	Friend leukemia integration 1 transcription factor	FLI1	#N/A	#N/A	#N/A	#N/A	#N/A	#N/A	0.960834	0.0016007	0.919849	0.00426037
P35232	P35232	Prohibitin	PHB	0.264066	0.0240623	0.110367	0.493755	0.359447	0.0639462	0.456536	0.00768732	0.486935	0.0202322
Q9H3H3	Q9H3H3	UPF0696 protein C11orf68	C11orf68	-0.357923	0.073743	-0.170763	0.582865	0.567235	0.0206995	0.667526	0.00901184	0.311604	0.142825
P21127	P21127;Q9UQ88;Q13882	Cyclin-dependent kinase 11B;Cyclin-dependent kinase 11A	CDK11B;CDK11A	-0.383751	0.0765242	-0.142903	0.42795	0.358488	0.100229	0.595426	0.00467151	0.220711	0.264811
O75170	O75170	Serine/threonine-protein phosphatase 6 regulatory subunit 2	PPP6R2	0.167584	0.0877	0.191626	0.179373	0.331321	0.0148489	0.304139	0.00557583	0.148894	0.437052
P07108	P07108	Acyl-CoA-binding protein	DBI	-0.48446	0.101968	-0.453803	0.127647	-0.613934	0.0136186	-0.785384	0.0022388	-0.522405	0.0801436
Q15796	Q15796;P84022;O15198;Q15797	Mothers against decapentaplegic homolog 2	SMAD2	-0.270832	0.10819	-0.0853782	0.550514	-0.681799	0.0256786	-0.718083	0.000135786	-0.553861	0.0116829
O75689	O75689	Arf-GAP with dual PH domain-containing protein 1	ADAP1	0.199761	0.144079	0.166481	0.557632	0.571997	0.0184721	0.774866	0.000227893	0.473773	0.0396266
Q9NXR1	Q9NXR1;Q9GZM8	Nuclear distribution protein nudE homolog 1	NDE1	0.338298	0.151698	0.285267	0.278066	-0.708831	0.0299429	-0.945625	0.00189231	-0.582398	0.0831357
P51153	P51153;P59190	Ras-related protein Rab-13	RAB13	0.306887	0.157131	0.230312	0.442581	0.975103	0.0217928	1.24428	0.00185949	1.27092	0.0155993
Q7Z3B4	Q7Z3B4	Nucleoporin p54	NUP54	-0.207227	0.160586	0.197911	0.253539	0.426508	0.0210772	0.462299	0.0074407	0.257987	0.0753574
O95976	O95976	Immunoglobulin superfamily member 6	IGSF6	-0.423862	0.168439	-0.34922	0.264444	-1.15755	0.0107797	-1.47052	0.00160168	-0.764496	0.0540455
Q08722	Q08722	Leukocyte surface antigen CD47	CD47	0.399516	0.189772	0.0106456	0.966911	0.504548	0.0514682	0.897388	0.00372513	0.489827	0.253787
P32456	P32456	Interferon-induced guanylate-binding protein 2	GBP2	-0.140604	0.19758	0.0949572	0.529732	-0.521959	0.0313416	-0.703081	0.0013264	-0.598628	0.140569
Q9UBF6	Q9UBF6	RING-box protein 2	RNF7	0.395688	0.198668	0.276845	0.368755	0.851559	0.0325752	1.20203	0.00394738	#N/A	#N/A
P01857	P01857	Ig gamma-1 chain C region	IGHG1	-0.69151	0.201584	-0.318113	0.474474	#N/A	#N/A	-5.43299	3.31751e-05	#N/A	#N/A
Q6DD87	Q6DD87	Zinc finger protein 787	ZNF787	0.342698	0.205404	#N/A	#N/A	#N/A	#N/A	-1.4283	0.00247683	#N/A	#N/A
Q08209	Q08209	Serine/threonine-protein phosphatase 2B catalytic subunit alpha isoform	PPP3CA	-0.109886	0.215839	-0.0347413	0.627711	-0.162407	0.150979	-0.281335	0.00968014	-0.30118	0.0338101
Q9H2D6	Q9H2D6	TRIO and F-actin-binding protein	TRIOBP	-0.160632	0.221634	0.0388553	0.649392	#N/A	#N/A	-1.7676	3.17267e-05	#N/A	#N/A
P01009	P01009;P20848	Alpha-1-antitrypsin;Short peptide from AAT	SERPINA1	-0.553608	0.221752	-0.252102	0.465117	#N/A	#N/A	-4.1902	1.47663e-06	#N/A	#N/A
Q9Y383	Q9Y383	Putative RNA-binding protein Luc7-like 2	LUC7L2	0.217563	0.244204	0.203607	0.2387	-0.440068	0.0534171	-0.632572	0.00689233	-0.378812	0.0269793
Q5JSP0	Q5JSP0	FYVE, RhoGEF and PH domain-containing protein 3	FGD3	-0.250904	0.260902	-0.384381	0.0891873	-0.589926	0.0142111	-0.999	0.00187922	-0.767406	0.0166333
P18615	P18615	Negative elongation factor E	NELFE	0.203352	0.282789	0.152217	0.382097	#N/A	#N/A	-3.20425	2.6992e-08	#N/A	#N/A
Q8N5M4	Q8N5M4	Tetratricopeptide repeat protein 9C	TTC9C	0.305875	0.291007	0.521015	0.0622627	0.399692	0.141601	0.989629	0.0044379	0.329988	0.281008
Q8IXM2	Q8IXM2;H0YIS7	Chromatin complexes subunit BAP18	BAP18;RNASEK-C17orf49	-0.219731	0.323904	-0.318141	0.130218	0.360242	0.0518758	0.661108	0.0083837	0.465413	0.0510597
Q7Z6B0	Q7Z6B0	Coiled-coil domain-containing protein 91	CCDC91	-0.250991	0.337399	-0.149216	0.457948	-0.709504	0.023427	-1.07468	0.00901687	-0.759446	0.0389913
P15735	P15735	Phosphorylase b kinase gamma catalytic chain, liver/testis isoform	PHKG2	0.295101	0.342568	0.356524	0.199285	0.376251	0.0680089	0.607333	0.00740651	0.505173	0.0161253
Q15650	Q15650	Activating signal cointegrator 1	TRIP4	-0.224946	0.392232	0.118191	0.509674	-0.390334	0.0769598	-0.617141	0.00639869	-0.261245	0.201698
Q92844	Q92844	TRAF family member-associated NF-kappa-B activator	TANK	-0.131545	0.408813	0.0539412	0.83753	#N/A	#N/A	-0.678148	0.000533868	#N/A	#N/A
P49770	P49770	Translation initiation factor eIF-2B subunit beta	EIF2B2	-0.116694	0.425346	0.145439	0.457383	0.316556	0.0732933	0.59292	0.000700684	0.236918	0.245371
Q9GZT8	Q9GZT8	NIF3-like protein 1	NIF3L1	-0.271856	0.430584	-0.166757	0.597742	0.785967	0.0189956	0.97094	0.00492991	0.745814	0.028135
Q9BYC9	Q9BYC9	39S ribosomal protein L20, mitochondrial	MRPL20	0.307046	0.450901	0.140601	0.534172	0.282721	0.353157	0.718462	0.00453411	0.618724	0.0810566
P49419	P49419	Alpha-aminoadipic semialdehyde dehydrogenase	ALDH7A1	-0.178955	0.461947	-0.00976156	0.967019	-0.94336	0.013097	-0.80512	0.0069712	-0.826832	0.0136688
Q9NSC5	Q9NSC5;M0R1B8;Q86YM7	Homer protein homolog 3	HOMER3	0.110894	0.496857	0.188204	0.312946	-0.730325	0.0161583	-0.892307	0.00389962	-0.570414	0.0169332
Q14558	Q14558	Phosphoribosyl pyrophosphate synthase-associated protein 1	PRPSAP1	-0.0761597	0.564773	-0.0845101	0.678195	0.295085	0.110452	0.314016	0.00825641	0.403069	0.0430525
Q9Y508	Q9Y508	E3 ubiquitin-protein ligase RNF114	RNF114	-0.164874	0.577976	-0.140619	0.633269	-0.747459	0.044205	-0.890614	0.00657357	-0.533372	0.0934754
Q6ICG6	Q6ICG6	Uncharacterized protein KIAA0930	KIAA0930	-0.0909983	0.57821	-0.196027	0.320192	-0.410113	0.0352506	-0.636364	0.00333085	-0.530259	0.0130617
P08962	P08962	CD63 antigen	CD63	-0.229728	0.592042	-0.286182	0.485641	-1.10522	0.0243717	-1.04631	0.00300724	-0.993499	0.0174654
O00273	O00273	DNA fragmentation factor subunit alpha	DFFA	-0.107313	0.601229	0.0859469	0.736629	0.523755	0.0127281	0.646226	0.00178786	0.419248	0.043011
Q96AT9	Q96AT9;Q2QD12	Ribulose-phosphate 3-epimerase	RPE	0.112813	0.607838	-0.126211	0.55241	0.530846	0.017931	0.665632	0.00723873	0.380109	0.0993136
Q6NYC1	Q6NYC1	Bifunctional arginine demethylase and lysyl-hydroxylase JMJD6	JMJD6	-0.112562	0.618383	0.227323	0.400382	0.285496	0.278901	0.68177	0.00862942	0.0384001	0.907167
Q8TDQ0	Q8TDQ0	Hepatitis A virus cellular receptor 2	HAVCR2	0.220963	0.630412	0.129402	0.769635	#N/A	#N/A	-3.82711	1.0456e-06	#N/A	#N/A
Q6PJF5	Q6PJF5	Inactive rhomboid protein 2	RHBDF2	0.252747	0.632396	0.0189131	0.936117	#N/A	#N/A	-1.09172	0.00426107	#N/A	#N/A
P05976	P05976;P08590	Myosin light chain 1/3, skeletal muscle isoform;Myosin light chain 3	MYL1;MYL3	-0.145421	0.642962	-0.144688	0.76133	0.863477	0.0845961	1.35282	0.00440541	0.90524	0.0256265
A4UGR9	A4UGR9	Xin actin-binding repeat-containing protein 2	XIRP2	-0.202039	0.65351	-0.847536	0.26542	-0.507385	0.341554	-1.12617	0.00923397	0.141188	0.867801
Q16555	Q16555	Dihydropyrimidinase-related protein 2	DPYSL2	-0.0458028	0.655356	0.0125989	0.905383	-0.181157	0.10814	-0.291938	0.00141901	-0.306063	0.0123134
Q8IXQ6	Q8IXQ6	Poly [ADP-ribose] polymerase 9	PARP9	0.112621	0.665004	-0.385477	0.124002	0.873689	0.0142367	0.884507	0.00710986	0.766621	0.143257
P08648	P08648	Integrin alpha-5;Integrin alpha-5 heavy chain;Integrin alpha-5 light chain	ITGA5	0.136349	0.665557	0.121967	0.616046	0.654098	0.0226398	0.818271	0.00576648	0.277595	0.32266
Q9UHY1	Q9UHY1;Q9NSY0	Nuclear receptor-binding protein	NRBP1	-0.133656	0.678331	-0.283744	0.362561	0.571712	0.0367238	0.776929	0.000946565	0.514674	0.0246416
Q9UMR2	Q9UMR2;Q9BY66	ATP-dependent RNA helicase DDX19B	DDX19B	-0.131491	0.691669	-0.326618	0.353447	#N/A	#N/A	-2.06494	0.000404279	#N/A	#N/A
Q5K4L6	Q5K4L6	Long-chain fatty acid transport protein 3	SLC27A3	-0.146581	0.702204	-0.00565771	0.990713	#N/A	#N/A	-1.55713	0.00328372	#N/A	#N/A
Q9H4M9	Q9H4M9	EH domain-containing protein 1	EHD1	0.0538811	0.714729	0.0309987	0.824529	0.473251	0.0139217	0.472538	0.00501714	0.466417	0.0212311
Q9UK41	Q9UK41	Vacuolar protein sorting-associated protein 28 homolog	VPS28	-0.0583485	0.718209	0.119527	0.381021	0.427091	0.0355446	0.658418	0.000722741	0.566504	0.0184985
P62195	P62195	26S protease regulatory subunit 8	PSMC5	-0.054281	0.722947	-0.103164	0.503098	0.514485	0.0233869	0.458111	0.00781731	0.418972	0.0189535
Q8TCT8	Q8TCT8	Signal peptide peptidase-like 2A	SPPL2A	0.15272	0.726426	#N/A	#N/A	0.808184	0.0384586	0.741416	0.0084314	0.746804	0.0404761
Q9NR16	Q9NR16	Scavenger receptor cysteine-rich type 1 protein M160	CD163L1	0.234742	0.726513	-0.205229	0.71548	-1.95194	0.0170895	-2.20485	0.00176584	-1.64522	0.0867606
Q9NSK0	Q9NSK0	Kinesin light chain 4	KLC4	-0.0684422	0.728323	#N/A	#N/A	#N/A	#N/A	-1.91287	5.51079e-05	#N/A	#N/A
Q06210	Q06210;O94808	Glutamine--fructose-6-phosphate aminotransferase [isomerizing] 1	GFPT1	0.0562793	0.739865	-0.189155	0.263936	0.38284	0.0202908	0.489459	0.00943622	0.302638	0.0836009
Q13636	Q13636	Ras-related protein Rab-31	RAB31	-0.124786	0.745164	-0.4156	0.118065	0.338057	0.20049	0.707436	0.00591738	0.526089	0.0828384
P08754	P08754	Guanine nucleotide-binding protein G(k) subunit alpha	GNAI3	0.0844674	0.753063	-0.135299	0.644955	0.459597	0.0672504	0.720552	0.00834231	0.494632	0.123844
Q96FV9	Q96FV9	THO complex subunit 1	THOC1	0.0402477	0.75898	0.0396776	0.779691	-0.34049	0.228674	-0.544871	0.00575899	-0.165159	0.484166
O75167	O75167	Phosphatase and actin regulator 2	PHACTR2	0.0563424	0.764393	-0.201116	0.298064	#N/A	#N/A	-0.829493	0.00812197	#N/A	#N/A
O95758	O95758;Q9UKA9	Polypyrimidine tract-binding protein 3	PTBP3	0.0222277	0.774356	0.160456	0.0810442	-0.417184	0.0118264	-0.656451	0.00329865	-0.277891	0.0250711
P08133	P08133	Annexin A6	ANXA6	-0.0451702	0.782187	-0.155438	0.231899	0.401662	0.0288879	0.440195	0.00581679	0.311446	0.0605942
Q04760	Q04760	Lactoylglutathione lyase	GLO1	0.0666481	0.791166	-0.11309	0.709357	0.60228	0.02622	0.888614	0.00620721	0.714783	0.0130175
P62841	P62841	40S ribosomal protein S15	RPS15	-0.0630678	0.811161	-0.0946362	0.669668	-0.931529	0.0110713	-0.872642	0.00491182	-0.693576	0.0261886
P60983	P60983	Glia maturation factor beta	GMFB	-0.0765622	0.824282	-0.53969	0.21186	0.601828	0.0456443	0.754833	0.00918989	0.735371	0.0337814
O00459	O00459	Phosphatidylinositol 3-kinase regulatory subunit beta	PIK3R2	-0.0335826	0.827051	0.0852075	0.526919	#N/A	#N/A	-4.99798	2.1949e-08	#N/A	#N/A
Q92506	Q92506	Estradiol 17-beta-dehydrogenase 8	HSD17B8	-0.0349647	0.848098	0.14713	0.395726	-0.21317	0.154691	-1.80314	1.05106e-06	-0.381667	0.0922889
O95544	O95544	NAD kinase	NADK	-0.0550777	0.856644	-0.139747	0.632089	-0.361482	0.106893	-0.583057	0.00555837	-0.439771	0.0443812
B1ANS9	B1ANS9	WD repeat-containing protein 64	WDR64	-0.0434658	0.85922	0.446474	0.233286	#N/A	#N/A	-3.87797	7.71167e-09	#N/A	#N/A
Q05315	Q05315;A8MUM7	Galectin-10	CLC	-0.0609597	0.863089	-0.0019495	0.996415	0.861445	0.182721	1.79106	7.97091e-05	1.5435	0.0145135
P53990	P53990	IST1 homolog	IST1	-0.0258347	0.864174	0.0674043	0.587742	-0.323638	0.0633656	-0.602645	0.00822945	-0.0610487	0.645516
Q14790	Q14790	Caspase-8;Caspase-8 subunit p18;Caspase-8 subunit p10	CASP8	-0.0332103	0.870893	0.054123	0.757921	0.331531	0.269804	0.563488	0.00270954	0.331433	0.167534
P13747	P13747	HLA class I histocompatibility antigen, alpha chain E	HLA-E	0.03823	0.874531	0.171076	0.447408	-0.622276	0.0112007	-0.567372	0.00350702	-0.413569	0.0215347
Q99598	Q99598;C4P0D8	Translin-associated protein X	TSNAX;DISC1	-0.0507864	0.886136	-0.0280239	0.949974	0.499443	0.0666601	0.6947	0.00703925	0.411782	0.263439
P46736	P46736	Lys-63-specific deubiquitinase BRCC36	BRCC3	-0.026698	0.918956	-0.113655	0.699595	0.490985	0.0445315	0.717285	0.0079993	0.493413	0.0277546
P31350	P31350	Ribonucleoside-diphosphate reductase subunit M2	RRM2	0.0589867	0.920685	0.246723	0.707897	-1.17416	0.0291684	-1.55861	0.00508117	-1.35355	0.0140716
Q8TCU6	Q8TCU6;Q8IVF5	Phosphatidylinositol 3,4,5-trisphosphate-dependent Rac exchanger 1 protein	PREX1	-0.0160706	0.936316	-0.017364	0.926623	0.533436	0.0156194	0.508485	0.0097559	0.497175	0.0228528
P25774	P25774	Cathepsin S	CTSS	0.0162854	0.939617	0.0505824	0.824372	0.542757	0.0134736	0.588463	0.0038113	0.662211	0.0240071
Q92804	Q92804	TATA-binding protein-associated factor 2N	TAF15	-0.0182545	0.94695	0.141524	0.621057	-0.55588	0.184145	-1.41995	0.00983973	-0.144668	0.733579
Q8NEU8	Q8NEU8	DCC-interacting protein 13-beta	APPL2	-0.0182196	0.961538	-0.0220156	0.958445	#N/A	#N/A	-2.00344	3.72227e-06	#N/A	#N/A
P48426	P48426	Phosphatidylinositol 5-phosphate 4-kinase type-2 alpha	PIP4K2A	-0.0040074	0.986287	-0.0460002	0.871204	-0.564099	0.0455693	-0.933664	0.00934874	-0.424727	0.0938215
O95197	O95197	Reticulon-3	RTN3	-0.00970059	0.987183	-0.580122	0.31551	1.19968	0.0162131	1.32276	0.00896666	1.02703	0.0509149
P61619	P61619;Q9H9S3	Protein transport protein Sec61 subunit alpha isoform 1	SEC61A1	#N/A	#N/A	#N/A	#N/A	1.64923	0.0203393	2.08251	0.0022596	1.18918	0.137379
Q9ULK4	Q9ULK4	Mediator of RNA polymerase II transcription subunit 23	MED23	#N/A	#N/A	#N/A	#N/A	-1.02628	0.0206003	-1.07983	0.0085222	-1.15376	0.0500565
Q96K49	Q96K49	Transmembrane protein 87B	TMEM87B	#N/A	#N/A	#N/A	#N/A	0.618848	0.0221812	0.968261	0.0066264	0.692121	0.0212134
O14735	O14735	CDP-diacylglycerol--inositol 3-phosphatidyltransferase	CDIPT	#N/A	#N/A	#N/A	#N/A	0.879958	0.0914401	1.9471	0.0034037	1.75027	0.0127701
P62875	P62875	DNA-directed RNA polymerases I, II, and III subunit RPABC5	POLR2L	#N/A	#N/A	#N/A	#N/A	0.228396	0.145838	0.385391	0.00879994	0.482536	0.0324841
P22304	P22304;B3KWA1	Iduronate 2-sulfatase;Iduronate 2-sulfatase 42 kDa chain;Iduronate 2-sulfatase 14 kDa chain	IDS	#N/A	#N/A	#N/A	#N/A	#N/A	#N/A	1.614	1.85035e-05	#N/A	#N/A
Q15633	Q15633	RISC-loading complex subunit TARBP2	TARBP2	#N/A	#N/A	#N/A	#N/A	#N/A	#N/A	1.09292	3.6623e-05	#N/A	#N/A
Q9Y587	Q9Y587	AP-4 complex subunit sigma-1	AP4S1	#N/A	#N/A	#N/A	#N/A	#N/A	#N/A	1.60676	0.00015518	#N/A	#N/A
P46952	P46952	3-hydroxyanthranilate 3,4-dioxygenase	HAAO	#N/A	#N/A	#N/A	#N/A	#N/A	#N/A	1.34194	0.000254918	#N/A	#N/A
Q9BUN8	Q9BUN8	Derlin-1	DERL1	#N/A	#N/A	#N/A	#N/A	#N/A	#N/A	1.94674	0.000473669	#N/A	#N/A
Q16548	Q16548	Bcl-2-related protein A1	BCL2A1	#N/A	#N/A	#N/A	#N/A	#N/A	#N/A	1.4473	0.00109592	#N/A	#N/A
Q96EK6	Q96EK6	Glucosamine 6-phosphate N-acetyltransferase	GNPNAT1	#N/A	#N/A	#N/A	#N/A	#N/A	#N/A	1.02395	0.0084589	0.638645	0.020649
P21953	P21953	2-oxoisovalerate dehydrogenase subunit beta, mitochondrial	BCKDHB	#N/A	#N/A	#N/A	#N/A	#N/A	#N/A	0.822001	0.00862683	#N/A	#N/A
Q9UK23	Q9UK23	N-acetylglucosamine-1-phosphodiester alpha-N-acetylglucosaminidase	NAGPA	#N/A	#N/A	#N/A	#N/A	#N/A	#N/A	-1.31043	0.00919843	#N/A	#N/A
P49458	P49458	Signal recognition particle 9 kDa protein	SRP9	-0.334728	0.0326561	-0.412066	0.0509016	0.208878	0.23367	0.590029	0.0465392	0.789936	0.00465436
Q14289	Q14289	Protein-tyrosine kinase 2-beta	PTK2B	-0.319728	0.0476729	-0.296237	0.146143	-0.423067	0.0108944	-0.458128	0.0108122	-0.479359	0.00617537
P54252	P54252	Ataxin-3	ATXN3	0.792535	0.0623602	0.253821	0.472058	#N/A	#N/A	#N/A	#N/A	-1.61416	0.000700536
P05141	P05141	ADP/ATP translocase 2;ADP/ATP translocase 2, N-terminally processed	SLC25A5	0.386508	0.0732354	0.131829	0.647704	0.644147	0.0203924	0.260655	0.471484	0.93713	0.000674695
P16989	P16989;REV__P16989	Y-box-binding protein 3	YBX3	0.53744	0.0826177	0.181624	0.612755	-0.780151	0.0212614	-0.933999	0.0141826	-0.963233	0.00460239
Q96BR5	Q96BR5	Cytochrome c oxidase assembly factor 7	COA7	-0.366422	0.102183	-0.265411	0.335137	#N/A	#N/A	-0.62484	0.0519925	-0.935555	0.0040486
Q9Y291	Q9Y291	28S ribosomal protein S33, mitochondrial	MRPS33	0.600771	0.128541	#N/A	#N/A	0.639297	0.0139095	0.736894	0.0131953	0.535973	0.00936552
Q01970	Q01970	1-phosphatidylinositol 4,5-bisphosphate phosphodiesterase beta-3	PLCB3	0.14706	0.138099	-0.055098	0.667452	-0.18809	0.0901518	-0.410557	0.0651877	-0.363169	0.00654273
O00182	O00182;Q6DKI2;Q3B8N2	Galectin-9	LGALS9	0.322388	0.181914	0.299306	0.191791	0.642131	0.0151926	0.581629	0.0309794	0.640699	0.00622595
P02745	P02745	Complement C1q subcomponent subunit A	C1QA	-0.377662	0.18381	0.0117922	0.959671	#N/A	#N/A	#N/A	#N/A	-1.42637	0.000379025
Q14240	Q14240	Eukaryotic initiation factor 4A-II;Eukaryotic initiation factor 4A-II, N-terminally processed	EIF4A2	0.275626	0.190838	0.140972	0.514182	0.548464	0.0522295	0.649355	0.0394895	0.731061	0.00919861
Q9BY42	Q9BY42	Protein RTF2 homolog	RTFDC1	-0.434808	0.21843	-0.355651	0.371547	#N/A	#N/A	#N/A	#N/A	-2.81994	4.92965e-08
O14818	O14818	Proteasome subunit alpha type-7	PSMA7	0.176362	0.220311	-0.0606302	0.623525	0.385305	0.061459	0.426878	0.0244413	0.721723	4.60658e-05
Q13232	Q13232	Nucleoside diphosphate kinase 3	NME3	0.533309	0.265128	0.664976	0.130644	1.02307	0.0457005	1.28924	0.0158508	1.62928	0.00156036
O15511	O15511	Actin-related protein 2/3 complex subunit 5	ARPC5	-0.179608	0.265739	-0.405778	0.0275698	0.255589	0.0654534	0.352345	0.0524383	0.662891	0.00021854
Q9Y570	Q9Y570	Protein phosphatase methylesterase 1	PPME1	0.253974	0.273541	0.295221	0.20403	0.44556	0.0480533	0.514115	0.0589764	0.656757	0.00931357
Q6P6C2	Q6P6C2	RNA demethylase ALKBH5	ALKBH5	0.0974155	0.28294	0.104106	0.315939	#N/A	#N/A	#N/A	#N/A	-1.39233	1.47727e-06
Q9BVC6	Q9BVC6	Transmembrane protein 109	TMEM109	-0.55988	0.282949	-0.660944	0.216825	-1.00582	0.0302577	-0.757056	0.022322	-0.957048	0.00330792
P41250	P41250	Glycine--tRNA ligase	GARS	0.25219	0.293363	0.151445	0.417791	0.397673	0.026649	0.418118	0.0217577	0.566737	0.00510361
P24539	P24539	ATP synthase F(0) complex subunit B1, mitochondrial	ATP5F1	-0.150022	0.299857	0.0185673	0.9237	0.208879	0.235614	0.332478	0.131435	0.590072	0.00921263
P63241	P63241;Q6IS14;Q9GZV4	Eukaryotic translation initiation factor 5A-1;Eukaryotic translation initiation factor 5A-1-like	EIF5A;EIF5AL1	-0.329882	0.300194	-0.628168	0.212897	0.443558	0.0239179	0.597886	0.0128792	0.778765	0.000578004
P48634	P48634	Protein PRRC2A	PRRC2A	0.319681	0.303538	-0.110995	0.701321	-0.924847	0.0151227	-1.11233	0.0103571	-1.51217	0.00101276
P20592	P20592;REV__Q53H47	Interferon-induced GTP-binding protein Mx2	MX2	0.609415	0.304407	0.158336	0.792339	1.40696	0.0185593	1.54591	0.0100762	2.02024	0.00284442
P42768	P42768	Wiskott-Aldrich syndrome protein	WAS	-0.175984	0.317807	-0.122126	0.532408	-0.359056	0.0481172	-0.424327	0.0191801	-0.570259	0.0063415
P49588	P49588;REV__Q9H7Y0	Alanine--tRNA ligase, cytoplasmic	AARS	-0.119716	0.318677	-0.117048	0.284546	-0.344436	0.0169884	-0.375389	0.026869	-0.408269	0.00446974
P78332	P78332	RNA-binding protein 6	RBM6	0.167965	0.318747	0.17435	0.319869	#N/A	#N/A	0.0951943	0.656243	-0.669038	0.00591744
Q15154	Q15154	Pericentriolar material 1 protein	PCM1	0.191786	0.329776	0.326897	0.0631734	-0.474362	0.0109961	-0.527121	0.0119602	-1.06973	0.00013061
Q14C86	Q14C86	GTPase-activating protein and VPS9 domain-containing protein 1	GAPVD1	-0.130523	0.34558	0.0296504	0.765274	-0.232914	0.0376688	-0.355395	0.0303555	-0.435223	0.00776734
Q96ST2	Q96ST2	Protein IWS1 homolog	IWS1	0.291155	0.356776	0.0765108	0.814323	-0.66552	0.0637232	-0.70277	0.0665543	-1.11987	0.00384531
Q9BW91	Q9BW91	ADP-ribose pyrophosphatase, mitochondrial	NUDT9	-0.18404	0.35747	-0.0860281	0.675191	#N/A	#N/A	#N/A	#N/A	-2.44836	1.28299e-07
Q9NR50	Q9NR50	Translation initiation factor eIF-2B subunit gamma	EIF2B3	-0.242318	0.364559	0.0714465	0.798828	-0.387546	0.16328	-0.702045	0.0464635	-0.780505	0.00918794
Q6P1N0	Q6P1N0	Coiled-coil and C2 domain-containing protein 1A	CC2D1A	0.184413	0.365746	0.192217	0.337271	-0.187241	0.370382	-0.283775	0.296461	-0.844913	0.00717964
O75150	O75150	E3 ubiquitin-protein ligase BRE1B	RNF40	-0.167723	0.383842	-0.192304	0.28207	-0.309675	0.0531678	-0.133124	0.356932	-0.628609	0.00240566
O14949	O14949	Cytochrome b-c1 complex subunit 8	UQCRQ	0.261374	0.385625	0.306336	0.34673	0.422816	0.132003	0.0590537	0.914926	0.951758	0.00300951
Q6P589	Q6P589	Tumor necrosis factor alpha-induced protein 8-like protein 2	TNFAIP8L2	0.325178	0.409524	0.399457	0.30909	1.10328	0.0184042	0.970788	0.0264964	1.89356	7.94804e-05
Q8NBF2	Q8NBF2	NHL repeat-containing protein 2	NHLRC2	-0.148078	0.414559	-0.346288	0.150799	-0.511474	0.0472224	-0.123291	0.631321	-0.650927	0.00476329
O60271	O60271;Q9UPT6;REV__Q8N309	C-Jun-amino-terminal kinase-interacting protein 4	SPAG9	0.0796493	0.416545	0.192109	0.0910606	-0.185934	0.0691474	-0.332368	0.0210709	-0.2565	0.00904177
Q8N9N8	Q8N9N8	Probable RNA-binding protein EIF1AD	EIF1AD	-0.25473	0.435759	0.0436083	0.897509	-0.775253	0.0175455	-0.53275	0.158796	-0.948879	0.00298134
Q6IQ22	Q6IQ22	Ras-related protein Rab-12	RAB12	0.296145	0.436001	0.318216	0.331299	0.924988	0.0321781	0.809404	0.0715213	1.18485	0.00140756
P07814	P07814	Bifunctional glutamate/proline--tRNA ligase;Glutamate--tRNA ligase;Proline--tRNA ligase	EPRS	-0.0548991	0.460595	-0.0707736	0.33619	-0.205138	0.0166862	-0.263468	0.0310536	-0.220026	0.00342361
Q9BTC0	Q9BTC0	Death-inducer obliterator 1	DIDO1	0.176685	0.462758	-0.144305	0.216815	-0.240645	0.213267	-0.37595	0.0736749	-0.58136	0.00339067
P48595	P48595	Serpin B10	SERPINB10	0.34101	0.469245	0.284201	0.517432	1.30084	0.0102128	1.15445	0.0383418	1.24786	0.00494485
Q99856	Q99856;A6NKF2	AT-rich interactive domain-containing protein 3A	ARID3A	0.173942	0.477009	0.30144	0.191904	#N/A	#N/A	#N/A	#N/A	0.748713	0.00105624
P27695	P27695	DNA-(apurinic or apyrimidinic site) lyase;DNA-(apurinic or apyrimidinic site) lyase, mitochondrial	APEX1	-0.106493	0.480066	-0.165979	0.413381	-0.413758	0.0169609	-0.349304	0.0313595	-0.552377	0.00172215
O43290	O43290	U4/U6.U5 tri-snRNP-associated protein 1	SART1	0.0934254	0.491246	0.0796533	0.531842	-0.295255	0.0588426	-0.263194	0.0699259	-0.60202	0.00352537
Q9Y4Y9	Q9Y4Y9	U6 snRNA-associated Sm-like protein LSm5	LSM5	-0.282742	0.494848	-0.164727	0.605828	0.453918	0.0757512	0.694481	0.0254758	1.12436	0.00154341
Q8IY17	Q8IY17;Q6ZV29	Neuropathy target esterase	PNPLA6	0.288081	0.496612	-0.554209	0.139058	-1.08051	0.0110017	#N/A	#N/A	-1.47761	0.00308135
O60828	O60828	Polyglutamine-binding protein 1	PQBP1	-0.156946	0.501295	0.160041	0.603775	#N/A	#N/A	#N/A	#N/A	-2.58865	1.2243e-06
Q6P996	Q6P996;Q6P474	Pyridoxal-dependent decarboxylase domain-containing protein 1	PDXDC1	-0.142887	0.502136	0.0682084	0.705443	-0.250585	0.180427	-0.352899	0.0883657	-0.530114	0.00414914
O94874	O94874	E3 UFM1-protein ligase 1	UFL1	-0.132253	0.506383	-0.140528	0.416076	0.208723	0.185451	0.208688	0.0634202	0.369853	0.00384146
O75306	O75306	NADH dehydrogenase [ubiquinone] iron-sulfur protein 2, mitochondrial	NDUFS2	-0.131021	0.507196	0.016435	0.930658	0.294888	0.0170238	0.310359	0.0107092	0.50894	0.000468335
Q70UQ0	Q70UQ0	Inhibitor of nuclear factor kappa-B kinase-interacting protein	IKBIP	-0.123187	0.5238	0.259033	0.356868	0.503343	0.029314	0.366775	0.0864374	0.718944	0.0086787
Q9C0C9	Q9C0C9	E2/E3 hybrid ubiquitin-protein ligase UBE2O	UBE2O	0.114144	0.550116	0.255488	0.0934473	0.101873	0.622955	-0.194428	0.238329	-0.709272	0.0085422
O75874	O75874	Isocitrate dehydrogenase [NADP] cytoplasmic	IDH1	-0.120329	0.554278	-0.0769355	0.697341	0.386622	0.0236464	0.337064	0.0525607	0.466131	0.00714988
Q9Y2W2	Q9Y2W2	WW domain-binding protein 11	WBP11	-0.130094	0.561362	-0.0365603	0.876322	-0.688096	0.0209026	-0.48787	0.0520763	-1.06718	0.000805031
O95352	O95352	Ubiquitin-like modifier-activating enzyme ATG7	ATG7	0.120187	0.575577	0.25472	0.255223	0.611268	0.0123682	0.523487	0.0208985	0.651849	0.00898069
O15027	O15027	Protein transport protein Sec16A	SEC16A	0.074658	0.581116	0.183868	0.138923	-0.259986	0.0528951	-0.285225	0.0129124	-0.479991	0.000350176
O43516	O43516	WAS/WASL-interacting protein family member 1	WIPF1	0.109642	0.582722	0.0845647	0.690183	-0.351931	0.0822923	-0.532213	0.017236	-0.68571	0.00294046
O43772	O43772	Mitochondrial carnitine/acylcarnitine carrier protein	SLC25A20	0.23493	0.588861	-0.188652	0.690043	1.24415	0.0290476	0.926559	0.153987	1.85849	0.00227729
P09651	P09651;Q32P51	Heterogeneous nuclear ribonucleoprotein A1;Heterogeneous nuclear ribonucleoprotein A1, N-terminally processed;Heterogeneous nuclear ribonucleoprotein A1-like 2	HNRNPA1;HNRNPA1L2	-0.103803	0.598391	0.06894	0.700473	-0.481104	0.0116677	-0.530634	0.0181159	-0.701198	0.00369025
P02647	P02647	Apolipoprotein A-I;Proapolipoprotein A-I;Truncated apolipoprotein A-I	APOA1	-0.199184	0.606525	-0.0336874	0.91884	#N/A	#N/A	#N/A	#N/A	-7.34685	6.8702e-13
Q5JWF2	Q5JWF2;P38405	Guanine nucleotide-binding protein G(s) subunit alpha isoforms XLas	GNAS	-0.0917299	0.611927	-0.126116	0.158613	0.147032	0.217384	0.241783	0.226093	0.434619	0.00883096
Q99615	Q99615	DnaJ homolog subfamily C member 7	DNAJC7	-0.0646929	0.614578	0.123833	0.502731	-0.831033	0.0121097	-0.554614	0.0180225	-0.821744	0.00162221
P01920	P01920	HLA class II histocompatibility antigen, DQ beta 1 chain	HLA-DQB1	0.238491	0.625015	-0.0405619	0.950314	1.2969	0.0209441	0.961624	0.105971	1.55735	0.00920341
P22681	P22681	E3 ubiquitin-protein ligase CBL	CBL	0.0830082	0.630499	0.109441	0.509124	-0.347577	0.0489179	-0.718864	0.0419768	-0.521812	0.00542741
Q9H0W8	Q9H0W8	Protein SMG9	SMG9	-0.0934395	0.63577	0.0806484	0.596575	#N/A	#N/A	#N/A	#N/A	-1.60311	0.000153964
Q15276	Q15276	Rab GTPase-binding effector protein 1	RABEP1	-0.0980085	0.636013	-0.198356	0.399911	-0.80438	0.017063	-0.435209	0.16455	-0.790291	0.00192962
Q8TDX7	Q8TDX7	Serine/threonine-protein kinase Nek7	NEK7	-0.142954	0.640715	-0.119827	0.604422	0.478636	0.0636409	0.527272	0.0534801	0.733628	0.00826165
P22392	P22392	Nucleoside diphosphate kinase B	NME2	0.132396	0.642291	0.071825	0.78826	0.425584	0.0759602	0.547674	0.0399667	0.702221	0.0096365
O15143	O15143	Actin-related protein 2/3 complex subunit 1B	ARPC1B	0.0734617	0.647834	0.180465	0.269184	0.439963	0.0121454	0.387868	0.0131923	0.405558	0.0072269
P84085	P84085	ADP-ribosylation factor 5	ARF5	-0.277711	0.660727	0.377285	0.491415	1.04965	0.0325633	1.09808	0.0492357	1.46601	0.00466524
Q9Y371	Q9Y371	Endophilin-B1	SH3GLB1	-0.112941	0.664072	0.136026	0.593439	-0.675294	0.0105014	-0.669094	0.0209961	-0.757345	0.00716685
Q14980	Q14980	Nuclear mitotic apparatus protein 1	NUMA1	0.0642085	0.677863	-0.0223292	0.877781	-0.430547	0.0132831	-0.386248	0.0501449	-0.587845	0.0021374
Q14697	Q14697	Neutral alpha-glucosidase AB	GANAB	0.0584083	0.677902	0.240312	0.119434	0.412552	0.0112006	0.344967	0.0512944	0.441457	0.00267466
O00330	O00330	Pyruvate dehydrogenase protein X component, mitochondrial	PDHX	-0.108992	0.679061	0.0304068	0.894871	-0.539897	0.0128576	-0.469287	0.0690027	-0.726209	0.00343402
P00338	P00338;Q9BYZ2	L-lactate dehydrogenase A chain	LDHA	-0.103454	0.687354	-0.00600822	0.980709	0.53203	0.0141832	0.554095	0.0259718	0.636276	0.00398486
Q8N5A5	Q8N5A5;V9GY48	Zinc finger CCCH-type with G patch domain-containing protein	ZGPAT	-0.0713841	0.692271	-0.00364473	0.978798	#N/A	#N/A	-0.191325	0.141908	-0.730306	0.000879352
P48735	P48735	Isocitrate dehydrogenase [NADP], mitochondrial	IDH2	-0.0999515	0.705214	0.0124008	0.954316	0.453097	0.0291866	0.255521	0.281172	0.552151	0.00943112
O75312	O75312	Zinc finger protein ZPR1	ZPR1	-0.0651843	0.705898	-0.132591	0.521464	-0.232743	0.312473	-0.310422	0.130638	-0.613924	0.00769583
Q9BTL3	Q9BTL3	RNMT-activating mini protein	FAM103A1	-0.102282	0.708595	-0.452539	0.0235575	-0.782714	0.017008	-0.516384	0.0930856	-0.718445	0.00791796
Q02083	Q02083	N-acylethanolamine-hydrolyzing acid amidase;N-acylethanolamine-hydrolyzing acid amidase subunit alpha;N-acylethanolamine-hydrolyzing acid amidase subunit beta	NAAA	0.154653	0.713726	-0.0552672	0.894296	1.34019	0.060646	1.47914	0.0229929	1.65009	0.00515676
P18583	P18583	Protein SON	SON	-0.0662013	0.714002	-0.0547569	0.767048	-0.381478	0.0164526	-0.295637	0.160351	-0.617054	0.00149193
Q7Z417	Q7Z417	Nuclear fragile X mental retardation-interacting protein 2	NUFIP2	-0.170121	0.716383	-0.0492163	0.909989	#N/A	#N/A	-1.08062	0.0163286	-1.47781	0.0049315
Q6ZSZ5	Q6ZSZ5;A0A087WZG4	Rho guanine nucleotide exchange factor 18	ARHGEF18	0.0759075	0.738153	0.0278337	0.867648	-0.306648	0.0826256	-0.249644	0.19981	-0.584932	0.0055218
Q01105	Q01105;P0DME0	Protein SET;Protein SETSIP	SET;SETSIP	-0.05893	0.740807	0.0533006	0.791745	-0.523538	0.0172402	-0.44874	0.0830752	-0.556993	0.00817003
Q96I24	Q96I24	Far upstream element-binding protein 3	FUBP3	-0.0531014	0.74371	0.0895044	0.551131	-0.37953	0.0203631	-0.40138	0.0116499	-0.533372	0.00156218
P09914	P09914	Interferon-induced protein with tetratricopeptide repeats 1	IFIT1	0.372299	0.747042	-0.22845	0.657844	1.50309	0.0301886	1.65502	0.019315	2.24292	0.00140529
Q9Y6I9	Q9Y6I9	Testis-expressed sequence 264 protein	TEX264	0.140002	0.749619	-0.20035	0.693156	#N/A	#N/A	#N/A	#N/A	-2.96218	1.68037e-07
Q06830	Q06830	Peroxiredoxin-1	PRDX1	-0.0432293	0.75703	-0.026227	0.848464	0.161965	0.209431	0.501614	0.0397091	0.395905	0.00604505
P22626	P22626	Heterogeneous nuclear ribonucleoproteins A2/B1	HNRNPA2B1	-0.061772	0.757518	0.0227333	0.90163	-0.473266	0.0172915	-0.327164	0.08278	-0.647933	0.00291457
Q92538	Q92538	Golgi-specific brefeldin A-resistance guanine nucleotide exchange factor 1	GBF1	-0.0391213	0.768614	0.137435	0.248691	-0.326803	0.0664609	-0.555176	0.0382896	-0.469625	0.00554943
Q13151	Q13151	Heterogeneous nuclear ribonucleoprotein A0	HNRNPA0	-0.0420988	0.774027	0.179827	0.270841	-0.368735	0.0248757	-0.289948	0.123437	-0.525359	0.00234778
P50579	P50579	Methionine aminopeptidase 2	METAP2	-0.0332469	0.779064	0.00508597	0.966429	-0.182313	0.272916	-0.307508	0.0285615	-0.400608	0.00602038
P20700	P20700	Lamin-B1	LMNB1	-0.0238905	0.789047	0.0436085	0.661871	-0.360044	0.0162022	-0.307959	0.0589759	-0.39317	0.00544143
Q2TAY7	Q2TAY7	WD40 repeat-containing protein SMU1;WD40 repeat-containing protein SMU1, N-terminally processed	SMU1	0.0415139	0.797329	0.0300896	0.898508	0.481474	0.0108425	0.308227	0.043943	0.463416	0.008622
P35236	P35236	Tyrosine-protein phosphatase non-receptor type 7	PTPN7	-0.0701312	0.798083	-0.0622226	0.83317	#N/A	#N/A	#N/A	#N/A	-2.22982	1.00195e-05
Q9NP81	Q9NP81	Serine--tRNA ligase, mitochondrial	SARS2	0.0540236	0.806704	-0.0546699	0.85146	-0.570268	0.0160813	-0.539244	0.0116617	-1.07233	0.00143815
P16219	P16219	Short-chain specific acyl-CoA dehydrogenase, mitochondrial	ACADS	0.0603853	0.808466	-0.216812	0.549309	0.506594	0.0139924	0.521011	0.0132493	0.639207	0.00531632
P55265	P55265	Double-stranded RNA-specific adenosine deaminase	ADAR	-0.0351871	0.809079	0.024203	0.856683	-0.507895	0.0115636	-0.543171	0.0194174	-0.433301	0.00682901
Q15057	Q15057;Q96P50	Arf-GAP with coiled-coil, ANK repeat and PH domain-containing protein 2	ACAP2	-0.0280478	0.816864	-0.00607767	0.954637	-0.363182	0.0191727	-0.307566	0.0308272	-0.403843	0.00798109
Q6Y7W6	Q6Y7W6	PERQ amino acid-rich with GYF domain-containing protein 2	GIGYF2	-0.0400738	0.832047	0.0591918	0.76282	-0.625144	0.0176092	-0.555107	0.0138175	-0.822538	0.000970095
P13612	P13612	Integrin alpha-4	ITGA4	-0.0713263	0.834052	-0.214696	0.51104	0.780859	0.0651444	1.06201	0.0191306	0.984141	0.00520682
P60174	P60174	Triosephosphate isomerase	TPI1	0.0311189	0.838491	-0.113091	0.385797	0.326226	0.013982	0.331183	0.228632	0.500211	0.00115277
Q8TCC3	Q8TCC3	39S ribosomal protein L30, mitochondrial	MRPL30	0.0574696	0.838657	0.00954343	0.964452	-0.65892	0.013182	-0.59711	0.0100629	-0.843148	0.00244471
P62312	P62312	U6 snRNA-associated Sm-like protein LSm6	LSM6	-0.047832	0.839202	-0.234516	0.461332	0.70314	0.0139478	0.58615	0.025718	0.991102	0.00788498
Q70E73	Q70E73	Ras-associated and pleckstrin homology domains-containing protein 1	RAPH1	0.0450513	0.844085	-0.0604345	0.784267	-0.445238	0.0413084	-0.659714	0.0376217	-0.715445	0.00754407
Q5JTD0	Q5JTD0	Tight junction-associated protein 1	TJAP1	0.0414339	0.848911	-0.143083	0.390053	-0.339866	0.0278664	-0.755597	0.0172909	-1.04913	0.000133433
O15371	O15371	Eukaryotic translation initiation factor 3 subunit D	EIF3D	0.0228889	0.850119	0.0386091	0.765359	-0.132398	0.240044	-0.247985	0.0385435	-0.430654	0.00315473
Q9Y314	Q9Y314	Nitric oxide synthase-interacting protein	NOSIP	-0.0527028	0.851572	-0.14357	0.540695	-0.521496	0.0280296	-0.306751	0.332035	-0.963574	0.00373665
Q13283	Q13283	Ras GTPase-activating protein-binding protein 1	G3BP1	0.0214922	0.853028	0.0616543	0.621788	-0.276329	0.0132578	-0.351937	0.0105681	-0.416091	0.00387687
Q14103	Q14103	Heterogeneous nuclear ribonucleoprotein D0	HNRNPD	-0.0311689	0.859477	0.0688623	0.646536	-0.562653	0.0157701	-0.445952	0.0450873	-0.71502	0.00346005
P78362	P78362;Q9UPE1	SRSF protein kinase 2;SRSF protein kinase 2 N-terminal;SRSF protein kinase 2 C-terminal	SRPK2	-0.0428295	0.86803	-0.0808798	0.643107	-0.550848	0.0419104	-0.536618	0.01952	-0.766565	0.0024129
Q9GZS3	Q9GZS3	WD repeat-containing protein 61;WD repeat-containing protein 61, N-terminally processed	WDR61	0.0560295	0.870199	-0.405199	0.17683	0.644187	0.0390263	0.680856	0.0699445	0.851169	0.00927307
O75940	O75940	Survival of motor neuron-related-splicing factor 30	SMNDC1	-0.0477228	0.871976	-0.143896	0.574519	-1.08591	0.0333516	#N/A	#N/A	-1.22902	0.00723516
Q96MU7	Q96MU7	YTH domain-containing protein 1	YTHDC1	0.0552879	0.879074	0.234256	0.255361	#N/A	#N/A	#N/A	#N/A	-2.0201	3.93106e-06
Q9HCC0	Q9HCC0	Methylcrotonoyl-CoA carboxylase beta chain, mitochondrial	MCCC2	-0.0152385	0.879259	-0.00110353	0.992909	-0.416124	0.0208655	-0.386465	0.015383	-0.346867	0.00766115
P61604	P61604	10 kDa heat shock protein, mitochondrial	HSPE1	-0.0332445	0.889065	0.0524682	0.819429	-0.0646074	0.80048	0.477405	0.0597999	0.790456	0.00671387
P55010	P55010	Eukaryotic translation initiation factor 5	EIF5	0.0260553	0.892567	0.176385	0.480019	-0.458455	0.025491	-0.346399	0.061306	-0.533161	0.00397428
Q9Y6A5	Q9Y6A5	Transforming acidic coiled-coil-containing protein 3	TACC3	-0.0229452	0.892648	0.0180548	0.900745	-0.218346	0.0830161	-0.0354849	0.863236	-0.493588	0.00493575
Q86U42	Q86U42;A6NDY0	Polyadenylate-binding protein 2	PABPN1	0.0456729	0.896128	-0.341899	0.338216	-0.791942	0.0182303	-0.84114	0.0205466	-1.11606	0.00122287
O95298	O95298;E9PQ53	NADH dehydrogenase [ubiquinone] 1 subunit C2;NADH dehydrogenase [ubiquinone] 1 subunit C2, isoform 2	NDUFC2;NDUFC2-KCTD14	-0.0433398	0.915084	0.415507	0.184783	0.632928	0.0531397	0.633131	0.10505	1.29061	0.000415636
Q8N0X4	Q8N0X4	Citrate lyase subunit beta-like protein, mitochondrial	CLYBL	0.0507806	0.919747	0.511879	0.379449	#N/A	#N/A	-1.30496	0.0303094	-1.84182	0.00211082
Q14161	Q14161	ARF GTPase-activating protein GIT2	GIT2	0.01377	0.925103	0.0436052	0.754727	-0.258875	0.0510425	-0.377895	0.0437628	-0.406155	0.00596591
Q9P0J7	Q9P0J7	E3 ubiquitin-protein ligase KCMF1	KCMF1	0.0209201	0.927283	0.234417	0.396945	-0.441544	0.201447	-1.02715	0.0280366	-1.52094	7.34207e-05
Q92619	Q92619;REV__P12525;Q9UHQ7	Minor histocompatibility protein HA-1;Minor histocompatibility antigen HA-1	HMHA1	-0.00636833	0.942956	-0.0874715	0.361261	-0.271939	0.0227899	-0.273397	0.0200796	-0.467355	0.000148165
P21757	P21757	Macrophage scavenger receptor types I and II	MSR1	0.0191468	0.946645	0.0105544	0.956385	-0.479662	0.066343	-0.679267	0.0499254	-0.584395	0.0082247
O43583	O43583	Density-regulated protein	DENR	0.0207189	0.95311	-0.109995	0.737028	-0.819093	0.0804707	-1.15307	0.0105633	-1.26262	0.0017016
Q6NUK1	Q6NUK1	Calcium-binding mitochondrial carrier protein SCaMC-1	SLC25A24	0.0132845	0.955816	-0.0521084	0.823624	0.349526	0.0668646	0.0875218	0.732981	0.489637	0.00910574
Q96AE4	Q96AE4	Far upstream element-binding protein 1	FUBP1	-0.00930926	0.958527	0.119351	0.47611	-0.426257	0.0624519	-0.275501	0.146004	-0.581001	0.00504947
Q15814	Q15814	Tubulin-specific chaperone C	TBCC	0.0292475	0.960297	0.650897	0.20444	#N/A	#N/A	#N/A	#N/A	-3.36667	1.44401e-05
Q16611	Q16611	Bcl-2 homologous antagonist/killer	BAK1	0.015022	0.966659	#N/A	#N/A	-0.110539	0.714236	-0.0760215	0.818974	0.567935	0.00432592
P61289	P61289	Proteasome activator complex subunit 3	PSME3	0.0100485	0.974978	0.0744572	0.790803	0.585379	0.0200374	0.589473	0.0171559	0.69873	0.00974378
O14964	O14964	Hepatocyte growth factor-regulated tyrosine kinase substrate	HGS	-0.00304405	0.980453	-0.0650692	0.624843	-0.426592	0.0196546	-0.419107	0.0112577	-0.525028	0.0025501
O14786	O14786	Neuropilin-1	NRP1	0.00507255	0.985322	0.173199	0.535749	-0.864711	0.0211797	-0.827754	0.0427249	-1.14649	0.00771253
P09668	P09668	Pro-cathepsin H;Cathepsin H mini chain;Cathepsin H;Cathepsin H heavy chain;Cathepsin H light chain	CTSH	0.00469201	0.98763	0.0913908	0.780684	0.874488	0.0313631	0.765308	0.0648827	1.13546	0.00331244
Q96JM3	Q96JM3	Chromosome alignment-maintaining phosphoprotein 1	CHAMP1	-0.00208371	0.99266	-0.0825661	0.68838	-0.649039	0.027979	-0.50849	0.0467018	-0.873153	0.00483055
P83111	P83111	Serine beta-lactamase-like protein LACTB, mitochondrial	LACTB	0.00108617	0.994203	-0.0541381	0.749241	0.465895	0.0111519	0.397721	0.0458079	0.531928	0.00342184
P52272	P52272	Heterogeneous nuclear ribonucleoprotein M	HNRNPM	0.000720145	0.997234	0.0539439	0.811024	-0.333337	0.0579942	-0.344611	0.0425319	-0.548591	0.00760515
Q8NBQ5	Q8NBQ5	Estradiol 17-beta-dehydrogenase 11	HSD17B11	#N/A	#N/A	0.506909	0.484194	1.04779	0.052375	1.30346	0.0313565	1.52146	0.00911628
Q8WWW0	Q8WWW0;REV__Q9UPR6;Q155Q3	Ras association domain-containing protein 5	RASSF5	#N/A	#N/A	#N/A	#N/A	0.936351	0.0132988	#N/A	#N/A	1.09884	0.00158349
Q2VPB7	Q2VPB7	AP-5 complex subunit beta-1	AP5B1	#N/A	#N/A	#N/A	#N/A	0.897677	0.0351948	0.990043	0.0288079	1.33843	0.0022363
P84243	P84243	Histone H3.3	H3F3A	#N/A	#N/A	#N/A	#N/A	2.23369	0.0646939	#N/A	#N/A	3.96249	0.00785329
Q8WUF8	Q8WUF8	Protein FAM172A	FAM172A	#N/A	#N/A	#N/A	#N/A	-0.461543	0.0868813	#N/A	#N/A	-0.678921	0.00280452
Q8N9N2	Q8N9N2	Activating signal cointegrator 1 complex subunit 1	ASCC1	#N/A	#N/A	#N/A	#N/A	#N/A	#N/A	0.592042	0.0200457	0.770173	0.00331034
P02654	P02654	Apolipoprotein C-I;Truncated apolipoprotein C-I	APOC1	#N/A	#N/A	#N/A	#N/A	#N/A	#N/A	1.57831	0.0507009	1.85338	0.00502274
P61599	P61599	N-alpha-acetyltransferase 20	NAA20	#N/A	#N/A	#N/A	#N/A	#N/A	#N/A	#N/A	#N/A	1.92828	1.15723e-07
Q9GZQ8	Q9GZQ8;A6NCE7;Q9H492	Microtubule-associated proteins 1A/1B light chain 3B;Microtubule-associated proteins 1A/1B light chain 3 beta 2;Microtubule-associated proteins 1A/1B light chain 3A	MAP1LC3B;MAP1LC3B2;MAP1LC3A	#N/A	#N/A	#N/A	#N/A	#N/A	#N/A	#N/A	#N/A	3.02482	4.24649e-06
Q9BT40	Q9BT40	Inositol polyphosphate 5-phosphatase K	INPP5K	#N/A	#N/A	#N/A	#N/A	#N/A	#N/A	#N/A	#N/A	1.54647	0.000173669
Q53S08	Q53S08;Q9H0N0	Ras-related protein Rab-6C	RAB6C	#N/A	#N/A	#N/A	#N/A	#N/A	#N/A	#N/A	#N/A	1.3763	0.00239408
Q96HW7	Q96HW7	Integrator complex subunit 4	INTS4	#N/A	#N/A	#N/A	#N/A	#N/A	#N/A	#N/A	#N/A	-1.20737	0.00381431
Q9P0V8	Q9P0V8	SLAM family member 8	SLAMF8	#N/A	#N/A	#N/A	#N/A	#N/A	#N/A	#N/A	#N/A	1.40526	0.00642051
Q9NUY8	Q9NUY8	TBC1 domain family member 23	TBC1D23	-0.547612	0.0126537	-0.264648	0.330818	0.153369	0.523636	-0.251532	0.212351	0.0166112	0.939295
Q9Y6A4	Q9Y6A4	Cilia- and flagella-associated protein 20	CFAP20	-0.688188	0.0159524	-0.558881	0.0572699	-0.23767	0.128559	-0.185966	0.416097	0.00498505	0.986387
Q8TBC4	Q8TBC4	NEDD8-activating enzyme E1 catalytic subunit	UBA3	0.629488	0.0167284	0.249245	0.436634	0.792517	0.0110334	0.467561	0.0432404	0.794366	0.0263648
Q9NRS6	Q9NRS6	Sorting nexin-15	SNX15	0.438395	0.0193713	-0.00747725	0.974867	#N/A	#N/A	-0.446093	0.0892677	-0.509096	0.082348
Q8IZL8	Q8IZL8	Proline-, glutamic acid- and leucine-rich protein 1	PELP1	-0.348997	0.0211868	-0.143246	0.432125	-0.108881	0.723042	-0.113881	0.554384	-0.350806	0.0364888
Q7RTN6	Q7RTN6	STE20-related kinase adapter protein alpha	STRADA	-0.541551	0.0228883	0.0168427	0.943756	-0.0028539	0.986294	#N/A	#N/A	-0.163036	0.392632
Q9UNL2	Q9UNL2	Translocon-associated protein subunit gamma	SSR3	1.71396	0.0232051	#N/A	#N/A	1.13357	0.0672808	1.05557	0.0528701	0.786754	0.226922
Q9NRY5	Q9NRY5	Protein FAM114A2	FAM114A2	-0.237803	0.0260696	-0.255395	0.240806	-0.15643	0.211957	-0.294903	0.0625658	-0.178222	0.390259
P53355	P53355	Death-associated protein kinase 1	DAPK1	0.20817	0.0308349	#N/A	#N/A	0.300944	0.0842791	0.512927	0.0445869	0.442787	0.0577532
Q9Y6E0	Q9Y6E0	Serine/threonine-protein kinase 24;Serine/threonine-protein kinase 24 36 kDa subunit;Serine/threonine-protein kinase 24 12 kDa subunit	STK24	-0.356498	0.0316507	0.0712856	0.682017	0.212293	0.186458	-0.0490404	0.787767	-0.21141	0.107832
Q5VU43	Q5VU43	Myomegalin	PDE4DIP	-0.312292	0.0320727	0.190454	0.538564	0.190557	0.50231	0.332838	0.245268	-0.00757738	0.975419
Q92769	Q92769	Histone deacetylase 2	HDAC2	-0.493069	0.0321393	-0.278857	0.380918	-0.109068	0.588132	-0.263992	0.211644	-0.0737226	0.733344
Q4V328	Q4V328;REV__Q9BUQ8	GRIP1-associated protein 1	GRIPAP1	0.292116	0.0321923	0.213807	0.107138	0.188777	0.154151	0.277447	0.126159	0.105807	0.428348
Q9H2K8	Q9H2K8	Serine/threonine-protein kinase TAO3	TAOK3	0.229622	0.0370079	0.208942	0.128704	-0.0763032	0.475303	-0.134673	0.372028	-0.187589	0.164352
Q53GS9	Q53GS9	U4/U6.U5 tri-snRNP-associated protein 2	USP39	-0.577685	0.0404186	-0.150877	0.542462	0.0891844	0.721896	0.418112	0.098633	0.456748	0.063784
Q8WUA7	Q8WUA7	TBC1 domain family member 22A	TBC1D22A	-0.289292	0.0428188	-0.255931	0.150859	-0.0134974	0.928736	-0.0366271	0.830466	-0.29986	0.0919463
Q15291	Q15291	Retinoblastoma-binding protein 5	RBBP5	-0.401123	0.0429884	-0.20689	0.379709	0.472375	0.0401267	0.0662569	0.789885	0.0638413	0.782658
O43776	O43776	Asparagine--tRNA ligase, cytoplasmic	NARS	-0.14882	0.0451531	-0.0533523	0.61055	-0.00605076	0.946689	-0.128232	0.149379	-0.0637883	0.551848
Q8TEA8	Q8TEA8	D-tyrosyl-tRNA(Tyr) deacylase 1	DTD1	-0.537094	0.0474126	-0.109259	0.745192	-0.00146904	0.99592	0.114865	0.728975	-0.0148665	0.957148
Q9Y5Q8	Q9Y5Q8;REV__Q0VAK6	General transcription factor 3C polypeptide 5	GTF3C5	-0.319993	0.050401	-0.114095	0.54037	#N/A	#N/A	#N/A	#N/A	-0.54222	0.0310256
Q15293	Q15293	Reticulocalbin-1	RCN1	0.181882	0.0506775	0.172037	0.411876	-0.341403	0.158377	-0.0609811	0.806303	-0.172037	0.453103
P43403	P43403	Tyrosine-protein kinase ZAP-70	ZAP70	-0.904341	0.0508481	-0.263105	0.53431	0.00259604	0.993373	-0.172684	0.594589	-0.214524	0.657474
Q9HB90	Q9HB90;Q9NQL2	Ras-related GTP-binding protein C;Ras-related GTP-binding protein D	RRAGC;RRAGD	-0.395079	0.0508617	-0.268938	0.362773	0.496867	0.0736843	0.324475	0.120771	0.0869031	0.714125
Q9HCG8	Q9HCG8	Pre-mRNA-splicing factor CWC22 homolog	CWC22	0.348998	0.0532982	0.481022	0.0637345	0.048698	0.756146	-0.053026	0.819381	0.0243361	0.886067
Q96QC0	Q96QC0	Serine/threonine-protein phosphatase 1 regulatory subunit 10	PPP1R10	0.314644	0.0549256	0.296883	0.140522	#N/A	#N/A	-0.147924	0.375271	-0.150185	0.434006
P30086	P30086	Phosphatidylethanolamine-binding protein 1;Hippocampal cholinergic neurostimulating peptide	PEBP1	-0.353042	0.0571462	-0.186203	0.290235	0.142988	0.351591	0.477076	0.0525066	0.192309	0.334625
P78330	P78330	Phosphoserine phosphatase	PSPH	-0.919981	0.0573069	-0.267226	0.569652	-1.00539	0.0398932	-1.0556	0.0419436	-0.242126	0.56945
Q13162	Q13162	Peroxiredoxin-4	PRDX4	0.291787	0.059966	0.171976	0.345099	0.397159	0.103598	0.454214	0.0856758	0.615357	0.0105831
Q9Y2D5	Q9Y2D5	A-kinase anchor protein 2	AKAP2	0.529871	0.0605894	0.278942	0.317314	-0.248257	0.374303	-0.0954191	0.813753	-0.33295	0.310928
Q68E01	Q68E01	Integrator complex subunit 3	INTS3	-0.400902	0.0635225	-0.157513	0.547802	-0.421674	0.0240118	-0.292809	0.145021	-0.460099	0.016887
P33176	P33176;Q12840	Kinesin-1 heavy chain	KIF5B	0.166759	0.0665838	0.116116	0.252966	-0.245281	0.0201868	-0.239277	0.0346963	-0.213341	0.0228174
Q9NUQ8	Q9NUQ8	ATP-binding cassette sub-family F member 3	ABCF3	-0.35604	0.0700905	0.132535	0.616945	-0.172438	0.193383	0.0011996	0.992626	-0.0608861	0.592619
Q69YN2	Q69YN2	CWF19-like protein 1	CWF19L1	-0.520182	0.0705335	-0.238004	0.396918	0.674207	0.025971	0.0428943	0.896249	-0.0226842	0.933835
Q6ZMZ3	Q6ZMZ3	Nesprin-3	SYNE3	1.07295	0.0716275	-0.187002	0.618385	#N/A	#N/A	#N/A	#N/A	-0.556498	0.114429
P55072	P55072	Transitional endoplasmic reticulum ATPase	VCP	0.203031	0.071997	0.204531	0.102987	0.0886098	0.475711	-0.0445718	0.714053	-0.0962249	0.458775
Q06187	Q06187;P29317;P29320;P54760;Q15375;P54753;P29322;P54756	Tyrosine-protein kinase BTK	BTK	0.381492	0.0752038	0.342357	0.128129	0.473534	0.0364947	0.18472	0.588451	0.520977	0.0384502
Q9H5N1	Q9H5N1	Rab GTPase-binding effector protein 2	RABEP2	0.399956	0.0778527	0.25367	0.289221	-0.551583	0.0454369	-0.19926	0.396343	0.454613	0.184209
Q5T653	Q5T653	39S ribosomal protein L2, mitochondrial	MRPL2	0.74194	0.0780857	#N/A	#N/A	-0.164467	0.544928	-0.359154	0.156765	0.270132	0.543888
P49441	P49441	Inositol polyphosphate 1-phosphatase	INPP1	-0.605841	0.0791274	-0.177718	0.625474	0.231063	0.453105	0.0102273	0.973709	0.172998	0.600552
P46459	P46459	Vesicle-fusing ATPase	NSF	0.272108	0.0827048	0.176476	0.282283	0.402933	0.0100939	0.281636	0.161593	0.382959	0.025782
Q9UKX7	Q9UKX7	Nuclear pore complex protein Nup50	NUP50	-0.383501	0.0837742	-0.357498	0.0569625	-0.426785	0.0373172	-0.177426	0.441291	-0.393218	0.04188
Q9H0J9	Q9H0J9	Poly [ADP-ribose] polymerase 12	PARP12	0.342616	0.0844333	0.470753	0.184912	0.263257	0.163919	0.338604	0.0726069	0.364572	0.0232002
Q9HD34	Q9HD34	LYR motif-containing protein 4	LYRM4	-0.281453	0.0849133	-0.288147	0.297086	-0.114234	0.560058	-0.0303195	0.870714	0.146187	0.686367
P68400	P68400;Q8NEV1;P12532;P17540	Casein kinase II subunit alpha;Casein kinase II subunit alpha 3	CSNK2A1;CSNK2A3	-0.36193	0.0870966	-0.110421	0.604784	0.191973	0.182908	0.252332	0.0396653	0.0663373	0.650688
Q9HD33	Q9HD33	39S ribosomal protein L47, mitochondrial	MRPL47	0.618755	0.0888846	-0.266142	0.254489	-0.216421	0.370295	0.189668	0.483946	-0.0730174	0.819047
O43684	O43684	Mitotic checkpoint protein BUB3	BUB3	-0.255294	0.093794	-0.0666678	0.638677	0.202127	0.150508	0.38548	0.0704236	0.173874	0.414654
Q8WUD4	Q8WUD4	Coiled-coil domain-containing protein 12	CCDC12	-0.635012	0.0955329	#N/A	#N/A	#N/A	#N/A	#N/A	#N/A	#N/A	#N/A
Q9H4L5	Q9H4L5	Oxysterol-binding protein-related protein 3	OSBPL3	-0.140368	0.0958431	-0.0846329	0.496103	0.162944	0.0995465	0.137936	0.221538	#N/A	#N/A
O43299	O43299	AP-5 complex subunit zeta-1	AP5Z1	0.104683	0.0967628	-0.0519828	0.661544	-0.239703	0.0884366	-0.278577	0.140493	-0.308694	0.199676
O00267	O00267	Transcription elongation factor SPT5	SUPT5H	0.165792	0.0979237	0.0975935	0.639542	0.262654	0.103766	0.161931	0.307331	0.0919569	0.641912
Q9P289	Q9P289	Serine/threonine-protein kinase 26	STK26	-0.37607	0.0989752	0.106081	0.741145	#N/A	#N/A	0.29689	0.444344	0.310494	0.464903
Q13616	Q13616	Cullin-1	CUL1	-0.416984	0.0998982	-0.0153648	0.95715	0.231413	0.266701	0.297604	0.269586	0.29923	0.243377
P36871	P36871	Phosphoglucomutase-1	PGM1	-0.273884	0.102248	-0.23498	0.27348	0.0788733	0.686627	0.00303912	0.986556	-0.0393337	0.844989
O94915	O94915	Protein furry homolog-like	FRYL	-0.179736	0.104612	0.0448855	0.831593	0.227255	0.224214	-0.078747	0.822768	0.236129	0.265562
Q9Y6M9	Q9Y6M9	NADH dehydrogenase [ubiquinone] 1 beta subcomplex subunit 9	NDUFB9	-0.432501	0.105413	0.0448057	0.821465	0.290902	0.114429	0.464171	0.0170513	0.34053	0.0782383
Q13243	Q13243	Serine/arginine-rich splicing factor 5	SRSF5	0.244107	0.106423	0.340936	0.029734	-0.122257	0.459425	0.106457	0.688628	-0.12289	0.452959
P54819	P54819	Adenylate kinase 2, mitochondrial;Adenylate kinase 2, mitochondrial, N-terminally processed	AK2	0.239007	0.106908	0.155572	0.46502	-0.177925	0.348223	-0.0766531	0.655673	-0.127079	0.458749
Q96JJ3	Q96JJ3	Engulfment and cell motility protein 2	ELMO2	0.252661	0.10713	0.375695	0.0903267	0.388323	0.0907125	0.046577	0.841918	0.356463	0.108919
P53992	P53992	Protein transport protein Sec24C	SEC24C	0.301198	0.107778	0.036501	0.850617	0.426101	0.0339707	0.390178	0.0522607	0.428679	0.0426774
Q13618	Q13618	Cullin-3	CUL3	-0.231446	0.108366	-0.269207	0.0414512	-0.205479	0.216526	-0.111971	0.611568	-0.282934	0.102019
O14744	O14744	Protein arginine N-methyltransferase 5;Protein arginine N-methyltransferase 5, N-terminally processed	PRMT5	-0.251666	0.110213	-0.00640984	0.964171	-0.166214	0.566216	-0.126865	0.487415	-0.0872783	0.762189
Q5JTH9	Q5JTH9	RRP12-like protein	RRP12	0.501803	0.110254	#N/A	#N/A	-0.103101	0.341599	0.45405	0.0862505	#N/A	#N/A
O43447	O43447	Peptidyl-prolyl cis-trans isomerase H	PPIH	-0.473933	0.110333	-0.332332	0.230789	-0.153143	0.500784	0.38268	0.125996	0.295091	0.206081
P27635	P27635;Q96L21	60S ribosomal protein L10	RPL10	-0.510659	0.112633	-0.471676	0.0261876	-0.487311	0.0219229	-0.218055	0.245025	-0.202682	0.478467
Q14141	Q14141	Septin-6	6-Sep	-0.337979	0.115481	-0.137985	0.59096	-0.324114	0.209073	-0.175815	0.524817	-0.453626	0.0779737
Q99543	Q99543	DnaJ homolog subfamily C member 2;DnaJ homolog subfamily C member 2, N-terminally processed	DNAJC2	0.157899	0.115984	#N/A	#N/A	#N/A	#N/A	#N/A	#N/A	#N/A	#N/A
O14562	O14562	Ubiquitin domain-containing protein UBFD1	UBFD1	0.135566	0.116687	#N/A	#N/A	#N/A	#N/A	#N/A	#N/A	0.278734	0.0158938
P29083	P29083	General transcription factor IIE subunit 1	GTF2E1	0.415013	0.118447	0.228597	0.447535	0.286232	0.217524	0.122948	0.53891	-0.00554622	0.984175
P51532	P51532	Transcription activator BRG1	SMARCA4	0.378697	0.120071	0.229179	0.167565	#N/A	#N/A	#N/A	#N/A	-0.309659	0.237324
O95394	O95394	Phosphoacetylglucosamine mutase	PGM3	-0.174392	0.122603	0.0320699	0.798498	0.0517421	0.6421	-0.164335	0.29078	-0.10131	0.346739
Q6UW02	Q6UW02	Cytochrome P450 20A1	CYP20A1	0.669329	0.123833	0.354032	0.285627	-0.559888	0.094543	-0.311552	0.319378	-0.233491	0.544054
P06493	P06493	Cyclin-dependent kinase 1	CDK1	-0.30453	0.12694	0.10787	0.616489	-0.399823	0.23003	-0.394205	0.26723	-0.238193	0.508332
Q13595	Q13595	Transformer-2 protein homolog alpha	TRA2A	-0.343193	0.128469	-0.322945	0.1925	0.0655449	0.73398	0.187166	0.506918	-0.151773	0.570758
Q01844	Q01844	RNA-binding protein EWS	EWSR1	0.486228	0.130271	0.149329	0.614185	-0.756341	0.0318476	-0.815205	0.0176733	-0.805999	0.0428717
Q8IYM9	Q8IYM9	E3 ubiquitin-protein ligase TRIM22	TRIM22	0.413932	0.131148	-0.109685	0.694953	0.0576238	0.739138	0.0503529	0.820928	0.0526419	0.795879
Q92835	Q92835;Q7Z7G1	Phosphatidylinositol 3,4,5-trisphosphate 5-phosphatase 1	INPP5D	-0.184245	0.131989	-0.184065	0.170834	0.114827	0.323011	0.139741	0.176869	0.171455	0.103906
Q92556	Q92556	Engulfment and cell motility protein 1	ELMO1	0.140891	0.132366	0.315799	0.0746659	0.114189	0.260496	0.264415	0.0837798	0.220488	0.342157
Q9ULA0	Q9ULA0	Aspartyl aminopeptidase	DNPEP	-0.271235	0.133059	-0.0163185	0.921266	0.417048	0.0329861	0.176888	0.38322	0.174152	0.22717
Q9BZK7	Q9BZK7;O60907;Q9BQ87	F-box-like/WD repeat-containing protein TBL1XR1	TBL1XR1	-0.264171	0.133862	-0.191236	0.520165	0.361748	0.0381647	0.498468	0.0248827	0.358511	0.101829
P62750	P62750	60S ribosomal protein L23a	RPL23A	0.491114	0.134359	-0.122702	0.768653	-0.759471	0.0367012	-0.422545	0.177778	-0.716638	0.0524423
O15126	O15126	Secretory carrier-associated membrane protein 1	SCAMP1	-0.567162	0.135941	-0.188166	0.607997	#N/A	#N/A	#N/A	#N/A	#N/A	#N/A
O60645	O60645	Exocyst complex component 3	EXOC3	-0.222937	0.13991	-0.0232512	0.856487	-0.208133	0.221232	-0.133638	0.314245	-0.438853	0.0233642
Q8WZ82	Q8WZ82	Ovarian cancer-associated gene 2 protein	OVCA2	-0.602951	0.140648	-0.669366	0.0669233	-0.613284	0.112621	-0.796044	0.0597006	-0.883594	0.0289574
Q02878	Q02878	60S ribosomal protein L6	RPL6	-0.566912	0.140857	-0.659236	0.0650679	-1.00593	0.0172994	-0.653809	0.0202944	-0.52409	0.168131
Q9Y4K3	Q9Y4K3	TNF receptor-associated factor 6	TRAF6	0.232125	0.141285	-0.207776	0.346619	0.104899	0.539699	-0.106595	0.56583	0.00976972	0.961735
Q9Y3B8	Q9Y3B8	Oligoribonuclease, mitochondrial	REXO2	-0.304926	0.142602	-0.168258	0.505291	-0.428721	0.0818608	-0.1929	0.665571	-0.108474	0.628025
P27694	P27694	Replication protein A 70 kDa DNA-binding subunit;Replication protein A 70 kDa DNA-binding subunit, N-terminally processed	RPA1	-0.175851	0.144551	-0.156991	0.179962	-0.0122003	0.939795	-0.0977353	0.476615	-0.0462825	0.760908
Q99459	Q99459	Cell division cycle 5-like protein	CDC5L	0.355508	0.145069	-0.0415922	0.830728	-0.442637	0.0673734	-0.316953	0.151729	-0.525675	0.0144807
Q9H267	Q9H267	Vacuolar protein sorting-associated protein 33B	VPS33B	-0.36643	0.145128	-0.172518	0.558305	-0.134304	0.556497	-0.394406	0.154878	-0.0869262	0.711102
Q969X0	Q969X0	RILP-like protein 2	RILPL2	-0.450234	0.146751	-0.311115	0.284881	-0.391799	0.130331	-0.408509	0.295821	-0.576625	0.132319
P16104	P16104	Histone H2AX	H2AFX	-1.51998	0.146991	-0.29644	0.82472	0.805185	0.397118	0.418101	0.687333	0.105444	0.925992
P39019	P39019	40S ribosomal protein S19	RPS19	-0.195879	0.150544	-0.274816	0.084645	-0.348648	0.082371	-0.421953	0.0197274	-0.275651	0.110686
Q7Z460	Q7Z460	CLIP-associating protein 1	CLASP1	0.22706	0.152399	0.193006	0.133256	0.238383	0.0314281	0.341694	0.0620781	0.233953	0.158277
Q66K74	Q66K74	Microtubule-associated protein 1S;MAP1S heavy chain;MAP1S light chain	MAP1S	0.149361	0.152837	-0.13911	0.382639	0.151477	0.343766	0.184898	0.219008	0.0757755	0.624428
P11908	P11908	Ribose-phosphate pyrophosphokinase 2	PRPS2	-0.429155	0.152894	-0.179019	0.539105	0.12014	0.577299	0.0338557	0.889489	-0.0983265	0.655437
Q92890	Q92890	Ubiquitin fusion degradation protein 1 homolog	UFD1L	0.29863	0.15515	0.31072	0.137918	0.22131	0.245009	0.175542	0.399603	0.324193	0.0757956
P50135	P50135	Histamine N-methyltransferase	HNMT	-0.242867	0.157583	0.0404437	0.852174	-0.490411	0.0183539	-0.558379	0.0111272	-0.535574	0.0208936
Q14566	Q14566	DNA replication licensing factor MCM6	MCM6	-0.448219	0.158549	-0.0652497	0.83321	-0.229693	0.483126	-0.357206	0.147021	-0.254004	0.296831
P35610	P35610	Sterol O-acyltransferase 1	SOAT1	0.583002	0.15989	-0.288363	0.518133	-0.0690717	0.898564	0.514798	0.294233	0.0738198	0.882368
P27482	P27482	Calmodulin-like protein 3	CALML3	1.08877	0.160065	0.732611	0.364668	-0.811892	0.288695	#N/A	#N/A	-0.289357	0.699716
Q16891	Q16891	MICOS complex subunit MIC60	IMMT	0.126201	0.160711	0.0892324	0.507178	-0.0723212	0.599523	-0.115326	0.338113	-0.0602192	0.546098
P07305	P07305	Histone H1.0;Histone H1.0, N-terminally processed	H1F0	-0.551166	0.161734	-0.877353	0.025485	-0.880026	0.0537135	-0.868483	0.0497853	-0.739508	0.045682
Q9Y2X3	Q9Y2X3	Nucleolar protein 58	NOP58	-0.296336	0.164463	-0.445901	0.0126922	0.130585	0.414567	-0.23691	0.390409	-0.0721999	0.731788
Q96DM3	Q96DM3	Uncharacterized protein C18orf8	C18orf8	-0.615809	0.165171	-0.530974	0.304899	-0.39787	0.3901	-0.161539	0.702206	0.0952772	0.804876
P25440	P25440	Bromodomain-containing protein 2	BRD2	-0.199928	0.166641	-0.089189	0.554615	#N/A	#N/A	#N/A	#N/A	#N/A	#N/A
Q8NCN5	Q8NCN5	Pyruvate dehydrogenase phosphatase regulatory subunit, mitochondrial	PDPR	0.286392	0.167646	0.0532683	0.824317	0.580063	0.028612	0.222808	0.631794	0.614688	0.0125584
Q9NRX4	Q9NRX4	14 kDa phosphohistidine phosphatase	PHPT1	-0.38178	0.16798	-0.270309	0.305566	-0.198814	0.556541	0.314957	0.223728	0.481607	0.0851494
Q9BXK5	Q9BXK5	Bcl-2-like protein 13	BCL2L13	-0.875665	0.168449	0.335775	0.364661	0.21679	0.49545	0.220277	0.535957	0.236135	0.459405
P62241	P62241;REV__Q9NUN7	40S ribosomal protein S8	RPS8	-0.398301	0.169219	-0.559215	0.0450589	-0.212115	0.475524	-0.086621	0.796834	-0.0343084	0.917511
Q9Y4X5	Q9Y4X5	E3 ubiquitin-protein ligase ARIH1	ARIH1	-0.201202	0.170964	-0.136205	0.384451	0.0128181	0.919995	-0.0665604	0.691335	-0.0401888	0.710933
P48637	P48637	Glutathione synthetase	GSS	0.274352	0.171129	0.0921036	0.687565	0.0573104	0.79642	-0.269455	0.29841	-0.00412774	0.984595
Q9BRX2	Q9BRX2;REV__Q96JX3	Protein pelota homolog	PELO	0.26688	0.171468	0.0265301	0.884355	-0.302985	0.177939	-0.304297	0.109563	-0.328251	0.351777
Q15427	Q15427	Splicing factor 3B subunit 4	SF3B4	-0.320157	0.171491	-0.246496	0.269459	-0.126148	0.640702	0.0354244	0.922059	-0.57744	0.0831899
Q92615	Q92615	La-related protein 4B	LARP4B	0.191297	0.171842	-0.113338	0.590264	#N/A	#N/A	-0.217562	0.227292	0.0676837	0.700005
P62826	P62826	GTP-binding nuclear protein Ran	RAN	-0.323339	0.172906	-0.207051	0.252702	0.300921	0.116841	0.474233	0.0148887	0.385288	0.0508337
P39880	P39880	Homeobox protein cut-like 1	CUX1	0.416085	0.174389	#N/A	#N/A	-0.133378	0.503239	0.35454	0.108497	0.579845	0.0379552
P52888	P52888	Thimet oligopeptidase	THOP1	-0.384911	0.175582	-0.311279	0.218226	0.0162811	0.925253	-0.00326048	0.988867	-0.191687	0.467558
P50990	P50990	T-complex protein 1 subunit theta	CCT8	-0.135174	0.17573	-0.00418646	0.977261	-0.187278	0.0561654	-0.21387	0.0417026	-0.0338282	0.723316
Q6VY07	Q6VY07	Phosphofurin acidic cluster sorting protein 1	PACS1	-0.278354	0.175839	-0.300357	0.371325	0.57453	0.0207903	0.274277	0.305223	0.32664	0.228235
Q12849	Q12849	G-rich sequence factor 1	GRSF1	-0.35931	0.178888	-0.346869	0.285551	-0.10237	0.758371	-0.344333	0.128195	-0.360638	0.433416
Q8WUA2	Q8WUA2	Peptidyl-prolyl cis-trans isomerase-like 4	PPIL4	-0.251195	0.179197	-0.0561971	0.657801	-0.479353	0.0139506	-0.455838	0.0166486	#N/A	#N/A
O00399	O00399	Dynactin subunit 6	DCTN6	0.423412	0.182255	-0.00407323	0.992882	0.320958	0.304286	0.406053	0.211375	0.656404	0.0588539
Q9HBI0	Q9HBI0	Gamma-parvin	PARVG	0.519134	0.182891	0.469114	0.194248	0.952939	0.0141841	0.791318	0.0563408	0.707075	0.0986291
Q9BW92	Q9BW92	Threonine--tRNA ligase, mitochondrial	TARS2	-0.255266	0.183301	0.011469	0.947019	-0.206254	0.290279	-0.311372	0.0773985	-0.0294615	0.879949
P78406	P78406	mRNA export factor	RAE1	-0.191117	0.184777	-0.172634	0.313808	-0.226267	0.174939	-0.125846	0.335165	-0.276155	0.0967033
Q9BU02	Q9BU02	Thiamine-triphosphatase	THTPA	-0.399709	0.185398	-0.140573	0.45665	-0.416804	0.164203	#N/A	#N/A	#N/A	#N/A
Q7Z4Q2	Q7Z4Q2	HEAT repeat-containing protein 3	HEATR3	0.45171	0.185895	0.614129	0.0493783	0.312913	0.316426	0.414426	0.0760504	0.335228	0.385082
Q9Y5P4	Q9Y5P4	Collagen type IV alpha-3-binding protein	COL4A3BP	0.176281	0.185914	0.484817	0.0267435	0.0139025	0.906623	-0.0382767	0.766393	0.202467	0.179716
Q9UNP9	Q9UNP9	Peptidyl-prolyl cis-trans isomerase E	PPIE	-0.277748	0.186809	-0.247412	0.290857	#N/A	#N/A	#N/A	#N/A	-0.328408	0.14574
Q96L92	Q96L92	Sorting nexin-27	SNX27	-0.126876	0.188281	0.0587909	0.65305	0.155905	0.179793	0.0360676	0.754656	0.0317121	0.805441
Q92766	Q92766	Ras-responsive element-binding protein 1	RREB1	0.291174	0.189358	#N/A	#N/A	#N/A	#N/A	#N/A	#N/A	#N/A	#N/A
Q9NQT8	Q9NQT8	Kinesin-like protein KIF13B	KIF13B	0.128455	0.189817	0.150419	0.142865	0.091495	0.45974	-0.00625788	0.965851	-0.0394702	0.735616
Q8NBM8	Q8NBM8	Prenylcysteine oxidase-like	PCYOX1L	-0.371457	0.190754	-0.264594	0.513687	0.209759	0.594093	0.0367172	0.902761	0.38626	0.242187
Q13287	Q13287	N-myc-interactor	NMI	-0.53561	0.191477	-0.0113791	0.969008	0.198699	0.451274	0.397988	0.169305	0.28915	0.309886
P31751	P31751	RAC-beta serine/threonine-protein kinase	AKT2	-0.234205	0.191827	0.184855	0.320643	0.16884	0.345741	0.102818	0.553072	0.254178	0.349205
P82921	P82921	28S ribosomal protein S21, mitochondrial	MRPS21	0.410075	0.19224	#N/A	#N/A	0.690967	0.0213508	0.648238	0.0182565	0.602234	0.125478
Q9H019	Q9H019	Mitochondrial fission regulator 1-like	MTFR1L	0.323983	0.192315	0.0971569	0.748585	-0.237787	0.29487	-0.130537	0.546822	-0.435295	0.175527
Q14671	Q14671	Pumilio homolog 1	PUM1	0.294092	0.192724	0.224759	0.298875	0.0831814	0.637692	-0.00189464	0.99235	-0.0709477	0.729263
P62995	P62995	Transformer-2 protein homolog beta	TRA2B	0.243329	0.193219	0.142213	0.456631	0.351705	0.0326399	0.43912	0.0192432	0.0963777	0.713591
P54578	P54578;REV__O43704	Ubiquitin carboxyl-terminal hydrolase 14	USP14	-0.21932	0.194069	-0.114719	0.510869	-0.107515	0.267845	-0.109497	0.269937	-0.101333	0.504207
Q8N5K1	Q8N5K1	CDGSH iron-sulfur domain-containing protein 2	CISD2	-0.519531	0.194938	-1.26525	0.018264	-0.603633	0.102316	-0.488653	0.168513	-0.194217	0.596348
P61224	P61224;A0A0J9YXB3;A6NIZ1	Ras-related protein Rap-1b;Ras-related protein Rap-1b-like protein	RAP1B	-0.243551	0.195151	-0.360469	0.0274614	-0.065494	0.622117	0.0124854	0.945341	0.0130077	0.954719
P25311	P25311	Zinc-alpha-2-glycoprotein	AZGP1	-0.233421	0.195704	0.344328	0.54487	#N/A	#N/A	#N/A	#N/A	#N/A	#N/A
Q8NI60	Q8NI60	Atypical kinase ADCK3, mitochondrial	ADCK3	-0.383849	0.196141	-0.179647	0.59757	-0.388941	0.234282	-0.515185	0.154181	-0.345917	0.262412
Q8NCA5	Q8NCA5	Protein FAM98A	FAM98A	0.274473	0.19659	0.164837	0.579881	#N/A	#N/A	-0.147712	0.246099	-0.0820972	0.67127
O60763	O60763;REV__P09471;REV__Q5VZ89	General vesicular transport factor p115	USO1	0.19142	0.19692	0.221573	0.211905	0.0829195	0.605742	0.0963887	0.598321	0.0876446	0.599478
Q92597	Q92597	Protein NDRG1	NDRG1	0.253826	0.198869	0.139914	0.472311	-0.444225	0.0617908	-0.598688	0.056042	-0.295146	0.18468
Q5VT52	Q5VT52	Regulation of nuclear pre-mRNA domain-containing protein 2	RPRD2	0.184166	0.198998	0.169662	0.205436	0.275327	0.0283832	0.203147	0.201237	0.0111499	0.923808
P39023	P39023;Q92901	60S ribosomal protein L3	RPL3	-0.40878	0.200926	-0.617896	0.0177083	-0.223541	0.476567	-0.317379	0.198478	-0.0828595	0.783153
P49247	P49247	Ribose-5-phosphate isomerase	RPIA	0.449057	0.201852	0.224349	0.488988	0.864179	0.0281889	1.01328	0.0223312	0.701718	0.0437523
P20073	P20073	Annexin A7	ANXA7	0.192433	0.202968	0.00602489	0.968049	0.062138	0.720001	-0.014395	0.945795	-0.110373	0.611202
Q16778	Q16778	Histone H2B type 2-E	HIST2H2BE	-0.961703	0.203123	-0.648614	0.0125037	-0.044363	0.875506	0.271016	0.310599	0.27014	0.29204
P55081	P55081	Microfibrillar-associated protein 1	MFAP1	0.281573	0.204	0.286376	0.248096	-1.05291	0.0183983	-0.25386	0.236925	-0.6729	0.018278
Q6DN90	Q6DN90	IQ motif and SEC7 domain-containing protein 1	IQSEC1	0.19739	0.20433	0.147739	0.519182	0.464731	0.0108991	0.482449	0.011752	0.168948	0.394372
Q9Y697	Q9Y697;H0YGN5	Cysteine desulfurase, mitochondrial	NFS1	0.258732	0.206839	0.168295	0.301432	-0.54986	0.0123658	-0.454923	0.0327007	-0.309516	0.136986
P20132	P20132	L-serine dehydratase/L-threonine deaminase	SDS	1.02552	0.206966	0.120913	0.860257	0.549076	0.394855	0.861459	0.165746	1.09087	0.0864722
O15260	O15260	Surfeit locus protein 4	SURF4	0.506992	0.209109	-0.565151	0.201476	0.222181	0.530296	0.712883	0.0536838	0.49186	0.302836
Q01415	Q01415	N-acetylgalactosamine kinase	GALK2	0.177907	0.209478	-0.00225868	0.987303	-0.201744	0.620837	0.0792756	0.774194	0.195969	0.177494
P49756	P49756	RNA-binding protein 25	RBM25	0.212248	0.210691	0.270687	0.114748	-0.163168	0.261873	-0.232106	0.118148	-0.271954	0.0813689
C9JAW5	C9JAW5;Q9Y241;A8MV81	HIG1 domain family member 1A, mitochondrial	HIGD1A	-0.692406	0.21072	-0.172646	0.731657	-0.572171	0.402217	#N/A	#N/A	0.0269639	0.977095
Q12765	Q12765	Secernin-1	SCRN1	-0.61437	0.211455	0.156119	0.717122	-0.240324	0.491607	0.0618768	0.875438	-0.555041	0.228928
P78527	P78527	DNA-dependent protein kinase catalytic subunit	PRKDC	-0.134336	0.212315	-0.0687364	0.51388	0.30901	0.0104102	0.172707	0.530864	0.295333	0.172169
Q7LG56	Q7LG56	Ribonucleoside-diphosphate reductase subunit M2 B	RRM2B	0.245048	0.212983	0.284042	0.147588	-0.278346	0.0897605	-0.604375	0.0155274	-0.378415	0.0142987
Q9NVZ3	Q9NVZ3	Adaptin ear-binding coat-associated protein 2	NECAP2	0.16422	0.213253	-0.0054287	0.959832	-0.235399	0.0730475	0.0454711	0.79795	-0.0234785	0.901082
O43169	O43169	Cytochrome b5 type B	CYB5B	-0.488121	0.213291	-0.502349	0.0276523	0.0191496	0.948909	0.38183	0.121889	0.216021	0.56165
P08582	P08582	Melanotransferrin	MFI2	1.26777	0.213736	-0.278111	0.746446	#N/A	#N/A	-0.155517	0.736798	-1.13683	0.0564867
Q8NBJ5	Q8NBJ5	Procollagen galactosyltransferase 1	COLGALT1	0.174018	0.213958	0.221011	0.314398	0.343511	0.0983841	0.291509	0.0933103	0.331942	0.0837135
O75746	O75746	Calcium-binding mitochondrial carrier protein Aralar1	SLC25A12	-0.435856	0.214076	#N/A	#N/A	-0.462668	0.236789	-0.268316	0.405051	-0.335251	0.360169
P43007	P43007	Neutral amino acid transporter A	SLC1A4	-0.498448	0.214465	0.0180971	0.955448	-0.0583923	0.87731	-0.18047	0.522602	-0.303667	0.275039
Q13555	Q13555	Calcium/calmodulin-dependent protein kinase type II subunit gamma	CAMK2G	-0.216548	0.214925	-0.166838	0.323058	-0.277611	0.0948145	-0.181766	0.363179	-0.0767612	0.662597
Q8NCG7	Q8NCG7	Sn1-specific diacylglycerol lipase beta	DAGLB	0.552086	0.215253	0.397678	0.12527	0.468204	0.104985	0.329018	0.309237	0.298971	0.358313
Q9NQE9	Q9NQE9	Histidine triad nucleotide-binding protein 3	HINT3	-0.560253	0.216751	-0.54248	0.318496	-0.678172	0.0483268	-0.405359	0.282639	-0.621679	0.144372
P18754	P18754	Regulator of chromosome condensation	RCC1	0.238197	0.217192	-0.00662876	0.968498	0.125407	0.500181	0.263743	0.139167	0.374934	0.0931503
P78371	P78371	T-complex protein 1 subunit beta	CCT2	-0.193745	0.217669	0.0258092	0.871736	0.155155	0.153835	0.191669	0.117129	-0.0691231	0.527139
P26038	P26038	Moesin	MSN	0.151409	0.218941	0.253926	0.126148	-0.308441	0.0350827	-0.454574	0.0489152	-0.188942	0.245111
P49711	P49711;Q8NI51	Transcriptional repressor CTCF	CTCF	0.318704	0.219067	0.0345343	0.921725	-0.264284	0.352571	-0.656719	0.0312233	-0.401471	0.14243
O75368	O75368	SH3 domain-binding glutamic acid-rich-like protein	SH3BGRL	-0.203387	0.220293	-0.358021	0.030464	-0.113211	0.328739	0.0890158	0.463717	0.34571	0.0770191
Q5T6V5	Q5T6V5	UPF0553 protein C9orf64	C9orf64	0.420353	0.220786	0.155453	0.578862	0.399262	0.059367	0.594794	0.0215843	0.44104	0.0497982
Q6P1X6	Q6P1X6	UPF0598 protein C8orf82	C8orf82	0.485476	0.220908	0.594364	0.265858	0.0751351	0.842071	0.324198	0.418605	0.166783	0.630589
Q9NYB0	Q9NYB0	Telomeric repeat-binding factor 2-interacting protein 1	TERF2IP	-0.256665	0.221436	-0.221312	0.337426	#N/A	#N/A	-0.49297	0.0521091	#N/A	#N/A
Q9Y6Y0	Q9Y6Y0	Influenza virus NS1A-binding protein	IVNS1ABP	-0.329577	0.22184	-0.188305	0.398	-0.584676	0.0302337	-0.398411	0.169938	#N/A	#N/A
P62316	P62316	Small nuclear ribonucleoprotein Sm D2	SNRPD2	-0.28207	0.22294	-0.445405	0.0141064	-0.321528	0.111914	0.0102645	0.949977	0.0538484	0.832177
Q9P032	Q9P032;REV__Q8WXD0	NADH dehydrogenase [ubiquinone] 1 alpha subcomplex assembly factor 4	NDUFAF4	-0.27678	0.22336	-0.0317526	0.903412	-0.103051	0.614588	0.187491	0.626906	0.13477	0.723488
Q9UQ80	Q9UQ80;H0YIN7	Proliferation-associated protein 2G4	PA2G4	0.129931	0.224377	-0.0142859	0.905595	-0.169893	0.338877	-0.0943226	0.611783	-0.126889	0.35583
P33897	P33897	ATP-binding cassette sub-family D member 1	ABCD1	0.151441	0.224657	#N/A	#N/A	#N/A	#N/A	#N/A	#N/A	#N/A	#N/A
Q9Y5Z4	Q9Y5Z4	Heme-binding protein 2	HEBP2	-0.219218	0.225068	-0.391241	0.126712	0.0311005	0.852402	-0.00825624	0.980719	0.182813	0.390995
P52907	P52907	F-actin-capping protein subunit alpha-1	CAPZA1	0.264813	0.225663	0.0139465	0.950108	0.20066	0.369322	0.320706	0.140218	0.20806	0.346542
Q9BV38	Q9BV38	WD repeat-containing protein 18	WDR18	0.198725	0.225889	0.375688	0.0283888	-0.178274	0.307857	-0.0376241	0.879344	-0.00606858	0.976889
Q9BYJ9	Q9BYJ9	YTH domain-containing family protein 1	YTHDF1	0.323922	0.226798	-0.178664	0.409471	0.0163197	0.94369	-0.252038	0.269056	-0.10055	0.726665
Q15257	Q15257	Serine/threonine-protein phosphatase 2A activator	PPP2R4	-0.182619	0.227778	-0.0492869	0.794427	0.161554	0.285116	0.221771	0.21827	0.299146	0.08042
Q9UNS2	Q9UNS2	COP9 signalosome complex subunit 3	COPS3	-0.152155	0.228942	0.0825114	0.67367	0.375777	0.0328576	0.131704	0.397049	0.11415	0.643941
P51114	P51114	Fragile X mental retardation syndrome-related protein 1	FXR1	0.144982	0.229215	0.151388	0.269958	0.0487737	0.734907	0.0727713	0.563877	-0.0847135	0.4841
P41240	P41240	Tyrosine-protein kinase CSK	CSK	-0.145989	0.229791	-0.00890419	0.957918	0.13636	0.390931	-0.0691214	0.584982	0.00568512	0.978412
Q9NP97	Q9NP97;Q8TF09	Dynein light chain roadblock-type 1;Dynein light chain roadblock-type 2	DYNLRB1;DYNLRB2	0.23151	0.231093	0.07176	0.787082	0.276239	0.0622853	0.482568	0.0152182	0.650664	0.0130051
Q7L0Y3	Q7L0Y3	Mitochondrial ribonuclease P protein 1	TRMT10C	-0.48748	0.231299	0.0905517	0.840938	0.0102308	0.976762	0.094025	0.803105	0.0715	0.846976
Q9HAC8	Q9HAC8;Q8WUN7	Ubiquitin domain-containing protein 1	UBTD1	-0.562368	0.231845	-0.349905	0.387809	-1.12445	0.0529299	-0.691979	0.184198	-0.70469	0.241858
Q9P265	Q9P265	Disco-interacting protein 2 homolog B	DIP2B	-0.295448	0.231937	-0.0786117	0.708743	-0.0646252	0.733729	0.054287	0.821085	-0.121379	0.58888
P35579	P35579;REV__Q08AF3;Q9UKX3;P12882	Myosin-9	MYH9	0.190042	0.232077	0.195431	0.208396	-0.357267	0.0290574	-0.430393	0.0157449	-0.386752	0.0213007
Q16795	Q16795;H3BRM9	NADH dehydrogenase [ubiquinone] 1 alpha subcomplex subunit 9, mitochondrial	NDUFA9	0.765478	0.232893	0.0903679	0.917237	1.01376	0.112986	1.33602	0.0459843	1.02362	0.182697
Q6ZS17	Q6ZS17	Protein FAM65A	FAM65A	0.217299	0.233278	0.00727309	0.979057	-0.0369232	0.815383	-0.0549553	0.690603	-0.169439	0.282487
P00374	P00374;Q86XF0	Dihydrofolate reductase	DHFR	-0.33266	0.233669	-0.281345	0.463518	0.00644695	0.979388	0.03774	0.932054	0.221139	0.471401
Q6P3W7	Q6P3W7	SCY1-like protein 2	SCYL2	-0.407309	0.234396	-0.230647	0.420618	-0.1902	0.397684	-0.0840136	0.714325	-0.275239	0.399268
Q9Y6D6	Q9Y6D6	Brefeldin A-inhibited guanine nucleotide-exchange protein 1	ARFGEF1	0.264281	0.23532	0.181808	0.431905	0.115556	0.578991	0.0433667	0.871547	0.2618	0.232953
O00571	O00571;Q9NQI0	ATP-dependent RNA helicase DDX3X	DDX3X	0.16468	0.235505	0.185361	0.172734	0.0593922	0.657631	-0.0248619	0.885098	0.0832146	0.508791
Q9Y3D3	Q9Y3D3	28S ribosomal protein S16, mitochondrial	MRPS16	-0.42976	0.236711	-0.147353	0.710834	0.348251	0.376056	0.731598	0.0754309	0.989892	0.0109717
Q9Y2H1	Q9Y2H1	Serine/threonine-protein kinase 38-like	STK38L	-0.173291	0.236898	0.275669	0.083353	0.024668	0.888391	-0.148151	0.41539	-0.10559	0.522818
P51692	P51692	Signal transducer and activator of transcription 5B	STAT5B	-0.551242	0.23793	#N/A	#N/A	0.845265	0.0230586	0.61958	0.150423	0.698119	0.105315
Q68CZ2	Q68CZ2	Tensin-3	TNS3	0.259956	0.238172	0.316614	0.100208	0.102918	0.575245	0.0763925	0.717494	0.0493884	0.784982
Q9BYT8	Q9BYT8	Neurolysin, mitochondrial	NLN	0.21723	0.238622	0.345769	0.166215	0.561052	0.0105483	0.482838	0.0125378	0.596288	0.0204527
Q7Z7F7	Q7Z7F7	39S ribosomal protein L55, mitochondrial	MRPL55	-0.413824	0.238687	0.00158341	0.996805	-0.243619	0.489844	-0.112117	0.636498	-0.143939	0.672135
Q6NZ67	Q6NZ67;Q6P582	Mitotic-spindle organizing protein 2B;Mitotic-spindle organizing protein 2A	MZT2B;MZT2A	-0.360315	0.239151	-0.242722	0.43297	#N/A	#N/A	#N/A	#N/A	#N/A	#N/A
O00291	O00291	Huntingtin-interacting protein 1	HIP1	0.351969	0.239256	0.29352	0.411671	0.457452	0.118053	0.239825	0.429632	-0.0185847	0.951511
Q6UN15	Q6UN15	Pre-mRNA 3-end-processing factor FIP1	FIP1L1	0.249834	0.239678	0.187592	0.47996	-0.302287	0.193158	-0.0204978	0.933189	-0.434053	0.0647061
Q96EM0	Q96EM0	Trans-3-hydroxy-L-proline dehydratase	L3HYPDH	-0.158739	0.240861	-0.0966187	0.545354	0.163096	0.303211	0.17993	0.327753	0.161738	0.354573
Q96JB2	Q96JB2	Conserved oligomeric Golgi complex subunit 3	COG3	0.380851	0.241022	0.170003	0.438604	0.107636	0.655854	0.0470838	0.843101	-0.0653349	0.79986
P24071	P24071	Immunoglobulin alpha Fc receptor	FCAR	0.326396	0.24109	#N/A	#N/A	0.27636	0.533685	0.782786	0.132296	#N/A	#N/A
Q9H773	Q9H773	dCTP pyrophosphatase 1	DCTPP1	-0.296039	0.242088	-0.286142	0.334656	-0.26945	0.326547	0.0760308	0.723577	-0.417271	0.134707
Q9H223	Q9H223	EH domain-containing protein 4	EHD4	-0.120461	0.242198	-0.029857	0.727048	-0.108858	0.395758	-0.26534	0.132203	-0.128131	0.461943
P07996	P07996	Thrombospondin-1	THBS1	0.464149	0.242759	0.255587	0.447678	0.782528	0.0727026	1.12551	0.0267134	-0.0496712	0.920845
Q14554	Q14554	Protein disulfide-isomerase A5	PDIA5	-0.194492	0.243205	-0.137804	0.411323	-0.467602	0.0196504	-0.272621	0.118808	-0.265403	0.248833
P15880	P15880	40S ribosomal protein S2	RPS2	-0.262193	0.243743	-0.322722	0.0778119	0.27982	0.257803	0.234458	0.251601	0.675748	0.0101839
P49411	P49411	Elongation factor Tu, mitochondrial	TUFM	0.113137	0.245957	0.0739323	0.493841	-0.0185058	0.908325	0.0874971	0.642023	0.145799	0.227291
P00505	P00505	Aspartate aminotransferase, mitochondrial	GOT2	-0.150361	0.245962	-0.122938	0.509168	0.404565	0.0139388	0.400475	0.0131528	0.316646	0.0861005
Q9NSD9	Q9NSD9	Phenylalanine--tRNA ligase beta subunit	FARSB	-0.256824	0.246339	-0.185995	0.227517	-0.0164989	0.906815	-0.0345232	0.799403	-0.0598175	0.662612
O95486	O95486	Protein transport protein Sec24A	SEC24A	0.192285	0.246507	-0.11408	0.498505	0.327122	0.0475458	0.24875	0.146813	0.347992	0.0488506
P14625	P14625	Endoplasmin	HSP90B1	0.161428	0.247165	0.169757	0.199404	0.0712924	0.673088	0.0404784	0.77068	0.0768691	0.548947
P28039	P28039	Acyloxyacyl hydrolase;Acyloxyacyl hydrolase small subunit;Acyloxyacyl hydrolase large subunit	AOAH	-0.470349	0.247531	-0.334739	0.318414	-0.491264	0.118843	-0.17543	0.553947	-0.0889778	0.801796
P06729	P06729	T-cell surface antigen CD2	CD2	-0.957908	0.247682	-0.321162	0.651547	#N/A	#N/A	-1.44494	0.0679441	#N/A	#N/A
Q02790	Q02790	Peptidyl-prolyl cis-trans isomerase FKBP4;Peptidyl-prolyl cis-trans isomerase FKBP4, N-terminally processed	FKBP4	-0.154035	0.247924	-0.160371	0.147732	-0.118935	0.36547	-0.0130539	0.909537	-0.0575956	0.620786
O14908	O14908;Q8TF64	PDZ domain-containing protein GIPC1	GIPC1	0.252354	0.24927	-0.0499137	0.842958	-0.149333	0.457404	-0.38212	0.159436	-0.281255	0.245812
Q14814	Q14814;Q06413;Q02078	Myocyte-specific enhancer factor 2D;Myocyte-specific enhancer factor 2C;Myocyte-specific enhancer factor 2A	MEF2D;MEF2C;MEF2A	-0.217926	0.24992	-0.177093	0.487885	#N/A	#N/A	#N/A	#N/A	-0.537446	0.0341273
P18669	P18669;Q8N0Y7;P15259	Phosphoglycerate mutase 1	PGAM1	0.160137	0.250749	0.0655377	0.647263	-0.0126576	0.903106	-0.0396205	0.757905	0.0151536	0.930829
Q92734	Q92734	Protein TFG	TFG	0.137103	0.252177	0.077741	0.532853	0.0620139	0.610164	0.150719	0.201562	0.082118	0.634285
Q9UBV2	Q9UBV2	Protein sel-1 homolog 1	SEL1L	-0.341656	0.25261	0.0794297	0.687767	-0.433825	0.0434442	-0.714705	0.0510112	-0.384044	0.152031
Q9NZT1	Q9NZT1	Calmodulin-like protein 5	CALML5	-0.787775	0.254085	0.822552	0.397548	#N/A	#N/A	#N/A	#N/A	#N/A	#N/A
P31151	P31151	Protein S100-A7	S100A7	-0.610755	0.254946	0.521937	0.191522	0.0604616	0.875125	0.0618721	0.901525	0.251743	0.654196
Q9UI09	Q9UI09	NADH dehydrogenase [ubiquinone] 1 alpha subcomplex subunit 12	NDUFA12	-0.272873	0.255325	-0.0814837	0.619312	0.337455	0.309384	0.329592	0.463969	0.278319	0.307144
Q99541	Q99541	Perilipin-2	PLIN2	0.917498	0.256502	-0.0783843	0.913523	1.98979	0.0570179	1.63327	0.179495	2.43865	0.0359462
Q14669	Q14669	E3 ubiquitin-protein ligase TRIP12	TRIP12	0.219217	0.257041	0.15846	0.226194	-0.00393132	0.96969	-0.215775	0.404224	0.047031	0.748731
P41212	P41212	Transcription factor ETV6	ETV6	0.263019	0.257232	0.221907	0.316532	0.568524	0.0156324	0.603019	0.0130586	0.471998	0.102553
Q9UKW4	Q9UKW4	Guanine nucleotide exchange factor VAV3	VAV3	0.312411	0.258731	#N/A	#N/A	0.295675	0.129298	-0.00813421	0.969862	0.332446	0.179361
P99999	P99999;CON__P62894	Cytochrome c	CYCS	-0.447604	0.259041	-0.75589	0.147674	-0.289887	0.433138	-0.312405	0.380615	0.20536	0.538873
O60783	O60783	28S ribosomal protein S14, mitochondrial	MRPS14	0.250463	0.259716	-0.0817591	0.734589	0.136088	0.583442	0.144219	0.48131	0.21969	0.457767
O94903	O94903	Proline synthase co-transcribed bacterial homolog protein	PROSC	-0.207652	0.259971	-0.0368511	0.848802	-0.426657	0.13373	-0.596575	0.0478824	-0.316474	0.255392
Q9NX58	Q9NX58	Cell growth-regulating nucleolar protein	LYAR	0.313764	0.260495	-0.200396	0.417374	-0.549252	0.102048	-0.185172	0.537939	-0.327381	0.18051
Q99798	Q99798	Aconitate hydratase, mitochondrial	ACO2	0.209376	0.260707	0.112798	0.552567	-0.0116322	0.954182	-0.0594052	0.80253	-0.0633068	0.735944
Q9NY33	Q9NY33	Dipeptidyl peptidase 3	DPP3	0.162577	0.261135	0.25705	0.0927097	0.21535	0.185347	0.211244	0.205452	0.125927	0.50419
Q86TI2	Q86TI2	Dipeptidyl peptidase 9	DPP9	-0.200483	0.261217	-0.177162	0.264261	0.387873	0.0249264	0.370656	0.101132	0.355556	0.0803804
P15509	P15509	Granulocyte-macrophage colony-stimulating factor receptor subunit alpha	CSF2RA	0.677524	0.261461	-0.235278	0.597557	1.08373	0.0639665	0.673059	0.19324	0.596179	0.254339
P33991	P33991	DNA replication licensing factor MCM4	MCM4	0.324705	0.261928	0.156475	0.561807	0.037803	0.848037	0.341846	0.0330222	-0.0594605	0.781297
Q00577	Q00577	Transcriptional activator protein Pur-alpha	PURA	-0.152549	0.262064	-0.114859	0.443592	0.262806	0.0359617	0.333135	0.0412433	0.136929	0.494632
Q9BTW9	Q9BTW9	Tubulin-specific chaperone D	TBCD	-0.228119	0.262077	-0.159181	0.482274	0.18023	0.383775	0.0980271	0.572175	0.103128	0.590265
P07437	P07437;A6NNZ2	Tubulin beta chain	TUBB	-0.18601	0.262397	-0.048099	0.772378	-0.0953237	0.582662	-0.229521	0.13806	-0.40678	0.0152102
Q9NUQ9	Q9NUQ9	Protein FAM49B	FAM49B	0.279067	0.262475	0.30087	0.27192	-0.233437	0.348717	-0.165641	0.551826	0.159047	0.543732
Q7Z6J4	Q7Z6J4	FYVE, RhoGEF and PH domain-containing protein 2	FGD2	-0.14788	0.262744	-0.338489	0.023875	0.309763	0.103644	0.234532	0.37622	0.269796	0.275477
Q9H270	Q9H270;REV__O94804;REV__O95342	Vacuolar protein sorting-associated protein 11 homolog	VPS11	-0.0680848	0.262773	0.010427	0.927527	-0.0320049	0.688849	-0.148242	0.1684	-0.0303373	0.740376
Q96I99	Q96I99	Succinyl-CoA ligase [GDP-forming] subunit beta, mitochondrial	SUCLG2	-0.161859	0.262971	-0.179748	0.304486	0.177859	0.265139	0.179828	0.370315	0.0940495	0.734229
O75400	O75400	Pre-mRNA-processing factor 40 homolog A	PRPF40A	0.0852303	0.263716	0.0107194	0.90593	0.0276358	0.799143	0.0982584	0.615242	0.033957	0.802838
Q7L591	Q7L591	Docking protein 3	DOK3	-0.167829	0.264643	0.173423	0.362577	-0.162731	0.237243	0.00783025	0.931479	-0.363369	0.0955353
Q92963	Q92963	GTP-binding protein Rit1	RIT1	-0.218345	0.265405	#N/A	#N/A	0.103293	0.724007	0.119052	0.494117	#N/A	#N/A
P11172	P11172	Uridine 5-monophosphate synthase;Orotate phosphoribosyltransferase;Orotidine 5-phosphate decarboxylase	UMPS	-0.449929	0.266	-0.732235	0.0450701	0.0651736	0.840114	0.0113501	0.971628	-0.2007	0.45885
Q03426	Q03426	Mevalonate kinase	MVK	-0.199407	0.268793	-0.277422	0.181834	-0.214791	0.480907	0.118521	0.559456	0.410461	0.115419
Q14203	Q14203;E7EWF7	Dynactin subunit 1	DCTN1	0.133708	0.269653	0.109762	0.253167	0.147316	0.0626207	0.0910528	0.35294	-0.0134788	0.880843
P10155	P10155;REV__P10721	60 kDa SS-A/Ro ribonucleoprotein	TROVE2	-0.205852	0.269768	-0.370903	0.0875076	0.374521	0.11429	0.325484	0.169373	0.359146	0.0482674
Q92576	Q92576	PHD finger protein 3	PHF3	0.459967	0.271302	#N/A	#N/A	0.512868	0.0104338	#N/A	#N/A	#N/A	#N/A
O60232	O60232	Sjoegren syndrome/scleroderma autoantigen 1	SSSCA1	-0.269002	0.2717	-0.0336777	0.921864	-0.265367	0.221891	0.243109	0.308341	-0.0432424	0.860675
P18510	P18510	Interleukin-1 receptor antagonist protein	IL1RN	0.503168	0.272406	0.353245	0.480812	0.667461	0.265113	0.900423	0.112266	1.03807	0.0197699
Q9BTY7	Q9BTY7	Protein HGH1 homolog	HGH1	0.243939	0.272907	0.0872495	0.752528	#N/A	#N/A	#N/A	#N/A	#N/A	#N/A
O60568	O60568	Procollagen-lysine,2-oxoglutarate 5-dioxygenase 3	PLOD3	0.220565	0.272969	0.212504	0.193646	0.0675733	0.722746	-0.0311337	0.884251	0.0611086	0.775606
P50502	P50502;Q8NFI4;Q8IZP2	Hsc70-interacting protein;Putative protein FAM10A5;Putative protein FAM10A4	ST13;ST13P5;ST13P4	0.282786	0.275649	0.185409	0.404447	-0.385087	0.110631	-0.394699	0.161326	-0.32503	0.230163
Q9H8Y8	Q9H8Y8;Q9BQQ3	Golgi reassembly-stacking protein 2	GORASP2	-0.236849	0.275942	-0.0376159	0.832839	0.0166245	0.926394	-0.066965	0.629296	-0.187716	0.463967
P83731	P83731	60S ribosomal protein L24	RPL24	0.417743	0.27744	-0.145364	0.673398	-0.928468	0.029795	-0.411309	0.233197	-0.680654	0.0647621
Q96F86	Q96F86	Enhancer of mRNA-decapping protein 3	EDC3	-0.239576	0.278066	0.00624555	0.978157	-0.105972	0.672233	-0.616152	0.0536972	-0.507984	0.0201274
Q5HYK3	Q5HYK3	2-methoxy-6-polyprenyl-1,4-benzoquinol methylase, mitochondrial	COQ5	-0.246835	0.278564	-0.0115407	0.963267	-0.03212	0.86063	0.0145778	0.966931	0.145437	0.667239
Q8WV28	Q8WV28	B-cell linker protein	BLNK	-0.419736	0.278677	-0.329925	0.33295	-0.527574	0.18389	#N/A	#N/A	#N/A	#N/A
O75880	O75880	Protein SCO1 homolog, mitochondrial	SCO1	-0.329172	0.278935	0.101066	0.751766	-0.681574	0.0300853	-0.429845	0.133446	-0.651206	0.0682435
Q96LD4	Q96LD4	Tripartite motif-containing protein 47	TRIM47	0.324193	0.27925	0.165533	0.575984	#N/A	#N/A	#N/A	#N/A	0.117445	0.696435
P17174	P17174	Aspartate aminotransferase, cytoplasmic	GOT1	-0.147862	0.279471	-0.170978	0.307199	-0.0286239	0.773813	0.0244091	0.846635	-0.00243677	0.98403
O95202	O95202	LETM1 and EF-hand domain-containing protein 1, mitochondrial	LETM1	0.345815	0.280563	0.150674	0.558185	-0.337751	0.227568	-0.417944	0.207044	-0.279182	0.333299
P23229	P23229	Integrin alpha-6;Integrin alpha-6 heavy chain;Integrin alpha-6 light chain;Processed integrin alpha-6	ITGA6	0.438398	0.280868	0.0454224	0.914943	#N/A	#N/A	-0.138002	0.747711	-0.251468	0.60491
Q9HAN9	Q9HAN9	Nicotinamide/nicotinic acid mononucleotide adenylyltransferase 1	NMNAT1	-0.171978	0.280936	-0.0567976	0.661062	0.0986442	0.590187	0.13798	0.417323	0.215464	0.329894
Q9HAV0	Q9HAV0	Guanine nucleotide-binding protein subunit beta-4	GNB4	0.14335	0.280998	0.197611	0.300424	0.187846	0.167167	0.13924	0.229198	0.136724	0.27625
Q9UK76	Q9UK76	Hematological and neurological expressed 1 protein;Hematological and neurological expressed 1 protein, N-terminally processed	HN1	-0.35475	0.281932	0.179783	0.508616	-0.737447	0.0166704	-0.622347	0.0873822	-0.86288	0.0233161
P45973	P45973	Chromobox protein homolog 5	CBX5	-0.233424	0.283772	-0.0039322	0.986807	-0.476399	0.0696965	-0.19369	0.587358	-0.32084	0.320944
Q9Y5B9	Q9Y5B9	FACT complex subunit SPT16	SUPT16H	-0.183235	0.28389	0.0835241	0.662934	-0.298788	0.0698777	-0.230792	0.170887	-0.191439	0.248655
Q9H257	Q9H257	Caspase recruitment domain-containing protein 9	CARD9	0.253893	0.283969	0.340878	0.108488	-0.171916	0.364615	-0.165423	0.506596	-0.263213	0.207692
P34897	P34897	Serine hydroxymethyltransferase, mitochondrial	SHMT2	-0.15528	0.284606	0.0875616	0.49394	0.0552173	0.730393	-0.105359	0.454848	-0.417795	0.101112
Q5VW36	Q5VW36	Focadhesin	FOCAD	0.173948	0.285369	-0.0230975	0.916452	0.380272	0.190377	0.516924	0.0989866	0.542801	0.0608246
Q9NPD3	Q9NPD3	Exosome complex component RRP41	EXOSC4	-0.322	0.286083	0.0243319	0.931121	0.522593	0.0881598	0.539181	0.211106	0.429183	0.084742
Q96GC5	Q96GC5	39S ribosomal protein L48, mitochondrial	MRPL48	0.258779	0.286097	0.270936	0.432706	0.231991	0.42566	0.475319	0.062558	0.362045	0.0840851
P13984	P13984	General transcription factor IIF subunit 2	GTF2F2	-0.205751	0.286239	-0.0950843	0.648054	-0.4966	0.187185	0.0152095	0.947092	-0.0107299	0.974542
P13073	P13073	Cytochrome c oxidase subunit 4 isoform 1, mitochondrial	COX4I1	-0.246584	0.287372	-0.0871375	0.78165	-0.415133	0.0134517	-0.254452	0.0644597	-0.0284527	0.878743
Q9UPZ3	Q9UPZ3	Hermansky-Pudlak syndrome 5 protein	HPS5	-0.161335	0.287932	-0.127328	0.375194	-0.054423	0.635323	0.109391	0.381934	-0.326303	0.106571
Q96LR5	Q96LR5;Q969T4	Ubiquitin-conjugating enzyme E2 E2	UBE2E2	-0.614007	0.288128	-0.458307	0.49608	-1.06844	0.0988512	-0.688584	0.158212	-1.05593	0.131488
Q6ZUJ8	Q6ZUJ8	Phosphoinositide 3-kinase adapter protein 1	PIK3AP1	0.170712	0.288167	0.135601	0.426441	0.184544	0.4503	0.0174168	0.953361	0.0068762	0.97916
P28068	P28068;F6UB75;REV__Q86XP1	HLA class II histocompatibility antigen, DM beta chain	HLA-DMB	0.654217	0.289156	-0.328062	0.548015	0.554095	0.315403	0.563717	0.228654	1.01621	0.0804649
Q8WVK2	Q8WVK2	U4/U6.U5 small nuclear ribonucleoprotein 27 kDa protein	SNRNP27	-0.227929	0.291062	0.122157	0.507916	-0.498506	0.0447401	-0.132822	0.579468	-0.172376	0.381338
Q8NCE2	Q8NCE2	Myotubularin-related protein 14	MTMR14	-0.135602	0.291231	0.0418103	0.745293	-0.278517	0.0694031	-0.274696	0.025335	-0.480622	0.184433
Q16512	Q16512	Serine/threonine-protein kinase N1	PKN1	0.189353	0.291734	0.105224	0.596343	0.0156259	0.92638	-0.0137557	0.937962	0.00289307	0.986447
Q15628	Q15628	Tumor necrosis factor receptor type 1-associated DEATH domain protein	TRADD	0.450431	0.291975	0.0693059	0.873301	0.320382	0.362595	0.238761	0.473992	-0.0614327	0.840579
Q8NBU5	Q8NBU5	ATPase family AAA domain-containing protein 1	ATAD1	-0.268962	0.292062	-0.263313	0.467073	#N/A	#N/A	#N/A	#N/A	#N/A	#N/A
Q9BZL1	Q9BZL1	Ubiquitin-like protein 5	UBL5	0.139906	0.292249	0.155999	0.5608	0.0850824	0.605087	0.278895	0.0500854	0.564102	0.0233786
Q8IXH7	Q8IXH7	Negative elongation factor C/D	NELFCD	0.485913	0.292525	0.168904	0.649997	0.866176	0.0304157	0.751358	0.0501594	0.966014	0.0379071
Q9Y237	Q9Y237	Peptidyl-prolyl cis-trans isomerase NIMA-interacting 4	PIN4	-0.244957	0.292572	-0.0356548	0.891964	-0.571811	0.067342	-0.630048	0.0624781	-0.247235	0.495849
Q8WZA9	Q8WZA9	Immunity-related GTPase family Q protein	IRGQ	-0.237115	0.293161	0.145298	0.593213	0.0829541	0.773668	0.184594	0.338555	-0.140683	0.494891
Q99536	Q99536	Synaptic vesicle membrane protein VAT-1 homolog	VAT1	0.150581	0.29352	0.142223	0.422088	-0.256841	0.234956	-0.413489	0.0570604	-0.188024	0.344126
Q13439	Q13439	Golgin subfamily A member 4	GOLGA4	0.271273	0.293595	0.135806	0.5986	0.0878955	0.742304	#N/A	#N/A	#N/A	#N/A
P42356	P42356;Q8N8J0;A4QPH2	Phosphatidylinositol 4-kinase alpha	PI4KA	-0.279314	0.293836	0.0838247	0.748421	0.600758	0.0219533	0.393906	0.263577	0.705631	0.0267447
O43678	O43678	NADH dehydrogenase [ubiquinone] 1 alpha subcomplex subunit 2	NDUFA2	-0.299018	0.295166	-0.117751	0.635279	-0.359103	0.0199219	-0.227302	0.0886485	-0.0559563	0.782103
P21333	P21333	Filamin-A	FLNA	0.228915	0.295524	0.190612	0.38681	0.00134989	0.994281	-0.156331	0.438315	-0.107267	0.562581
P57772	P57772	Selenocysteine-specific elongation factor	EEFSEC	-0.192785	0.295654	-0.0119512	0.948262	-0.36255	0.0958164	-0.173306	0.431173	-0.187663	0.361209
Q9BZJ0	Q9BZJ0	Crooked neck-like protein 1	CRNKL1	-0.199601	0.296078	0.343251	0.310936	0.195641	0.494258	0.103252	0.552375	0.297208	0.176319
Q9Y2B0	Q9Y2B0	Protein canopy homolog 2	CNPY2	0.290852	0.296508	0.354385	0.167834	0.0547867	0.823258	0.366721	0.206138	0.237132	0.318724
O75832	O75832	26S proteasome non-ATPase regulatory subunit 10	PSMD10	-0.154198	0.296616	0.00150907	0.991318	0.230414	0.151419	0.435725	0.0101223	0.261674	0.261258
P83916	P83916	Chromobox protein homolog 1	CBX1	-0.245732	0.297243	-0.0777113	0.652456	-0.56797	0.0109954	-0.370144	0.229128	-0.346245	0.193963
O60504	O60504	Vinexin	SORBS3	0.458209	0.2975	0.506324	0.211458	-0.746921	0.0900189	-1.06711	0.0361878	-0.940809	0.121777
P60866	P60866	40S ribosomal protein S20	RPS20	0.199448	0.297736	0.108364	0.573731	0.313213	0.295895	0.271769	0.480384	0.477867	0.0473082
Q13126	Q13126;F2Z2F3	S-methyl-5-thioadenosine phosphorylase	MTAP	0.224924	0.298558	0.103409	0.507944	0.15231	0.58616	0.169403	0.486792	0.197354	0.431174
Q13523	Q13523	Serine/threonine-protein kinase PRP4 homolog	PRPF4B	0.257162	0.301158	0.117988	0.551801	0.133005	0.37047	-0.0819483	0.657299	-0.169077	0.309021
P40818	P40818	Ubiquitin carboxyl-terminal hydrolase 8	USP8	0.192906	0.301655	0.188058	0.340587	-0.268799	0.161039	-0.471366	0.0510118	-0.416579	0.0730322
Q9NV96	Q9NV96;Q3MIR4	Cell cycle control protein 50A	TMEM30A	-0.616186	0.302009	0.269701	0.355167	-0.719733	0.0615851	#N/A	#N/A	0.211098	0.459207
P00167	P00167	Cytochrome b5	CYB5A	-0.406752	0.302208	-0.293232	0.403747	-0.450215	0.128208	-0.310756	0.316927	0.257971	0.404504
B9A064	B9A064;P0CG04	Immunoglobulin lambda-like polypeptide 5;Ig lambda-1 chain C regions	IGLL5;IGLC1	-0.463779	0.302695	-0.584654	0.137969	-1.27787	0.0114158	#N/A	#N/A	#N/A	#N/A
P63165	P63165	Small ubiquitin-related modifier 1	SUMO1	-0.204156	0.303063	-0.475774	0.100703	-0.563759	0.0186554	-0.391135	0.242786	-0.462068	0.0709924
Q9Y316	Q9Y316	Protein MEMO1	MEMO1	-0.270019	0.303507	0.0827473	0.736368	-0.0229006	0.926949	-0.159779	0.515618	0.177336	0.522229
Q52LJ0	Q52LJ0	Protein FAM98B	FAM98B	-0.14486	0.304215	-0.221979	0.11561	-0.379135	0.0502082	-0.186016	0.391645	-0.176836	0.483676
Q9NUJ3	Q9NUJ3	T-complex protein 11-like protein 1	TCP11L1	0.37047	0.30469	0.28014	0.446934	0.245226	0.389762	0.276052	0.256722	0.235376	0.335152
P50148	P50148;P29992;REV__Q01826;P19086	Guanine nucleotide-binding protein G(q) subunit alpha	GNAQ	-0.207359	0.304698	-0.192034	0.195265	-0.146178	0.451532	-0.150133	0.326691	-0.342106	0.0942781
R4GMW8	R4GMW8;P28715;Q86UB2	DNA repair protein complementing XP-G cells	BIVM-ERCC5;ERCC5	-0.118568	0.304863	0.0267899	0.826636	-0.215795	0.331676	#N/A	#N/A	#N/A	#N/A
O00541	O00541;Q674R7	Pescadillo homolog	PES1	-0.195114	0.305303	0.200978	0.268727	#N/A	#N/A	#N/A	#N/A	#N/A	#N/A
Q7L1T6	Q7L1T6	Cytochrome b5 reductase 4	CYB5R4	-0.236618	0.306362	-0.357049	0.100575	-0.204931	0.257738	-0.309834	0.135097	-0.0883946	0.672404
Q9UKA4	Q9UKA4	A-kinase anchor protein 11	AKAP11	-0.127107	0.306883	0.15064	0.365627	0.151729	0.294015	#N/A	#N/A	0.177203	0.357644
O43390	O43390	Heterogeneous nuclear ribonucleoprotein R	HNRNPR	-0.370978	0.30759	-0.570672	0.0382227	0.0124211	0.969333	0.0214778	0.941844	0.267249	0.366397
Q9P2A4	Q9P2A4	ABI gene family member 3	ABI3	-0.230117	0.3076	0.138	0.51618	-0.277331	0.183156	-0.275292	0.272004	-0.5108	0.0614164
Q9NPB8	Q9NPB8	Glycerophosphocholine phosphodiesterase GPCPD1	GPCPD1	0.332846	0.30829	0.11352	0.732881	-0.274405	0.352242	-0.462841	0.130064	#N/A	#N/A
Q9UDY8	Q9UDY8	Mucosa-associated lymphoid tissue lymphoma translocation protein 1	MALT1	0.298046	0.308659	-0.102343	0.701866	#N/A	#N/A	0.0627362	0.816264	-0.160462	0.579641
P62333	P62333	26S protease regulatory subunit 10B	PSMC6	-0.162889	0.309537	-0.0465627	0.714803	0.102973	0.326796	-0.0071201	0.965396	0.0165694	0.909436
Q96IX5	Q96IX5	Up-regulated during skeletal muscle growth protein 5	USMG5	-0.516381	0.310562	-0.486587	0.216954	0.364427	0.242443	0.607639	0.100205	0.956245	0.0111656
Q15019	Q15019	Septin-2	2-Sep	-0.16415	0.311341	-0.0191694	0.888112	-0.183154	0.0861395	-0.0455333	0.740277	-0.186806	0.155643
O75394	O75394	39S ribosomal protein L33, mitochondrial	MRPL33	-0.216036	0.311997	-0.276725	0.0948013	-0.450573	0.0227186	-0.34214	0.0680827	-0.324902	0.0731504
Q00403	Q00403	Transcription initiation factor IIB	GTF2B	0.253844	0.312646	-0.0549105	0.831154	#N/A	#N/A	#N/A	#N/A	#N/A	#N/A
P43307	P43307	Translocon-associated protein subunit alpha	SSR1	0.529062	0.312721	-0.00927664	0.9834	0.67954	0.0886498	0.683751	0.0881654	0.734712	0.0567291
P68431	P68431;Q16695;Q6NXT2	Histone H3.1;Histone H3.1t;Histone H3.3C	HIST1H3A;HIST3H3;H3F3C	0.325915	0.312982	-0.146698	0.525884	0.499502	0.0401409	0.615422	0.0218083	0.752467	0.0193838
Q567U6	Q567U6	Coiled-coil domain-containing protein 93	CCDC93	0.13598	0.314431	0.070712	0.713894	-0.341742	0.0769919	-0.569308	0.0528263	-0.290708	0.0404778
P42331	P42331	Rho GTPase-activating protein 25	ARHGAP25	-0.103943	0.314444	0.00476186	0.965954	-0.293874	0.0114813	-0.011246	0.953459	-0.266543	0.134586
Q9HB19	Q9HB19	Pleckstrin homology domain-containing family A member 2	PLEKHA2	-0.213654	0.314498	-0.20855	0.316181	-0.325044	0.278893	-0.0928877	0.631986	0.140803	0.483421
Q5T2E6	Q5T2E6	UPF0668 protein C10orf76	C10orf76	-0.301885	0.314651	-0.19497	0.545199	0.571691	0.058015	0.534355	0.0988859	0.715042	0.0771217
P68032	P68032;P63267;P62736	Actin, alpha cardiac muscle 1;Actin, gamma-enteric smooth muscle;Actin, aortic smooth muscle	ACTC1;ACTG2;ACTA2	-0.327704	0.316394	-0.0590136	0.821869	0.00031943	0.999053	0.052751	0.844423	-0.23356	0.527258
O96000	O96000	NADH dehydrogenase [ubiquinone] 1 beta subcomplex subunit 10	NDUFB10	-0.212404	0.317284	0.0933625	0.690795	-0.108397	0.63597	-0.0563749	0.801718	0.0429712	0.844049
P09132	P09132;D6RBG4	Signal recognition particle 19 kDa protein	SRP19	0.294082	0.320339	0.0857268	0.725489	-0.852286	0.019225	-0.664514	0.0233821	-0.628316	0.0203715
Q3LXA3	Q3LXA3	Bifunctional ATP-dependent dihydroxyacetone kinase/FAD-AMP lyase (cyclizing);ATP-dependent dihydroxyacetone kinase;FAD-AMP lyase (cyclizing)	DAK	-0.153758	0.320646	-0.183985	0.21817	-0.195348	0.380837	-0.36292	0.127081	-0.341947	0.109421
O94888	O94888	UBX domain-containing protein 7	UBXN7	0.192615	0.320845	0.250081	0.118483	-0.053924	0.814181	-0.0959909	0.66397	-0.0780131	0.6526
Q9Y2I7	Q9Y2I7	1-phosphatidylinositol 3-phosphate 5-kinase	PIKFYVE	0.262559	0.3211	0.215769	0.428841	-0.0127425	0.957589	-0.111242	0.683683	0.0725571	0.786749
P31930	P31930	Cytochrome b-c1 complex subunit 1, mitochondrial	UQCRC1	0.13225	0.322325	0.0686534	0.689518	-0.236284	0.0433024	-0.261095	0.058837	-0.249307	0.0289439
Q9UMS0	Q9UMS0	NFU1 iron-sulfur cluster scaffold homolog, mitochondrial	NFU1	-0.287632	0.322446	-0.150318	0.533271	-0.15089	0.551479	0.258664	0.377392	0.248328	0.369455
Q96AG4	Q96AG4	Leucine-rich repeat-containing protein 59	LRRC59	0.387899	0.323035	-0.231089	0.555477	-0.742157	0.0538808	-0.650871	0.086286	-0.730754	0.102724
Q9Y5M8	Q9Y5M8	Signal recognition particle receptor subunit beta	SRPRB	-0.395936	0.324088	-0.477598	0.225915	-0.0591828	0.904284	-0.0375876	0.936733	0.0543073	0.898651
Q14320	Q14320;Q9Y247	Protein FAM50A	FAM50A	0.214947	0.324125	0.177272	0.457376	-0.545843	0.0300555	-0.51559	0.0440888	-0.57942	0.0207169
Q99729	Q99729	Heterogeneous nuclear ribonucleoprotein A/B	HNRNPAB	-0.213892	0.324208	-0.100248	0.642573	-0.277717	0.145802	-0.201108	0.274249	-0.563384	0.0319306
P02649	P02649	Apolipoprotein E	APOE	0.470972	0.324665	0.315229	0.463151	-0.0346931	0.952262	0.0457907	0.926274	0.141983	0.793403
P00390	P00390	Glutathione reductase, mitochondrial	GSR	-0.114076	0.325096	0.0441902	0.743957	-0.100405	0.304717	-0.128331	0.368794	-0.185935	0.0990639
Q9P0J1	Q9P0J1	[Pyruvate dehydrogenase [acetyl-transferring]]-phosphatase 1, mitochondrial	PDP1	0.200417	0.325162	0.129527	0.618018	0.564457	0.0156644	0.442548	0.0747974	0.484423	0.0242738
P16298	P16298	Serine/threonine-protein phosphatase 2B catalytic subunit beta isoform	PPP3CB	-0.14506	0.326294	0.0277564	0.856234	-0.355164	0.203849	-0.225697	0.241234	-0.366149	0.0958838
Q00653	Q00653	Nuclear factor NF-kappa-B p100 subunit;Nuclear factor NF-kappa-B p52 subunit	NFKB2	0.520515	0.326365	-0.0360792	0.94877	0.905929	0.0203834	1.02671	0.0207151	0.695332	0.192956
P23786	P23786;Q9ULU8	Carnitine O-palmitoyltransferase 2, mitochondrial	CPT2	-0.126105	0.32656	-0.0549813	0.632621	0.135309	0.230446	0.00910962	0.937017	0.154591	0.219072
P52630	P52630	Signal transducer and activator of transcription 2	STAT2	0.200024	0.326795	0.24345	0.30355	0.598031	0.0234724	0.295133	0.324417	0.565553	0.0203764
Q13905	Q13905	Rap guanine nucleotide exchange factor 1	RAPGEF1	0.220417	0.327126	0.0640223	0.787005	0.17965	0.496525	0.211796	0.491065	0.0936357	0.729587
Q13190	Q13190	Syntaxin-5	STX5	-0.290566	0.327156	#N/A	#N/A	#N/A	#N/A	0.217099	0.511704	0.613214	0.0563508
P43304	P43304	Glycerol-3-phosphate dehydrogenase, mitochondrial	GPD2	0.150929	0.327254	-0.047267	0.795828	0.116678	0.474232	0.0209464	0.905066	0.0362875	0.830814
O95433	O95433	Activator of 90 kDa heat shock protein ATPase homolog 1	AHSA1	-0.126864	0.327354	-0.0235225	0.855856	-0.0436956	0.729284	0.105298	0.450775	-0.13947	0.26001
P55809	P55809;Q9BYC2	Succinyl-CoA:3-ketoacid coenzyme A transferase 1, mitochondrial	OXCT1	-0.0862343	0.328452	-0.208032	0.0330938	-0.304902	0.0298879	-0.182848	0.193664	-0.290071	0.0994564
P84098	P84098	60S ribosomal protein L19	RPL19	-0.367037	0.32881	-0.880151	0.0180932	-1.20182	0.0351088	-0.725322	0.107181	-1.00817	0.0686128
P68371	P68371	Tubulin beta-4B chain	TUBB4B	-0.134932	0.329835	0.0476162	0.733697	0.0124113	0.925084	-0.113025	0.346756	-0.17483	0.102273
Q6RW13	Q6RW13	Type-1 angiotensin II receptor-associated protein	AGTRAP	-0.519304	0.330297	0.145998	0.789097	-0.299809	0.502254	-0.18305	0.693584	-0.732615	0.141258
Q96EE3	Q96EE3	Nucleoporin SEH1	SEH1L	0.285701	0.330632	0.246023	0.434763	0.470952	0.0823772	0.334636	0.186305	0.517705	0.0442419
P79483	P79483	HLA class II histocompatibility antigen, DR beta 3 chain	HLA-DRB3	-0.342832	0.330702	-0.0559692	0.869543	-0.492245	0.122956	-0.0142842	0.961115	0.240668	0.558349
Q9NX24	Q9NX24	H/ACA ribonucleoprotein complex subunit 2	NHP2	0.317297	0.330933	-0.0447965	0.898284	0.426229	0.104368	0.814491	0.0143362	-0.147153	0.749891
Q8NB16	Q8NB16	Mixed lineage kinase domain-like protein	MLKL	-0.25218	0.330935	0.224201	0.55521	0.135381	0.601954	0.234287	0.398291	0.109436	0.7211
Q96KC8	Q96KC8	DnaJ homolog subfamily C member 1	DNAJC1	0.486179	0.331037	-0.0429303	0.872876	-0.793724	0.0315214	#N/A	#N/A	#N/A	#N/A
O60760	O60760	Hematopoietic prostaglandin D synthase	HPGDS	-0.324044	0.331419	0.0587986	0.872416	0.245046	0.601034	-0.188766	0.658134	0.5119	0.207137
Q13596	Q13596	Sorting nexin-1	SNX1	0.120206	0.331684	0.220618	0.232979	-0.18312	0.219496	-0.247679	0.038908	-0.183208	0.176909
P05771	P05771	Protein kinase C beta type	PRKCB	0.24188	0.332696	0.085673	0.737682	0.269381	0.308904	0.29908	0.282183	0.372566	0.179606
Q969X1	Q969X1	Protein lifeguard 3	TMBIM1	-0.230955	0.334917	-0.479593	0.193358	-0.503186	0.143466	-0.358435	0.192896	-0.931493	0.0659386
Q92600	Q92600	Cell differentiation protein RCD1 homolog	RQCD1	0.221822	0.33501	0.158446	0.377847	-0.122069	0.687302	0.176765	0.454554	0.161506	0.401067
A8MXV4	A8MXV4	Nucleoside diphosphate-linked moiety X motif 19, mitochondrial	NUDT19	0.210294	0.335588	0.170891	0.420554	0.267535	0.212218	0.151515	0.478148	0.162375	0.521521
O75044	O75044;P0DMP2;P0DJJ0	SLIT-ROBO Rho GTPase-activating protein 2	SRGAP2	-0.0793275	0.335981	-0.12565	0.381364	0.174913	0.370322	-0.140659	0.36468	-0.131706	0.25437
Q13505	Q13505	Metaxin-1	MTX1	0.203756	0.337073	-0.0121825	0.952175	0.0190012	0.939732	0.101457	0.682191	0.211854	0.396278
Q96GA7	Q96GA7	Serine dehydratase-like	SDSL	0.279387	0.337579	0.140507	0.61906	0.0747141	0.767515	0.0352722	0.90093	0.0317299	0.90496
P35269	P35269	General transcription factor IIF subunit 1	GTF2F1	0.162753	0.337641	0.338488	0.117764	-0.401224	0.179764	-0.555041	0.0435468	-0.394414	0.0565007
Q14139	Q14139	Ubiquitin conjugation factor E4 A	UBE4A	0.149457	0.338216	0.0211262	0.915588	0.0451683	0.740061	-0.0626417	0.716703	-0.0788619	0.618097
[truncated: 1,984 more rows]

## Sheet: vs LPS ctrl
				BL/LPS		FL/LPS
Uniprot-ID	Uniprot-Ids (protein group)	Protein names	Gene names	log2(ratio)	p-value	log2(ratio)	p-value
P38936	P38936	Cyclin-dependent kinase inhibitor 1	CDKN1A	1.30229	7.96068e-05	1.42837	9.56117e-05
P78536	P78536	Disintegrin and metalloproteinase domain-containing protein 17	ADAM17	-1.22514	0.000830705	-0.912952	0.00156668
Q9UMX0	Q9UMX0	Ubiquilin-1	UBQLN1	0.343575	0.00165872	0.407649	0.000647364
Q9P0V8	Q9P0V8	SLAM family member 8	SLAMF8	-1.42947	0.00214131	-1.43126	0.00403011
Q16678	Q16678	Cytochrome P450 1B1	CYP1B1	1.82825	0.00566505	1.08909	0.00395022
Q9NQP4	Q9NQP4	Prefoldin subunit 4	PFDN4	-0.896701	0.000110888	-0.395224	0.150029
Q8WVJ2	Q8WVJ2;REV__Q14137	NudC domain-containing protein 2	NUDCD2	-0.672855	0.000287513	-0.221811	0.438342
Q15750	Q15750	TGF-beta-activated kinase 1 and MAP3K7-binding protein 1	TAB1	-1.37868	0.000487586	#N/A	#N/A
Q7Z2Z2	Q7Z2Z2	Elongation factor Tu GTP-binding domain-containing protein 1	EFTUD1	0.338988	0.000547783	0.0959131	0.405264
Q14699	Q14699	Raftlin	RFTN1	-1.32087	0.00117179	-0.524296	0.100896
O14949	O14949	Cytochrome b-c1 complex subunit 8	UQCRQ	-0.520831	0.001207	-0.892468	0.0928088
Q96P48	Q96P48;Q96BY2;Q96PV4	Arf-GAP with Rho-GAP domain, ANK repeat and PH domain-containing protein 1	ARAP1	0.264082	0.00228235	0.151892	0.0952733
P61960	P61960	Ubiquitin-fold modifier 1	UFM1	-0.64411	0.00233603	-0.504831	0.0333633
P43251	P43251	Biotinidase	BTD	-0.788667	0.00235513	0.246989	0.416085
Q9UN37	Q9UN37;I3L4J1	Vacuolar protein sorting-associated protein 4A	VPS4A	0.362167	0.00237788	0.146592	0.174279
Q9Y6E0	Q9Y6E0	Serine/threonine-protein kinase 24;Serine/threonine-protein kinase 24 36 kDa subunit;Serine/threonine-protein kinase 24 12 kDa subunit	STK24	0.431815	0.0026652	0.162606	0.287817
Q15154	Q15154	Pericentriolar material 1 protein	PCM1	0.603475	0.00345646	0.542841	0.0127871
Q9Y3L3	Q9Y3L3;Q8N264	SH3 domain-binding protein 1	SH3BP1	0.242719	0.00351861	0.050284	0.636072
P55854	P55854;Q6EEV6	Small ubiquitin-related modifier 3	SUMO3	-0.649099	0.00380743	-0.189479	0.539924
P10109	P10109	Adrenodoxin, mitochondrial	FDX1	-1.11744	0.00382159	-0.453353	0.183906
Q96QG7	Q96QG7	Myotubularin-related protein 9	MTMR9	0.679978	0.00479517	0.387308	0.199449
P61604	P61604	10 kDa heat shock protein, mitochondrial	HSPE1	-0.846952	0.00489625	-0.312815	0.192709
Q7KZ85	Q7KZ85	Transcription elongation factor SPT6	SUPT6H	0.489675	0.00509122	0.254851	0.117422
P14868	P14868	Aspartate--tRNA ligase, cytoplasmic	DARS	0.329027	0.00560448	0.232573	0.08351
P48634	P48634	Protein PRRC2A	PRRC2A	0.601943	0.00569426	0.402047	0.316503
P05412	P05412	Transcription factor AP-1	JUN	-1.20485	0.00675958	-0.0270838	0.949567
Q6ZUM4	Q6ZUM4	Rho GTPase-activating protein 27	ARHGAP27	0.278941	0.00686394	0.287363	0.148449
Q93009	Q93009	Ubiquitin carboxyl-terminal hydrolase 7	USP7	0.249717	0.00693806	0.242056	0.0416202
A0A1W2PNV4	A0A1W2PNV4			-0.467217	0.00736428	-0.49886	0.0712691
O95881	O95881	Thioredoxin domain-containing protein 12	TXNDC12	-0.594741	0.00812652	-0.232027	0.386846
Q9H488	Q9H488	GDP-fucose protein O-fucosyltransferase 1	POFUT1	0.808068	0.00830492	0.0572474	0.785324
O95298	O95298;E9PQ53	NADH dehydrogenase [ubiquinone] 1 subunit C2;NADH dehydrogenase [ubiquinone] 1 subunit C2, isoform 2	NDUFC2;NDUFC2-KCTD14	-0.64957	0.00840861	-0.65832	0.0366764
Q6UWE0	Q6UWE0	E3 ubiquitin-protein ligase LRSAM1	LRSAM1	0.492078	0.00857456	#N/A	#N/A
O43707	O43707	Alpha-actinin-4	ACTN4	0.210719	0.00861375	-0.0716897	0.592106
O95782	O95782	AP-2 complex subunit alpha-1	AP2A1	0.132946	0.00865166	-0.0379947	0.687433
P15924	P15924;REV__Q15477	Desmoplakin	DSP	2.04175	0.00907487	0.46884	0.669194
Q9P0J7	Q9P0J7	E3 ubiquitin-protein ligase KCMF1	KCMF1	1.08616	0.009159	0.492674	0.286333
P31939	P31939	Bifunctional purine biosynthesis protein PURH;Phosphoribosylaminoimidazolecarboxamide formyltransferase;IMP cyclohydrolase	ATIC	0.201408	0.0092062	0.155065	0.0335459
Q9NV96	Q9NV96;Q3MIR4	Cell cycle control protein 50A	TMEM30A	-0.920784	0.00931995	#N/A	#N/A
O95487	O95487	Protein transport protein Sec24B	SEC24B	0.341802	0.00948527	0.22973	0.0880447
P10599	P10599	Thioredoxin	TXN	-0.465662	0.0131181	-0.577039	0.00657454
O15027	O15027	Protein transport protein Sec16A	SEC16A	0.228117	0.0291382	0.195002	0.00531669
O75150	O75150	E3 ubiquitin-protein ligase BRE1B	RNF40	0.325697	0.0431276	0.494372	0.00406866
Q8IWJ2	Q8IWJ2	GRIP and coiled-coil domain-containing protein 2	GCC2	0.496227	0.0904374	0.864524	0.00838302
Q9Y2W2	Q9Y2W2	WW domain-binding protein 11	WBP11	0.387198	0.113602	0.579549	0.00920872
Q12899	Q12899	Tripartite motif-containing protein 26	TRIM26	0.443884	0.20006	0.522169	0.00716858
P35869	P35869;A0A1B0GVI7;A9YTQ3	Aryl hydrocarbon receptor	AHR	-0.505754	0.216303	-1.50907	0.000986238
Q15650	Q15650	Activating signal cointegrator 1	TRIP4	-0.121544	0.231257	-0.357794	0.00358483
P27449	P27449	V-type proton ATPase 16 kDa proteolipid subunit	ATP6V0C	0.525168	0.431913	1.03332	0.00359267
Q92506	Q92506	Estradiol 17-beta-dehydrogenase 8	HSD17B8	0.179711	0.482906	-1.62005	0.000528395
P10412	P10412;P22492	Histone H1.4	HIST1H1E	#N/A	#N/A	2.43032	2.11594e-06
P46952	P46952	3-hydroxyanthranilate 3,4-dioxygenase	HAAO	#N/A	#N/A	1.38369	0.00245479
Q8N5A5	Q8N5A5;V9GY48	Zinc finger CCCH-type with G patch domain-containing protein	ZGPAT	#N/A	#N/A	0.539109	0.00555187
O75964	O75964;Q7Z4Y8	ATP synthase subunit g, mitochondrial	ATP5L	-0.652941	0.0101087	-0.719974	0.0528874
P13473	P13473	Lysosome-associated membrane glycoprotein 2	LAMP2	0.555461	0.0101129	-0.12659	0.757533
Q6P2E9	Q6P2E9;P48023;Q9H0J4	Enhancer of mRNA-decapping protein 4	EDC4	0.372749	0.0105972	0.400043	0.035036
Q6NYC8	Q6NYC8	Phostensin	PPP1R18	0.215743	0.010813	0.247361	0.0438685
Q9P270	Q9P270	SLAIN motif-containing protein 2	SLAIN2	0.598558	0.0109743	0.32624	0.190788
Q96A49	Q96A49	Synapse-associated protein 1	SYAP1	-0.78849	0.0111611	-0.34933	0.234964
O75414	O75414	Nucleoside diphosphate kinase 6	NME6	0.563762	0.0112904	#N/A	#N/A
O15530	O15530;Q6A1A2	3-phosphoinositide-dependent protein kinase 1;Putative 3-phosphoinositide-dependent protein kinase 2	PDPK1;PDPK2P	0.394103	0.0113982	0.308847	0.0686246
Q14376	Q14376	UDP-glucose 4-epimerase	GALE	0.263838	0.011606	0.181782	0.445561
P00167	P00167	Cytochrome b5	CYB5A	-0.700074	0.011707	-0.56849	0.0482652
Q9NWU5	Q9NWU5	39S ribosomal protein L22, mitochondrial	MRPL22	-0.955985	0.0117276	-0.936999	0.0624114
Q5JTD0	Q5JTD0	Tight junction-associated protein 1	TJAP1	0.70953	0.0117596	0.288936	0.476281
Q8NI22	Q8NI22	Multiple coagulation factor deficiency protein 2	MCFD2	-0.866441	0.011878	-0.611728	0.0924219
P43897	P43897	Elongation factor Ts, mitochondrial	TSFM	-0.956316	0.0122758	-0.258092	0.283549
O15371	O15371	Eukaryotic translation initiation factor 3 subunit D	EIF3D	0.306367	0.012511	0.182905	0.108425
P22059	P22059;Q969R2;REV__Q86U86;Q9UIF3	Oxysterol-binding protein 1	OSBP	0.229592	0.012537	-0.0981575	0.612476
Q9H7N4	Q9H7N4	Splicing factor, arginine/serine-rich 19	SCAF1	0.457102	0.012571	0.400112	0.0562429
Q96T60	Q96T60	Bifunctional polynucleotide phosphatase/kinase;Polynucleotide 3-phosphatase;Polynucleotide 5-hydroxyl-kinase	PNKP	-0.628508	0.0130391	-0.312807	0.222402
P25705	P25705;REV__Q9Y5A7	ATP synthase subunit alpha, mitochondrial	ATP5A1	0.310948	0.0132295	0.227567	0.064048
O43823	O43823	A-kinase anchor protein 8	AKAP8	0.570544	0.0134014	0.14415	0.51285
P23258	P23258;Q9NRH3	Tubulin gamma-1 chain;Tubulin gamma-2 chain	TUBG1;TUBG2	0.722069	0.0134182	0.36273	0.274133
Q99417	Q99417	C-Myc-binding protein	MYCBP	-0.619785	0.0136603	-0.241176	0.278207
O14561	O14561	Acyl carrier protein, mitochondrial	NDUFAB1	-0.518716	0.0137012	-0.305046	0.219408
P10606	P10606	Cytochrome c oxidase subunit 5B, mitochondrial	COX5B	-0.659425	0.0138534	-0.41197	0.122216
P14927	P14927	Cytochrome b-c1 complex subunit 7	UQCRB	-0.374884	0.0141585	-0.147109	0.318981
Q9BRR9	Q9BRR9	Rho GTPase-activating protein 9	ARHGAP9	0.381491	0.0146564	0.141002	0.516528
Q16718	Q16718	NADH dehydrogenase [ubiquinone] 1 alpha subcomplex subunit 5	NDUFA5	-0.578364	0.0147327	-0.502613	0.0299553
Q9C0C9	Q9C0C9	E2/E3 hybrid ubiquitin-protein ligase UBE2O	UBE2O	0.814686	0.0150936	0.510119	0.0394807
Q658Y4	Q658Y4;P0C866	Protein FAM91A1	FAM91A1	0.404141	0.0151697	0.0449996	0.878885
O60869	O60869	Endothelial differentiation-related factor 1	EDF1	-0.543505	0.0160602	-0.358398	0.225973
Q13523	Q13523	Serine/threonine-protein kinase PRP4 homolog	PRPF4B	0.310194	0.0161093	0.0873651	0.588139
Q96LW7	Q96LW7	Bcl10-interacting CARD protein	C9orf89	0.407277	0.0163309	0.331784	0.140904
Q6P1N0	Q6P1N0	Coiled-coil and C2 domain-containing protein 1A	CC2D1A	0.665784	0.0175879	0.561374	0.0793674
P05166	P05166	Propionyl-CoA carboxylase beta chain, mitochondrial	PCCB	-0.409417	0.0183064	-0.259305	0.174958
P19387	P19387	DNA-directed RNA polymerase II subunit RPB3	POLR2C	-0.478984	0.0191012	0.0428347	0.881424
Q9GZY8	Q9GZY8	Mitochondrial fission factor	MFF	-0.790818	0.0196043	-0.734129	0.0325122
Q15070	Q15070	Mitochondrial inner membrane protein OXA1L	OXA1L	-0.806946	0.0196764	-0.841152	0.0152861
O15511	O15511	Actin-related protein 2/3 complex subunit 5	ARPC5	-0.39919	0.0202	-0.31031	0.113111
O75592	O75592	E3 ubiquitin-protein ligase MYCBP2	MYCBP2	-0.359719	0.0202353	-0.351594	0.0507336
P49593	P49593	Protein phosphatase 1F	PPM1F	0.512596	0.0202446	0.462734	0.01514
Q9BRX8	Q9BRX8	Redox-regulatory protein FAM213A	FAM213A	-0.714098	0.020275	-0.478559	0.228475
P14406	P14406	Cytochrome c oxidase subunit 7A2, mitochondrial	COX7A2	-0.956297	0.0205405	-0.435427	0.0554265
Q9Y5W9	Q9Y5W9	Sorting nexin-11	SNX11	-0.539635	0.0206387	-0.208003	0.467142
P18583	P18583	Protein SON	SON	0.243688	0.0207877	0.321653	0.084144
Q8N3P4	Q8N3P4	Vacuolar protein sorting-associated protein 8 homolog	VPS8	0.365852	0.0208254	0.228962	0.161624
Q6ZT12	Q6ZT12	E3 ubiquitin-protein ligase UBR3	UBR3	-0.732766	0.021487	-0.286752	0.311121
Q15370	Q15370	Transcription elongation factor B polypeptide 2	TCEB2	-0.417644	0.0215166	-0.268816	0.171884
Q14203	Q14203;E7EWF7	Dynactin subunit 1	DCTN1	0.168906	0.0215347	0.104768	0.25191
P09110	P09110	3-ketoacyl-CoA thiolase, peroxisomal	ACAA1	0.396759	0.0218011	0.218462	0.206102
Q6ZSZ5	Q6ZSZ5;A0A087WZG4	Rho guanine nucleotide exchange factor 18	ARHGEF18	0.28836	0.0218979	0.336356	0.0528502
P51608	P51608	Methyl-CpG-binding protein 2	MECP2	-1.49693	0.0223061	-0.871893	0.288953
O43264	O43264	Centromere/kinetochore protein zw10 homolog	ZW10	0.344371	0.0224598	-0.112073	0.542128
Q14019	Q14019	Coactosin-like protein	COTL1	-0.585658	0.0225226	-0.248864	0.171556
P49458	P49458	Signal recognition particle 9 kDa protein	SRP9	-0.572947	0.0227014	-0.199672	0.521123
Q8NCW5	Q8NCW5	NAD(P)H-hydrate epimerase	APOA1BP	-0.254314	0.0227575	-0.27345	0.177308
P45974	P45974;REV__Q9UPY3	Ubiquitin carboxyl-terminal hydrolase 5	USP5	0.233328	0.0234884	0.174196	0.220432
P68036	P68036;A0A1B0GUS4	Ubiquitin-conjugating enzyme E2 L3	UBE2L3	-0.459904	0.0236226	-0.295815	0.143825
Q13643	Q13643	Four and a half LIM domains protein 3	FHL3	-0.509598	0.0240697	-0.188939	0.486023
Q9Y3B3	Q9Y3B3;A0A0A6YYA0	Transmembrane emp24 domain-containing protein 7	TMED7;TMED7-TICAM2	-0.391381	0.0243399	-0.52512	0.02888
P39210	P39210	Protein Mpv17	MPV17	-1.59033	0.0251607	#N/A	#N/A
P0DP25	P0DP25;P0DP24;P0DP23;P02585			-0.583208	0.025252	-0.106647	0.624439
P05109	P05109	Protein S100-A8;Protein S100-A8, N-terminally processed	S100A8	-0.400624	0.025775	-0.47478	0.0313916
P20839	P20839	Inosine-5-monophosphate dehydrogenase 1	IMPDH1	-0.310244	0.0258187	-0.20554	0.0565355
Q29RF7	Q29RF7	Sister chromatid cohesion protein PDS5 homolog A	PDS5A	-0.384428	0.0260015	-0.0924753	0.547013
O43660	O43660	Pleiotropic regulator 1	PLRG1	0.214244	0.0261141	0.152371	0.412213
O75368	O75368	SH3 domain-binding glutamic acid-rich-like protein	SH3BGRL	-0.450809	0.0263975	-0.256458	0.184376
Q13200	Q13200	26S proteasome non-ATPase regulatory subunit 2	PSMD2	0.152696	0.0267165	0.0386897	0.593726
O43516	O43516	WAS/WASL-interacting protein family member 1	WIPF1	0.341891	0.0269483	0.153734	0.311175
Q5VT52	Q5VT52	Regulation of nuclear pre-mRNA domain-containing protein 2	RPRD2	0.268405	0.0275894	0.187272	0.230445
Q92900	Q92900	Regulator of nonsense transcripts 1	UPF1	0.218368	0.0281452	0.121127	0.168864
Q86SX6	Q86SX6	Glutaredoxin-related protein 5, mitochondrial	GLRX5	-0.413008	0.0281697	-0.274409	0.114511
Q9Y4Y9	Q9Y4Y9	U6 snRNA-associated Sm-like protein LSm5	LSM5	-0.663524	0.0286256	-0.430718	0.174249
O75962	O75962	Triple functional domain protein	TRIO	0.397466	0.0286382	0.337291	0.0225267
Q9NP92	Q9NP92	28S ribosomal protein S30, mitochondrial	MRPS30	0.475409	0.0290977	#N/A	#N/A
Q6IBS0	Q6IBS0	Twinfilin-2	TWF2	0.220942	0.0293082	0.249314	0.0335033
Q9P253	Q9P253	Vacuolar protein sorting-associated protein 18 homolog	VPS18	0.23504	0.0293718	0.0232248	0.874972
Q15393	Q15393	Splicing factor 3B subunit 3	SF3B3	0.240086	0.0301835	0.198375	0.211113
Q9NPF8	Q9NPF8	Arf-GAP with dual PH domain-containing protein 2	ADAP2	0.302281	0.030608	0.300333	0.0854615
P39748	P39748	Flap endonuclease 1	FEN1	-0.414139	0.0311983	-0.429622	0.0558777
Q06830	Q06830	Peroxiredoxin-1	PRDX1	-0.225828	0.0313944	0.105946	0.608949
P26640	P26640	Valine--tRNA ligase	VARS	0.15758	0.0316161	0.00489095	0.968278
P63241	P63241;Q6IS14;Q9GZV4	Eukaryotic translation initiation factor 5A-1;Eukaryotic translation initiation factor 5A-1-like	EIF5A;EIF5AL1	-0.327095	0.0318152	-0.180643	0.319682
Q9NRX4	Q9NRX4	14 kDa phosphohistidine phosphatase	PHPT1	-0.672309	0.0319096	-0.166413	0.354302
Q9BWH2	Q9BWH2	FUN14 domain-containing protein 2	FUNDC2	-0.605686	0.0321938	-0.192768	0.353763
Q9BVG4	Q9BVG4	Protein PBDC1	PBDC1	0.385614	0.0325874	0.496287	0.0102551
Q8N490	Q8N490	Probable hydrolase PNKD	PNKD	0.486736	0.0327226	0.500375	0.0124853
Q8IWV7	Q8IWV7	E3 ubiquitin-protein ligase UBR1	UBR1	0.220375	0.0328858	-0.0215693	0.819909
P60891	P60891	Ribose-phosphate pyrophosphokinase 1	PRPS1	0.51451	0.0339889	0.256649	0.38048
P55145	P55145	Mesencephalic astrocyte-derived neurotrophic factor	MANF	-0.545964	0.0346974	-0.52617	0.0683788
Q8TC07	Q8TC07	TBC1 domain family member 15	TBC1D15	-0.665666	0.0349239	-0.0987366	0.697645
Q9BZL1	Q9BZL1	Ubiquitin-like protein 5	UBL5	-0.470435	0.0356066	-0.284498	0.134148
Q9UGP4	Q9UGP4	LIM domain-containing protein 1	LIMD1	0.719635	0.0360252	0.00753872	0.986563
Q9BRT2	Q9BRT2	Ubiquinol-cytochrome-c reductase complex assembly factor 2	UQCC2	-0.640244	0.0360613	-0.270988	0.227507
Q9NWU2	Q9NWU2	Glucose-induced degradation protein 8 homolog	GID8	-0.277273	0.0367041	-0.19524	0.233183
Q9BYN0	Q9BYN0	Sulfiredoxin-1	SRXN1	-0.388325	0.0369048	-0.0597991	0.829452
Q96IX5	Q96IX5	Up-regulated during skeletal muscle growth protein 5	USMG5	-0.583707	0.0369221	-0.346737	0.248414
Q92982	Q92982	Ninjurin-1	NINJ1	-1.02948	0.0369458	-0.62887	0.266859
O43633	O43633	Charged multivesicular body protein 2a	CHMP2A	-0.516919	0.036983	-0.347483	0.0816947
Q9NW64	Q9NW64	Pre-mRNA-splicing factor RBM22	RBM22	0.588275	0.0376192	0.499063	0.0569368
P53365	P53365	Arfaptin-2	ARFIP2	0.77267	0.0378936	0.747231	0.083775
O75380	O75380	NADH dehydrogenase [ubiquinone] iron-sulfur protein 6, mitochondrial	NDUFS6	-0.53508	0.0380021	-0.483709	0.059169
P57764	P57764	Gasdermin-D	GSDMD	0.580237	0.0380656	-0.00186932	0.994107
Q69YN2	Q69YN2	CWF19-like protein 1	CWF19L1	0.704971	0.0382941	0.0644656	0.861079
P39880	P39880	Homeobox protein cut-like 1	CUX1	-0.707732	0.039277	-0.228123	0.400989
P78371	P78371	T-complex protein 1 subunit beta	CCT2	0.232389	0.0393828	0.261028	0.0382578
Q16656	Q16656	Nuclear respiratory factor 1	NRF1	0.555524	0.0394741	#N/A	#N/A
P60903	P60903	Protein S100-A10	S100A10	-0.412714	0.039475	-0.544313	0.115468
Q86Y39	Q86Y39;K7EMT4	NADH dehydrogenase [ubiquinone] 1 alpha subcomplex subunit 11	NDUFA11	-0.412599	0.0401984	-0.849353	0.0754297
Q9H5N1	Q9H5N1	Rab GTPase-binding effector protein 2	RABEP2	-1.00113	0.0403841	-0.656405	0.116836
Q9UL26	Q9UL26	Ras-related protein Rab-22A	RAB22A	-0.508605	0.0404972	-0.270966	0.269927
Q9Y5J7	Q9Y5J7	Mitochondrial import inner membrane translocase subunit Tim9	TIMM9	-0.580782	0.041074	-0.243882	0.48076
Q9UL15	Q9UL15	BAG family molecular chaperone regulator 5	BAG5	0.612387	0.0430171	0.141472	0.722186
P35573	P35573	Glycogen debranching enzyme;4-alpha-glucanotransferase;Amylo-alpha-1,6-glucosidase	AGL	0.35776	0.043285	-0.167176	0.536125
Q9NVS2	Q9NVS2	28S ribosomal protein S18a, mitochondrial	MRPS18A	-0.691947	0.0434175	0.256337	0.463083
P17844	P17844	Probable ATP-dependent RNA helicase DDX5	DDX5	0.122742	0.0440819	0.0524124	0.504943
Q9UMX5	Q9UMX5	Neudesin	NENF	-0.589047	0.0445724	-0.0788033	0.772463
Q13158	Q13158	FAS-associated death domain protein	FADD	-0.502642	0.0446887	-0.402775	0.09494
Q13107	Q13107	Ubiquitin carboxyl-terminal hydrolase 4	USP4	0.251198	0.0449468	0.178877	0.148429
P78330	P78330	Phosphoserine phosphatase	PSPH	-0.756499	0.046224	-0.815665	0.0418465
Q9Y3D3	Q9Y3D3	28S ribosomal protein S16, mitochondrial	MRPS16	-0.633529	0.0472607	-0.259135	0.337092
O00244	O00244	Copper transport protein ATOX1	ATOX1	-0.380854	0.047463	-0.229395	0.276241
Q9H2M9	Q9H2M9	Rab3 GTPase-activating protein non-catalytic subunit	RAB3GAP2	-0.259731	0.0475888	-0.275384	0.100179
P50238	P50238;H3BRQ4	Cysteine-rich protein 1	CRIP1	-1.04849	0.0479081	-0.414838	0.412031
O95817	O95817	BAG family molecular chaperone regulator 3	BAG3	0.363276	0.0480554	#N/A	#N/A
A6NK06	A6NK06	Cis-aconitate decarboxylase	IRG1	-2.02855	0.0481869	-1.98598	0.0339862
S4R3N1	S4R3N1		HSPE1-MOB4	-0.206699	0.0482036	-0.0559784	0.654484
P49750	P49750	YLP motif-containing protein 1	YLPM1	0.307382	0.0489104	0.18022	0.353869
P46379	P46379	Large proline-rich protein BAG6	BAG6	0.233449	0.0494152	0.220068	0.0484764
Q16831	Q16831	Uridine phosphorylase 1	UPP1	-0.536832	0.0500951	-0.246512	0.277031
Q7L2E3	Q7L2E3	Putative ATP-dependent RNA helicase DHX30	DHX30	0.560271	0.0503317	0.439898	0.199116
O15212	O15212	Prefoldin subunit 6	PFDN6	-0.397205	0.0504073	-0.121119	0.575556
P31943	P31943	Heterogeneous nuclear ribonucleoprotein H;Heterogeneous nuclear ribonucleoprotein H, N-terminally processed	HNRNPH1	0.273619	0.0504679	0.204198	0.183834
Q00610	Q00610	Clathrin heavy chain 1	CLTC	0.185101	0.0505146	-0.176267	0.369497
P82673	P82673	28S ribosomal protein S35, mitochondrial	MRPS35	-0.30066	0.0510092	-0.303696	0.157587
Q9UDW1	Q9UDW1	Cytochrome b-c1 complex subunit 9	UQCR10	-0.756443	0.0521674	-0.884296	0.136597
P22033	P22033	Methylmalonyl-CoA mutase, mitochondrial	MUT	-0.513705	0.0521808	-0.766304	0.126409
Q9Y6A5	Q9Y6A5	Transforming acidic coiled-coil-containing protein 3	TACC3	0.283354	0.0527341	0.458339	0.0519635
P63218	P63218	Guanine nucleotide-binding protein G(I)/G(S)/G(O) subunit gamma-5	GNG5	-0.47767	0.0530622	-0.205991	0.362196
Q15149	Q15149	Plectin	PLEC	0.175223	0.0544379	0.0909513	0.237073
Q9UQ35	Q9UQ35	Serine/arginine repetitive matrix protein 2	SRRM2	0.345969	0.055591	0.210627	0.180099
P13073	P13073	Cytochrome c oxidase subunit 4 isoform 1, mitochondrial	COX4I1	-0.378569	0.0556474	-0.225763	0.192907
P03928	P03928	ATP synthase protein 8	MT-ATP8	-0.498087	0.0557922	-0.500612	0.027643
A0A087WUM0	A0A087WUM0;P57105	Synaptojanin-2-binding protein	SYNJ2BP-COX16;SYNJ2BP	-0.527041	0.0560469	-0.654262	0.0173101
P01023	P01023	Alpha-2-macroglobulin	A2M	1.3166	0.0560865	-0.198238	0.797753
Q9BWF3	Q9BWF3	RNA-binding protein 4	RBM4	0.323926	0.0566849	0.467292	0.0775869
Q9NUJ1	Q9NUJ1	Mycophenolic acid acyl-glucuronide esterase, mitochondrial	ABHD10	-0.295898	0.0568784	-0.296924	0.0569231
Q8ND56	Q8ND56	Protein LSM14 homolog A	LSM14A	0.621445	0.0569469	0.173072	0.612433
Q9Y2R0	Q9Y2R0	Cytochrome c oxidase assembly factor 3 homolog, mitochondrial	COA3	-0.534491	0.0576148	-0.739012	0.0715347
P58546	P58546	Myotrophin	MTPN	-0.532179	0.0577224	-0.0888473	0.759941
P60981	P60981	Destrin	DSTN	-0.471093	0.0583223	-0.157458	0.373303
Q9Y6W5	Q9Y6W5;Q9UPY6	Wiskott-Aldrich syndrome protein family member 2	WASF2	0.28548	0.0583988	0.0187981	0.910646
Q6V1X1	Q6V1X1	Dipeptidyl peptidase 8	DPP8	0.405229	0.058477	#N/A	#N/A
Q9P086	Q9P086	Mediator of RNA polymerase II transcription subunit 11	MED11	-0.343595	0.0586694	-0.175992	0.294923
P00367	P00367;P49448;REV__P29375;A6NF36	Glutamate dehydrogenase 1, mitochondrial;Glutamate dehydrogenase 2, mitochondrial	GLUD1;GLUD2	0.248492	0.0590458	0.157205	0.130848
Q3SXM5	Q3SXM5	Inactive hydroxysteroid dehydrogenase-like protein 1	HSDL1	0.410134	0.0598394	0.336285	0.233654
Q13907	Q13907;Q9BXS1	Isopentenyl-diphosphate Delta-isomerase 1	IDI1	-0.218723	0.0601349	-0.331028	0.0811012
P57737	P57737	Coronin-7	CORO7	0.22838	0.0602278	0.0808804	0.466156
P62244	P62244	40S ribosomal protein S15a	RPS15A	-0.263254	0.0605812	-0.460189	0.0740677
P21796	P21796	Voltage-dependent anion-selective channel protein 1	VDAC1	-0.404929	0.0609973	-0.297071	0.187799
Q9H4G4	Q9H4G4	Golgi-associated plant pathogenesis-related protein 1	GLIPR2	-0.402759	0.0615083	-0.0702913	0.653641
Q8NF37	Q8NF37	Lysophosphatidylcholine acyltransferase 1	LPCAT1	0.625258	0.0624527	-0.0512627	0.867288
Q9BRJ7	Q9BRJ7	Protein syndesmos	NUDT16L1	0.494173	0.0637858	0.401199	0.0874775
A6NC98	A6NC98;Q9P241	Coiled-coil domain-containing protein 88B	CCDC88B	0.53625	0.0638627	-0.163244	0.608183
P20674	P20674	Cytochrome c oxidase subunit 5A, mitochondrial	COX5A	-0.397668	0.0640252	-0.0429421	0.808006
Q9NP79	Q9NP79	Vacuolar protein sorting-associated protein VTA1 homolog	VTA1	-0.160247	0.0641473	-0.10383	0.187063
Q2TAL8	Q2TAL8	Glutamine-rich protein 1	QRICH1	-0.285905	0.0644117	0.0495642	0.724285
O95182	O95182	NADH dehydrogenase [ubiquinone] 1 alpha subcomplex subunit 7	NDUFA7	-0.553685	0.0647667	-0.385077	0.198165
P12814	P12814;P35609	Alpha-actinin-1	ACTN1	0.236397	0.0650732	-0.0424996	0.776981
Q9NP81	Q9NP81	Serine--tRNA ligase, mitochondrial	SARS2	0.51017	0.0651644	0.53224	0.0467948
P07437	P07437;A6NNZ2	Tubulin beta chain	TUBB	0.319568	0.0657704	0.177495	0.192589
Q92620	Q92620	Pre-mRNA-splicing factor ATP-dependent RNA helicase PRP16	DHX38	0.293145	0.0662655	0.1579	0.257729
P13667	P13667	Protein disulfide-isomerase A4	PDIA4	-0.318419	0.0664491	-0.167807	0.364997
Q5SRE5	Q5SRE5;H7C4K7	Nucleoporin NUP188 homolog	NUP188	0.474549	0.0671773	-0.0734605	0.784853
Q9H0W9	Q9H0W9;A0A1W2PRB8	Ester hydrolase C11orf54	C11orf54	0.354517	0.067294	0.36066	0.037201
P79483	P79483	HLA class II histocompatibility antigen, DR beta 3 chain	HLA-DRB3	-0.725997	0.0673428	-0.254716	0.472559
Q15628	Q15628	Tumor necrosis factor receptor type 1-associated DEATH domain protein	TRADD	0.389926	0.0677144	0.30043	0.106532
O00291	O00291	Huntingtin-interacting protein 1	HIP1	0.482257	0.0680672	0.257568	0.344043
O14920	O14920	Inhibitor of nuclear factor kappa-B kinase subunit beta	IKBKB	0.19641	0.0687861	0.0392449	0.804244
Q9Y314	Q9Y314	Nitric oxide synthase-interacting protein	NOSIP	0.451207	0.0688402	0.659889	0.076598
Q9H1K1	Q9H1K1	Iron-sulfur cluster assembly enzyme ISCU, mitochondrial	ISCU	-0.478722	0.0694204	-0.336086	0.0497568
Q9Y490	Q9Y490;Q96A19;Q6NY19;Q86Y13	Talin-1	TLN1	0.141153	0.0701802	-0.00310589	0.979638
Q92619	Q92619;REV__P12525;Q9UHQ7	Minor histocompatibility protein HA-1;Minor histocompatibility antigen HA-1	HMHA1	0.203528	0.0707813	0.194194	0.0775111
Q9Y639	Q9Y639	Neuroplastin	NPTN	-0.424094	0.0716611	-0.605278	0.0968496
Q7Z6L1	Q7Z6L1	Tectonin beta-propeller repeat-containing protein 1	TECPR1	0.361129	0.071918	0.0202774	0.931932
Q16611	Q16611	Bcl-2 homologous antagonist/killer	BAK1	-0.667841	0.0719361	-0.64414	0.101349
Q96S44	Q96S44	TP53-regulating kinase	TP53RK	-0.503135	0.0721117	-0.760904	0.0171213
Q8WXI4	Q8WXI4	Acyl-coenzyme A thioesterase 11	ACOT11	0.313519	0.0723269	0.113211	0.605951
Q6PCB7	Q6PCB7	Long-chain fatty acid transport protein 1	SLC27A1	-0.433878	0.0723492	-0.211132	0.263735
Q9GZZ1	Q9GZZ1	N-alpha-acetyltransferase 50	NAA50	-0.513188	0.0726597	-0.551251	0.114212
P49903	P49903	Selenide, water dikinase 1	SEPHS1	0.320485	0.0729465	0.220078	0.316022
P23528	P23528	Cofilin-1	CFL1	-0.346323	0.0731946	-0.169516	0.403342
Q96A35	Q96A35	39S ribosomal protein L24, mitochondrial	MRPL24	-0.410372	0.0732132	-0.471578	0.0516734
P61978	P61978	Heterogeneous nuclear ribonucleoprotein K	HNRNPK	0.177146	0.0735168	0.0761393	0.439185
Q53GS9	Q53GS9	U4/U6.U5 tri-snRNP-associated protein 2	USP39	-0.360801	0.0736537	-0.0408267	0.775206
Q9HA64	Q9HA64	Ketosamine-3-kinase	FN3KRP	-0.662396	0.0739201	-0.019949	0.958399
Q9UPV0	Q9UPV0	Centrosomal protein of 164 kDa	CEP164	0.916446	0.0744347	#N/A	#N/A
O43290	O43290	U4/U6.U5 tri-snRNP-associated protein 1	SART1	0.314877	0.0744747	0.339062	0.0512119
Q8N3F8	Q8N3F8	MICAL-like protein 1	MICALL1	0.303856	0.0746425	0.221211	0.259552
Q6P589	Q6P589	Tumor necrosis factor alpha-induced protein 8-like protein 2	TNFAIP8L2	-0.783509	0.0747683	-0.92388	0.0303356
P13995	P13995	Bifunctional methylenetetrahydrofolate dehydrogenase/cyclohydrolase, mitochondrial;NAD-dependent methylenetetrahydrofolate dehydrogenase;Methenyltetrahydrofolate cyclohydrolase	MTHFD2	-0.77357	0.0749641	-0.567708	0.223462
O43676	O43676	NADH dehydrogenase [ubiquinone] 1 beta subcomplex subunit 3	NDUFB3	-0.53466	0.0751435	-0.622992	0.0436101
P14854	P14854	Cytochrome c oxidase subunit 6B1	COX6B1	-0.297207	0.0756255	-0.17456	0.387973
P34897	P34897	Serine hydroxymethyltransferase, mitochondrial	SHMT2	0.481124	0.0756431	0.312672	0.207623
Q9NUQ9	Q9NUQ9	Protein FAM49B	FAM49B	-0.384372	0.0758024	-0.324452	0.190919
P56556	P56556	NADH dehydrogenase [ubiquinone] 1 alpha subcomplex subunit 6	NDUFA6	-0.338581	0.0762422	-0.419638	0.0577271
P62851	P62851	40S ribosomal protein S25	RPS25	-0.365015	0.0765639	0.00744195	0.954851
P53621	P53621	Coatomer subunit alpha;Xenin;Proxenin	COPA	0.142015	0.0775495	0.093169	0.241661
P37840	P37840;Q16143	Alpha-synuclein	SNCA	-0.578283	0.0777688	-0.378005	0.242412
P00749	P00749	Urokinase-type plasminogen activator;Urokinase-type plasminogen activator long chain A;Urokinase-type plasminogen activator short chain A;Urokinase-type plasminogen activator chain B	PLAU	0.426212	0.0778416	0.590469	0.0186151
Q96I25	Q96I25	Splicing factor 45	RBM17	-0.558924	0.077925	-0.274036	0.393412
P60468	P60468	Protein transport protein Sec61 subunit beta	SEC61B	-0.684	0.0780094	-0.413682	0.320918
P16949	P16949	Stathmin	STMN1	-0.481044	0.0781613	-0.32068	0.323941
Q96DB5	Q96DB5	Regulator of microtubule dynamics protein 1	RMDN1	-0.333634	0.0783229	-0.412271	0.0415412
P41567	P41567	Eukaryotic translation initiation factor 1	EIF1	-0.353656	0.0784335	-0.297063	0.123689
P27797	P27797	Calreticulin	CALR	-0.252271	0.079088	-0.235253	0.0936056
Q8N0W3	Q8N0W3	L-fucose kinase	FUK	0.465285	0.0792096	0.0912714	0.751106
O60861	O60861	Growth arrest-specific protein 7	GAS7	0.285493	0.0795794	-0.0338382	0.877329
Q15291	Q15291	Retinoblastoma-binding protein 5	RBBP5	0.417963	0.0797632	0.00157412	0.995096
P42226	P42226;Q9UBU6	Signal transducer and activator of transcription 6	STAT6	0.303512	0.0799426	-0.0155582	0.934475
Q3YEC7	Q3YEC7	Rab-like protein 6	RABL6	0.239443	0.0799778	0.0104454	0.943603
Q9Y3E5	Q9Y3E5	Peptidyl-tRNA hydrolase 2, mitochondrial	PTRH2	-0.396579	0.080068	-0.261618	0.3083
P22681	P22681	E3 ubiquitin-protein ligase CBL	CBL	0.182347	0.0821993	-0.196817	0.508333
Q9UJW0	Q9UJW0	Dynactin subunit 4	DCTN4	-0.451385	0.0825073	-0.564895	0.0655447
Q9Y3X0	Q9Y3X0	Coiled-coil domain-containing protein 9	CCDC9	0.653797	0.0825474	0.522592	0.257193
O14548	O14548	Cytochrome c oxidase subunit 7A-related protein, mitochondrial	COX7A2L	-0.426147	0.082701	-0.435434	0.0733586
O43615	O43615	Mitochondrial import inner membrane translocase subunit TIM44	TIMM44	-0.206985	0.0842414	-0.297607	0.0445438
Q96PE3	Q96PE3	Type I inositol 3,4-bisphosphate 4-phosphatase	INPP4A	0.877523	0.0848165	0.121677	0.867586
O00635	O00635	E3 ubiquitin-protein ligase TRIM38	TRIM38	0.539153	0.0852031	-0.0856877	0.819483
Q8TBN0	Q8TBN0	Guanine nucleotide exchange factor for Rab-3A	RAB3IL1	0.205768	0.0865449	-0.0343888	0.905758
P08670	P08670;Q16352	Vimentin	VIM	0.193884	0.0866534	0.185974	0.0574696
Q8N1G4	Q8N1G4	Leucine-rich repeat-containing protein 47	LRRC47	0.21255	0.0871001	0.185256	0.112661
Q13568	Q13568	Interferon regulatory factor 5	IRF5	0.303477	0.0873955	-0.00162829	0.993224
Q8WUA7	Q8WUA7	TBC1 domain family member 22A	TBC1D22A	0.294475	0.0878149	0.263469	0.160438
Q9BZE9	Q9BZE9	Tether containing UBX domain for GLUT4	ASPSCR1	0.432376	0.0879439	0.0463588	0.718663
O60925	O60925	Prefoldin subunit 1	PFDN1	-0.433306	0.0879579	-0.0660371	0.824016
Q7Z406	Q7Z406	Myosin-14	MYH14	0.442273	0.0881259	0.594298	0.0173729
P49459	P49459	Ubiquitin-conjugating enzyme E2 A	UBE2A	-0.340099	0.088141	-0.279949	0.134667
Q8N5N7	Q8N5N7	39S ribosomal protein L50, mitochondrial	MRPL50	-0.571867	0.0884642	-0.116413	0.62981
Q14978	Q14978	Nucleolar and coiled-body phosphoprotein 1	NOLC1	-1.08383	0.0886148	-0.480373	0.292996
Q96JB2	Q96JB2	Conserved oligomeric Golgi complex subunit 3	COG3	0.176448	0.0891657	0.107693	0.262229
O43852	O43852	Calumenin	CALU	-0.410726	0.0902245	-0.252618	0.298347
E7EQ34	E7EQ34;O14653	Golgi SNAP receptor complex member 2	GOSR2	-0.68251	0.0903366	-0.384748	0.272667
Q9UHD9	Q9UHD9	Ubiquilin-2	UBQLN2	0.586861	0.0908221	0.413389	0.0904847
Q14839	Q14839	Chromodomain-helicase-DNA-binding protein 4	CHD4	0.173159	0.0908396	-0.00785509	0.963994
Q8N6M0	Q8N6M0	OTU domain-containing protein 6B	OTUD6B	0.326301	0.0909417	0.14818	0.603633
P62424	P62424	60S ribosomal protein L7a	RPL7A	-0.316712	0.0909737	-0.00284076	0.98501
Q15369	Q15369	Transcription elongation factor B polypeptide 1	TCEB1	-0.334167	0.0914799	-0.345771	0.131423
Q71U36	Q71U36;Q13748;Q6PEY2	Tubulin alpha-1A chain;Tubulin alpha-3C/D chain;Tubulin alpha-3E chain	TUBA1A;TUBA3C;TUBA3E	0.350505	0.0915164	0.208752	0.308233
O95394	O95394	Phosphoacetylglucosamine mutase	PGM3	0.161164	0.091756	-0.0627893	0.646009
P45985	P45985;REV__Q8IXJ9	Dual specificity mitogen-activated protein kinase kinase 4	MAP2K4	0.392011	0.0920358	0.0847228	0.779513
Q96C23	Q96C23	Aldose 1-epimerase	GALM	0.317021	0.0924735	0.304499	0.121995
Q32P28	Q32P28	Prolyl 3-hydroxylase 1	LEPRE1	0.295569	0.0928916	0.234024	0.120998
P04233	P04233	HLA class II histocompatibility antigen gamma chain	CD74	-0.310213	0.0934492	-0.259858	0.178852
Q96T51	Q96T51;Q8WXA3	RUN and FYVE domain-containing protein 1	RUFY1	0.152194	0.0935031	-0.0123711	0.907091
Q96C86	Q96C86	m7GpppX diphosphatase	DCPS	0.368616	0.0938682	0.462104	0.0621773
P46019	P46019	Phosphorylase b kinase regulatory subunit alpha, liver isoform	PHKA2	0.375406	0.0939621	-0.00125212	0.994901
Q96E39	Q96E39	RNA binding motif protein, X-linked-like-1	RBMXL1	-0.283238	0.0941645	0.153084	0.303071
Q9NR50	Q9NR50	Translation initiation factor eIF-2B subunit gamma	EIF2B3	0.400084	0.0942518	0.0773189	0.810501
O43447	O43447	Peptidyl-prolyl cis-trans isomerase H	PPIH	-0.440122	0.0942625	0.0878253	0.733672
Q15363	Q15363	Transmembrane emp24 domain-containing protein 2	TMED2	-0.459292	0.0943766	-0.321378	0.290449
P42768	P42768	Wiskott-Aldrich syndrome protein	WAS	0.219315	0.0947228	0.146168	0.219224
Q15029	Q15029	116 kDa U5 small nuclear ribonucleoprotein component	EFTUD2	0.114514	0.0959945	0.000989173	0.989827
Q96KP4	Q96KP4	Cytosolic non-specific dipeptidase	CNDP2	0.268476	0.0960126	0.0387434	0.803505
O15269	O15269	Serine palmitoyltransferase 1	SPTLC1	-0.38486	0.0961715	-0.408839	0.0580584
P24539	P24539	ATP synthase F(0) complex subunit B1, mitochondrial	ATP5F1	-0.373082	0.0963088	-0.257358	0.302376
Q9NP97	Q9NP97;Q8TF09	Dynein light chain roadblock-type 1;Dynein light chain roadblock-type 2	DYNLRB1;DYNLRB2	-0.366312	0.0964811	-0.16786	0.477729
Q86VS8	Q86VS8	Protein Hook homolog 3	HOOK3	0.410283	0.0966653	0.362043	0.139621
P50416	P50416	Carnitine O-palmitoyltransferase 1, liver isoform	CPT1A	-0.437507	0.0966765	-0.0653293	0.814706
Q16666	Q16666;Q6K0P9	Gamma-interferon-inducible protein 16	IFI16	-0.384783	0.0970392	-0.271516	0.193177
O60826	O60826	Coiled-coil domain-containing protein 22	CCDC22	0.230005	0.0971449	0.156031	0.247138
P43243	P43243	Matrin-3	MATR3	0.203895	0.0972223	0.0747681	0.557049
Q9Y2Z0	Q9Y2Z0	Suppressor of G2 allele of SKP1 homolog	SUGT1	-0.194713	0.0973097	0.0110088	0.94843
O75312	O75312	Zinc finger protein ZPR1	ZPR1	0.389292	0.0974947	0.303738	0.132708
O75494	O75494;Q8WXF0	Serine/arginine-rich splicing factor 10	SRSF10	0.30897	0.0975207	0.396131	0.0267393
Q9UMS0	Q9UMS0	NFU1 iron-sulfur cluster scaffold homolog, mitochondrial	NFU1	-0.390007	0.0979096	0.011671	0.965277
Q15437	Q15437	Protein transport protein Sec23B	SEC23B	0.126824	0.0986074	-0.0971866	0.556603
P62140	P62140	Serine/threonine-protein phosphatase PP1-beta catalytic subunit	PPP1CB	0.52275	0.0987226	0.339409	0.348768
P62136	P62136	Serine/threonine-protein phosphatase PP1-alpha catalytic subunit	PPP1CA	0.174741	0.0988183	0.187922	0.103668
O00442	O00442	RNA 3-terminal phosphate cyclase	RTCA	0.165328	0.0994337	0.123735	0.268555
P46939	P46939	Utrophin	UTRN	0.212556	0.10053	0.223887	0.0654104
Q12792	Q12792	Twinfilin-1	TWF1	-0.158417	0.100597	0.0465998	0.701845
O75306	O75306	NADH dehydrogenase [ubiquinone] iron-sulfur protein 2, mitochondrial	NDUFS2	-0.20594	0.100713	-0.198344	0.106385
Q15942	Q15942	Zyxin	ZYX	0.283491	0.100773	0.064046	0.658662
Q9ULX9	Q9ULX9	Transcription factor MafF	MAFF	0.673309	0.100929	0.981994	0.03248
Q7Z392	Q7Z392	Trafficking protein particle complex subunit 11	TRAPPC11	-0.397959	0.100965	-0.237537	0.266405
P07737	P07737	Profilin-1	PFN1	-0.287421	0.101397	-0.151998	0.398522
Q7Z5G4	Q7Z5G4	Golgin subfamily A member 7	GOLGA7	-0.684575	0.102109	-0.271451	0.43388
Q9BV20	Q9BV20	Methylthioribose-1-phosphate isomerase	MRI1	0.456765	0.102234	0.213841	0.499108
Q9HCN8	Q9HCN8	Stromal cell-derived factor 2-like protein 1	SDF2L1	-0.339522	0.10229	-0.0120792	0.950806
O95155	O95155	Ubiquitin conjugation factor E4 B	UBE4B	0.304604	0.102453	0.372409	0.0926734
P02545	P02545;REV__Q5VX52;Q96G28	Prelamin-A/C;Lamin-A/C	LMNA	0.236642	0.102913	0.153964	0.312426
O14841	O14841	5-oxoprolinase	OPLAH	0.463634	0.103325	0.507697	0.0616064
Q4KMP7	Q4KMP7	TBC1 domain family member 10B	TBC1D10B	-0.390779	0.10348	-0.397084	0.11064
Q9H1I8	Q9H1I8	Activating signal cointegrator 1 complex subunit 2	ASCC2	0.277731	0.104069	0.0755872	0.747689
Q8N684	Q8N684	Cleavage and polyadenylation specificity factor subunit 7	CPSF7	-0.206019	0.104827	-0.117112	0.416186
Q06546	Q06546	GA-binding protein alpha chain	GABPA	0.168231	0.105251	-0.0652974	0.670317
P52272	P52272	Heterogeneous nuclear ribonucleoprotein M	HNRNPM	0.223366	0.105257	0.204217	0.109222
P37198	P37198	Nuclear pore glycoprotein p62	NUP62	-0.567453	0.105621	-0.253887	0.401558
Q9Y265	Q9Y265	RuvB-like 1	RUVBL1	0.197336	0.105952	0.257076	0.0486816
Q14318	Q14318	Peptidyl-prolyl cis-trans isomerase FKBP8	FKBP8	-0.295124	0.106107	-0.333333	0.0893599
Q6V0I7	Q6V0I7	Protocadherin Fat 4	FAT4	0.486899	0.106668	0.198425	0.470606
P62330	P62330	ADP-ribosylation factor 6	ARF6	-0.566074	0.106874	-0.49329	0.263018
Q99590	Q99590	Protein SCAF11	SCAF11	-0.434029	0.107181	-0.275707	0.294781
Q9UK59	Q9UK59	Lariat debranching enzyme	DBR1	-0.755656	0.107484	-0.474382	0.282937
Q9H008	Q9H008	Phospholysine phosphohistidine inorganic pyrophosphate phosphatase	LHPP	-0.428495	0.107567	-0.0875479	0.765618
P07237	P07237	Protein disulfide-isomerase	P4HB	-0.191073	0.107818	-0.089393	0.304756
Q95604	Q95604;REV__Q0P6D2	HLA class I histocompatibility antigen, Cw-17 alpha chain	HLA-C	-0.508548	0.107842	-0.489849	0.235879
Q8TF42	Q8TF42	Ubiquitin-associated and SH3 domain-containing protein B	UBASH3B	0.467041	0.108415	-0.332386	0.350944
Q9BR76	Q9BR76	Coronin-1B	CORO1B	0.227175	0.110319	0.0831451	0.548774
Q10713	Q10713	Mitochondrial-processing peptidase subunit alpha	PMPCA	0.431591	0.110647	0.0888791	0.745616
Q8N5R6	Q8N5R6	Coiled-coil domain-containing protein 33	CCDC33	-1.45206	0.110688	#N/A	#N/A
Q13151	Q13151	Heterogeneous nuclear ribonucleoprotein A0	HNRNPA0	0.164736	0.110693	0.235647	0.114712
Q8NFH4	Q8NFH4	Nucleoporin Nup37	NUP37	0.250853	0.111052	0.047106	0.733186
Q14677	Q14677	Clathrin interactor 1	CLINT1	-0.316658	0.111175	-0.199756	0.362378
Q9BV40	Q9BV40	Vesicle-associated membrane protein 8	VAMP8	-0.583247	0.111231	-0.285037	0.4292
P06576	P06576	ATP synthase subunit beta, mitochondrial	ATP5B	0.221096	0.11133	0.0325046	0.776717
Q9H061	Q9H061	Transmembrane protein 126A	TMEM126A	-0.409222	0.111977	0.272861	0.36487
P56385	P56385;Q8IWC1	ATP synthase subunit e, mitochondrial	ATP5I	-0.349606	0.112217	-0.240896	0.275289
P24752	P24752	Acetyl-CoA acetyltransferase, mitochondrial	ACAT1	-0.118944	0.112433	-0.0163326	0.797192
Q9NZ45	Q9NZ45	CDGSH iron-sulfur domain-containing protein 1	CISD1	-0.379627	0.112659	-0.567548	0.0533338
Q9Y3Z3	Q9Y3Z3	Deoxynucleoside triphosphate triphosphohydrolase SAMHD1	SAMHD1	0.148586	0.112843	-0.0056568	0.954719
Q9Y5S1	Q9Y5S1;Q59H18	Transient receptor potential cation channel subfamily V member 2	TRPV2	0.650266	0.113046	0.709585	0.0571746
Q9Y2H0	Q9Y2H0	Disks large-associated protein 4	DLGAP4	0.266721	0.113129	0.250265	0.236832
Q5JWF2	Q5JWF2;P38405	Guanine nucleotide-binding protein G(s) subunit alpha isoforms XLas	GNAS	-0.279476	0.113208	-0.1926	0.407237
Q8N163	Q8N163	Cell cycle and apoptosis regulator protein 2	CCAR2	0.125581	0.113927	0.0417083	0.520024
Q5JRA6	Q5JRA6	Melanoma inhibitory activity protein 3	MIA3	0.35129	0.11397	0.123207	0.587041
P07996	P07996	Thrombospondin-1	THBS1	0.84031	0.114056	1.17542	0.0476692
Q5SW79	Q5SW79;Q96L14;Q00G26	Centrosomal protein of 170 kDa	CEP170	0.273564	0.114366	0.219722	0.158136
P31949	P31949	Protein S100-A11;Protein S100-A11, N-terminally processed	S100A11	-0.298219	0.114828	-0.258855	0.287424
Q96F86	Q96F86	Enhancer of mRNA-decapping protein 3	EDC3	0.408592	0.114994	-0.107195	0.700632
Q86YS7	Q86YS7	C2 domain-containing protein 5	C2CD5	0.392205	0.115371	0.335532	0.228764
Q5JVF3	Q5JVF3	PCI domain-containing protein 2	PCID2	0.319244	0.115601	0.100515	0.536527
P32969	P32969;REV__O75648	60S ribosomal protein L9	RPL9	-0.501637	0.115871	-0.414809	0.279474
H3BP13	H3BP13;Q9UL33	Trafficking protein particle complex subunit 2-like protein	TRAPPC2L	-0.450979	0.116003	-0.446034	0.182575
Q5JTJ3	Q5JTJ3	Cytochrome c oxidase assembly factor 6 homolog	COA6	-0.669245	0.116049	#N/A	#N/A
O75477	O75477	Erlin-1	ERLIN1	-0.501531	0.116287	-0.229196	0.51978
Q1KMD3	Q1KMD3;H3BQZ7	Heterogeneous nuclear ribonucleoprotein U-like protein 2	HNRNPUL2;HNRNPUL2-BSCL2	0.137832	0.116551	0.0613005	0.715813
Q63ZY3	Q63ZY3;Q5T7N3;Q14678	KN motif and ankyrin repeat domain-containing protein 2	KANK2	0.379648	0.116673	0.201442	0.35594
P61221	P61221	ATP-binding cassette sub-family E member 1	ABCE1	-0.14345	0.116863	-0.120473	0.139718
Q8N2F6	Q8N2F6	Armadillo repeat-containing protein 10	ARMC10	-0.890252	0.11687	-0.873493	0.160127
Q6GMV3	Q6GMV3	Putative peptidyl-tRNA hydrolase PTRHD1	PTRHD1	-0.30937	0.116989	-0.20751	0.297844
P68371	P68371	Tubulin beta-4B chain	TUBB4B	0.195352	0.117147	0.0620409	0.538151
Q8TBX8	Q8TBX8	Phosphatidylinositol 5-phosphate 4-kinase type-2 gamma	PIP4K2C	0.375578	0.117287	-0.218731	0.436359
Q9NZL9	Q9NZL9	Methionine adenosyltransferase 2 subunit beta	MAT2B	0.177974	0.117693	0.239643	0.0718438
Q9H9Q2	Q9H9Q2	COP9 signalosome complex subunit 7b	COPS7B	0.598318	0.118109	-0.00494054	0.991468
O15067	O15067	Phosphoribosylformylglycinamidine synthase	PFAS	0.211987	0.118253	0.190925	0.195389
Q01433	Q01433	AMP deaminase 2	AMPD2	0.275331	0.11829	-0.0361368	0.854369
P99999	P99999;CON__P62894	Cytochrome c	CYCS	-0.487136	0.118345	-0.517529	0.0804671
O60488	O60488	Long-chain-fatty-acid--CoA ligase 4	ACSL4	-0.269746	0.118928	-0.266769	0.214347
P49585	P49585;Q9Y5K3	Choline-phosphate cytidylyltransferase A	PCYT1A	0.276625	0.119029	0.206416	0.353295
Q86V21	Q86V21;REV__Q96RS6	Acetoacetyl-CoA synthetase	AACS	-0.327159	0.119054	-0.337885	0.193541
P40429	P40429;Q6NVV1	60S ribosomal protein L13a	RPL13A	-0.363138	0.120375	-0.0469834	0.858459
O00330	O00330	Pyruvate dehydrogenase protein X component, mitochondrial	PDHX	0.194424	0.120711	0.257158	0.193012
P55072	P55072	Transitional endoplasmic reticulum ATPase	VCP	0.192946	0.121314	0.0518892	0.660911
Q96PP8	Q96PP8	Guanylate-binding protein 5	GBP5	-0.830933	0.121564	-1.07227	0.0665534
Q96FS4	Q96FS4	Signal-induced proliferation-associated protein 1	SIPA1	0.213561	0.121802	0.0901185	0.504493
Q15120	Q15120	[Pyruvate dehydrogenase (acetyl-transferring)] kinase isozyme 3, mitochondrial	PDK3	-0.224291	0.121894	-0.347592	0.0857121
Q03426	Q03426	Mevalonate kinase	MVK	-0.61714	0.122089	-0.290071	0.37641
P49756	P49756	RNA-binding protein 25	RBM25	0.116898	0.122112	0.0400849	0.569624
P25685	P25685	DnaJ homolog subfamily B member 1	DNAJB1	0.260288	0.122247	0.304159	0.102575
Q9BRA2	Q9BRA2	Thioredoxin domain-containing protein 17	TXNDC17	-0.405186	0.122365	-0.200516	0.482637
O75348	O75348;F2Z307;O95670	V-type proton ATPase subunit G 1	ATP6V1G1	-0.405742	0.122461	-0.150558	0.581488
P61964	P61964	WD repeat-containing protein 5	WDR5	-0.340435	0.122511	-0.113406	0.724585
Q9UBC2	Q9UBC2	Epidermal growth factor receptor substrate 15-like 1	EPS15L1	0.159773	0.122771	0.111578	0.450719
Q9UBE0	Q9UBE0	SUMO-activating enzyme subunit 1;SUMO-activating enzyme subunit 1, N-terminally processed	SAE1	-0.439155	0.123008	-0.209799	0.617625
Q08379	Q08379	Golgin subfamily A member 2	GOLGA2	0.284897	0.123042	0.36731	0.0764311
O14818	O14818	Proteasome subunit alpha type-7	PSMA7	-0.328306	0.123332	-0.294609	0.127276
Q9UMY4	Q9UMY4	Sorting nexin-12	SNX12	-0.341123	0.123622	-0.219274	0.355652
P01040	P01040	Cystatin-A;Cystatin-A, N-terminally processed	CSTA	-0.483653	0.123792	-0.0982713	0.804806
Q969H8	Q969H8	Myeloid-derived growth factor	MYDGF	-0.880434	0.12402	0.0237373	0.943105
Q5T0F9	Q5T0F9	Coiled-coil and C2 domain-containing protein 1B	CC2D1B	0.165512	0.124188	0.0408334	0.773868
Q9Y3D6	Q9Y3D6	Mitochondrial fission 1 protein	FIS1	-0.693626	0.124829	-0.420247	0.251939
Q04323	Q04323	UBX domain-containing protein 1	UBXN1	0.193471	0.125325	0.439363	0.0611945
Q8TDZ2	Q8TDZ2	Protein-methionine sulfoxide oxidase MICAL1	MICAL1	0.149287	0.125344	0.125384	0.170241
Q96M96	Q96M96	FYVE, RhoGEF and PH domain-containing protein 4	FGD4	-0.358765	0.125345	-0.0911289	0.560746
Q14980	Q14980	Nuclear mitotic apparatus protein 1	NUMA1	0.16541	0.125539	0.201834	0.170964
Q9BTC0	Q9BTC0	Death-inducer obliterator 1	DIDO1	0.348827	0.125964	0.205646	0.365898
P60510	P60510	Serine/threonine-protein phosphatase 4 catalytic subunit	PPP4C	0.221604	0.126943	0.216015	0.252887
P61769	P61769	Beta-2-microglobulin;Beta-2-microglobulin form pI 5.3	B2M	-0.282955	0.127144	-0.0311056	0.898798
Q13557	Q13557	Calcium/calmodulin-dependent protein kinase type II subunit delta	CAMK2D	-0.195738	0.127289	-0.246537	0.267048
P09651	P09651;Q32P51	Heterogeneous nuclear ribonucleoprotein A1;Heterogeneous nuclear ribonucleoprotein A1, N-terminally processed;Heterogeneous nuclear ribonucleoprotein A1-like 2	HNRNPA1;HNRNPA1L2	0.228206	0.127667	0.1708	0.349173
P62249	P62249	40S ribosomal protein S16	RPS16	-0.428311	0.127963	-0.217923	0.329522
P17275	P17275	Transcription factor jun-B	JUNB	0.742016	0.128138	0.659422	0.182843
P46776	P46776	60S ribosomal protein L27a	RPL27A	-0.325584	0.128253	-0.187318	0.352105
O75083	O75083	WD repeat-containing protein 1	WDR1	0.159845	0.129037	0.0791184	0.524578
Q6DN90	Q6DN90	IQ motif and SEC7 domain-containing protein 1	IQSEC1	0.30309	0.129299	0.311616	0.132657
Q96EP0	Q96EP0;A0A0B4J293	E3 ubiquitin-protein ligase RNF31	RNF31	-0.498229	0.129312	0.529357	0.194595
Q562E7	Q562E7	WD repeat-containing protein 81	WDR81	0.315663	0.129738	0.0648027	0.856276
P30101	P30101;Q6UWW8	Protein disulfide-isomerase A3	PDIA3	-0.215519	0.130416	-0.0353491	0.731528
Q96QK1	Q96QK1	Vacuolar protein sorting-associated protein 35	VPS35	0.149211	0.130954	-0.0571554	0.604581
Q6PGP7	Q6PGP7	Tetratricopeptide repeat protein 37	TTC37	0.215433	0.131316	0.294611	0.19369
P25490	P25490;O15391;Q96MM3	Transcriptional repressor protein YY1	YY1	-0.500788	0.131374	-0.0296209	0.885498
Q9BUB7	Q9BUB7	Transmembrane protein 70, mitochondrial	TMEM70	-0.214318	0.131417	-0.195438	0.267746
P82664	P82664	28S ribosomal protein S10, mitochondrial	MRPS10	-0.29106	0.132332	-0.0178634	0.948645
P60520	P60520	Gamma-aminobutyric acid receptor-associated protein-like 2	GABARAPL2	-0.528087	0.132578	-0.182009	0.533673
Q13427	Q13427	Peptidyl-prolyl cis-trans isomerase G	PPIG	0.245708	0.132605	-0.0872571	0.751955
Q6UXV4	Q6UXV4	MICOS complex subunit MIC27	APOOL	-0.29181	0.132952	#N/A	#N/A
Q96CW1	Q96CW1	AP-2 complex subunit mu	AP2M1	-0.310643	0.133213	-0.625302	0.042444
Q2VPB7	Q2VPB7	AP-5 complex subunit beta-1	AP5B1	-0.430748	0.133614	-0.348952	0.131498
Q9ULA0	Q9ULA0	Aspartyl aminopeptidase	DNPEP	0.251008	0.133686	0.00297277	0.987007
P26639	P26639	Threonine--tRNA ligase, cytoplasmic	TARS	0.186013	0.134357	-0.00557086	0.960616
Q9BXW7	Q9BXW7	Cat eye syndrome critical region protein 5	CECR5	0.261514	0.134445	0.125556	0.543576
Q8NF91	Q8NF91;REV__Q8N715	Nesprin-1	SYNE1	0.362896	0.134492	0.219095	0.47051
Q8IWE5	Q8IWE5	Pleckstrin homology domain-containing family M member 2	PLEKHM2	0.241158	0.134895	-0.269084	0.13318
P06744	P06744;K7ESF4;Q8N196	Glucose-6-phosphate isomerase	GPI	-0.156054	0.13532	-0.223781	0.0808848
P27361	P27361;P31152;Q16659	Mitogen-activated protein kinase 3	MAPK3	-0.264268	0.13562	-0.402052	0.0545571
O60573	O60573	Eukaryotic translation initiation factor 4E type 2	EIF4E2	-0.292953	0.135981	-0.339457	0.19632
Q14C86	Q14C86	GTPase-activating protein and VPS9 domain-containing protein 1	GAPVD1	0.21042	0.136614	0.0800642	0.641327
O60306	O60306	Intron-binding protein aquarius	AQR	0.272944	0.136632	0.0153309	0.939761
P51668	P51668;Q9Y2X8	Ubiquitin-conjugating enzyme E2 D1;Ubiquitin-conjugating enzyme E2 D4	UBE2D1;UBE2D4	-0.551939	0.136942	-0.612014	0.145255
H6UMI1	H6UMI1;O95166	Gamma-aminobutyric acid receptor-associated protein	GABARAP	-0.610023	0.137435	-0.648887	0.144819
O15117	O15117	FYN-binding protein	FYB	0.155989	0.137639	0.226763	0.311872
O00429	O00429	Dynamin-1-like protein	DNM1L	-0.216717	0.137983	-0.281976	0.319269
Q96NT0	Q96NT0	Coiled-coil domain-containing protein 115	CCDC115	0.325022	0.138177	0.448093	0.0274891
P29590	P29590	Protein PML	PML	0.20382	0.13828	0.207445	0.362809
Q9BYD1	Q9BYD1	39S ribosomal protein L13, mitochondrial	MRPL13	0.366577	0.138444	0.279772	0.321505
P17480	P17480;REV__B4E1Z4	Nucleolar transcription factor 1	UBTF	0.603819	0.138451	0.577198	0.154768
P22392	P22392	Nucleoside diphosphate kinase B	NME2	-0.268525	0.138536	-0.154311	0.437823
Q96GS4	Q96GS4	Uncharacterized protein C17orf59	C17orf59	0.351548	0.139068	0.258453	0.290833
Q6KC79	Q6KC79	Nipped-B-like protein	NIPBL	-0.667225	0.140334	-0.159985	0.711341
P15531	P15531	Nucleoside diphosphate kinase A	NME1	-0.274019	0.140412	0.142717	0.400727
P49959	P49959	Double-strand break repair protein MRE11A	MRE11A	-0.273246	0.140781	-0.0438681	0.840441
O60762	O60762	Dolichol-phosphate mannosyltransferase subunit 1	DPM1	-0.345346	0.141476	-0.393805	0.202111
O60331	O60331	Phosphatidylinositol 4-phosphate 5-kinase type-1 gamma	PIP5K1C	0.396819	0.142391	-0.0798814	0.823548
P34931	P34931	Heat shock 70 kDa protein 1-like	HSPA1L	0.7753	0.143127	0.623902	0.194625
P05165	P05165	Propionyl-CoA carboxylase alpha chain, mitochondrial	PCCA	0.28265	0.143205	0.105413	0.602532
Q9Y678	Q9Y678	Coatomer subunit gamma-1	COPG1	0.107844	0.143352	-0.132303	0.568195
Q8WUW1	Q8WUW1;A1A4V9	Protein BRICK1	BRK1	-0.290723	0.143409	-0.13041	0.48904
P23396	P23396	40S ribosomal protein S3	RPS3	-0.24647	0.143711	-0.41279	0.061756
O43353	O43353	Receptor-interacting serine/threonine-protein kinase 2	RIPK2	-0.280027	0.143849	#N/A	#N/A
Q9Y3P9	Q9Y3P9	Rab GTPase-activating protein 1	RABGAP1	0.1965	0.14385	0.0940202	0.472749
Q9BQE3	Q9BQE3	Tubulin alpha-1C chain	TUBA1C	0.261312	0.144148	0.307647	0.174833
Q8N4T8	Q8N4T8	Carbonyl reductase family member 4	CBR4	-0.435071	0.144214	-0.340631	0.451287
O96011	O96011	Peroxisomal membrane protein 11B	PEX11B	-0.682385	0.144447	-0.614573	0.275176
Q9Y3B8	Q9Y3B8	Oligoribonuclease, mitochondrial	REXO2	-0.311137	0.144533	-0.0831906	0.833797
Q9BQ52	Q9BQ52	Zinc phosphodiesterase ELAC protein 2	ELAC2	0.281211	0.144741	#N/A	#N/A
P30519	P30519	Heme oxygenase 2	HMOX2	-0.364909	0.14488	-0.0182058	0.949479
Q9HB19	Q9HB19	Pleckstrin homology domain-containing family A member 2	PLEKHA2	-0.457735	0.144974	-0.233455	0.266883
P62699	P62699	Protein yippee-like 5	YPEL5	-0.270675	0.14509	-0.263088	0.230784
P55786	P55786;A6NEC2	Puromycin-sensitive aminopeptidase	NPEPPS	0.115642	0.145261	-0.0237611	0.860488
Q96C01	Q96C01	Protein FAM136A	FAM136A	-0.394063	0.145583	-0.402032	0.166644
P26358	P26358	DNA (cytosine-5)-methyltransferase 1	DNMT1	-0.461676	0.145638	-0.558744	0.101659
Q7Z7K0	Q7Z7K0	COX assembly mitochondrial protein homolog	CMC1	-0.554351	0.145826	-0.226865	0.520835
Q9Y3B9	Q9Y3B9	RRP15-like protein	RRP15	0.273705	0.146013	0.217228	0.480794
P67812	P67812	Signal peptidase complex catalytic subunit SEC11A	SEC11A	-0.536216	0.146437	-0.567968	0.119966
Q9H2U2	Q9H2U2	Inorganic pyrophosphatase 2, mitochondrial	PPA2	-0.195354	0.147076	-0.0720897	0.615876
P14209	P14209	CD99 antigen	CD99	-0.619898	0.147265	-0.392757	0.539506
P04080	P04080	Cystatin-B	CSTB	0.676204	0.147437	-0.312875	0.519519
Q9NXU5	Q9NXU5	ADP-ribosylation factor-like protein 15	ARL15	0.461814	0.147771	0.663611	0.0660664
Q16740	Q16740	ATP-dependent Clp protease proteolytic subunit, mitochondrial	CLPP	-0.441774	0.148671	-0.446282	0.107035
P28482	P28482	Mitogen-activated protein kinase 1	MAPK1	0.111023	0.148675	-0.00385152	0.97486
Q8N983	Q8N983	39S ribosomal protein L43, mitochondrial	MRPL43	-0.363367	0.148972	-0.605735	0.0415753
P21912	P21912	Succinate dehydrogenase [ubiquinone] iron-sulfur subunit, mitochondrial	SDHB	-0.189577	0.14937	-0.32617	0.17507
O15155	O15155	BET1 homolog	BET1	-0.356356	0.149571	-0.214132	0.502627
P23219	P23219	Prostaglandin G/H synthase 1	PTGS1	-0.199268	0.150782	-0.363873	0.239125
P13798	P13798	Acylamino-acid-releasing enzyme	APEH	0.209524	0.151038	0.0764916	0.620438
Q9UPZ3	Q9UPZ3	Hermansky-Pudlak syndrome 5 protein	HPS5	0.279991	0.151548	0.434852	0.0489126
Q01970	Q01970	1-phosphatidylinositol 4,5-bisphosphate phosphodiesterase beta-3	PLCB3	0.18319	0.1516	-0.0471526	0.826454
P62873	P62873	Guanine nucleotide-binding protein G(I)/G(S)/G(T) subunit beta-1	GNB1	0.163631	0.152055	0.0290189	0.792472
P30044	P30044	Peroxiredoxin-5, mitochondrial	PRDX5	-0.347728	0.152619	-0.106163	0.605484
Q00341	Q00341	Vigilin	HDLBP	0.105369	0.153223	0.00264395	0.976839
O95926	O95926	Pre-mRNA-splicing factor SYF2	SYF2	0.400295	0.154733	0.213533	0.525439
Q9NQX3	Q9NQX3	Gephyrin;Molybdopterin adenylyltransferase;Molybdopterin molybdenumtransferase	GPHN	0.549387	0.154778	0.48998	0.260233
Q7Z739	Q7Z739	YTH domain-containing family protein 3	YTHDF3	0.161051	0.155021	0.1439	0.265688
P20936	P20936	Ras GTPase-activating protein 1	RASA1	0.294791	0.155214	0.0481469	0.868194
Q8NB90	Q8NB90	Spermatogenesis-associated protein 5	SPATA5	0.316416	0.155308	0.0900786	0.505989
Q9H1A4	Q9H1A4	Anaphase-promoting complex subunit 1	ANAPC1	0.190096	0.155496	0.0536468	0.722748
Q8N3D4	Q8N3D4	EH domain-binding protein 1-like protein 1	EHBP1L1	0.362922	0.156091	0.174309	0.4712
Q9UHD2	Q9UHD2;Q14164	Serine/threonine-protein kinase TBK1	TBK1	0.306621	0.156132	-0.052902	0.823291
Q06124	Q06124	Tyrosine-protein phosphatase non-receptor type 11	PTPN11	0.17998	0.156603	0.137739	0.253494
P63098	P63098;H7BYZ3;Q96LZ3	Calcineurin subunit B type 1	PPP3R1	-0.286146	0.15755	-0.341888	0.0978256
Q9UKR5	Q9UKR5	Probable ergosterol biosynthetic protein 28	C14orf1	-0.741267	0.158012	-0.4649	0.16653
Q9Y5R8	Q9Y5R8	Trafficking protein particle complex subunit 1	TRAPPC1	-0.342625	0.158065	-0.397615	0.175392
Q96K21	Q96K21	Abscission/NoCut checkpoint regulator	ZFYVE19	-0.883288	0.158481	#N/A	#N/A
Q6PI48	Q6PI48	Aspartate--tRNA ligase, mitochondrial	DARS2	0.30868	0.158559	-0.00979367	0.961583
P52597	P52597	Heterogeneous nuclear ribonucleoprotein F;Heterogeneous nuclear ribonucleoprotein F, N-terminally processed	HNRNPF	0.24607	0.158606	0.0473807	0.839299
Q9Y6I3	Q9Y6I3;Q9H201	Epsin-1	EPN1	0.148319	0.158747	-0.0129205	0.931045
Q8IXM3	Q8IXM3	39S ribosomal protein L41, mitochondrial	MRPL41	-0.392696	0.159087	-0.305903	0.290951
Q71UM5	Q71UM5	40S ribosomal protein S27-like	RPS27L	-0.449776	0.159365	-0.163431	0.560935
Q9P0S3	Q9P0S3	ORM1-like protein 1	ORMDL1	-0.551227	0.159515	-0.596885	0.186982
P49257	P49257	Protein ERGIC-53	LMAN1	-0.46059	0.159523	-0.13716	0.454539
Q96F24	Q96F24	Nuclear receptor-binding factor 2	NRBF2	0.323221	0.160523	0.310468	0.0791273
P52434	P52434	DNA-directed RNA polymerases I, II, and III subunit RPABC3	POLR2H	-0.423141	0.161018	-0.152419	0.52806
Q9UIA9	Q9UIA9	Exportin-7	XPO7	0.146623	0.161023	-0.105582	0.485822
Q9Y2X7	Q9Y2X7	ARF GTPase-activating protein GIT1	GIT1	0.33697	0.161571	0.152329	0.677337
O75044	O75044;P0DMP2;P0DJJ0	SLIT-ROBO Rho GTPase-activating protein 2	SRGAP2	0.313382	0.161645	-0.0100661	0.953636
Q9H944	Q9H944	Mediator of RNA polymerase II transcription subunit 20	MED20	-0.356807	0.162459	-0.0971716	0.77165
Q9P2X0	Q9P2X0	Dolichol-phosphate mannosyltransferase subunit 3	DPM3	-0.379705	0.162936	-0.283953	0.28496
P50583	P50583	Bis(5-nucleosyl)-tetraphosphatase [asymmetrical]	NUDT2	-0.501962	0.163752	-0.640644	0.0848974
A2VDF0	A2VDF0	Fucose mutarotase	FUOM	-0.691936	0.16381	-0.53264	0.0633929
Q15382	Q15382	GTP-binding protein Rheb	RHEB	-0.393749	0.163817	-0.54311	0.0976865
O75947	O75947	ATP synthase subunit d, mitochondrial	ATP5H	-0.271043	0.163922	-0.0125381	0.957347
P30042	P30042	ES1 protein homolog, mitochondrial	C21orf33	-0.235555	0.16411	-0.191552	0.24477
Q9BYX2	Q9BYX2	TBC1 domain family member 2A	TBC1D2	0.336011	0.164234	-0.129737	0.793338
Q86U42	Q86U42;A6NDY0	Polyadenylate-binding protein 2	PABPN1	0.332227	0.164389	0.275154	0.3064
O43678	O43678	NADH dehydrogenase [ubiquinone] 1 alpha subcomplex subunit 2	NDUFA2	-0.295035	0.164627	-0.17111	0.395218
Q9P107	Q9P107	GEM-interacting protein	GMIP	0.120093	0.164787	0.0485571	0.536159
O60231	O60231	Putative pre-mRNA-splicing factor ATP-dependent RNA helicase DHX16	DHX16	0.417667	0.164801	0.431062	0.129138
P08648	P08648	Integrin alpha-5;Integrin alpha-5 heavy chain;Integrin alpha-5 light chain	ITGA5	0.384615	0.164945	0.540912	0.0549109
Q9UGV2	Q9UGV2	Protein NDRG3	NDRG3	-0.463078	0.165123	-0.130131	0.589365
Q9NX24	Q9NX24	H/ACA ribonucleoprotein complex subunit 2	NHP2	0.581075	0.165149	0.961461	0.0441274
Q8N8A2	Q8N8A2;O15084	Serine/threonine-protein phosphatase 6 regulatory ankyrin repeat subunit B	ANKRD44	-0.146894	0.165351	0.113053	0.60455
P07311	P07311	Acylphosphatase-1	ACYP1	-0.469125	0.165666	-0.257832	0.375717
P08865	P08865	40S ribosomal protein SA	RPSA	0.122873	0.165725	0.0833151	0.366214
P26447	P26447	Protein S100-A4	S100A4	-0.401162	0.165807	-0.219097	0.504869
Q14671	Q14671	Pumilio homolog 1	PUM1	0.161941	0.165981	0.0689894	0.646667
Q6P996	Q6P996;Q6P474	Pyridoxal-dependent decarboxylase domain-containing protein 1	PDXDC1	0.287641	0.1661	0.177451	0.407787
Q9NWB6	Q9NWB6	Arginine and glutamate-rich protein 1	ARGLU1	-0.296311	0.166157	-0.140784	0.480457
P50990	P50990	T-complex protein 1 subunit theta	CCT8	-0.145339	0.166905	-0.179806	0.10998
P49757	P49757;REV__B3SHH9;REV__Q6ZN03	Protein numb homolog	NUMB	0.336607	0.167015	0.00219899	0.992651
P61421	P61421	V-type proton ATPase subunit d 1	ATP6V0D1	0.1722	0.167421	0.0904423	0.572604
Q5JU69	Q5JU69	Torsin-2A	TOR2A	0.198881	0.167622	0.0273399	0.878904
P07900	P07900;Q14568	Heat shock protein HSP 90-alpha	HSP90AA1	0.194144	0.167903	0.0334533	0.84611
Q16531	Q16531	DNA damage-binding protein 1	DDB1	0.158266	0.168802	0.217034	0.17044
Q96N67	Q96N67	Dedicator of cytokinesis protein 7	DOCK7	0.510622	0.168847	0.371591	0.391313
Q08554	Q08554	Desmocollin-1	DSC1	-0.898089	0.169998	-0.352279	0.792087
Q96R05	Q96R05	Retinoid-binding protein 7	RBP7	-0.452834	0.170134	-0.558057	0.122368
P50579	P50579	Methionine aminopeptidase 2	METAP2	0.226407	0.170282	0.0933362	0.446314
Q16881	Q16881	Thioredoxin reductase 1, cytoplasmic	TXNRD1	0.150249	0.171362	0.0292928	0.864485
Q8NC56	Q8NC56	LEM domain-containing protein 2	LEMD2	-0.718194	0.171429	-0.353568	0.533591
Q9HB07	Q9HB07	UPF0160 protein MYG1, mitochondrial	C12orf10	0.229596	0.171869	0.232756	0.175103
P21333	P21333	Filamin-A	FLNA	0.116729	0.171962	-0.048828	0.633793
O60234	O60234	Glia maturation factor gamma	GMFG	-0.244559	0.172061	-0.319626	0.144296
Q15121	Q15121	Astrocytic phosphoprotein PEA-15	PEA15	-0.511253	0.172503	-0.440557	0.144472
Q9H9P8	Q9H9P8	L-2-hydroxyglutarate dehydrogenase, mitochondrial	L2HGDH	0.36541	0.172579	#N/A	#N/A
O76031	O76031	ATP-dependent Clp protease ATP-binding subunit clpX-like, mitochondrial	CLPX	-0.308865	0.172669	-0.621613	0.0295584
P05141	P05141	ADP/ATP translocase 2;ADP/ATP translocase 2, N-terminally processed	SLC25A5	-0.284872	0.172899	-0.676239	0.0572449
Q9UHD1	Q9UHD1	Cysteine and histidine-rich domain-containing protein 1	CHORDC1	-0.173116	0.173134	-0.0581967	0.753914
P36507	P36507	Dual specificity mitogen-activated protein kinase kinase 2	MAP2K2	-0.11942	0.17315	-0.148521	0.316776
Q9H3H3	Q9H3H3	UPF0696 protein C11orf68	C11orf68	0.263743	0.173296	0.356159	0.0702581
P51553	P51553	Isocitrate dehydrogenase [NAD] subunit gamma, mitochondrial	IDH3G	0.206213	0.173336	0.236009	0.0971665
P40227	P40227	T-complex protein 1 subunit zeta	CCT6A	0.0886501	0.173388	0.131572	0.0766146
Q9BVM4	Q9BVM4	Gamma-glutamylaminecyclotransferase	GGACT	0.404186	0.173618	0.30197	0.206755
Q9ULZ3	Q9ULZ3	Apoptosis-associated speck-like protein containing a CARD	PYCARD	0.239497	0.173979	0.162801	0.559413
Q709C8	Q709C8	Vacuolar protein sorting-associated protein 13C	VPS13C	0.21166	0.174018	-0.0353627	0.876485
O95816	O95816	BAG family molecular chaperone regulator 2	BAG2	0.237914	0.174064	0.0809777	0.71203
P62269	P62269	40S ribosomal protein S18	RPS18	-0.381207	0.174156	0.0390569	0.770775
Q9H8W4	Q9H8W4	Pleckstrin homology domain-containing family F member 2	PLEKHF2	-0.624774	0.174256	-0.552843	0.159701
P29083	P29083	General transcription factor IIE subunit 1	GTF2E1	0.299415	0.174856	0.127032	0.498018
Q8NHP6	Q8NHP6	Motile sperm domain-containing protein 2	MOSPD2	-0.261963	0.175011	-0.126398	0.59794
P04075	P04075;P05062	Fructose-bisphosphate aldolase A	ALDOA	0.176011	0.175043	0.153611	0.296935
Q9UFW8	Q9UFW8	CGG triplet repeat-binding protein 1	CGGBP1	0.416572	0.17507	0.630491	0.0460328
Q99729	Q99729	Heterogeneous nuclear ribonucleoprotein A/B	HNRNPAB	0.293779	0.175106	0.362512	0.0963605
Q9H2K0	Q9H2K0	Translation initiation factor IF-3, mitochondrial	MTIF3	-0.257064	0.17515	#N/A	#N/A
P62316	P62316	Small nuclear ribonucleoprotein Sm D2	SNRPD2	-0.367265	0.175196	-0.0433478	0.857766
P22307	P22307	Non-specific lipid-transfer protein	SCP2	-0.324168	0.17523	-0.176233	0.468474
P63261	P63261	Actin, cytoplasmic 2;Actin, cytoplasmic 2, N-terminally processed	ACTG1	0.095811	0.176379	0.0401315	0.569452
Q9BTM9	Q9BTM9	Ubiquitin-related modifier 1	URM1	-0.348704	0.177143	-0.416735	0.207033
Q96I24	Q96I24	Far upstream element-binding protein 3	FUBP3	0.161953	0.177381	0.132228	0.224348
Q96CP2	Q96CP2;Q4VC44	FLYWCH family member 2	FLYWCH2	0.577879	0.177726	0.621921	0.191598
Q96EL3	Q96EL3	39S ribosomal protein L53, mitochondrial	MRPL53	-0.581826	0.17788	-0.829203	0.0771584
P51570	P51570	Galactokinase	GALK1	0.174861	0.178691	0.209512	0.101061
P61009	P61009	Signal peptidase complex subunit 3	SPCS3	-0.233119	0.178743	-0.112476	0.577039
Q9UPT8	Q9UPT8	Zinc finger CCCH domain-containing protein 4	ZC3H4	0.185339	0.178929	0.207573	0.214835
Q9UMR7	Q9UMR7;B5MCH6	C-type lectin domain family 4 member A	CLEC4A	-0.504059	0.179096	-0.397568	0.172667
P06703	P06703	Protein S100-A6	S100A6	-0.398426	0.179226	-0.212721	0.511001
Q9NUU7	Q9NUU7;Q9UHL0	ATP-dependent RNA helicase DDX19A	DDX19A	0.185089	0.179338	-0.0912865	0.526619
Q96CX2	Q96CX2;Q68DU8	BTB/POZ domain-containing protein KCTD12	KCTD12	0.151674	0.179383	0.0752217	0.578592
P56377	P56377;Q96PC3	AP-1 complex subunit sigma-2	AP1S2	0.244918	0.17941	0.289612	0.0864518
P22626	P22626	Heterogeneous nuclear ribonucleoproteins A2/B1	HNRNPA2B1	0.182778	0.179435	0.321005	0.030923
Q04837	Q04837	Single-stranded DNA-binding protein, mitochondrial	SSBP1	-0.371847	0.179628	-0.184363	0.296481
Q9Y5L0	Q9Y5L0	Transportin-3	TNPO3	0.303745	0.179816	-0.187916	0.59365
P49368	P49368	T-complex protein 1 subunit gamma	CCT3	0.122068	0.180162	0.0099221	0.909182
P51572	P51572	B-cell receptor-associated protein 31	BCAP31	-0.612196	0.180425	-0.340691	0.540189
O95071	O95071	E3 ubiquitin-protein ligase UBR5	UBR5	0.346835	0.180477	0.473063	0.102633
Q9NPF4	Q9NPF4	Probable tRNA N6-adenosine threonylcarbamoyltransferase	OSGEP	0.426289	0.181711	0.607586	0.0699318
P63151	P63151;Q00005;Q9Y2T4	Serine/threonine-protein phosphatase 2A 55 kDa regulatory subunit B alpha isoform	PPP2R2A	0.218401	0.181786	0.0873827	0.577592
P59768	P59768	Guanine nucleotide-binding protein G(I)/G(S)/G(O) subunit gamma-2	GNG2	-0.379401	0.183204	-0.249623	0.384327
Q96PP9	Q96PP9	Guanylate-binding protein 4	GBP4	-0.723114	0.183208	-0.505432	0.283015
O75116	O75116;REV__Q9UJT0	Rho-associated protein kinase 2	ROCK2	0.343918	0.183831	-0.0413915	0.803774
A0AV96	A0AV96;Q8TBY0	RNA-binding protein 47	RBM47	0.174587	0.184933	-0.0645115	0.563698
P01730	P01730	T-cell surface glycoprotein CD4	CD4	-0.444639	0.184982	-0.325475	0.335858
Q9Y259	Q9Y259;H3BT56	Choline/ethanolamine kinase	CHKB	0.3558	0.185061	0.224471	0.307631
P40121	P40121	Macrophage-capping protein	CAPG	0.200846	0.185115	0.16439	0.266866
Q9P0M9	Q9P0M9	39S ribosomal protein L27, mitochondrial	MRPL27	-0.242942	0.185511	-0.483092	0.0232354
Q14161	Q14161	ARF GTPase-activating protein GIT2	GIT2	0.155392	0.18557	0.0284962	0.860426
P82932	P82932	28S ribosomal protein S6, mitochondrial	MRPS6	-0.354378	0.1857	-0.326802	0.212491
Q96JY6	Q96JY6;H7C1D1	PDZ and LIM domain protein 2	PDLIM2	0.300239	0.18571	0.306796	0.305983
Q9UGN4	Q9UGN4	CMRF35-like molecule 8	CD300A	-0.670183	0.18572	-0.789775	0.140834
Q15555	Q15555	Microtubule-associated protein RP/EB family member 2	MAPRE2	0.312217	0.186391	0.0516478	0.847127
Q9Y5J9	Q9Y5J9	Mitochondrial import inner membrane translocase subunit Tim8 B	TIMM8B	-0.404979	0.186404	-0.0935782	0.76197
P98171	P98171	Rho GTPase-activating protein 4	ARHGAP4	0.166928	0.18708	0.0595844	0.597954
Q13555	Q13555	Calcium/calmodulin-dependent protein kinase type II subunit gamma	CAMK2G	-0.193359	0.18717	-0.105389	0.601267
Q9BQA9	Q9BQA9	Uncharacterized protein C17orf62	C17orf62	-0.446972	0.18786	0.0571968	0.866217
P23497	P23497	Nuclear autoantigen Sp-100	SP100	0.171451	0.1887	0.123124	0.573396
Q86WQ0	Q86WQ0	Nuclear receptor 2C2-associated protein	NR2C2AP	-0.375859	0.189355	-0.325921	0.213717
O00217	O00217	NADH dehydrogenase [ubiquinone] iron-sulfur protein 8, mitochondrial	NDUFS8	-0.213911	0.18954	-0.0325916	0.838411
O60493	O60493	Sorting nexin-3	SNX3	-0.332571	0.190718	-0.254183	0.3147
P62906	P62906	60S ribosomal protein L10a	RPL10A	-0.228629	0.191064	-0.190912	0.402586
O95777	O95777	U6 snRNA-associated Sm-like protein LSm8	LSM8	-0.356707	0.191177	-0.00710148	0.976919
Q9HB90	Q9HB90;Q9NQL2	Ras-related GTP-binding protein C;Ras-related GTP-binding protein D	RRAGC;RRAGD	0.418076	0.191384	0.237808	0.362741
Q9BTU6	Q9BTU6;E9PAM4	Phosphatidylinositol 4-kinase type 2-alpha	PI4K2A	0.427682	0.192383	-0.13053	0.730957
P52790	P52790	Hexokinase-3	HK3	0.151302	0.19254	-0.12027	0.306842
Q96BN8	Q96BN8	Ubiquitin thioesterase otulin	OTULIN	0.398626	0.192607	0.272661	0.527453
P53634	P53634	Dipeptidyl peptidase 1;Dipeptidyl peptidase 1 exclusion domain chain;Dipeptidyl peptidase 1 heavy chain;Dipeptidyl peptidase 1 light chain	CTSC	-0.327491	0.192646	-0.250737	0.287116
Q13813	Q13813	Spectrin alpha chain, non-erythrocytic 1	SPTAN1	0.315952	0.192772	0.513281	0.133612
Q99747	Q99747	Gamma-soluble NSF attachment protein	NAPG	0.256891	0.192872	0.238851	0.223863
Q12874	Q12874	Splicing factor 3A subunit 3	SF3A3	-0.168115	0.193228	-0.126069	0.415313
Q8NBQ5	Q8NBQ5	Estradiol 17-beta-dehydrogenase 11	HSD17B11	-0.465558	0.193318	-0.218834	0.562439
O14735	O14735	CDP-diacylglycerol--inositol 3-phosphatidyltransferase	CDIPT	-0.864326	0.19418	0.194942	0.781191
Q96HC4	Q96HC4	PDZ and LIM domain protein 5	PDLIM5	0.133452	0.195006	0.0520649	0.637927
Q8IXT5	Q8IXT5	RNA-binding protein 12B	RBM12B	0.479945	0.195078	0.344356	0.347203
Q6QNY0	Q6QNY0;K7ELZ0;REV__A6NFY7	Biogenesis of lysosome-related organelles complex 1 subunit 3	BLOC1S3	0.239847	0.195573	0.271838	0.207931
Q96BY6	Q96BY6	Dedicator of cytokinesis protein 10	DOCK10	0.139443	0.196765	0.00634892	0.970709
Q9Y5P6	Q9Y5P6	Mannose-1-phosphate guanyltransferase beta	GMPPB	0.223415	0.197079	0.151254	0.318331
Q9NZL4	Q9NZL4	Hsp70-binding protein 1	HSPBP1	0.221228	0.197733	0.098564	0.53487
P04114	P04114;REV__Q8IXS0	Apolipoprotein B-100;Apolipoprotein B-48	APOB	0.606044	0.198133	0.0676008	0.874283
Q9H7C9	Q9H7C9	Mth938 domain-containing protein	AAMDC	-0.378984	0.198176	-0.112161	0.764164
Q9BT73	Q9BT73	Proteasome assembly chaperone 3	PSMG3	-0.2277	0.198204	-0.191107	0.363209
P62979	P62979;P0CG47;P0CG48	Ubiquitin-40S ribosomal protein S27a;Ubiquitin;40S ribosomal protein S27a;Polyubiquitin-B;Ubiquitin;Polyubiquitin-C;Ubiquitin	RPS27A;UBB;UBC	-0.200773	0.198864	-0.131587	0.432152
P09669	P09669	Cytochrome c oxidase subunit 6C	COX6C	-0.433794	0.19901	-0.280242	0.423158
Q00722	Q00722	1-phosphatidylinositol 4,5-bisphosphate phosphodiesterase beta-2	PLCB2	-0.186462	0.199012	-0.282462	0.127838
P53990	P53990	IST1 homolog	IST1	-0.254478	0.199717	-0.54136	0.0274667
Q9NVG8	Q9NVG8	TBC1 domain family member 13	TBC1D13	0.259735	0.199791	0.224446	0.271448
Q99460	Q99460	26S proteasome non-ATPase regulatory subunit 1	PSMD1	-0.122915	0.199931	-0.126897	0.268828
P42677	P42677	40S ribosomal protein S27	RPS27	-0.427625	0.200456	-0.255867	0.430479
P84090	P84090	Enhancer of rudimentary homolog	ERH	-0.262788	0.201175	-0.102253	0.582173
Q08211	Q08211	ATP-dependent RNA helicase A	DHX9	0.0875932	0.201986	-0.0509288	0.67871
P19784	P19784	Casein kinase II subunit alpha	CSNK2A2	0.45093	0.203439	0.225578	0.617078
P16333	P16333;A1L390	Cytoplasmic protein NCK1	NCK1	-0.310892	0.203455	-0.261762	0.366029
Q9BV57	Q9BV57	1,2-dihydroxy-3-keto-5-methylthiopentene dioxygenase	ADI1	0.294787	0.203466	0.488167	0.0933675
P55160	P55160	Nck-associated protein 1-like	NCKAP1L	0.218286	0.204091	0.128883	0.523951
Q9Y376	Q9Y376;Q9H9S4	Calcium-binding protein 39	CAB39	-0.152332	0.204099	-0.168182	0.178315
Q93052	Q93052	Lipoma-preferred partner	LPP	0.3361	0.205057	0.176022	0.519127
C9JLW8	C9JLW8	Protein FAM195B	FAM195B	-0.360081	0.205746	-0.288528	0.18391
P30419	P30419	Glycylpeptide N-tetradecanoyltransferase 1	NMT1	0.29336	0.205909	0.160058	0.496826
Q9C0J8	Q9C0J8	pre-mRNA 3 end processing protein WDR33	WDR33	0.397861	0.206115	0.0738583	0.820652
P15880	P15880	40S ribosomal protein S2	RPS2	-0.387817	0.206453	-0.441055	0.11149
Q14764	Q14764	Major vault protein	MVP	0.187439	0.206617	0.0861503	0.467211
P09913	P09913	Interferon-induced protein with tetratricopeptide repeats 2	IFIT2	-1.09332	0.206774	-1.51609	0.122968
Q8WTW3	Q8WTW3	Conserved oligomeric Golgi complex subunit 1	COG1	0.252478	0.206924	0.103382	0.656219
P53701	P53701	Cytochrome c-type heme lyase	HCCS	-0.61017	0.207568	-0.154281	0.719901
Q5KU26	Q5KU26	Collectin-12	COLEC12	0.434922	0.207726	0.0780625	0.834869
Q9Y2S2	Q9Y2S2	Lambda-crystallin homolog	CRYL1	-0.174109	0.208064	0.0408884	0.853818
O00764	O00764	Pyridoxal kinase	PDXK	0.247974	0.208178	0.153631	0.402251
P09914	P09914	Interferon-induced protein with tetratricopeptide repeats 1	IFIT1	-0.733062	0.208528	-0.590084	0.299757
O95168	O95168	NADH dehydrogenase [ubiquinone] 1 beta subcomplex subunit 4	NDUFB4	-0.338773	0.20894	-0.324737	0.147477
Q9UHG3	Q9UHG3	Prenylcysteine oxidase 1	PCYOX1	-0.441105	0.209197	-0.330358	0.227042
Q86U28	Q86U28	Iron-sulfur cluster assembly 2 homolog, mitochondrial	ISCA2	-0.412326	0.209392	-0.159812	0.651532
O75663	O75663	TIP41-like protein	TIPRL	-0.418708	0.20969	-0.316592	0.26238
O00399	O00399	Dynactin subunit 6	DCTN6	-0.328683	0.209864	-0.250798	0.30092
P84085	P84085	ADP-ribosylation factor 5	ARF5	-0.406587	0.209922	-0.3677	0.353924
O75884	O75884	Putative hydrolase RBBP9	RBBP9	-0.453039	0.209988	-0.182961	0.533079
Q12846	Q12846	Syntaxin-4	STX4	-0.358929	0.21056	0.274782	0.242969
O60499	O60499	Syntaxin-10	STX10	-0.762365	0.21084	#N/A	#N/A
Q96EY7	Q96EY7	Pentatricopeptide repeat domain-containing protein 3, mitochondrial	PTCD3	-0.300967	0.211922	-0.299813	0.127589
O75475	O75475	PC4 and SFRS1-interacting protein	PSIP1	-0.45422	0.211961	-0.00551949	0.980203
Q13404	Q13404	Ubiquitin-conjugating enzyme E2 variant 1	UBE2V1	-0.248113	0.213165	-0.120682	0.606624
P07711	P07711;Q5NE16;O60911	Cathepsin L1;Cathepsin L1 heavy chain;Cathepsin L1 light chain	CTSL	-0.324314	0.213197	-0.0354459	0.889229
Q7L576	Q7L576	Cytoplasmic FMR1-interacting protein 1	CYFIP1	0.182901	0.213771	-0.060391	0.798227
Q92686	Q92686;P17677	Neurogranin;NEUG(55-78)	NRGN	-0.474478	0.21398	#N/A	#N/A
Q8WXF1	Q8WXF1	Paraspeckle component 1	PSPC1	0.23795	0.214378	0.346886	0.040811
Q92945	Q92945	Far upstream element-binding protein 2	KHSRP	0.211331	0.214386	0.175256	0.32945
P31483	P31483	Nucleolysin TIA-1 isoform p40	TIA1	0.162682	0.214389	0.133835	0.454636
Q15155	Q15155;P69849;Q5JPE7	Nodal modulator 1;Nodal modulator 3;Nodal modulator 2	NOMO1;NOMO3;NOMO2	-0.204276	0.214766	0.09461	0.510179
Q9BWU0	Q9BWU0	Kanadaptin	SLC4A1AP	0.18586	0.215015	0.12778	0.417406
O00567	O00567	Nucleolar protein 56	NOP56	0.279403	0.215024	0.036142	0.850223
O60232	O60232	Sjoegren syndrome/scleroderma autoantigen 1	SSSCA1	-0.215362	0.2152	0.285238	0.171734
O60613	O60613	15 kDa selenoprotein	15-Sep	-0.312323	0.215438	-0.215571	0.252187
Q96EV8	Q96EV8	Dysbindin	DTNBP1	0.339279	0.216057	0.408755	0.0660667
Q9NWV8	Q9NWV8	BRISC and BRCA1-A complex member 1	BABAM1	0.450122	0.216357	0.321716	0.441765
Q15257	Q15257	Serine/threonine-protein phosphatase 2A activator	PPP2R4	-0.12948	0.216518	-0.0771392	0.575406
P22694	P22694	cAMP-dependent protein kinase catalytic subunit beta	PRKACB	0.248636	0.216878	-0.0533148	0.830506
P47914	P47914	60S ribosomal protein L29	RPL29	-0.567435	0.21693	-0.0659581	0.862231
Q8WVV9	Q8WVV9	Heterogeneous nuclear ribonucleoprotein L-like	HNRNPLL	-0.115789	0.217039	-0.15828	0.238209
P24666	P24666	Low molecular weight phosphotyrosine protein phosphatase	ACP1	-0.280758	0.21705	0.105299	0.596251
P98175	P98175	RNA-binding protein 10	RBM10	0.187691	0.21728	0.247045	0.198839
P08397	P08397	Porphobilinogen deaminase	HMBS	0.342081	0.21758	0.376237	0.172872
Q14457	Q14457	Beclin-1	BECN1	-0.222601	0.21764	-0.0103334	0.938132
O95163	O95163	Elongator complex protein 1	IKBKAP	0.145455	0.217679	0.159144	0.247666
Q01085	Q01085	Nucleolysin TIAR	TIAL1	0.312954	0.218027	0.335804	0.207079
Q92499	Q92499	ATP-dependent RNA helicase DDX1	DDX1	0.212444	0.218462	0.204821	0.341675
Q9P258	Q9P258	Protein RCC2	RCC2	0.152527	0.218515	0.126172	0.264524
P49915	P49915	GMP synthase [glutamine-hydrolyzing]	GMPS	0.173392	0.218561	0.188448	0.181968
Q8N0X7	Q8N0X7	Spartin	SPG20	0.150801	0.218672	-0.040508	0.7323
P35606	P35606	Coatomer subunit beta	COPB2	0.0759933	0.219884	-0.0501307	0.548028
P62854	P62854;Q5JNZ5	40S ribosomal protein S26;Putative 40S ribosomal protein S26-like 1	RPS26;RPS26P11	-0.191399	0.219902	-0.820036	0.142118
P18754	P18754	Regulator of chromosome condensation	RCC1	-0.241416	0.219984	-0.110955	0.531584
P49755	P49755	Transmembrane emp24 domain-containing protein 10	TMED10	-0.187304	0.220496	-0.116986	0.533727
Q9H269	Q9H269	Vacuolar protein sorting-associated protein 16 homolog	VPS16	0.193989	0.220811	-0.225167	0.326562
Q9Y279	Q9Y279	V-set and immunoglobulin domain-containing protein 4	VSIG4	-0.934204	0.220938	-0.204515	0.756368
O95249	O95249	Golgi SNAP receptor complex member 1	GOSR1	-0.416515	0.221461	-0.276304	0.539143
P15170	P15170	Eukaryotic peptide chain release factor GTP-binding subunit ERF3A	GSPT1	0.185141	0.221946	0.0199821	0.87089
P63244	P63244	Guanine nucleotide-binding protein subunit beta-2-like 1;Guanine nucleotide-binding protein subunit beta-2-like 1, N-terminally processed	GNB2L1	-0.289204	0.222081	-0.143412	0.479684
Q5U5X0	Q5U5X0	Complex III assembly factor LYRM7	LYRM7	-0.321337	0.222184	-0.35216	0.149506
Q99442	Q99442	Translocation protein SEC62	SEC62	-0.505222	0.222313	-0.0336689	0.945309
P61244	P61244	Protein max	MAX	0.320434	0.222648	0.496207	0.219976
P52758	P52758	Ribonuclease UK114	HRSP12	-0.245513	0.222992	-0.0716849	0.725112
Q6FI81	Q6FI81	Anamorsin	CIAPIN1	-0.298236	0.223237	-0.227964	0.315893
P55769	P55769	NHP2-like protein 1;NHP2-like protein 1, N-terminally processed	NHP2L1	-0.351991	0.22326	-0.131732	0.654262
Q96BM9	Q96BM9	ADP-ribosylation factor-like protein 8A	ARL8A	-0.27358	0.223357	-0.0735942	0.767241
P27695	P27695	DNA-(apurinic or apyrimidinic site) lyase;DNA-(apurinic or apyrimidinic site) lyase, mitochondrial	APEX1	0.146731	0.223369	0.203309	0.0827578
P07355	P07355;A6NMY6	Annexin A2;Putative annexin A2-like protein	ANXA2;ANXA2P2	0.130719	0.223698	0.0708425	0.581851
P53985	P53985	Monocarboxylate transporter 1	SLC16A1	-0.393731	0.224281	-0.111053	0.741581
P49841	P49841	Glycogen synthase kinase-3 beta	GSK3B	-0.214894	0.224315	-0.582054	0.0435331
O60716	O60716	Catenin delta-1	CTNND1	0.122004	0.224399	-0.0108389	0.903883
P31942	P31942	Heterogeneous nuclear ribonucleoprotein H3	HNRNPH3	0.194647	0.225044	0.380655	0.0435919
Q9UP83	Q9UP83	Conserved oligomeric Golgi complex subunit 5	COG5	0.329909	0.225085	#N/A	#N/A
O43805	O43805	Sjoegren syndrome nuclear autoantigen 1	SSNA1	-0.176738	0.225132	-0.0217808	0.875046
Q9H078	Q9H078	Caseinolytic peptidase B protein homolog	CLPB	-0.393558	0.225705	-0.412961	0.194859
Q0VD83	Q0VD83	Apolipoprotein B receptor	APOBR	0.195349	0.226443	0.139234	0.275157
Q00765	Q00765	Receptor expression-enhancing protein 5	REEP5	-0.505759	0.226765	-0.566009	0.141949
P07602	P07602	Prosaposin;Saposin-A;Saposin-B-Val;Saposin-B;Saposin-C;Saposin-D	PSAP	-0.363855	0.226926	-0.193688	0.48697
Q9NQ50	Q9NQ50	39S ribosomal protein L40, mitochondrial	MRPL40	-0.415253	0.227297	-0.0494457	0.89182
Q15819	Q15819	Ubiquitin-conjugating enzyme E2 variant 2	UBE2V2	-0.466759	0.227667	-0.636775	0.141167
P60174	P60174	Triosephosphate isomerase	TPI1	-0.165874	0.228057	-0.168792	0.545989
Q4ADV7	Q4ADV7	RAB6A-GEF complex partner protein 1	RIC1	0.159581	0.228243	0.213324	0.355143
Q9Y4K1	Q9Y4K1	Absent in melanoma 1 protein	AIM1	0.179498	0.228396	0.254838	0.202861
P47712	P47712	Cytosolic phospholipase A2;Phospholipase A2;Lysophospholipase	PLA2G4A	-0.247829	0.228546	-0.170826	0.439383
Q9UMZ2	Q9UMZ2	Synergin gamma	SYNRG	0.506	0.228555	0.630167	0.164992
Q9P0L0	Q9P0L0	Vesicle-associated membrane protein-associated protein A	VAPA	-0.34888	0.228653	-0.315699	0.231229
Q14108	Q14108	Lysosome membrane protein 2	SCARB2	-0.264505	0.228747	-0.111014	0.634652
Q8WUM0	Q8WUM0	Nuclear pore complex protein Nup133	NUP133	0.130447	0.228808	0.0148406	0.887182
P46109	P46109	Crk-like protein	CRKL	0.150084	0.228826	0.278193	0.0548277
Q12929	Q12929	Epidermal growth factor receptor kinase substrate 8	EPS8	0.303453	0.229588	-0.0590361	0.809833
O60884	O60884	DnaJ homolog subfamily A member 2	DNAJA2	-0.29396	0.229726	-0.190622	0.431441
P38606	P38606	V-type proton ATPase catalytic subunit A	ATP6V1A	0.137717	0.230107	0.0473174	0.670632
Q6RW13	Q6RW13	Type-1 angiotensin II receptor-associated protein	AGTRAP	0.44123	0.230408	0.548452	0.185616
Q9ULH1	Q9ULH1	Arf-GAP with SH3 domain, ANK repeat and PH domain-containing protein 1	ASAP1	0.19316	0.23051	0.135749	0.432253
P14618	P14618	Pyruvate kinase PKM	PKM	0.108887	0.23064	0.0399237	0.743327
P63313	P63313	Thymosin beta-10	TMSB10	-0.940294	0.231309	-0.829994	0.269722
Q96AX1	Q96AX1;H3BMM5	Vacuolar protein sorting-associated protein 33A	VPS33A	0.235591	0.231611	0.0443081	0.835317
O00214	O00214	Galectin-8	LGALS8	-0.213178	0.231769	-0.355254	0.113891
P13807	P13807	Glycogen [starch] synthase, muscle	GYS1	0.200917	0.232124	0.180599	0.518244
P78560	P78560	Death domain-containing protein CRADD	CRADD	0.346878	0.232423	0.0654524	0.782078
P28039	P28039	Acyloxyacyl hydrolase;Acyloxyacyl hydrolase small subunit;Acyloxyacyl hydrolase large subunit	AOAH	-0.395524	0.232475	-0.0875656	0.781864
O43586	O43586;REV__Q8TCB7	Proline-serine-threonine phosphatase-interacting protein 1	PSTPIP1	0.275237	0.232754	0.0467595	0.829914
O00483	O00483	Cytochrome c oxidase subunit NDUFA4	NDUFA4	-0.447091	0.23303	-0.729933	0.118463
Q9NQT8	Q9NQT8	Kinesin-like protein KIF13B	KIF13B	0.139077	0.233512	0.0334484	0.807519
P20338	P20338	Ras-related protein Rab-4A	RAB4A	-0.270879	0.233673	-0.159044	0.466884
Q86X76	Q86X76	Nitrilase homolog 1	NIT1	-0.238975	0.2339	-0.212128	0.21478
P53041	P53041	Serine/threonine-protein phosphatase 5	PPP5C	0.224484	0.234031	-0.191453	0.443591
P30046	P30046;A6NHG4	D-dopachrome decarboxylase;D-dopachrome decarboxylase-like protein	DDT;DDTL	-0.340821	0.235115	-0.20427	0.395606
Q92947	Q92947	Glutaryl-CoA dehydrogenase, mitochondrial	GCDH	0.17757	0.236118	-0.0539816	0.76136
P22314	P22314	Ubiquitin-like modifier-activating enzyme 1	UBA1	0.137373	0.236303	0.0726191	0.44411
O43719	O43719	HIV Tat-specific factor 1	HTATSF1	0.28983	0.236593	0.302473	0.221974
Q9Y333	Q9Y333	U6 snRNA-associated Sm-like protein LSm2	LSM2	-0.4933	0.236665	-0.283924	0.295808
P09382	P09382	Galectin-1	LGALS1	-0.246339	0.236884	-0.276569	0.211712
Q6IAA8	Q6IAA8	Ragulator complex protein LAMTOR1	LAMTOR1	-0.491495	0.236979	-0.190459	0.505626
P51116	P51116	Fragile X mental retardation syndrome-related protein 2	FXR2	0.226512	0.237386	#N/A	#N/A
Q9NX46	Q9NX46	Poly(ADP-ribose) glycohydrolase ARH3	ADPRHL2	0.140128	0.237387	0.188756	0.0911865
Q8N183	Q8N183	Mimitin, mitochondrial	NDUFAF2	-0.330515	0.237523	-0.0553347	0.830895
A6NDU8	A6NDU8	UPF0600 protein C5orf51	C5orf51	-0.255386	0.237848	-0.464449	0.0123906
Q96PU8	Q96PU8	Protein quaking	QKI	0.162295	0.237931	0.132807	0.412726
O43920	O43920	NADH dehydrogenase [ubiquinone] iron-sulfur protein 5	NDUFS5	-0.223181	0.238208	-0.190009	0.362617
P04066	P04066	Tissue alpha-L-fucosidase	FUCA1	0.321593	0.238777	-0.062615	0.868462
Q9UHY7	Q9UHY7	Enolase-phosphatase E1	ENOPH1	-0.331095	0.239181	-0.205578	0.524168
Q8IV20	Q8IV20;A0A0D9SEW6	Laccase domain-containing protein 1	LACC1	0.181457	0.239315	-0.110494	0.666568
O95630	O95630	STAM-binding protein	STAMBP	-0.218479	0.239383	-0.205683	0.377134
P49773	P49773	Histidine triad nucleotide-binding protein 1	HINT1	-0.271077	0.23969	-0.238233	0.461864
P46060	P46060	Ran GTPase-activating protein 1	RANGAP1	-0.212783	0.239906	0.0643261	0.715946
Q96DI7	Q96DI7	U5 small nuclear ribonucleoprotein 40 kDa protein	SNRNP40	0.204956	0.239935	0.107316	0.594453
Q00978	Q00978	Interferon regulatory factor 9	IRF9	-0.268266	0.240386	#N/A	#N/A
P30876	P30876	DNA-directed RNA polymerase II subunit RPB2	POLR2B	0.170588	0.240648	-0.0727747	0.803333
Q13459	Q13459	Unconventional myosin-IXb	MYO9B	0.38792	0.241343	0.343863	0.388586
P33240	P33240	Cleavage stimulation factor subunit 2	CSTF2	0.317556	0.241578	0.398742	0.157321
Q96S59	Q96S59	Ran-binding protein 9	RANBP9	0.122059	0.242063	0.128822	0.469013
Q969G3	Q969G3	SWI/SNF-related matrix-associated actin-dependent regulator of chromatin subfamily E member 1	SMARCE1	0.443801	0.242627	0.125555	0.705861
Q9BTT0	Q9BTT0	Acidic leucine-rich nuclear phosphoprotein 32 family member E	ANP32E	-0.324513	0.243052	0.0396629	0.874758
Q9BRP8	Q9BRP8	Partner of Y14 and mago	WIBG	-0.325498	0.243299	-0.324267	0.39247
Q15427	Q15427	Splicing factor 3B subunit 4	SF3B4	0.459404	0.243504	0.613101	0.192316
Q08378	Q08378;P16871	Golgin subfamily A member 3	GOLGA3	0.210538	0.243675	0.277818	0.170083
P11940	P11940;Q9H361;Q4VXU2;Q96DU9	Polyadenylate-binding protein 1;Polyadenylate-binding protein 3	PABPC1;PABPC3	0.130408	0.244984	0.114545	0.19709
P30040	P30040	Endoplasmic reticulum resident protein 29	ERP29	-0.297223	0.245228	-0.0950317	0.658777
Q70E73	Q70E73	Ras-associated and pleckstrin homology domains-containing protein 1	RAPH1	0.278319	0.245785	0.0559674	0.85715
Q7Z3B4	Q7Z3B4	Nucleoporin p54	NUP54	0.176632	0.246095	0.204547	0.126851
P26368	P26368	Splicing factor U2AF 65 kDa subunit	U2AF2	-0.152867	0.246104	0.00286869	0.980625
Q7RTN6	Q7RTN6	STE20-related kinase adapter protein alpha	STRADA	0.163999	0.246437	#N/A	#N/A
P18124	P18124	60S ribosomal protein L7	RPL7	-0.430023	0.246558	-0.18179	0.626654
Q9P2R7	Q9P2R7	Succinyl-CoA ligase [ADP-forming] subunit beta, mitochondrial	SUCLA2	-0.254825	0.246601	-0.155925	0.613113
Q9NS69	Q9NS69	Mitochondrial import receptor subunit TOM22 homolog	TOMM22	-0.218018	0.246617	0.153088	0.422539
P61803	P61803	Dolichyl-diphosphooligosaccharide--protein glycosyltransferase subunit DAD1	DAD1	-0.748255	0.246745	-0.242619	0.654455
Q8WVK2	Q8WVK2	U4/U6.U5 small nuclear ribonucleoprotein 27 kDa protein	SNRNP27	-0.321722	0.24736	0.0387124	0.886745
Q9UPN3	Q9UPN3;Q569K6;Q9ULE3	Microtubule-actin cross-linking factor 1, isoforms 1/2/3/5	MACF1	0.163115	0.247418	0.133192	0.362126
Q96DM3	Q96DM3	Uncharacterized protein C18orf8	C18orf8	-0.486385	0.247955	-0.259007	0.497714
Q9NSY1	Q9NSY1;Q8NC69	BMP-2-inducible protein kinase	BMP2K	0.175826	0.248162	0.0975133	0.550621
O75643	O75643	U5 small nuclear ribonucleoprotein 200 kDa helicase	SNRNP200	0.0997375	0.248215	-0.0325392	0.730135
Q15386	Q15386	Ubiquitin-protein ligase E3C	UBE3C	-0.206114	0.248363	-0.0589607	0.637226
Q03252	Q03252	Lamin-B2	LMNB2	0.204114	0.24848	0.290544	0.287067
Q8TF05	Q8TF05	Serine/threonine-protein phosphatase 4 regulatory subunit 1	PPP4R1	0.123258	0.248677	0.207253	0.034202
Q13283	Q13283	Ras GTPase-activating protein-binding protein 1	G3BP1	0.147874	0.248899	0.0643906	0.650511
P63172	P63172	Dynein light chain Tctex-type 1	DYNLT1	-0.239585	0.249227	-0.134688	0.501234
Q8NBK3	Q8NBK3	Sulfatase-modifying factor 1	SUMF1	0.288226	0.249466	0.409323	0.155295
Q12830	Q12830	Nucleosome-remodeling factor subunit BPTF	BPTF	0.412877	0.249594	0.36313	0.0648333
P52292	P52292	Importin subunit alpha-1	KPNA2	0.258109	0.249723	#N/A	#N/A
P11908	P11908	Ribose-phosphate pyrophosphokinase 2	PRPS2	0.226578	0.250177	0.132418	0.555087
Q9Y221	Q9Y221	60S ribosome subunit biogenesis protein NIP7 homolog	NIP7	0.219637	0.250282	0.384302	0.0404595
Q9Y3C6	Q9Y3C6	Peptidyl-prolyl cis-trans isomerase-like 1	PPIL1	-0.21124	0.250504	-0.0197273	0.928683
Q8TEQ0	Q8TEQ0;Q8IUI4	Sorting nexin-29	SNX29	0.252102	0.250721	0.0694093	0.716709
P27482	P27482	Calmodulin-like protein 3	CALML3	-0.519132	0.250819	#N/A	#N/A
P05026	P05026	Sodium/potassium-transporting ATPase subunit beta-1	ATP1B1	-0.800861	0.251045	-0.340128	0.593223
Q7L014	Q7L014	Probable ATP-dependent RNA helicase DDX46	DDX46	0.18512	0.251293	0.0961751	0.537305
Q16540	Q16540	39S ribosomal protein L23, mitochondrial	MRPL23	-0.332969	0.25141	-0.302066	0.22192
O43583	O43583	Density-regulated protein	DENR	0.45085	0.252022	0.110884	0.741909
Q15287	Q15287	RNA-binding protein with serine-rich domain 1	RNPS1	-0.207033	0.252181	-0.588607	0.0319942
Q9NPJ3	Q9NPJ3	Acyl-coenzyme A thioesterase 13;Acyl-coenzyme A thioesterase 13, N-terminally processed	ACOT13	-0.250702	0.252219	-0.323149	0.240515
P17812	P17812	CTP synthase 1	CTPS1	-0.228509	0.252263	-0.215707	0.55864
Q96A26	Q96A26	Protein FAM162A	FAM162A	-0.249131	0.25233	-0.368016	0.130975
Q14694	Q14694	Ubiquitin carboxyl-terminal hydrolase 10	USP10	0.237504	0.252454	0.142632	0.521454
P56192	P56192	Methionine--tRNA ligase, cytoplasmic	MARS	0.10954	0.252607	-0.0602543	0.622935
P53609	P53609	Geranylgeranyl transferase type-1 subunit beta	PGGT1B	-0.082347	0.252738	-0.193509	0.137103
Q6QNY1	Q6QNY1	Biogenesis of lysosome-related organelles complex 1 subunit 2	BLOC1S2	0.356719	0.252756	0.362394	0.265447
Q53HC9	Q53HC9	Protein TSSC1	TSSC1	0.242441	0.253457	0.514879	0.0272068
Q9NUP9	Q9NUP9;Q9HAP6	Protein lin-7 homolog C	LIN7C	-0.570573	0.253894	-0.949606	0.0636313
Q9UNF0	Q9UNF0	Protein kinase C and casein kinase substrate in neurons protein 2	PACSIN2	0.146751	0.254305	0.0257855	0.780176
Q15436	Q15436	Protein transport protein Sec23A	SEC23A	0.158686	0.254445	0.233337	0.16983
Q96B45	Q96B45;A0A0B4J1R7	UPF0693 protein C10orf32	C10orf32;C10orf32-ASMT	-0.19956	0.254673	0.12134	0.562704
Q05086	Q05086	Ubiquitin-protein ligase E3A	UBE3A	0.16523	0.25502	-0.106014	0.609652
Q12982	Q12982;Q86WG3	BCL2/adenovirus E1B 19 kDa protein-interacting protein 2	BNIP2	0.216274	0.255487	0.0396105	0.832368
B4DLN1	B4DLN1			-0.202161	0.255496	-0.0457296	0.772591
P82094	P82094	TATA element modulatory factor	TMF1	0.13427	0.255762	0.309763	0.0820553
Q969J3	Q969J3	Loss of heterozygosity 12 chromosomal region 1 protein	LOH12CR1	0.376582	0.255852	0.490113	0.192935
Q8TBP6	Q8TBP6	Solute carrier family 25 member 40	SLC25A40	-0.488715	0.256079	-0.417223	0.343992
Q8N5G0	Q8N5G0	Small integral membrane protein 20	SMIM20	-0.2897	0.256387	-0.205734	0.410775
P52756	P52756	RNA-binding protein 5	RBM5	0.284291	0.256573	0.313311	0.341668
Q05519	Q05519	Serine/arginine-rich splicing factor 11	SRSF11	0.420124	0.257116	0.430631	0.2595
Q16698	Q16698	2,4-dienoyl-CoA reductase, mitochondrial	DECR1	-0.350984	0.257447	-0.263244	0.359723
P60604	P60604	Ubiquitin-conjugating enzyme E2 G2	UBE2G2	-0.735676	0.25755	-0.376742	0.355011
Q6ZS17	Q6ZS17	Protein FAM65A	FAM65A	0.140628	0.257812	0.11472	0.251293
Q6ZVK8	Q6ZVK8	8-oxo-dGDP phosphatase NUDT18	NUDT18	0.163895	0.257905	0.174997	0.173728
Q9NYR9	Q9NYR9	NF-kappa-B inhibitor-interacting Ras-like protein 2	NKIRAS2	-0.18193	0.258289	-0.0119794	0.957576
Q92621	Q92621	Nuclear pore complex protein Nup205	NUP205	-0.395122	0.258351	-0.470804	0.386734
Q8NHJ6	Q8NHJ6	Leukocyte immunoglobulin-like receptor subfamily B member 4	LILRB4	-0.794233	0.258352	-0.527567	0.400014
Q9H299	Q9H299	SH3 domain-binding glutamic acid-rich-like protein 3	SH3BGRL3	-0.345945	0.25839	-0.171999	0.436709
Q12904	Q12904	Aminoacyl tRNA synthase complex-interacting multifunctional protein 1;Endothelial monocyte-activating polypeptide 2	AIMP1	0.190242	0.258558	0.0721501	0.8296
Q96GG9	Q96GG9	DCN1-like protein 1	DCUN1D1	-0.20532	0.260132	-0.346488	0.142387
Q9Y6D6	Q9Y6D6	Brefeldin A-inhibited guanine nucleotide-exchange protein 1	ARFGEF1	-0.138132	0.260174	-0.218197	0.302977
Q07812	Q07812	Apoptosis regulator BAX	BAX	0.201851	0.260561	0.387904	0.0356361
Q13951	Q13951	Core-binding factor subunit beta	CBFB	0.209034	0.260794	0.338265	0.105169
Q9Y4E6	Q9Y4E6	WD repeat-containing protein 7	WDR7	0.152768	0.260906	-0.0781643	0.725491
Q9NUL5	Q9NUL5	UPF0515 protein C19orf66	C19orf66	-0.512795	0.260938	0.227215	0.604887
P18077	P18077	60S ribosomal protein L35a	RPL35A	-0.258036	0.261597	0.108334	0.655256
Q14964	Q14964;Q96DA2	Ras-related protein Rab-39A	RAB39A	-0.574975	0.261794	-0.40606	0.373234
Q9Y697	Q9Y697;H0YGN5	Cysteine desulfurase, mitochondrial	NFS1	-0.232233	0.262044	-0.145171	0.483126
Q9Y2L5	Q9Y2L5	Trafficking protein particle complex subunit 8	TRAPPC8	0.144102	0.262233	0.101757	0.42002
Q16658	Q16658	Fascin	FSCN1	0.24974	0.262276	-0.0865013	0.760292
Q9Y336	Q9Y336	Sialic acid-binding Ig-like lectin 9	SIGLEC9	0.308084	0.262358	0.150046	0.687896
P0C7P0	P0C7P0	CDGSH iron-sulfur domain-containing protein 3, mitochondrial	CISD3	-0.404152	0.262435	-0.230645	0.526588
Q9BXJ9	Q9BXJ9;Q6N069	N-alpha-acetyltransferase 15, NatA auxiliary subunit	NAA15	0.180808	0.26262	0.0793592	0.739621
Q86UT6	Q86UT6	NLR family member X1	NLRX1	0.291595	0.263189	0.0771908	0.803563
P52788	P52788	Spermine synthase	SMS	0.120849	0.263322	-0.0434968	0.801871
Q9NZQ3	Q9NZQ3	NCK-interacting protein with SH3 domain	NCKIPSD	0.287612	0.263526	#N/A	#N/A
[truncated: 2,925 more rows]
