# Supplementary material for: Non-Genomic AhR-Signaling Modulates the Immune Response in Endotoxin-Activated Macrophages After Activation by the Environmental Stressor BaP
Source: Front Immunol. 2021 Mar 31;12:620270. doi: 10.3389/fimmu.2021.620270 (PMC8045971; doi:10.3389/fimmu.2021.620270)
Supplement: Supplementary file 2 [file Table_2.xlsx]

## Sheet: vs DMSO ctrl
							BaP/ctrl		FICZ/ctrl		BL/ctrl		FL/ctrl		LPS/ctrl		Ctrl
Ub-Site_ID	Uniprot-ID	Uniprot-Ids (protein group)	Protein names	Gene names	AA	Sites	log2(ratio)	BaP_%_CV	log2(ratio)	FICZ_%_CV	log2(ratio)	BL_%_CV	log2(ratio)	FL_%_CV	log2(ratio)	LPS_%_CV	%_CV	Modified peptide
Q13885_K_252	Q13885	Q13885;Q9BVA1;Q13509;P07437;P04350;P68371;A6NNZ2;Q3ZCM7;Q9BUF5;Q13509-2;Q9H4B7	Tubulin beta-2A chain	TUBB2A;TUBB2B;TUBB3;TUBB;TUBB4;TUBB2C;NA;TUBB8;TUBB6;TUBB3 iso 2;TUBB1	K	252;252;252;252;252;252;252;252;252;180;252	3.80529	0.05	2.53356	0.12	2.62527	0.24	2.31325	0.26	2.12433	0.24	0.8	K*LAVNM#VPFPR
P01903_K_172	P01903	P01903	HLA class II histocompatibility antigen, DR alpha chain	HLA-DRA	K	172	2.35896	0.61	2.50843	0.02	5.32121	0.02	4.89966	0.5	5.17871	0.59	1.22	K*FHYLPFLPSTEDVYDCR
Q99541_K_265	Q99541	Q99541	Perilipin-2	perilipin 2	K	265	2.30451	0.02	1.61824	0.03	4.91504	0.07	4.28614	0.2	4.58496	0.07	0.15	K*NVYSANQK
P32249_K_336	P32249	P32249	G-protein coupled receptor 183	GPR183	K	336	2.23573	0.16	2.22342	0.2	3.61235	0.07	4.12846	0.05	2.72247	0.03	0.63	QVSVSISSAVK*SAPEENSR
Q15007_K_98	Q15007	Q15007;Q15007-2	Pre-mRNA-splicing regulator WTAP	WTAP;WTAP iso2	K	98;98	2.21101	0.17	1.83996	0.06	3.53107	0.1	3.71039	0.1	3.65076	0.21	0.09	EQEMQECTTQIQYLK*QVQQPSVAQLR
P20020_K_747	P20020	P20020;Q01814;Q16720;P20020-2;P20020-3;P20020-4;P20020-5;P20020-6;Q01814-2;Q01814-3;Q01814-4;Q01814-5;Q01814-6;Q01814-7;Q01814-8;Q16720-2;Q16720-3;Q16720-4;Q16720-5;Q16720-6;Q16720-7;Q16720-8	Plasma membrane calcium-transporting ATPase 1	PMCA1;ATP2B2;ATP2B3;PMCA1 iso3;PMCA1 iso3;PMCA1 iso3;PMCA1 iso3;PMCA1 iso3;ATP2B2 iso2;ATP2B2 iso 3;ATP2B2 iso 4;ATP2B2 iso 5;ATP2B2 iso 6;ATP2B2 iso 7;ATP2B2 iso 8;ATP2B3 iso2;ATP2B3 iso2;ATP2B3 iso2;ATP2B3 iso2;ATP2B3 iso2;ATP2B3 iso2;ATP2B3 iso2	K	747;770;744;747;747;747;747;747;770;756;725;756;725;739;739;744;730;730;744;730;744;730	2.13422	0.82	2.04614	0.33	1.33914	0.25	2.10769	0.23	2.24184	0.09	0.36	IRNEK*GEIEQER
P32455_K_215	P32455	P32455	Guanylate-binding protein 1	GBP1	K	215	2.03562	0.52	1.49057	0.17	3.46597	0.63	3.26454	0.14	4.17871	0.21	0.16	KGTSQK*DETFNLPR
P32249_K_228	P32249	P32249	G-protein coupled receptor 183	GPR183	K	228	1.926	0.08	1.53107	0.18	4.22959	0.09	4.82629	0.16	3.51602	0.04	0.48	TAK*QNPLTEK
Q07820_K_194	Q07820	Q07820;Q07820-2	Induced myeloid leukemia cell differentiation protein Mcl-1	MCL1;MCL1 iso2	K	194;194	1.9222	0.62	2.6893		7.90358	0.06	6.916	0.19	8.51743	0.13	0.08	YLREQATGAK*DTKPMGR
O15258_K_192	O15258	O15258	Protein RER1	RER1	K	192	1.848	0.29	1.52607	0.79	2.35614	0.02	2.06005	0.5	1.64616	0.07	0.33	GKEDAGK*AFAS
Q8NEF3-2_K_86	Q8NEF3-2	Q8NEF3-2	Coiled-coil domain-containing protein 112	CCDC112 iso2	K	86	1.73118	0.14	1.5008	0.01	2.02148	0.06	1.47508	0.02	1.4957	0.04	0.07	NQVINMEK*DKH
P25391_K_1236	P25391	P25391;P24043	Laminin subunit alpha-1	LAMA1;LAMA2	K	1236;1252	1.69599	0.09	1.69599	0.03	3.15866	0.1	3.6311	0.05	2.57531	0.26	0.28	YGGK*LK
Q99942_K_86	Q99942	Q99942	E3 ubiquitin-protein ligase RNF5	RNF5	K	86	1.69599	0.03	1.45418	0.1	1.79077	0.23	1.67356	0.16	1.62761	0.13	0.13	GSQK*PQDPR
P32249_K_235	P32249	P32249	G-protein coupled receptor 183	GPR183	K	235	1.56071	0.1	1.79077	0.07	3.59932	0.07	3.95513	0.05	3.01078	0.06	0.05	QNPLTEK*SGVNKK
Q15007_K_83	Q15007	Q15007;Q15007-2	Pre-mRNA-splicing regulator WTAP	WTAP;WTAP iso2	K	83;83	-1.47508	0.29	-1.78241		3.12928	0.07	2.92979	0.69	2.64616	0.1	1.33	LATK*EQEMQECTTQIQYLK
P62736_K_52+63	P62736	P62736;P60709;P68032;P63261;P63267;P68133	Actin, aortic smooth muscle	ACTA2;ACTB;ACTC1;ACTG1;ACTG2;ACTA1	K	52, 63;50, 61;52, 63;50, 61;51, 62;52, 63	-3.69153	0.49	-1.51602	0.43	-2.38405	0.28	-2.76977	0.32	-2.77821	0.12	0.36	HQGVMVGMGQK*DSYVGDEAQSK*R
P13796_K_610	P13796	P13796;P13796-2	Plastin-2	L-plastin;L-plastin iso 2	K	610;179	2.76129	0.19	1.64155	0.24	1.36177	0.11	1.42761	0.03	1.08406	0.04	0.11	VYALPEDLVEVNPK*M#VM#TVFACLM#GK
P55072_K_81	P55072	P55072	Transitional endoplasmic reticulum ATPase	VCP	K	81	2.10098	0.12	2.05658	0.12	1.51096	0.04	2.50335	0.01	0.863938	0.18	0.01	EAVCIVLSDDTCSDEK*IR
P60709_K_336	P60709	P60709;P63261	Actin, cytoplasmic 1	ACTB;ACTG1	K	336;336	-3.59813	1.04	-2.26303	0.2	-2.59694	0.08	-2.03562	0.51	-1.31615	0.16	0.06	IAPPERK*YSVWIGGSILASLSTFQQMWISKQEYDESGPSIVHR
Q07817_K_87	Q07817	Q07817;Q07817-2;Q07817-3	Bcl-2-like protein 1	BCL2L1;BCL2L1 iso 2;BCL2L1 iso 3	K	87;87;87	2.86592	0.11	1.32615	0.42	1.59455	0.04	1.1635	0.24	1.94486	0.57	0.74	EVIPM#AAVK*QALR
Q8WV28_K_354	Q8WV28	Q8WV28;Q8WV28-2;Q8WV28-3	B-cell linker protein	BLNK;BLNK iso3;BLNK iso3	K	354;331;354	1.82782	0.1	1.64155	0.39	1.7866	0.48	1.21412	0.18	1.87578	0.48	0.4	K*SAEEALHR
Q9BWW8_K_73	Q9BWW8	Q9BWW8	Apolipoprotein L6	APOL6	K	73	-1.36177	0.03	-2.27202		-2.41143	0.29	0.378512	0.49	1.49057	0.08		ALADDIDKTHKK*
P06753-2_K_184+190	P06753-2	P06753-2;P06753;P06753-3;P06753-4;P06753-5;P06753-6;P06753-7	Tropomyosin alpha-3 chain	TPM3 iso2;TPM3;TPM3 iso3;TPM3 iso2;TPM3 iso2;TPM3 iso6;TPM3 iso2	K	184, 190;221, 227;184, 190;184, 190;184, 190;184, 190;94, 100	-1.84398	0	-1.43829	0.45	-1.36737	0.09	-0.62293	0.21	-1.61353	0.32	0.23	YSQKEDK*YEEEIK*
Q8NF91_K_551	Q8NF91	Q8NF91;Q8NF91-4;Q8NF91-7;Q8NF91-5;Q8NF91-6;Q8NF91-1	Nesprin-1	SYNE1;SYNE1 iso4;SYNE1 iso4;SYNE1 iso4;SYNE1 iso4;SYNE1 iso4	K	551;558;551;551;551;534	-2.23266	0.35	-1.83996	0.25	-1.36737	0.02	-0.604071	0.13	-2.07039	0.13	0.16	QNYVSFIENSK*FFEQYEVTYQILKQTAEM#YVK
P50135_K_135	P50135	P50135	Histamine N-methyltransferase	HNMT	K	135	-3.24031	0.04	-1.83592	0.09	-2.44361	0.05	-0.879706	0.04	-1.5509	0.15	0.05	LQK*WDFIHM#IQMLYYVKDIPATLKFFHSLLGTNAK
P04083_K_90	P04083	P04083	Annexin A1	ANXA1	K	90	2.29278	0.03	2.23879	0.02	1.44361	0.46	1.14405	0.06	1.24489	0.18	0.21	AAYLQETGK*PLDETLKK
P68036_K_20	P68036	P68036;P68036-3	Ubiquitin-conjugating enzyme E2 L3	UBE2L3;UBE2L3 iso 3	K	20;78	1.5509	0.2	1.61353	0.12	1.83996	0.12	0.485427	0.21	0.214125	0.29	0.08	CGM#K*NFR
Q8NH74_K_138	Q8NH74	Q8NH74	Olfactory receptor 10A6	OR10A6	K	138	-1.33914	0.04	-1.5509	0	-1.56071	0.3	-0.910733	0.01	-0.739848	0.09	0.15	FAAICHPLNYQMIM#NK*GV
P07858_K_223+237	P07858	P07858	Cathepsin B	CTSB	K	223, 237	-2.55336	0.49	-2.86196	0.61	-1.72247	0.04	-0.659925	0.14	-1.09761	0.46	0.27	K*HYGYNSYSVSNSEK*DIM#AEIYKNGPVEGAFSVYSDFLLYK
P31946_K_159	P31946	P31946;P31946-2	14-3-3 protein beta/alpha	14-3-3 beta;14-3-3 beta iso2	K	159;157	1.76553	0.29	1.83188	0.01	1.17632	0.11	1.774	0.05	1.47508	0.1	0.13	QTTVSNSQQAYQEAFEISK*K
Q9NY46_K_88	Q9NY46	Q9NY46;Q9NY46-2;Q9NY46-3;Q9NY46-4	Sodium channel protein type 3 subunit alpha	SCN3A;SCN3A iso2;SCN3A iso2;SCN3A iso2	K	88;88;88;88	-2.91265	0.59	-2.22033	0.51	-0.378512	0.1	-1.85599	0.34	-1.94486	0.62	0.38	K*TFIVMNK
P38606_K_84	P38606	P38606;P38606-2	V-type proton ATPase catalytic subunit A	ATP6V1A;ATP6V1A iso 2	K	84;51	2.42761	0.03	1.57046	0.14	1.26303	0.04	1.60881	0.13	1.27501	0.21	0.28	TGK*PLSVELGPGIM#GAIFDGIQRPLSDISSQTQSIYIPR
P31146_K_313	P31146	P31146	Coronin-1A	coronin 1A	K	313	2.39232	0.17	2.1177	0.2	1.27501	0.04	1.54102	0.13	1.18903	0.12	0.18	YFEITSEAPFLHYLSM#FSSK*ESQR
Q6P3W7_K_672	Q6P3W7	Q6P3W7	SCY1-like protein 2	SCYL2	K	672	2.02148	0.05	-1.63227	0.28	-0.0285692	0.08	3.40054	0.1	0.286881	0.05	0.06	KEDGLQNK*
Q9BXB5_K_560	Q9BXB5	Q9BXB5;Q9BXB5-2	Oxysterol-binding protein-related protein 10	OSBPL10;OSBPL10 iso2	K	560;496	-2.63691	0.37	-1.9486	0.23	-0.62293	0.21	-3.21257	0.28	0.367371	0.19	0.36	LCVNTHVWTK*SKFMGM#SVGVSMIGEGV
P62995_K_197	P62995	P62995;P62995-3	Transformer-2 protein homolog beta	TRA2B;TRA2B iso3	K	197;97	1.67807	0.21	1.54597	0.09	1.18269	0.06	1.0072	0.12	1.42223	0	0.13	VDFSITK*RPHTPTPGIYM#GRPTYGSSR
Q5VYJ5_K_986	Q5VYJ5	Q5VYJ5	MAM and LDL-receptor class A domain-containing protein 1	MALRD1	K	986	-1.33914	0.37	-1.42223	0.28	-0.641546	0.23	-0.978196	0.07	-1.4489	0.05	0.27	GQLLWQIFGNQGNRWIRK*HLN
P14866_K_229	P14866	P14866;P14866-2	Heterogeneous nuclear ribonucleoprotein L	hnRNP L;hnRNP L iso 2	K	229;96	2.71149	0.36	2.22342	0.34	0.454176	0.07	-0.137504	0.31	0.722466	0.15	0.13	K*NGVQAM#VEFDSVQSAQR
P52907_K_281	P52907	P52907;P47755	F-actin-capping protein subunit alpha-1	CAPZA1;CAPZA2	K	281;281	2.6893	0.14	1.74416	0.04	-0.887525	0.48	0.545968	0.85	0.31034	0.21	0.05	IGK*EM#QNA
P46736-2_K_51	P46736-2	P46736-2;P46736;P46736-3;P46736-5	Lys-63-specific deubiquitinase BRCC36	BRCC3 iso2;BRCC3;BRCC3 iso3;BRCC3 iso3	K	51;51;52;51	2.67129	0.3	1.37295	0.01	-0.604071	0.81	0.871844	0.11	-0.189034		0.09	SDSK*FAYTGTEM#R
O00560_K_185	O00560	O00560;O00560-2;O00560-3	Syntenin-1	syntenin;syntenin iso2;syntenin iso2	K	185;184;179	2.64616	0.01	1.63227	0.05	0.367371	0.12	1.04264	0.22	0.505891	0.18	0.21	QAFGEK*ITM#TIR
Q09666_K_3164	Q09666	Q09666	Neuroblast differentiation-associated protein AHNAK	AHNAK	K	3164	2.62527	0.03	1.54597	0.06	-0.0703893	0.03	0.956057	0.21	-0.389567	0.02	0.27	ISM#PGFK*GEGPEVDVNLPK
P12318_K_271	P12318	P12318;P12318-2	Low affinity immunoglobulin gamma Fc region receptor II-a	FCGR2A;FCGR2A iso 2	K	271;270	2.47249	0.2	1.94486	0.18	0.250962	0.1	-0.978196	0.34	-0.918386	0.51	0.34	K*RQLEETNNDYETADGGYM#TLNPR
Q9BU02_K_193	Q9BU02	Q9BU02	Thiamine-triphosphatase	THTP	K	193	2.25096	0.56	1.90304	0.3	0.748461	0.18	0.0840643	0.11	0.722466	0.47		LSSM#LGVPAQETAPAK*LIVYLQR
O60315_K_605	O60315	O60315;O60315-2	Zinc finger E-box-binding homeobox 2	ZEB2;ZEB2 iso 2	K	605;581	2.09085	0.11	1.33914	0.14	0.333424	0.08	0.604071	0.03	0.475085	0.08	0.04	YLCK*M#NEEIK
P63000_K_147	P63000	P63000;P63000-2	Ras-related C3 botulinum toxin substrate 1	RAC1;RAC1 iso2	K	147;166	1.90689	0.16	1.40599	0.03	1.16993	0.06	0.863938	0.11	0.238787	0.13	0.15	KLTPITYPQGLAM#AK*EIGAVK
P68104_K_44	P68104	P68104;P68104-2;Q05639;Q5VTE0	Elongation factor 1-alpha 1	EEF1A1;EEF1A1 iso3;EEF1A2;EEF1A1P5	K	44;44;44;44	1.87184	0.23	1.45943	0.29	0.613532	0.01	0.790772	0.04	0.495695	0.34	0.43	TIEKFEK*EAAEM#GK
P62834_K_73	P62834	P62834;P61224;A6NIZ1;P61224-3;P61224-4	Ras-related protein Rap-1A	RAP1A;RAP1B;RAP1BL;RAP1B iso 3;RAP1B iso 4	K	73;73;73;54;31	1.80735	0.11	1.34483	0.28	1.17632	0.11	1.28096	0.17	0.275007	0.36	0.49	DLYM#K*NGQGFALVYSITAQSTFNDLQDLR
P04839_K_255	P04839	P04839	Cytochrome b-245 heavy chain	CYBB	K	255	-1.58015	0.12	-1.37295	0.21	0.422233	0.13	-0.0976108	0.24	0.0565835	0.11	0.43	IK*ECPIPQFAGNPPMTWK
P52209_K_184	P52209	P52209;P52209-2	6-phosphogluconate dehydrogenase, decarboxylating	PGD;PGD iso 2	K	184;171	-3.0018	0.49	-2.65764	0.89	-0.214125	0.17	1.18269	0.05	0.565597	0.24	0.43	VGTGEPCCDWVGDEGAGHFVK*MVHNGIEYGDMQLICEAYHLMK
Q8NFC6_K_1939	Q8NFC6	Q8NFC6	Biorientation of chromosomes in cell division protein 1-like 1	FAM44A	K	1939	-4.10852	0.04	-2.09761	0.67	-1.17632	0.07	-0.782409	0.05	-1.03562	0.28	0.03	SQIGTVVEHVEAEAGAAIM#NANENNVDSM#SGTEK*
Q96FA3_K_329	Q96FA3	Q96FA3	E3 ubiquitin-protein ligase pellino homolog 1	PELI1	K	329	4.47119	0.13	0		8.44783	0.04	8.4824	0.04	9.00994	0.08		DGK*DRECPMCR
P01584_K_59	P01584	P01584	Interleukin-1 beta	IL1B	K	59	2.9279	0.28	0.731183	0.21	6.95931	0.04	6.5932	0.07	7.0635	0.01	0.17	ISDHHYSK*GFR
P01584_K_33	P01584	P01584	Interleukin-1 beta	IL1B	K	33	2.87774	0.12	0.0565835	0.68	5.69961	0.2	5.6792	0.01	5.65076	0		QM#K*CSFQDLDLCPLDGGIQLR
P21580_K_66	P21580	P21580	Tumor necrosis factor alpha-induced protein 3	TNFAIP3	K	66	2.72465	0.07	0.555816	0.04	6.90785	0.04	7.1645	0	6.82069	0.03	0.29	EIIHK*ALIDR
Q07820_K_194+197	Q07820	Q07820;Q07820-2	Induced myeloid leukemia cell differentiation protein Mcl-1	MCL1;MCL1 iso2	K	194, 197;194, 197	2.72465	0.2	0.124328	0.53	7.75489	0.24	6.77795	0.27	7.48454	0.36	0.29	EQATGAK*DTK*PM#GR
Q9H3P2_K_446	Q9H3P2	Q9H3P2;Q9H3P2-7	Negative elongation factor A	WHSC2;WHSC2 iso 7	K	446;183	2.66448	0.33	-0.124328	0.58	-1.35614	0.44	1.89918	0.07	1.47508	0.2	0.02	M#FAAQEM#FK*
Q96FA3_K_169	Q96FA3	Q96FA3;Q9HAT8	E3 ubiquitin-protein ligase pellino homolog 1	PELI1;PELI2	K	169;171	2.60881	0.11	0.422233	0.01	4.62877	0.13	4.64155	0.03	4.91743	0.01	0.42	NIFLGEK*AAK
P21580_K_81	P21580	P21580	Tumor necrosis factor alpha-induced protein 3	TNFAIP3	K	81	2.56071	0.22	0.111031	0.04	5.33378	0.03	5.3512	0.05	5.17632	0.02	0.23	NIQATLESQK*K
P01584_K_132	P01584	P01584	Interleukin-1 beta	IL1B	K	132	2.49313	0.33	0.650765	0.15	4.91791	0.05	5.36001	0.05	5.17113	0.2	0.28	DSQQK*SLVM#SGPYELK
Q86VZ1_K_132	Q86VZ1	Q86VZ1	P2Y purinoceptor 8	P2RY8	K	132	2.22342	0.34	1.04264	0.16	3.38405	0.2	4.0018	0.07	3.61589	0.02	0.52	FLGVLYPLSSK*R
Q8TEH3_K_591	Q8TEH3	Q8TEH3;Q8TEH3-6;Q8TEH3-7	DENN domain-containing protein 1A	DENND1A;DENND1A iso6;DENND1A iso2	K	591;602;592	2.12433	0	0.111031	0.03	1.4957	0.03	2.42223	0.02	1.36177	0.01	0.09	K*SLEDLR
P20591_K_505	P20591	P20591;P49908	Interferon-induced GTP-binding protein Mx1	MX1;SEPP1	K	505;68	2.06005	0.08	0.111031	0.15	1.42223	0.02	2.39232	0.02	1.41143	0.11	0.1	SK*IEDIR
Q96KP1_K_281	Q96KP1	Q96KP1	Exocyst complex component 2	Sec5	K	281	2.03914	0.05	0.594549	0.17	2.40327	0.01	2.45681	0.14	1.63227	0.13		FK*FLFNLPLNIER
P26651_K_149	P26651	P26651	mRNA decay activator protein ZFP36	TTP	K	149	2.03562	0.14	0.321928	0.31	5.57652	0	5.18785	0.01	5.50335	0.03	0.08	TELCHK*FYLQGR
Q04206_K_195	Q04206	Q04206;Q04206-2;Q04206-3;Q04206-4	Transcription factor p65	NFkB-p65;NFkB-p65 iso 2;NFkB-p65 iso 3;NFkB-p65 iso 4	K	195;182;195;192	2.01436	0.4	0.321928	0.16	4.0268	0.19	3.50843	0.03	4.13996	0.21	0.75	APNTAELK*ICR
Q14258_K_335	Q14258	Q14258	E3 ubiquitin/ISG15 ligase TRIM25	TRIM25	K	335	1.87578	0.43	0.963474	0.04	2.73552	0.16	2.72683	0.02	3.50208		0.2	LIK*GIHQSTIDLK
O00418_K_347	O00418	O00418	Eukaryotic elongation factor 2 kinase	EEF2K	K	347	1.82782	0.21	0.584963	0.44	3.22959	0.02	3.0993	0.09	3.10098	0.08	0.16	LLQSAK*TILR
P43490_K_32	P43490	P43490	Nicotinamide phosphoribosyltransferase	PBEF	K	32	1.80323	0.17	-0.378512	0.01	2.8339	0.03	3.62761	0.19	2.9241	0.2	0.35	QYPPNTSK*VYSYFECR
P43490_K_51	P43490	P43490	Nicotinamide phosphoribosyltransferase	PBEF	K	51	1.774	0.12	0.713696	0.06	2.79286	0.29	2.23266	0.06	2.51854	0.12	0.12	K*VKYEETVFYGLQYILNK
P43490_K_53	P43490	P43490	Nicotinamide phosphoribosyltransferase	PBEF	K	53	1.774	0.12	0.713696	0.06	2.79286	0.29	2.23266	0.06	2.51854	0.12	0.12	KVK*YEETVFYGLQYILNK
P32455_K_374	P32455	P32455	Guanylate-binding protein 1	GBP1	K	374	1.73985	0.16	0.910733	0.09	2.25399	0.02	2.67582	0.12	2.4489	0.06	0.23	SSFK*DVDHLFQK
P21580_K_424	P21580	P21580	Tumor necrosis factor alpha-induced protein 3	TNFAIP3	K	424	1.72683	0.04	0.163499		3.70377	0.1	4.07639	0.02	3.62059	0.04		LNSK*PGPEGLPGM#ALGASR
P21580_K_520	P21580	P21580	Tumor necrosis factor alpha-induced protein 3	TNFAIP3	K	520	1.7137	0.24	1.28096	0.54	5.29352	0.09	5.26003	0	5.51223	0.22		HLDPGK*CQACLQDVTR
P40763_K_626	P40763	P40763;P40763-2;P40763-3	Signal transducer and activator of transcription 3	STAT3;STAT3 iso2;STAT3 iso3	K	626;626;626	1.7137	0.16	0.536053	0.11	5.69599	0.11	5.4591	0.09	5.30415	0.06	0.01	FSESSKEGGVTFTWVEK*DISGK
O00418_K_341	O00418	O00418	Eukaryotic elongation factor 2 kinase	EEF2K	K	341	1.65992	0.14	0.879706	0.03	3.40599	0.02	3.24945	0.03	3.30743	0.03	0.04	DAVNQNTK*LLQSAK
O60749_K_294	O60749	O60749;O60749-2	Sorting nexin-2	SNX2;SNX2 iso 2	K	294;177	1.65535	0.28	0.704872	0.05	-1.4489	0.04	-1.55582	0.05	-1.40054	0.21	0.02	AADAVNK*M#TIK
Q5JSH3_K_434+437	Q5JSH3	Q5JSH3;Q5JSH3-2;Q5JSH3-4	WD repeat-containing protein 44	WDR44;WDR44 iso 2;WDR44 iso 4	K	434, 437;434, 437;409, 412	1.63691	0.14	1.04264	0.46	4.41346	0.03	3.97636	0.09	4.45286	0.05	0.1	FLGK*SVK*R
P09913_K_170	P09913	P09913	Interferon-induced protein with tetratricopeptide repeats 2	IFIT2	K	170	1.53605	0.26	0.367371	0.53	4.4957	0.06	3.60881	0.12	6.01257	0.02	0.1	KPK*NPEFTSGLAIASYR
P16615_K_169	P16615	P16615;P16615-2;P16615-3;P16615-5	Sarcoplasmic/endoplasmic reticulum calcium ATPase 2	SERCA2;SERCA2 iso 2;SERCA2 iso 3;SERCA2 iso 5	K	169;169;169;169	1.50589	0.32	-0.176323	0.09	4.30378	0.01	4.84046	0.1	3.84499	0.21	0.25	LTSIK*STTLR
Q96FA3_K_202	Q96FA3	Q96FA3	E3 ubiquitin-protein ligase pellino homolog 1	PELI1	K	202	1.4957	0.11	0.731183		5.78764	0.05	5.73633	0.06	5.88582	0.01	0.47	NGFTEDSK*PGIWR
P17275_K_304	P17275	P17275	Transcription factor jun-B	JunB	K	304	1.49057	0.48	0.731183	0.39	3.38957	0.11	3.7126	0.19	3.08406	0.28	0.36	TLK*AENAGLSSTAGLLR
Q07352_K_116	Q07352	Q07352;P26651;P47974	mRNA decay activator protein ZFP36L1	BRF1;TTP;ZFP36L2	K	116;105;155	1.45943	0.16	0.0840643	0.22	3.60288	0.05	3.50462	0.09	3.76022	0.16	0.06	YK*TELCR
Q9Y6K5_K_458	Q9Y6K5	Q9Y6K5	2'-5'-oligoadenylate synthase 3	OAS3	K	458	1.44361	0.13	0.575312		2.10098	0.07	2.04614	0.03	1.86394	0.15	0.28	VSK*GGSFGR
O43586_K_55	O43586	O43586;O43586-2	Proline-serine-threonine phosphatase-interacting protein 1	PSTPIP1;PSTPIP1 iso 2	K	55;55	1.43296	0.05	0.678072	0.26	2.82782	0.04	2.84197	0	2.87184	0.09	0	YGK*ELVQIAR
P13639_K_512	P13639	P13639	Elongation factor 2	EEF2	K	512	1.36177	0.33	0.584963	0.32	1.76977	0.04	1.60407	0.03	1.60407	0.15	0.28	VAVEAK*NPADLPK
Q04721_K_1705	Q04721	Q04721	Neurogenic locus notch homolog protein 2	Notch 2	K	1705	-1.38957	0.09	-0.176323	0.03	-2.51349	0.53	-2.75061	0.1	-1.69599	0.08	0.09	K*HGSLWLPEGFTLR
Q13077_K_246	Q13077	Q13077;Q13077-2	TNF receptor-associated factor 1	TRAF1;TRAF1 iso 2	K	246;124	-1.43829	1.18	0.275007		3.88753	0.04	3.52732	0.37	4.39163	0		VVELQQTLAQK*DQALGKLEQSLR
Q14566_K_643	Q14566	Q14566	DNA replication licensing factor MCM6	MCM6	K	643	-1.53107	0.08	-0.790772	0.37	-1.81558	0.38	-1.97453	0.46	-1.66903	0.44	0.24	MHCCDEVQPK*HVK
P02778_K_83	P02778	P02778	C-X-C motif chemokine 10	CXCL10	K	83	-1.56071		0.799087		5.95931	0.15	5.55182	0.24	7.57069	0.06	0.62	AIK*NLLK
Q14242_K_386	Q14242	Q14242;Q14242-2	P-selectin glycoprotein ligand 1	SELPLG;SELPLG iso 2	K	386;402	-1.59932	0.07	-0.555816	0.17	-1.88753	0.21	-1.46989	0.05	-1.33914	0.08	0	NYSPTEMVCISSLLPDGGEGPSATANGGLSK*AK
P61106_K_35	P61106	P61106	Ras-related protein Rab-14	RAB14	K	35	-1.64616	0.18	-0.659925	0.15	-2.46205	0.32	-1.62761	0.3	-1.74416	0.05	0.25	K*FMADCPHTIGVEFGTR
P15090_K_22	P15090	P15090	Fatty acid-binding protein, adipocyte	FABP4	K	22	-1.73118	0.53	-0.263034	0.38	-2.32193	0.58	-1.40054	0.25	-3.82273	0.11	0.11	LVSSENFDDYMK*EVGVGFATR
P07333_K_700	P07333	P07333	Macrophage colony-stimulating factor 1 receptor	CSFR	K	700	-1.75275	0.07	-0.632268	0.16	-4.02148	0.19	-3.95327	0.17	-2.73335	0.05	0.14	KAEAMLGPSLSPGQDPEGGVDYK*NIHLEK
P05362_K_519+524	P05362	P05362	Intercellular adhesion molecule 1	ICAM1	K	519, 524	-1.78241	0.05	-0.910733	0.02	2.5008	0.32	1.59455	0.21	2.99095	0.04	0.43	LQQAQK*GTPMK*PNTQATPP
O60749_K_433	O60749	O60749;O60749-2	Sorting nexin-2	SNX2;SNX2 iso 2	K	433;316	-2.28688	0.26	-0.790772	0.09	-5.43463		-2.63227	0.26	-1.9486	0.52	0.26	EAEAK*MMVANKPDKIQQAK
Q15154_K_104	Q15154	Q15154;Q15154-2;Q15154-4;Q15154-5;Q15154-3	Pericentriolar material 1 protein	PCM-1;PCM-1 iso2;PCM-1 iso2;PCM-1 iso2;PCM-1 iso2	K	104;104;104;104;104	-2.37573	0.19	-1.26903	0.04	-3.79701	0.22	-5.23573	0.06	-3.10936	0.22	0.01	YMSQMSVPEQAELEKLK*QR
P98082_K_67	P98082	P98082;P98082-2;P98082-3	Disabled homolog 2	DAB2;DAB2 iso 2;DAB2 iso 3	K	67;67;67	-2.72683	0.11	-0.887525	0.18	-1.4957	0.14	-1.42761	0.07	-1.74846	0.32	0.2	GDK*MSQDSMMK
Q13571_K_229+233	Q13571	Q13571	Lysosomal-associated transmembrane protein 5	LAPTM5	K	229, 233	-1.63691	0.23	-1.03562	0.28	-2.17632		-1.59455	0.03	-1.23879	0.08	0.32	NSK*MLQK*VVLPSYEEALSLPSKTPEGGPAPPPYSEV
P60983_K_25	P60983	P60983	Glia maturation factor beta	GMF-beta	K	25	-1.83592	0.02	-0.799087	0.1	-1.33342	0.11	-1.53605	0.24	-1.0635	0.02	0.02	FRK*ETNNAAIIMK
P05413_K_22	P05413	P05413	Fatty acid-binding protein, heart	FABP3	K	22	2.26303	0.1	1.25701	0.06	-1.56071	0.68	-0.526069	0.44	-1.61824	0.3	0.08	NFDDYM#K*SLGVGFATR
P20591_K_505	P20591	P20591	Interferon-induced GTP-binding protein Mx1	MX1	K	505	1.5656	0.01	0.475085	0.04	2.29572	0.05	0.748461	0.01	2.26903	0	0.08	SK*IEDIRAEQEREGEKLIR
P05362_K_519	P05362	P05362	Intercellular adhesion molecule 1	ICAM1	K	519	1.51096	0.22	0.910733	0.13	1.56071	0.13	1.22033	0	1.80735	0.1	0.03	LQQAQK*GTPM#KPNTQATPP
Q96BX8_K_209	Q96BX8	Q96BX8	MOB kinase activator 3A	MOBKL2A	K	209	-1.35614	0.53	0.286881	0.46	-1.61353	0.03	-0.31034	0.46	-1.81558	0.97	0.1	ELEPLK*EMTAR
P04899_K_249	P04899	P04899;P04899-2;P04899-3;P04899-4;P04899-5;P04899-6;P63096;P08754;P63096-2	Guanine nucleotide-binding protein G(i) subunit alpha-2	G-alpha i2;G-alpha i2 iso 2;G-alpha i2 iso 3;G-alpha i2 iso 4;G-alpha i2 iso 5;G-alpha i2 iso 6;G-alpha i1;G-alpha i3;G-alpha i1 iso 2	K	249;233;212;249;233;197;248;248;196	-1.77821	0.09	-0.687061	0.11	-3.7126	0.57	-0.948601	0.08	-2.59932	0.15	0.16	MHESMK*LFDSICNNK
P51797_K_679	P51797	P51797;P51797-5;P51797-6	Chloride transport protein 6	CLCN6;CLCN6 iso6;CLCN6 iso6	K	679;679;657	-2.31615	0.73	-0.790772	0.47	-1.5509	0.63	-0.739848	0.32	-1.40054	0.16	0.05	SQSMK*SYPSSELR
P33241_K_60+68	P33241	P33241;P33241-3	Lymphocyte-specific protein 1	LSP1;LSP1 iso3	K	60, 68;188, 196	-1.38957	0.14	-0.31034	0.08	-1.3505	0.03	-1.18903	0.01	-1.17632	0.06	0.2	QLQAQDEEGGGHVPERPK*QEMLLSLK*PSEAPELDEDEGFGDWSQRPEQR
Q9Y5X3_K_188	Q9Y5X3	Q9Y5X3	Sorting nexin-5	SNX5	K	188	-1.54597	0.04	-0.713696	0.2	-1.48027	0.25	-1.25701	0.01	-0.847997	0.12	0.05	EMFGGFFK*SVVK
Q06481_K_756	Q06481	Q06481;Q06481-2;Q06481-3;Q06481-4;Q06481-5;Q06481-6	Amyloid-like protein 2	APLP2;APLP2 iso2;APLP2 iso3;APLP2 iso2;APLP2 iso5;APLP2 iso2	K	756;700;744;688;515;754	-1.89918	0.32	-0.356144	0.16	-1.67356	0.53	-0.83996	0.21	-0.823749	0.03	0.49	MQNHGYENPTYK*YLEQMQI
Q9NUM4_K_14	Q9NUM4	Q9NUM4	Transmembrane protein 106B	TMEM106B	K	14	-2.04264	0.31	-0.378512	0.05	-1.80735	0.02	-1.13093	0.21	-0.584963	0.15	0.06	SLSHLPLHSSK*EDAYDGVTSENMR
Q03252_K_351	Q03252	Q03252	Lamin-B2	Lamin B2	K	351	-2.80323	0.09	-1.02857	0.03	-1.83592	0.12	-0.807355	0.03	-0.956057	0.05	0.12	K*MLDAKEQEMTEMR
Q14444_K_125	Q14444	Q14444;Q14444-2	Caprin-1	CAPRIN1;CAPRIN1 iso2	K	125;125	-1.36737	0	-0.536053	0.15	-1.18269	0.08	-1.37851	0.53	-1.34483	0.19	0.15	SFMALSQDIQK*TIK
Q709C8_K_2233	Q709C8	Q709C8;Q709C8-2;Q709C8-3;Q709C8-4	Vacuolar protein sorting-associated protein 13C	VPS13C;VPS13C iso2;VPS13C iso3;VPS13C iso2	K	2233;2233;2190;2190	-1.75702	0.05	-0.250962	0.09	-0.978196	0.17	-1.40054	0.06	-1.39506	0.21	0.19	TKEDGSKDTSK*EMENLWGIK
Q7LBR1_K_104	Q7LBR1	Q7LBR1	Charged multivesicular body protein 1b	CHMP1B	K	104	3.24336	0.5	1.21412	0.37	0.344828	0.72	1.88362	0.03	1.13093	0.09	0.14	SM#DATLK*TM#NLEK
P29401_K_352	P29401	P29401;P29401-2	Transketolase	TKT;TKT iso2	K	352;360	2.34199	0.14	0.831877	0.16	1.0635	0.49	2.97085	0	0.925999	0.03	0.55	NSTFSEIFK*K
O95470_K_131	O95470	O95470	Sphingosine-1-phosphate lyase 1	SGPL1	K	131	2.1375	0.2	1.28096	0.01	0.815575	0.07	1.40599	0.04	0.389567	0.13	0.17	LK*EYSSM#DAFWQEGR
P52907_K_226	P52907	P52907	F-actin-capping protein subunit alpha-1	CAPZA1	K	226	1.7866	0.52	0.0976108	0.46	-0.895303	0.02	1.43829	0	-0.485427	0.17	0.06	DVQDSLTVSNEAQTAK*EFIK
Q8IXQ6_K_477	Q8IXQ6	Q8IXQ6;Q8IXQ6-2;Q8IXQ6-3	Poly [ADP-ribose] polymerase 9	PARP9;PARP9 iso 2;PARP9 iso 3	K	477;442;442	1.66448	0.4	0.545968	0	1.15704	0.1	1.5008	0.1	0.757023	0.08	0.13	FVIFPTDLEIYK*AFSSEM#AK
P63104_K_193	P63104	P63104;P63104-2	14-3-3 protein zeta/delta	14-3-3 zeta;14-3-3 zeta iso 2	K	193;118	1.36177	0.14	1.14405	0.17	0.83996	0.05	1.774	0.27	0.978196	0.08	0.17	ACSLAK*TAFDEAIAELDTLSEESYK
P68431_K_123	P68431	P68431;P84243;Q16695;Q71DI3;Q6NXT2	Histone H3.1	H3;H3F3A;HIST3H3;HIST2H3A/C/D;H3F3C	K	123;123;123;123;122	-1.39506		-1.11103	0.54	-0.948601	0.01	-1.46989		-0.124328	0.44	0.15	RVTIMPK*DIQLAR
P05109_K_84	P05109	P05109	Protein S100-A8	S100A8	K	84	-1.70929	0.23	-1.1375	0.07	-1.09085	0.33	-1.77821	0.46	-0.443607	0.17	0.17	ELDINTDGAVNFQEFLILVIKM#GVAAHK*KSHEESHK
Q09666_K_884	Q09666	Q09666	Neuroblast differentiation-associated protein AHNAK	AHNAK	K	884	-1.75275	0.33	-0.565597	0.27	-1.08406	0.38	-1.73985	0.15	-1.24489	0.09	0.04	MPK*FSMPGFKAEGPEVDVNLPK
Q09666_K_942	Q09666	Q09666	Neuroblast differentiation-associated protein AHNAK	AHNAK	K	942	-2.0635	0.52	-0.565597	0.07	-1.01436	0.06	-1.57531	0.11	-1.05658	0.01	0.07	FKMPEMNIK*APK
Q01469_K_34	Q01469	Q01469	Fatty acid-binding protein 5	FABP5	K	34	-2.25701	0.23	-0.807355	0.08	-1.07724	0.02	-1.45943	0.03	-1.02857	0.04	0.03	K*MGAMAKPDCIITCDGK
P60709_K_68+84	P60709	P60709;P63261	Actin, cytoplasmic 1	ACTB;ACTG1	K	68, 84;68, 84	-2.57289	0.12	-0.879706	0.17	-0.176323	0.09	-1.59455	0.1	0.189034	0.02	0.08	ILTLK*YPIEHGIVTNWDDMEK*IWHHTFYNELR
Q96A37_K_129	Q96A37	Q96A37;Q96A37-2;Q96A37-3	RING finger protein 166	RNF166;RNF166 iso 2;RNF166 iso 3	K	129;20;48	-1.42223	0.47	-0.411426	0.25	-1.17632	0.06	-0.941106	0.02	-1.54102	0.13	0.03	VQEQMANCPK*FVPVVPTSQPIPSNIPNR
P22392-2_K_181	P22392-2	P22392-2;O60361;P22392	Nucleoside diphosphate kinase B	NME1-NME2 iso 2;NME2P1;NME2	K	181;51;66	-1.80323	0.46	-0.678072	0.26	-0.555816	0.33	-0.464668	0.38	-1.40599	0.18	0.01	DRPFFPGLVK*YMNSGPVVAMVWEGLNVVK
O43633_K_108	O43633	O43633	Charged multivesicular body protein 2a	CHMP2A	K	108	3.04963	0.26	0.9855	0.11	0.356144	0.31	-0.0840643	0.39	0.333424	0.72	0.3	GVTK*AM#GTM#NR
P02795_K_31	P02795	P02795;P04732;P13640;Q8N339;P80297;P13640-2	Metallothionein-2	MT2A;MT1E;MT1G;MT1M;MT1X;MT1G iso2	K	31;31;32;31;31;31	2.52607	0.04	-0.0565835		0.807355		0.879706	0.28	0.389567	0.46	0.28	K*SCCSCCPVGCAK
Q12913_K_1227	Q12913	Q12913	Receptor-type tyrosine-protein phosphatase eta	PTPRJ	K	1227	2.32481	0.23	1.28688	0.5	1.28688	0.13	1.01436	0.29	1.03562	0.17	0.15	DYM#K*QSPPESPILVHCSAGVGR
P10412_K_21	P10412	P10412	Histone H1.4	H1E	K	21	2.28688	0.29	0.963474	0.1	1.07039	0.4	0.687061	0.45	-0.275007	0.41	0.14	SETAPAAPAAPAPAEKTPVK*K
Q8IVM0_K_152	Q8IVM0	Q8IVM0	Coiled-coil domain-containing protein 50	CCDC50	K	152	2.06005	0.11	1.32193	0	0.163499	0.01	0.226509	0.17	-0.137504	0.18	0.11	AYADSYYYEDGGM#K*PR
O75638-2_K_124	O75638-2	O75638-2	Cancer/testis antigen 2	CTAG2 iso2	K	124	2.03562	0.03	-0.0143553	0.05	-0.604071	0.41	-0.704872	0.38	-0.0426443	0.23	0.16	K*DFTVSGNLLFIR
P08134_K_135	P08134	P08134	Rho-related GTP-binding protein RhoC	RHOC	K	135	2.01078	0.22	1.08406	0.01	0.0565835	0.21	0.0565835	0.09	-0.0840643	0.64	0.17	M#K*QEPVRSEEGR
P23396_K_230	P23396	P23396;P23396-2	40S ribosomal protein S3	RPS3;RPS3 iso 2	K	230;246	1.95606	0.23	0.823749	0.04	0.516015	0.08	1.03562	0.03	0.344828	0.09	0.02	GGK*PEPPAM#PQPVPTA
Q16186_K_34	Q16186	Q16186	Proteasomal ubiquitin receptor ADRM1	ADRM1	K	34	1.93357	0.15	1.22033	0.13	0.378512	0.04	0.739848	0.25	0.847997	0.05	0.01	M#SLK*GTTVTPDKR
P55072_K_386	P55072	P55072	Transitional endoplasmic reticulum ATPase	VCP	K	386	1.93357	0.1	1.16993	0.24	0.526069	0.23	0.963474	0.08	0.443607	0.06	0.19	LEILQIHTK*NM#K
P55072_K_336	P55072	P55072	Transitional endoplasmic reticulum ATPase	VCP	K	336	1.90304	0.19	1.03562	0.19	0.731183	0.05	1.22651	0.06	0.731183	0.04	0.08	IVSQLLTLM#DGLK*QR
P11586_K_588	P11586	P11586	C-1-tetrahydrofolate synthase, cytoplasmic	MTHFD1	K	588	1.90304	0.08	0.799087	0.01	0.422233	0.06	0.659925	0.03	0.739848	0.01	0.3	LGK*M#VVASSK
P62942_K_53	P62942	P62942	Peptidyl-prolyl cis-trans isomerase FKBP1A	FKBP12	K	53	1.86394	0.35	0.782409	0.2	0.454176	0.04	0.545968	0.15	0.31034	0.25	0.23	FM#LGK*QEVIR
Q15843_K_48	Q15843	Q15843	NEDD8	NEDD8	K	48	1.852	0.13	1.23266	0.13	0.9855	0.17	0.333424	0.22	0.807355	0.02	0.02	LIYSGK*QM#NDEKTAADYK
Q6ZNA4_K_73	Q6ZNA4	Q6ZNA4;Q6ZNA4-2;Q6ZNA4-3;Q6ZNA4-4	E3 ubiquitin-protein ligase Arkadia	RNF111;RNF111 iso2;RNF111 iso 3;RNF111 iso 4	K	73;73;73;73	1.852	0.22	0.941106	0.29	0.443607	0.48	0.111031	0.15	1.08406	0.11	0.29	K*QEKEM#NGNQQEQEK
Q8TCT9_K_61	Q8TCT9	Q8TCT9;Q8TCT9-2;Q8TCT9-5;Q8TCT9-4	Minor histocompatibility antigen H13	HM13;HM13 iso2;HM13 iso2;HM13 iso2	K	61;61;61;61	1.84398	0.07	1.0635	0.12	0.903038	0.04	0.992768	0.16	0.757023	0.15	0.03	GK*NASDM#PETITSR
P30740_K_301	P30740	P30740;P30740-2	Leukocyte elastase inhibitor	SERPINB1;SERPINB1 iso 2	K	301;150	1.83188	0.22	0.9855	0.09	0.575312	0.26	0.526069	0.06	0.214125	0.32	0.24	LGVQDLFNSSK*ADLSGM#SGAR
Q15843_K_54	Q15843	Q15843	NEDD8	NEDD8	K	54	1.79077	0.06	0.970854	0.12	-0.0426443	0.02	0.748461	0.04	0.189034	0.09	0.45	QM#NDEK*TAADYK
Q8IXQ6_K_488	Q8IXQ6	Q8IXQ6;Q8IXQ6-2;Q8IXQ6-3	Poly [ADP-ribose] polymerase 9	PARP9;PARP9 iso 2;PARP9 iso 3	K	488;453;453	1.79077	0.42	0.739848	0.06	1.31034	0.36	0.757023	0.33	0.189034	0.01	0.2	SK*M#LSLNNYSVPQSTR
Q14956_K_245	Q14956	Q14956;Q14956-2	Transmembrane glycoprotein NMB	GPNMB;GPNMB iso 2	K	245;245	1.79077	0.37	0.632268	0.18	-0.505891	0.08	-0.485427	0.3	-0.555816	0.02	0.07	DVYVVTDQIPVFVTM#FQK*
Q676U5_K_415	Q676U5	Q676U5;Q676U5-2;Q676U5-3;Q676U5-4;Q676U5-5	Autophagy-related protein 16-1	ATG16L1;ATG16L1 iso2;ATG16L1 iso3;ATG16L1 iso2;ATG16L1 iso2	K	415;396;415;236;252	1.7866	0.19	1.28096	0.15	0.594549	0.15	0.0565835	0.13	0.757023	0.13	0.21	HTLTGHSGKVLSAK*F
P62979_K_6	P62979	P62979;P62987;P0CG47;P0CG48	Ubiquitin-40S ribosomal protein S27a	RPS27A;UBA52;UBB;UBC	K	6;6;6;6	1.7866	0.21	0.765535	0.06	0.925999	0.11	0.85599	0.02	0.575312	0.01	0.1	M#QIFVK*TLTGK
P11142_K_56	P11142	P11142;P11142-2	Heat shock cognate 71 kDa protein	HSC70;HSC70 iso2	K	56;56	1.76129	0.19	0.871844	0.12	-0.321928	0.26	0.594549	0.03	-0.847997	0.04	0.08	LIGDAAK*NQVAM#NPTNTVFDAK
P30153_K_266	P30153	P30153	Serine/threonine-protein phosphatase 2A 65 kDa regulatory subunit A alpha isoform	PPP2R1A	K	266	1.71809	0.14	0.9855	0.07	0.604071	0.01	0.678072	0.03	0.516015	0.04	0.02	YM#VADK*FTELQK
O43396_K_181	O43396	O43396	Thioredoxin-like protein 1	TXNL1	K	181	1.7137	0.21	0.545968	0.06	-0.214125	0.45	0.604071	0.2	0.15056	0.02	0.13	LYSM#K*FQGPDNGQGPK
P40855_K_130	P40855	P40855;P40855-5	Peroxisomal biogenesis factor 19	PEX19;PEX19 iso 5	K	130;92	1.70929	0.1	0.871844	0.06	0.575312	0.03	0.604071	0.03	0.0703893	0.2	0.01	VGSDM#TSQQEFTSCLK*ETLSGLAK
Q9UIB8_K_324	Q9UIB8	Q9UIB8;Q9UIB8-2;Q9UIB8-3;Q9UIB8-7	SLAM family member 5	CD84;CD84 iso5;CD84 iso5;CD84 iso5	K	324;318;307;193	1.68706	0.24	1.04264	0.1	0.298658	0.06	-0.250962	0.06	0.176323	0.03	0.25	VLPSKEEPVNTVYSEVQFADK*M#GK
P49279_K_545	P49279	P49279;P49279-2	Natural resistance-associated macrophage protein 1	SLC11A1;SLC11A1 iso 2	K	545;427	1.68706	0.04	0.378512	0.15	1.22651	0.06	1.24489	0	1.1635	0.09	0.02	GLLEEDQK*GETSG
Q00839_K_524	Q00839	Q00839;Q00839-2	Heterogeneous nuclear ribonucleoprotein U	hnRNP U;hnRNP U iso2	K	524;505	1.67356	0.2	1.05658	0.04	0.189034	0.4	-0.111031	0.27	0.454176	0.1	0.24	HAAENPGK*YNILGTNTIM#DK
P50395_K_57	P50395	P50395;P50395-2	Rab GDP dissociation inhibitor beta	GDI2;GDI2 iso2	K	57;57	1.66903	0.39	0.85599	0.32	0.111031	0.02	0.275007	0.07	0.475085	0.07	0.28	FK*IPGSPPESM#GR
P0C7I0_K_157	P0C7I0	P0C7I0;Q7RTZ2;Q6R6M4;A6NCW7	Inactive ubiquitin carboxyl-terminal hydrolase 17-like protein 8	USP17L8;USP17L1;DUB3;USP17L4	K	157;157;157;157	1.65076	0.24	0.555816	0.35	0.464668	0.22	-0.389567		0.85599	0.08		WALHSPGHVIQPSQALAAGFHRGK*
O43149_K_680	O43149	O43149;O43149-3	Zinc finger ZZ-type and EF-hand domain-containing protein 1	ZZEF1;ZZEF1 iso 3	K	680;680	1.63691	0.08	0.895303	0	0.879706	0.36	0.286881	0.03	0.124328	0.08	0.02	VAKYLM#VK*
P60660-2_K_26	P60660-2	P60660-2;P60660	Myosin light polypeptide 6	MYL6 iso2;MYL6	K	26;26	1.63227	0.05	0.970854	0.18	-0.411426	0.23	0.695994	0.17	-0.941106	0.43	0.2	TGDGK*ILYSQCGDVM#R
P16070-1_K_358	P16070-1	P16070-1;P16070;P16070-3;P16070-4;P16070-5;P16070-6;P16070-7;P16070-8;P16070-1;P16070-1;P16070-1;P16070-1;P16070-1;P16070-1;P16070-1	CD44 antigen	CD44 iso10;CD44;CD44 iso10;CD44 iso10;CD44 iso10;CD44 iso6;CD44 iso10;CD44 iso10;CD44 iso10;CD44 iso10;CD44 iso10;CD44 iso10;CD44 iso10;CD44 iso10;CD44 iso10	K	358;739;708;696;731;696;710;671;490;426;422;393;665;688;337	1.63227	0.07	0.748461	0.04	0.0426443	0.03	0.275007	0.08	-0.378512	0.05	0.03	NLQNVDM#K*IGV
Q9H4F8-2_K_429	Q9H4F8-2	Q9H4F8-2	SPARC-related modular calcium-binding protein 1	SMOC1	K	429	1.62293	0.12	-0.0976108	0.04	0.0840643	0.05	-0.495695	0.02	0.0565835	0.16	0.18	KGCLGVSK*EVGR
Q9NR71_K_279	Q9NR71	Q9NR71;Q9NR71-2	Neutral ceramidase	ASAH2;ASAH2 iso2	K	279;279	1.60407	0.09	0.454176	0.08	0.978196	0.12	0.263034	0.13	0.790772	0.17	0.11	SNTDK*EMIVLK
Q16548_K_53	Q16548	Q16548;Q16548-2	Bcl-2-related protein A1	BCL2A1;BCL2A1 iso 2	K	53;53	1.59932	0.13	1.16993	0.17	1.11103	0.04	1.03562	0.06	1.05658	0.11	0.21	NLK*SCLDNVNVVSVDTAR
P05362_K_524	P05362	P05362	Intercellular adhesion molecule 1	ICAM1	K	524	1.58496	0.13	0.879706	0.19	1.20789	0.1	0.970854	0.13	1.08406	0.02	0.09	GTPM#K*PNTQATPP
P37108_K_78	P37108	P37108	Signal recognition particle 14 kDa protein	SRP14	K	78	1.58015	0.05	0.687061	0.13	0.575312	0.08	0.83996	0.13	0.687061	0.03	0.02	EVNK*FQM#AYSNLLR
P37802_K_171	P37802	P37802;P37802-2	Transgelin-2	TAGLN2;TAGLN2 iso 2	K	171;192	1.54597	0.18	0.731183	0.05	0.344828	0.01	0.678072	0.1	0.124328	0.12	0.11	NFSDNQLQEGK*NVIGLQM#GTNR
P55072_K_231	P55072	P55072	Transitional endoplasmic reticulum ATPase	VCP	K	231	1.54102	0.16	1.20789	0.06	1.15704	0.06	0.687061	0.13	1.26903	0.09	0.18	EM#VELPLRHPALFK*AIGVKPPR
P13693_K_112	P13693	P13693;P13693-2;Q56UQ5	Translationally-controlled tumor protein	TPT1;TPT1 iso 2;FLJ44635	K	112;78;117	1.54102	0.2	0.722466	0.23	0.15056	0.12	0.0285692	0.13	0.0565835	0	0.14	VK*PFM#TGAAEQIK
P52209_K_59	P52209	P52209;P52209-2	6-phosphogluconate dehydrogenase, decarboxylating	PGD;PGD iso 2	K	59;46	1.54102	0.14	0.613532	0.12	0.286881	0.08	0.432959	0.01	0.321928	0.03	0.13	VVGAQSLK*EM#VSK
A8MYU2_K_506	A8MYU2	A8MYU2	Potassium channel subfamily U member 1	KCNU1	K	506	1.54102	0.11	0.333424	0.01	0.604071	0.12	0.238787	0.01	0.83996	0.07	0.08	KK*VM#PK
Q09666_K_1386	Q09666	Q09666	Neuroblast differentiation-associated protein AHNAK	AHNAK	K	1386	1.54102	0.11	0.333424	0.01	0.604071	0.12	0.238787	0.01	0.83996	0.07	0.08	KVK*M#PK
P48637_K_141	P48637	P48637	Glutathione synthetase	GSS	K	141	1.53605	0.36	0.963474	0.2	0.903038	0.15	1.20789	0.18	0.443607	0.06	0.41	SADGSPALK*QIEINTISASFGGLASR
P61160_K_118	P61160	P61160;P61160-2	Actin-related protein 2	ARP2;ARP2 iso2	K	118;123	1.52607	0.16	0.704872	0.07	0.0976108	0.09	0.526069	0.1	-0.0426443	0.16	0.19	ILLTEPPM#NPTK*NR
O14545_K_283	O14545	O14545	TRAF-type zinc finger domain-containing protein 1	FLN29	K	283	1.51602	0.13	1.25701	0.13	0.536053	0.06	0.863938	0.01	0.970854	0.07	0.32	SLSDIK*GAADEIM#LPCEFCEELYPEELLIDHQTSCNPSR
P55008_K_127	P55008	P55008;P55008-2	Allograft inflammatory factor 1	AIF1;AIF1 iso3	K	127;73	1.51602	0.14	0.933573	0.09	-0.0703893	0.02	-0.0840643	0.27	-0.400538	0.12	0.05	MILM#YEEK*AR
Q13571_K_233	Q13571	Q13571	Lysosomal-associated transmembrane protein 5	LAPTM5	K	233	1.51602	0.18	0.847997	0.11	0.286881	0	-0.0840643	0.05	-0.400538	0.09	0.07	M#LQK*VVLPSYEEALSLPSKTPEGGPAPPPYSEV
Q9Y490_K_334	Q9Y490	Q9Y490	Talin-1	talin 1	K	334	1.49057	0.2	0.485427	0.17	-0.526069	0.06	-0.344828	0.02	-0.687061	0.24	0.17	LLGITK*ECVM#R
P04083_K_58	P04083	P04083	Annexin A1	ANXA1	K	58	1.47508	0.21	0.933573	0.19	0.475085	0.21	0.250962	0.6	0.443607	0.12	0.13	AIM#VK*GVDEATIIDILTKR
P00558_K_30	P00558	P00558	Phosphoglycerate kinase 1	PGK1	K	30	1.46989	0.19	0.895303	0.05	0.613532	0.11	0.422233	0.08	0.389567	0.05	0.12	VDFNVPM#K*NNQITNNQR
Q8IV20_K_242	Q8IV20	Q8IV20	Laccase domain-containing protein 1	LACC1	K	242	1.45943	0.29	0.847997	0.04	1.28688	0.18	1.19535	0	0.422233	0.07	0.4	LANAAGFNVEK*FYR
P54252_K_190	P54252	P54252;P54252-1;P54252-3;P54252-4;P54252-5	Ataxin-3	ataxin-3;ataxin-3 iso1;ataxin-3 iso 3;ataxin-3 iso 4;ataxin-3 iso 5	K	190;190;135;175;11	1.45418	0.08	0.9855	0.13	0.956057	0.09	0.604071	0.06	0.831877	0.13	0.07	VQQM#HRPK*LIGEELAQLK
O14802_K_1242	O14802	O14802	DNA-directed RNA polymerase III subunit RPC1	POLR3A	K	1242	1.45418	0.23	0.910733	0.01	0.298658	0.12	0.516015	0.11	0.632268	0.17	0.06	AVM#ATHGVK*GTR
P33527_K_496	P33527	P33527;P33527-2;P33527-4;P33527-6;P33527-9;P33527-3;P33527-5;P33527-7;P33527-8	Multidrug resistance-associated protein 1	ABCC1;ABCC1 iso2;ABCC1 iso2;ABCC1 iso2;ABCC1 iso2;ABCC1 iso2;ABCC1 iso2;ABCC1 iso2;ABCC1 iso2	K	496;496;496;496;496;496;496;496;496	1.43296	0.18	0.823749	0.08	0.641546	0.06	0.400538	0.18	0.584963	0	0.13	TYQVAHM#K*SK
P00558_K_275	P00558	P00558;P00558-2	Phosphoglycerate kinase 1	PGK1;PGK1 iso 2	K	275;247	1.43296	0.24	0.722466	0.05	0.970854	0.07	-0.495695	0.07	0.879706	0.01	0.21	DLM#SKAEK*NGVK
P00491_K_95	P00491	P00491	Purine nucleoside phosphorylase	NP	K	95	1.43296	0.12	0.659925	0.09	0.815575	0.22	0.321928	0.04	0.641546	0.01	0.03	FHM#YEGYPLWK*VTFPVR
P62942_K_36	P62942	P62942	Peptidyl-prolyl cis-trans isomerase FKBP1A	FKBP12	K	36	1.41684	0.08	1.02148	0.21	0.189034	0.02	0.226509	0.13	0.536053	0.02	0.06	RGQTCVVHYTGM#LEDGKK*
Q8WUM4_K_638	Q8WUM4	Q8WUM4;Q8WUM4-2	Programmed cell death 6-interacting protein	Alix;Alix iso2	K	638;643	1.41143	0.24	0.895303	0.25	-0.163499	0.01	0.344828	0.03	0.367371	0.03	0.09	NIQVSHQEFSK*M#K
P13639_K_605	P13639	P13639	Elongation factor 2	EEF2	K	605	1.41143	0.2	0.704872	0.1	0.565597	0.13	0.641546	0.04	0.536053	0.03	0.05	LYM#K*ARPFPDGLAEDIDKGEVSAR
P60008_K_119	P60008	P60008	Spermatid-specific linker histone H1-like protein	HILS1	K	119	1.41143	0.51	0.678072	0.07	0	0.1	0.15056	0.02	0.731183	0.16	0.16	KPSTSK*VILR
P46926_K_264	P46926	P46926;P46926-2	Glucosamine-6-phosphate isomerase 1	GNPDA1;GNPDA1 iso 2	K	264;187	1.41143	0.15	0.422233	0.14	-0.111031	0.21	-0.275007	0.23	0.0565835	0.22	0.13	GLM#LVHNK*LVDPLYSIK
Q13435_K_280	Q13435	Q13435	Splicing factor 3B subunit 2	SF3B2	K	280	1.39506	0.15	1.04264	0.33	0.400538	0.29	0.799087	0.04	-0.124328	0.51	0.36	ILQLK*ESR
Q9NV96_K_279	Q9NV96	Q9NV96;Q9NV96-2;Q9NV96-3	Cell cycle control protein 50A	TMEM30A;TMEM30A iso2;TMEM30A iso2	K	279;243;160	1.39506	0.23	0.432959	0.12	0.163499	0.11	0.948601	0.4	0.411426	0.1	0.02	K*SDLHPTLPAGR
O43633_K_52	O43633	O43633	Charged multivesicular body protein 2a	CHMP2A	K	52	1.37851	0.12	1.02857	0.07	-0.250962	0.01	-0.545968	0.24	-0.163499	0.01	0	MAK*QGQM#DAVR
P20591_K_432	P20591	P20591	Interferon-induced GTP-binding protein Mx1	MX1	K	432	1.37295	0.01	0.124328	0.13	0.903038	0.02	0.773996	0.01	1.05658	0.02	0.13	K*IQKFENQYR
Q58FF7_K_341	Q58FF7	Q58FF7;P08238;P07900;P07900-2	Putative heat shock protein HSP 90-beta-3	HSP90AB3P;HSP90B;HSP90A;HSP90A iso2	K	341;399;407;529	1.34483	0.29	0.83996	0.28	-0.250962	0.2	0.176323	0.38	0.176323	0.05	0.32	EM#LQQSK*ILK
P49189_K_68	P49189	P49189	4-trimethylaminobutyraldehyde dehydrogenase	ALDH9A1	K	68	1.33342	0.15	0.895303	0.08	0.765535	0.01	0.367371	0.01	0.526069	0.06	0.04	IWSQK*SGM#ER
P06737_K_804	P06737	P06737;P06737-2	Glycogen phosphorylase, liver form	PYGL;PYGL iso2	K	804;770	-1.32769	0.26	-0.731183	0.07	0.124328	0.08	0.0840643	0.02	0.124328	0.01	0.08	AWNTMVLK*NIAASGK
Q99538_K_28	Q99538	Q99538;Q99538-2;Q99538-3	Legumain	LGMN;LGMN iso 2;LGMN iso3	K	28;28;28	-1.32769	0.03	-1.12433	0.08	-0.748461	0.01	-1.1177	0	-0.757023	0.03	0.13	K*HWVVIVAGSNGWYNYR
P31948_K_123	P31948	P31948;P31948-2;P31948-3	Stress-induced-phosphoprotein 1	STI1;STI1 iso 2;STI1 iso 3	K	123;170;99	-1.32769	0.34	-1.19535	0.06	-1.12433	0.04	-1.07039	0.13	-1.07724	0.13	0.02	K*FMNPFNMPNLYQK
Q00839_K_516	Q00839	Q00839;Q00839-2	Heterogeneous nuclear ribonucleoprotein U	hnRNP U;hnRNP U iso2	K	516;497	-1.33342	0.12	-0.389567	0.2	0.15056	0.03	-0.137504	0.04	0.214125	0.01	0.19	TTWVTK*HAAENPGKYNILGTNTIMDK
P27105_K_188	P27105	P27105	Erythrocyte band 7 integral membrane protein	stomatin	K	188	-1.33914	0.13	0.226509	0.24	-0.815575	0.15	0.454176	0.22	-0.321928	0.29	0.17	NLSQILSDREEIAHNMQSTLDDATDAWGIK*VER
P23528_K_121	P23528	P23528;Q9Y281;Q9Y281-3;P60981;P60981-2	Cofilin-1	Cofilin-1;Cofilin-2;Cofilin-2 iso 3;Destrin;Destrin iso2	K	121;121;104;121;104	-1.33914	0.34	0.214125	0.2	-0.163499	0.03	-0.454176	0.06	0.124328	0.17	0.12	MIYASSK*DAIKK
Q86Y82_K_44	Q86Y82	Q86Y82	Syntaxin-12	STX12	K	44	-1.33914	0.02	-0.422233	0.07	-0.516015	0.15	-0.613532	0.06	-0.124328	0.04	0.01	ISQATAQIK*NLMSQLGTK
P60842_K_309	P60842	P60842;P60842-2	Eukaryotic initiation factor 4A-I	EIF4A1;EIF4A1 iso 2	K	309;309	-1.33914	0.31	-0.464668	0.06	-0.748461	0.02	-0.189034	0.08	-0.831877	0.06	0.11	DFTVSAMHGDMDQK*ER
P61619_K_395	P61619	P61619;P61619-3;Q9H9S3;Q9H9S3-2;Q9H9S3-3	Protein transport protein Sec61 subunit alpha isoform 1	SEC61A1 iso 1;SEC61A1 iso 3;SEC61A2 iso 2;SEC61A2 iso3;SEC61A2 iso3	K	395;275;395;395;373	-1.33914		-1.02857	0.44	-0.516015	0.12	-0.411426	0.12	-0.189034	0.06	0.23	QLK*EQQMVMR
Q16760_K_329	Q16760	Q16760;Q16760-2	Diacylglycerol kinase delta	DGKD;DGKD iso2	K	329;285	-1.33914	0.01	-1.08406	0.02	-0.536053	0.13	-0.344828	0.1	-0.189034	0	0.04	KASCPPSCTSPLLVFVNSK*
Q71U36_K_124	Q71U36	Q71U36;P68363;Q9BQE3;Q71U36-2	Tubulin alpha-1A chain	TUBA1A;TUBA1B;TUBA1C;TUBA1A iso 2	K	124;124;124;89	-1.34483	0.16	-0.782409	0.48	0.485427	0.08	-0.0703893	0.2	-0.722466	0.43	0.01	K*LADQCTGLQGFLVFHSFGGGTGSGFTSLLMER
Q5TDH0_K_153	Q5TDH0	Q5TDH0;Q5TDH0-2;Q5TDH0-3	Protein DDI1 homolog 2	DDI2;DDI2 iso2;DDI2 iso2	K	153;153;153	-1.3505	0.23	-0.0703893	0.09	0.176323	0.04	0	0.43	0.505891	0.25	0.1	DMLLANPHELSLLK*ERNPPLAEALLSGDLEKFSR
P05556_K_774	P05556	P05556	Integrin beta-1	ITGB1	K	774	-1.3505	0.16	-0.137504	0.09	-0.367371	0	-0.31034	0.07	0.111031	0.03	0.17	MNAK*WDTGENPIYK
P14735_K_1018	P14735	P14735;P14735-2	Insulin-degrading enzyme	IDE;IDE iso2	K	1018;463	-1.35614	0.45	-0.124328	0.08	0.443607	0.01	-0.0565835	0.15	0.584963	0.21	0.17	GLPLFPLVKPHINFMAAK*L
Q99536_K_372	Q99536	Q99536;Q99536-2;Q99536-3	Synaptic vesicle membrane protein VAT-1 homolog	VAT1;VAT1 iso 2;VAT1 iso 3	K	372;238;304	-1.35614	0.25	-0.411426	0.11	0.505891	0.06	0.516015	0.01	0.367371	0.15	0.09	VADAMK*QMQEK
P05388_K_50	P05388	P05388;P05388-2	60S acidic ribosomal protein P0	RPLP0;RPLP0 iso 2	K	50;50	-1.36177	0.08	-0.411426	0.02	-0.201634	0.06	-0.475085	0.02	-0.298658	0.08	0.07	GK*AVVLMGK
P33241_K_60	P33241	P33241;P33241-3	Lymphocyte-specific protein 1	LSP1;LSP1 iso3	K	60;188	-1.36737	0.15	0.0143553	0.1	-0.956057	0.09	-1.21412	0.01	-0.782409	0.13	0.06	QLQAQDEEGGGHVPERPK*QEMLLSLKPSEAPELDEDEGFGDWSQRPEQR
O75787_K_139	O75787	O75787;O75787-2	Renin receptor	ATP6AP2;ATP6AP2 iso 2	K	139;107	-1.36737	0.22	-0.678072	0.22	-0.613532	0.03	-0.790772	0.05	-0.863938	0.22	0.06	VYMVGK*ANSVFEDLSVTLR
Q14847_K_59	Q14847	Q14847;Q14847-2	LIM and SH3 domain protein 1	Lasp-1;Lasp-1 iso2	K	59;59	-1.37295	0.05	-0.422233	0.4	-1.18269	0.37	-0.933573	0.09	-0.505891	0.05	0.08	KPYCNAHYPK*QSFTMVADTPENLR
P50990_K_534	P50990	P50990;P50990-2;P50990-3	T-complex protein 1 subunit theta	CCT8;CCT8 iso 2;CCT8 iso 3	K	534;515;461	-1.37295	0.06	-0.443607	0.11	-0.367371	0.14	-0.432959	0.18	-0.575312	0.19	0.22	VDQIIMAKPAGGPK*PPSGK
P54577_K_513	P54577	P54577	Tyrosine--tRNA ligase, cytoplasmic	YARS	K	513	-1.37295	0.05	-0.613532	0.01	-0.516015	0.07	-0.485427	0.05	-0.275007	0.19	0.1	QTNFMTK*LGSISCK
P07437_K_297	P07437	P07437	Tubulin beta chain	TUBB	K	297	-1.37851	0.21	-0.214125	0.02	0.505891	0.04	0.594549	0.02	-0.0840643	0.04	0.15	ALTVPELTQQVFDAK*NMMAACDPR
P60981_K_112	P60981	P60981;P60981-2	Destrin	Destrin;Destrin iso2	K	112;95	-1.37851	0.19	-0.505891	0.28	0.201634	0.05	0.475085	0.1	-0.0285692	0.04	0.09	KEELMFFLWAPELAPLK*SK
Q92503_K_150	Q92503	Q92503;Q92503-2;Q92503-3	SEC14-like protein 1	SEC14L1;SEC14L1 iso 2;SEC14L1 iso 3	K	150;150;116	-1.37851	0.57	-0.526069	0.24	0.201634	0.09	0.0285692	0.13	-0.0143553	0.35	0.24	IAMK*QYTSNIK
O15511_K_112	O15511	O15511;O15511-2	Actin-related protein 2/3 complex subunit 5	ARPC5;ARPC5 iso 2	K	112;115	-1.38405		-0.722466	0.05	-0.275007	0.2	-0.516015	0.17	-0.565597	0.12	0.12	YIYK*GFESPSDNSSAMLLQWHEK
P19878_K_168	P19878	P19878	Neutrophil cytosol factor 2	p67phox	K	168	-1.38957	0.02	-0.475085	0.15	-0.263034	0.13	-0.400538	0.01	-0.0976108	0.05	0.03	AMECVWK*QK
P08758_K_290	P08758	P08758	Annexin A5	ANXA5	K	290	-1.39506	0.08	-0.613532	0.12	-0.731183	0.18	-0.713696	0.26	-0.773996	0.17	0.01	K*NFATSLYSMIK
P42694_K_890+895	P42694	P42694;P42694-2	Probable helicase with zinc finger domain	HELZ;HELZ iso 2	K	890, 895;891, 896	-1.39506	0.23	-0.925999	0.29	-0.650765	0.13	-0.83996	0.36	-0.948601	0.01	0.18	YEGKLMASGK*QPAHK*
Q9Y2Q3_K_71	Q9Y2Q3	Q9Y2Q3;Q9Y2Q3-2;Q9Y2Q3-3	Glutathione S-transferase kappa 1	GSTK1;GSTK1 iso 2;GSTK1 iso 3	K	71;71;71	-1.40054	0.35	-0.238787	0.05	0.263034	0.15	-0.0285692	0.03	0.31034	0.04	0.05	KGLYMANDLK*LLR
Q09666_K_1191	Q09666	Q09666	Neuroblast differentiation-associated protein AHNAK	AHNAK	K	1191	-1.40054	0.19	-0.464668	0.01	-0.650765	0.14	-1.20789	0.04	-0.613532	0.04	0.13	FKMPEMHFK*TPK
P06733_K_162	P06733	P06733;P06733-2	Alpha-enolase	ENO1;ENO1 iso 2	K	162;69	-1.40599	0.58	-0.454176	0.1	0.356144	0.06	0.555816	0.07	0.0703893	0.03	0.08	HIADLAGNSEVILPVPAFNVINGGSHAGNK*LAMQEFMILPVGAANFR
Q92541_K_480+486	Q92541	Q92541	RNA polymerase-associated protein RTF1 homolog	RTF1	K	480, 486	-1.40599	0.33	-1.1635	0.03	-0.411426	0.08	-0.238787	0.04	-1.04963	0.08	0.03	K*EALNYK*FNDQDIEEIVK
P61586_K_133+135	P61586	P61586	Transforming protein RhoA	RHOA	K	133, 135	-1.41684	0.15	0.0976108	0.07	-0.526069		-0.286881	0.08	-0.0565835	0.2	0.12	ELAK*MK*QEPVKPEEGR
P00491_K_179	P00491	P00491	Purine nucleoside phosphorylase	NP	K	179	-1.41684	0.1	-0.604071	0.02	-0.422233	0.01	-0.748461	0.01	-0.565597	0.03	0.01	ALSTWK*QMGEQR
Q9Y490_K_441	Q9Y490	Q9Y490	Talin-1	talin 1	K	441	-1.42223	0.01	0.0565835	0.08	0.286881	0.35	0.411426	0.3	0.887525	0.2	0.31	VGK*VEHGSVALPAIMR
P62140_K_146	P62140	P62140	Serine/threonine-protein phosphatase PP1-beta catalytic subunit	PPP1CB	K	146	-1.42223	0.24	-0.422233	0.13	-0.226509	0.11	-0.85599	0.11	-1.18903	0.46	0.28	RFNIK*LWK
Q6UX71_K_501	Q6UX71	Q6UX71;Q6UX71-2;Q6UX71-3;Q8IUK5;Q8IUK5-4	Plexin domain-containing protein 2	PLXDC2;PLXDC2 iso 2;PLXDC2 iso 3;PLXDC1;PLXDC1 iso 4	K	501;452;123;471;398	-1.42223	0.28	-0.454176	0.09	-0.378512	0.08	-0.321928	0.03	-0.575312	0.01	0.05	WPAMK*FR
P05107_K_755+765	P05107	P05107	Integrin beta-2	ITGB2	K	755, 765	-1.43829	0.35	-0.344828	0.12	-1.15056	0.15	-1.19535	0.2	-0.594549	0.38	0.14	SQWNNDNPLFK*SATTTVMNPK*FAES
P16284_K_631	P16284	P16284;P16284-2;P16284-3;P16284-4;P16284-5;P16284-6	Platelet endothelial cell adhesion molecule	PECAM-1;PECAM-1 iso2;PECAM-1 iso 3;PECAM-1 iso 4;PECAM-1 iso 5;PECAM-1 iso 6	K	631;631;631;631;631;631	-1.43829	0.22	-0.454176	0.21	0.0143553	0.06	-0.0976108	0.02	0.189034	0.06	0.08	AK*QMPVEMSR
P62736_K_317	P62736	P62736;P60709;P68032;P63261;P63267;P68133;P63267-2	Actin, aortic smooth muscle	ACTA2;ACTB;ACTC1;ACTG1;ACTG2;ACTA1;ACTG2 iso 2	K	317;315;317;315;316;317;273	-1.43829	0.33	-0.641546	0.05	-0.475085	0	-0.641546	0.04	-0.454176	0	0.06	MQK*EITALAPSTMK
P46940_K_1155	P46940	P46940	Ras GTPase-activating-like protein IQGAP1	IQGAP1	K	1155	-1.43829	0.12	-0.659925	0.14	-0.731183	0.05	-1.15056	0.14	-0.722466	0.04	0.03	AVTDKFLSAIVSSVDK*IPYGMR
Q8N1F7_K_359	Q8N1F7	Q8N1F7;Q8N1F7-2	Nuclear pore complex protein Nup93	NUP93;NUP93 iso2	K	359;236	-1.43829	0.41	-0.722466	0.15	-0.516015	0.14	-0.333424	0.12	-0.613532	0.08	0.16	TWFQEYMNSK*DRR
P11142_K_126	P11142	P11142;P11142-2	Heat shock cognate 71 kDa protein	HSC70;HSC70 iso2	K	126;126	-1.43829	0.23	-0.887525	0.11	-0.176323	0.08	0.356144	0.08	-0.298658	0.22	0.03	SFYPEEVSSMVLTK*MK
Q6IA69_K_649	Q6IA69	Q6IA69;Q6IA69-2	Glutamine-dependent NAD(+) synthetase	NADSYN1;NADSYN1 iso 2	K	649;389	-1.4489	0.36	-0.454176	0.34	-0.214125	0.2	-0.31034	0.03	-0.0840643	0.41	0.24	HK*MTTLTPAYHAENYSPEDNRFDLRPFLYNTSWPWQFR
P08670_K_373	P08670	P08670	Vimentin	Vimentin	K	373	-1.4489	0.55	-0.687061	0.05	-0.389567	0.02	0.526069	0.01	-0.238787	0.06	0.04	LQDEIQNMK*EEMAR
Q6Y7W6_K_1084	Q6Y7W6	Q6Y7W6;Q6Y7W6-3;Q6Y7W6-4;Q6Y7W6-5	GRB10-interacting GYF protein 2	TNRC15;TNRC15 iso3;TNRC15 iso4;TNRC15 iso3	K	1084;1105;1078;1078	-1.45943	0.22	-0.454176	0.07	-0.0565835	0.12	0.62293	0.1	-0.389567	0.08	0.06	NSNMGFWDDAVK*EVGPR
P50990_K_539	P50990	P50990;P50990-2;P50990-3	T-complex protein 1 subunit theta	CCT8;CCT8 iso 2;CCT8 iso 3	K	539;520;466	-1.46467	0.16	-0.226509	0.04	-0.565597	0.08	-0.695994	0.04	-0.411426	0.01	0.06	VDQIIMAKPAGGPKPPSGK*KDWDDDQND
P50990_K_540	P50990	P50990;P50990-2;P50990-3	T-complex protein 1 subunit theta	CCT8;CCT8 iso 2;CCT8 iso 3	K	540;521;467	-1.46467	0.16	-0.226509	0.04	-0.565597	0.08	-0.695994	0.04	-0.411426	0.01	0.06	VDQIIMAKPAGGPKPPSGKK*DWDDDQND
Q06481_K_744	Q06481	Q06481;Q06481-2;Q06481-3;Q06481-4;Q06481-5;Q06481-6	Amyloid-like protein 2	APLP2;APLP2 iso2;APLP2 iso3;APLP2 iso2;APLP2 iso5;APLP2 iso2	K	744;688;732;676;503;742	-1.46467	0.25	-0.263034	0.01	-1.18903	0.16	-0.992768	0.13	-0.389567	0.16	0.01	HLNK*MQNHGYENPTYK
O14964_K_107	O14964	O14964;O14964-2	Hepatocyte growth factor-regulated tyrosine kinase substrate	Hrs;Hrs iso2	K	107;107	-1.46467	0.16	-0.669027	0.03	-0.879706	0.12	-1.09085	0.1	-0.757023	0.15	0.01	K*ILYLIQAWAHAFRNEPK
P02654_K_63	P02654	P02654	Apolipoprotein C-I	APOC1	K	63	-1.46989	0.11	-0.584963	0.25	-0.356144	0.01	-0.641546	0.07	-0.422233	0.01	0.05	IKQSELSAK*MR
P46734_K_32	P46734	P46734;P46734-3	Dual specificity mitogen-activated protein kinase kinase 3	MKK3;MKK3 iso3	K	32;37	-1.47508	0.19	-0.286881	0.08	0.298658	0.04	0.111031	0.01	-0.214125	0.35	0.24	ISCMSK*PPAPNPTPPR
P13796_K_449	P13796	P13796	Plastin-2	L-plastin	K	449	-1.48543	0.6	-0.495695	0.01	-0.226509	0.01	-0.505891	0.06	-0.0285692	0.11	0.13	VNKPPYPK*LGGNMK
P14618_K_337	P14618	P14618;P14618-2;P14618-3	Pyruvate kinase PKM	PKM;PKM iso2;PKM iso3	K	337;337;322	-1.4957	0.44	-0.910733	0.29	0.495695	0.48	0.137504	0.13	0.941106	0.27	0.09	AGKPVICATQMLESMIKK*
P05107_K_755	P05107	P05107	Integrin beta-2	ITGB2	K	755	-1.5008	0.1	-0.31034	0.02	-0.604071	0.13	-0.575312	0.03	-0.356144	0.1	0.01	SQWNNDNPLFK*SATTTVMNPK
P51659_K_725	P51659	P51659;P51659-2;P51659-3	Peroxisomal multifunctional enzyme type 2	HSD17B4;HSD17B4 iso2;HSD17B4 iso 3	K	725;750;707	-1.50589	0.23	-0.782409	0.15	-0.0840643	0.11	0.0285692	0.08	-0.0285692	0.12	0.13	GNIMLSQK*LQMILK
P15880_K_58	P15880	P15880	40S ribosomal protein S2	RPS2	K	58	-1.51096	0.25	0	0.01	-0.632268	0.04	-1.07724	0.07	-0.704872	0.03	0.03	AEDK*EWMPVTK
Q8IV08_K_2+4	Q8IV08	Q8IV08	Phospholipase D3	PLD3	K	2, 4	-1.51096	0.03	-0.782409	0.04	-1.02857	0.04	-0.847997	0.03	-0.757023	0.08	0.1	MK*PK*LMYQELK
P52566_K_135	P52566	P52566	Rho GDP-dissociation inhibitor 2	RhoGDI beta	K	135	-1.51602		-0.432959	0.1	-0.432959	0.25	-0.15056	0.12	-0.505891	0.38	0.16	TGVK*VDKATFMVGSYGPRPEEYEFLTPVEEAPK
P14618_K_505	P14618	P14618;P14618-2;P14618-3	Pyruvate kinase PKM	PKM;PKM iso2;PKM iso3	K	505;505;490	-1.52607	0.08	-0.807355	0.05	0.0840643	0	-0.321928	0.19	0.0565835	0.04	0.01	K*GDVVIVLTGWRPGSGFTNTMR
O00410_K_775	O00410	O00410;O00410-2;O00410-3	Importin-5	KPNB3;KPNB3 iso3;KPNB3 iso3	K	775;715;793	-1.52607	0.41	-1.1635	0.24	-0.495695	0.13	0.0976108	0.03	-0.678072	0.01	0.18	AIGTEPDSDVLSEIMHSFAK*CIEVMGDGCLNNEHFEELGGILK
P11940_K_229	P11940	P11940;P11940-2;Q9H361	Polyadenylate-binding protein 1	PABP 1;PABP 1 iso2;PABP 3	K	229;229;229	-1.53605	0.25	-0.378512	0.19	-0.613532	0.18	-0.0976108	0.01	-0.632268	0.13	0.42	VMTDESGK*SK
P05120_K_87	P05120	P05120	Plasminogen activator inhibitor 2	SERPINB2	K	87	-1.53605	0.03	-0.782409	0.01	-0.124328	0.02	-0.333424	0.09	-0.298658	0.22	0	VLQFNEVGANAVTPMTPENFTSCGFMQQIQK*GSYPDAILQAQAADKIHSSFR
P09429_K_50	P09429	P09429;P26583;B2RPK0	High mobility group protein B1	HMGB1;HMGB2;HMGB1P1	K	50;50;50	-1.54102	0.32	0.189034	0.43	0.0565835	0.02	-0.454176	0.26	0	0.19	0.1	WK*TMSAK
P29401_K_264	P29401	P29401;P29401-2	Transketolase	TKT;TKT iso2	K	264;272	-1.54102	0.09	-0.757023	0.24	-0.632268	0.16	-0.782409	0.04	-0.536053	0.02	0.06	GITGVEDKESWHGKPLPK*NMAEQIIQEIYSQIQSK
Q8IV08_K_4	Q8IV08	Q8IV08	Phospholipase D3	PLD3	K	4	-1.54597	0.1	-0.565597	0.06	-0.863938	0.05	-0.831877	0.02	-0.85599	0.13	0.09	MKPK*LMYQELK
P63000_K_133	P63000	P63000;P63000-2	Ras-related C3 botulinum toxin substrate 1	RAC1;RAC1 iso2	K	133;152	-1.5509	0.29	-0.378512	0.1	-0.887525	0.2	-1.07039	0.1	-0.594549	0.02	0.02	K*LTPITYPQGLAMAK
P50502_K_14	P50502	P50502;Q8NFI4	Hsc70-interacting protein	HIP;ST13P5	K	14;14	-1.5509		-0.555816	0.01	-0.263034	0.08	-0.731183	0.12	0.189034	0.04	0.09	AFVK*MCKQDPSVLHTEEMR
O43149_K_1765	O43149	O43149;O43149-2	Zinc finger ZZ-type and EF-hand domain-containing protein 1	ZZEF1;ZZEF1 iso 2	K	1765;152	-1.55582	0.19	-0.505891	0.11	0.565597	0.11	0.15056	0.04	0.321928	0.03	0.01	K*MHMFIAR
P14618_K_3	P14618	P14618;P14618-2	Pyruvate kinase PKM	PKM;PKM iso2	K	3;3	-1.57046	0.02	-0.963474	0.01	-0.0840643	0.14	-1.11103	0.08	0.62293	0.08	0.11	K*PHSEAGTAFIQTQQLHAAM#ADTFLEHMCRLDIDSPPITAR
P15104_K_52	P15104	P15104	Glutamine synthetase	GLUL	K	52	-1.57531	0.17	-0.411426	0.18	0.298658	0.09	1.09761	0.02	-0.411426	0.17	0.02	TLDSEPK*CVEELPEWNFDGSSTLQSEGSNSDMYLVPAAMFR
P21281_K_403	P21281	P21281;P15313	V-type proton ATPase subunit B, brain isoform	ATP6V1B2;ATP6V1B1	K	403;397	-1.57531	0.26	-0.464668	0.14	-0.722466	0.16	-0.555816	0.2	-0.111031	0.27	0.15	LMK*SAIGEGMTR
Q13185_K_159	Q13185	Q13185	Chromobox protein homolog 3	CBX3	K	159	-1.57531	0.17	-0.799087	0.2	-0.356144	0.11	-0.263034	0.24	-0.594549	0.07	0.04	EANMK*CPQIVIAFYEER
P04406_K_139	P04406	P04406;P04406-2	Glyceraldehyde-3-phosphate dehydrogenase	GAPDH;GAPDH iso 2	K	139;97	-1.58015	0.32	-0.604071	0.09	-0.411426	0.03	-0.201634	0.06	-0.176323	0.12	0.13	VIISAPSADAPMFVMGVNHEK*YDNSLK
P05067_K_751	P05067	P05067;P05067-3;P05067-4;P05067-5;P05067-6;P05067-7;P05067-8;P05067-9;P05067-1;P05067-1	Amyloid-beta A4 protein	APP;APP iso10;APP iso4;APP iso10;APP iso10;APP iso10;APP iso8;APP iso10;APP iso10;APP iso10	K	751;658;676;677;695;714;732;733;620;727	-1.58496	0.41	-0.275007	0.07	-1.18269	0.13	-1.25701	0.1	-0.695994	0.14	0.01	HLSK*MQQNGYENPTYK
P21673_K_141	P21673	P21673	Diamine acetyltransferase 1	SAT	K	141	-1.58976	0.14	-0.687061	0.12	-0.250962	0.04	-0.378512	0.03	0.0426443	0.06	0.16	CSSMHFLVAEWNEPSINFYK*R
Q09666_K_1911	Q09666	Q09666	Neuroblast differentiation-associated protein AHNAK	AHNAK	K	1911	-1.58976	0.03	-0.790772	0.2	-1.01436	0.02	-1.01436	0.11	-1.02148	0.12	0.1	FK*MPDMHFK
P06702_K_93	P06702	P06702	Protein S100-A9	S100A9	K	93	-1.59455	0.23	-0.321928	0.03	0.250962	0.1	-0.641546	0.12	0.495695	0.04	0	LTWASHEK*MHEGDEGPGHHHKPGLGEGTP
Q13547_K_89	Q13547	Q13547;Q92769;Q92769-3	Histone deacetylase 1	HDAC1;HDAC2;HDAC2 iso 3	K	89;90;60	-1.59932	0.2	-0.704872	0.06	-0.389567	0.05	-0.659925	0.02	-0.163499	0.06	0.03	SIRPDNMSEYSK*QMQR
Q9Y490_K_1025	Q9Y490	Q9Y490	Talin-1	talin 1	K	1025	-1.60881	0.23	-0.731183	0.49	-0.0285692	0.32	-0.176323	0.16	-1.09085	0.01	0.57	ASVPTIQDQASAMQLSQCAK*NLGTALAELR
Q92841_K_361	Q92841	Q92841;P17844;P17844-2;Q92841-1;Q92841-2;Q92841-3	Probable ATP-dependent RNA helicase DDX17	DDX17;DDX5;DDX5 iso 2;DDX17 iso1;DDX17 iso3;DDX17 iso3	K	361;284;205;282;282;282	-1.60881	0.39	-0.978196	0.29	-0.575312	0.09	-0.454176	0.19	-0.0703893	0.29	0.08	QTLMWSATWPK*EVR
P30043_K_178	P30043	P30043	Flavin reductase (NADPH)	BLVRB	K	178	-1.61353	0.4	-0.903038	0.14	-0.176323	0.07	-0.226509	0.26	-0.124328	0.08	0.09	VISK*HDLGHFMLR
Q86VB7_K_305	Q86VB7	Q86VB7;Q86VB7-2;Q86VB7-3;Q86VB7-4	Scavenger receptor cysteine-rich type 1 protein M130	CD163;CD163 iso3;CD163 iso3;CD163 iso3	K	305;305;305;305	-1.62293	0.24	0.422233	0.27	0.0285692	0.16	0.584963	0.05	0.0285692	0.22	0.21	FQGEWGTICDDGWDSYDAAVACK*QLGCPTAVTAIGR
Q9P2R6_K_1324	Q9P2R6	Q9P2R6;Q9P2R6-2	Arginine-glutamic acid dipeptide repeats protein	RERE;RERE iso 2	K	1324;770	-1.62761	0.34	-0.389567	0.03	-0.0840643	0.05	-0.464668	0.06	0.214125	0.16	0.05	MK*PGFEVKPPELDPLHPAANPMEHFAR
Q9Y5L0_K_68	Q9Y5L0	Q9Y5L0;Q9Y5L0-1;Q9Y5L0-3;Q9Y5L0-5	Transportin-3	IPO3;IPO3 iso1;IPO3 iso1;IPO3 iso5	K	68;68;68;68	-1.62761	0.38	-0.575312	0.38	0.389567	0.02	1.13093	0.03	0.0703893	0.04	0.27	QDVESCYFAAQTMK*MK
P09429_K_146	P09429	P09429	High mobility group protein B1	HMGB1	K	146	-1.64155	0.2	-0.400538	0.01	-0.422233	0.05	-0.722466	0.03	-0.0565835	0.02	0.12	KLGEMWNNTAADDKQPYEK*K
P09429_K_147	P09429	P09429	High mobility group protein B1	HMGB1	K	147	-1.64155	0.2	-0.400538	0.01	-0.422233	0.05	-0.722466	0.03	-0.0565835	0.02	0.12	KLGEMWNNTAADDKQPYEKK*
Q9Y263_K_176	Q9Y263	Q9Y263	Phospholipase A-2-activating protein	PLAA	K	176	-1.64616	0.03	-0.286881	0.18	0.757023	0.08	-0.238787	0.29	0.823749	0.36	0.36	ILPEQGLMLTGSADKTVK*LWK
Q709C8_K_3487	Q709C8	Q709C8;Q709C8-2;Q709C8-3;Q709C8-4	Vacuolar protein sorting-associated protein 13C	VPS13C;VPS13C iso2;VPS13C iso3;VPS13C iso2	K	3487;3487;3444;3444	-1.65076	0.2	-0.594549	0.03	-0.485427	0.18	-0.669027	0.04	-0.226509	0.01	0.08	ITGSVGK*GLAAITMDKEYQQK
P10644_K_244	P10644	P10644;P31321;P10644-2	cAMP-dependent protein kinase type I-alpha regulatory subunit	PKAR1A;PKAR1B;PKAR1A iso 2	K	244;244;244	-1.65535		-1.02857	0.3	-0.555816	0.46	-0.0976108	0.21	-0.389567	0.31	0.37	K*MYEEFLSK
Q12965_K_986	Q12965	Q12965	Unconventional myosin-Ie	MYO1E	K	986	-1.66448	0.01	-0.526069	0.34	-0.948601	0.03	-1.31615	0.09	-1.02857	0.09	0.18	SNQK*SLYTSMARPPLPR
P13639_K_152	P13639	P13639	Elongation factor 2	EEF2	K	152	-1.66903		-1.04264	0.22	0.31034	0.23	0.250962	0.26	0.275007	0.22	0.26	IK*PVLMMNK
O60234_K_108	O60234	O60234	Glia maturation factor gamma	GMF-gamma	K	108	-1.67807	0.25	-1.0635	0.16	-0.505891	0.12	-0.85599	0.29	-0.704872	0.13	0.15	VSYPLCFIFSSPVGCKPEQQMMYAGSK*NR
P07333_K_772	P07333	P07333	Macrophage colony-stimulating factor 1 receptor	CSFR	K	772	-1.68706	0.13	-0.356144	0.21	-0.432959	0.15	-0.992768	0.29	-0.31034	0.05	0.07	DLLHFSSQVAQGMAFLASK*NCIHR
Q00013_K_147	Q00013	Q00013;Q00013-2;Q00013-3	55 kDa erythrocyte membrane protein	EM55;EM55 iso2;EM55 iso3	K	147;117;147	-1.69599	0.32	-0.454176	0.04	0.0285692	0.05	-0.321928	0.04	-0.0143553	0.18	0.01	GMISLK*VIPNQQSR
P00488_K_678	P00488	P00488	Coagulation factor XIII A chain	F13A1	K	678	-1.70044	0.27	-0.536053	0.02	-0.189034	0.17	-0.722466	0.03	0.0703893	0.06	0.02	NVWVHLDGPGVTRPMK*K
P00488_K_679	P00488	P00488	Coagulation factor XIII A chain	F13A1	K	679	-1.70044	0.27	-0.536053	0.02	-0.189034	0.17	-0.722466	0.03	0.0703893	0.06	0.02	NVWVHLDGPGVTRPMKK*
Q9Y6M7-6_K_1088	Q9Y6M7-6	Q9Y6M7-6;Q9Y6M7-7;Q9Y6M7-8;Q9Y6M7-1;Q9Y6M7-3;Q9Y6M7-5	Sodium bicarbonate cotransporter 3	SLC4A7 iso2;SLC4A7 iso2;SLC4A7 iso8;SLC4A7 iso2;SLC4A7 iso3;SLC4A7 iso5	K	1088;1216;1203;1092;993;757	-1.70487	0.21	-0.201634	0.16	0.613532	0.2	0.454176	0.05	0.31034	0.1	0.47	TAQWK*ALSMNTENAK
Q93034_K_724	Q93034	Q93034	Cullin-5	CUL5	K	724	-1.7137	0.35	-0.765535	0.13	-0.0840643	0	0.15056	0.05	-0.176323	0.02	0.13	TQEAIIQIMK*MR
Q09666_K_807	Q09666	Q09666	Neuroblast differentiation-associated protein AHNAK	AHNAK	K	807	-1.72247	0.42	-0.713696	0.09	-0.903038	0.04	-1.09761	0.03	-1.17632	0.07	0.01	FK*MPEMNIK
P62736_K_63	P62736	P62736;P60709;P68032;P63261;P63267;P68133	Actin, aortic smooth muscle	ACTA2;ACTB;ACTC1;ACTG1;ACTG2;ACTA1	K	63;61;63;61;62;63	-1.73985	0.47	-0.678072	0.11	-0.454176	0	-1.03562	0.13	-0.0565835	0.05	0.04	HQGVMVGMGQKDSYVGDEAQSK*R
P33778_K_58	P33778	P33778;P62807;P58876;Q93079;P06899;O60814;Q99880;Q99879;Q99877;P23527;Q16778;Q5QNW6;Q8N257;P57053;Q5QNW6-2	Histone H2B type 1-B	H2B;H2B1C;H2B1D;H2B1H;HIST1H2BJ;H2B1K;H2B1L;H2B1M;H2B1N;H2BFH;H2B2E;H2B2F;HIST3H2BB;H2BFS;H2B2F iso2	K	58;58;58;58;58;58;58;58;58;58;58;58;58;58;58	-1.74846	0.35	-0.632268	0.16	0.333424	0.02	0.321928	0	-0.0285692	0.13	0	QVHPDTGISSK*AMGIMNSFVNDIFER
Q92608_K_199	Q92608	Q92608	Dedicator of cytokinesis protein 2	DOCK2	K	199	-1.75275	0.25	-0.790772	0.28	-0.0976108	0.23	-0.422233	0.02	-0.201634	0.38	0.07	IK*EEMSKDQPDYAMYSR
P15104_K_25	P15104	P15104	Glutamine synthetase	GLUL	K	25	-1.76129	0.18	-0.454176	0.17	0.782409	0.02	1.27501	0.12	0.15056	0.35	0.32	QVYMSLPQGEK*VQAMYIWIDGTGEGLR
P08865_K_166	P08865	P08865	40S ribosomal protein SA	RPSA	K	166	-1.77821	0.39	-0.765535	0.08	-0.0426443	0.09	-0.0565835	0.02	-0.411426	0.03	0.1	YVDIAIPCNNK*GAHSVGLMWWMLAR
Q9H2W1_K_235	Q9H2W1	Q9H2W1	Membrane-spanning 4-domains subfamily A member 6A	MS4A6A	K	235	-1.77821	0.26	-0.863938	0.15	-0.948601	0.02	-0.137504	0.02	-0.0426443	0.04	0.03	IGNSGMSSK*MTHDCGYEELLTS
P18669_K_225	P18669	P18669	Phosphoglycerate mutase 1	PGAM1	K	225	-1.78241	0.25	-0.389567	0.03	-0.214125	0.01	-0.0143553	0.07	-0.226509	0.07	0.08	HLEGLSEEAIMELNLPTGIPIVYELDKNLK*PIKPMQFLGDEETVRK
P63208_K_56	P63208	P63208;P63208-2	S-phase kinase-associated protein 1	SKP1A;SKP1A iso 2	K	56;56	-1.78241	0.4	-0.594549	0.05	-0.356144	0.21	-0.124328	0.15	-0.250962	0.04	0.02	TMLEDLGMDDEGDDDPVPLPNVNAAILK*K
O43155_K_576+578	O43155	O43155	Leucine-rich repeat transmembrane protein FLRT2	FLRT2	K	576, 578	-1.79077	0.34	-1.1177	0.17	-0.863938	0.07	-0.823749	0.02	-0.847997	0.17	0.5	RYTSQK*WK*YNR
P60983_K_97	P60983	P60983;O60234	Glia maturation factor beta	GMF-beta;GMF-gamma	K	97;97	-1.80323	0.29	-0.963474	0.02	-1.23879	0.19	-0.704872	0	-0.815575	0.06	0.08	VSYPLCFIFSSPVGCK*PEQQMMYAGSK
P15121_K_12	P15121	P15121	Aldose reductase	AKR1B1	K	12	-1.81967	0.23	-0.669027	0.16	-0.62293	0.12	-0.887525	0.05	-0.713696	0.01	0	LLLNNGAK*MPILGLGTWK
Q00169_K_185	Q00169	Q00169	Phosphatidylinositol transfer protein alpha isoform	PITPNA	K	185	-1.82375	0.25	-0.713696	0.18	-0.464668	0.15	-1.04963	0.21	-0.321928	0.3	0.18	GPLGPNWKQELVNQK*DCPYMCAYK
P49368_K_44	P49368	P49368	T-complex protein 1 subunit gamma	CCT3	K	44	-1.83188	0.37	-0.604071	0.18	-0.0976108	0.06	-0.378512	0.05	-0.201634	0.14	0.04	TCLGPK*SMMK
O43633_K_104	O43633	O43633	Charged multivesicular body protein 2a	CHMP2A	K	104	-1.83592	0.29	-0.757023	0.41	-0.298658	0.05	-0.739848	0.2	-0.411426	0.11	0.11	SNNSMAQAMK*GVTK
P02654_K_56	P02654	P02654	Apolipoprotein C-I	APOC1	K	56	-1.85997	0.39	0.163499		0.0426443	0.04	-0.333424	0	-0.584963	0.6	0.15	IK*QSELSAK
P05107_K_740+744	P05107	P05107	Integrin beta-2	ITGB2	K	740, 744	-1.85997	0.29	-0.333424	0.79	-1.16993	0.05	-0.495695	0.1	-1.30451	0.09	0.02	RFEK*EKLK*
P62318_K_78	P62318	P62318;P62318-2	Small nuclear ribonucleoprotein Sm D3	snRNP D3;snRNP D3 iso 2	K	78;78	-1.85997	0.39	-0.879706	0.11	-0.275007	0.12	-0.226509	0.07	-0.226509	0	0.09	FLILPDMLK*NAPMLK
O14497_K_1612	O14497	O14497;O14497-2;O14497-3	AT-rich interactive domain-containing protein 1A	ARID1A;ARID1A iso2;ARID1A iso2	K	1612;1395;1229	-1.88362	0.4	-0.584963	0.08	-0.0285692	0	-0.895303	0	0.0840643	0.08	0.01	TSPSKSPFLHSGMK*MQK
P23526_K_166	P23526	P23526;P23526-2	Adenosylhomocysteinase	SAHH;SAHH iso2	K	166;138	-1.90304	0.02	-0.15056	0.04	-0.189034	0.29	-0.367371	0.02	-0.545968	0.18	0.3	GISEETTTGVHNLYK*MMANGILKVPAINVNDSVTK
P04899_K_17	P04899	P04899;P04899-4	Guanine nucleotide-binding protein G(i) subunit alpha-2	G-alpha i2;G-alpha i2 iso 4	K	17;17	-1.90689	0.15	0.111031	0.08	-0.0976108	0.03	0.111031	0.17	-0.176323	0.46	0.3	SK*MIDKNLR
P53999_K_68	P53999	P53999	Activated RNA polymerase II transcriptional coactivator p15	PC4	K	68	-1.90689	0.55	-0.903038	0.3	-0.565597	0.07	0.15056	0.11	-0.526069	0.42	0.19	DDNMFQIGK*MR
P46940_K_953	P46940	P46940	Ras GTPase-activating-like protein IQGAP1	IQGAP1	K	953	-1.93357	0.25	-0.992768	0.13	-0.31034	0.09	0.0285692	0.04	-0.367371	0.11	0.19	EQLSDMMMINK*QK
Q99788_K_355	Q99788	Q99788;Q99788-2	Chemokine-like receptor 1	CMKLR1;CMKLR1 iso 2	K	355;353	-1.94486	0	-0.669027	0.3	-0.250962	0.12	-0.124328	0.03	-0.15056	0.08	0.01	SFTK*MSSMNER
P68104_K_395	P68104	P68104;P68104-2;Q5VTE0	Elongation factor 1-alpha 1	EEF1A1;EEF1A1 iso3;EEF1A1P5	K	395;374;395	-1.9486	0.37	-1	0.37	0	0.14	-0.176323	0.01	-0.214125	0.12	0.15	FLK*SGDAAIVDMVPGKPMCVESFSDYPPLGR
P53396_K_738	P53396	P53396;P53396-2;P53396-3	ATP-citrate synthase	ACLY;ACLY iso2;ACLY iso2	K	738;728;467	-1.95977	0.06	-1.02857	0.07	-0.695994	0.03	-1.07039	0.02	-0.411426	0.06	0.02	TK*PIVCWCIGTCATMFSSEVQFGHAGACANQASETAVAK
O15143_K_360	O15143	O15143	Actin-related protein 2/3 complex subunit 1B	ARPC1B	K	360	-1.96717	0.36	-1.02148	0.09	-0.344828	0.36	1.15056	0.24	-1.18903	0.22	0.03	CSQFCTTGMDGGMSIWDVK*SLESALK
Q01974_K_431	Q01974	Q01974	Tyrosine-protein kinase transmembrane receptor ROR2	ROR2	K	431	-1.9782	0.07	-0.678072	0.44	-0.963474	0.12	-0.831877	0	-0.464668	0.28	0.16	CMCRNK*QK
Q9NRW3_K_10	Q9NRW3	Q9NRW3	DNA dC->dU-editing enzyme APOBEC-3C	APOBEC3C	K	10	-1.9782	0.11	-0.887525	0.17	-0.163499	0.22	-0.201634	0.15	-0.333424	0.02	0.1	NPMK*AMYPGTFYFQFK
P07948_K_477	P07948	P07948;P07948-2	Tyrosine-protein kinase Lyn	LYN;LYN iso2	K	477;456	-1.9855	0.25	-0.604071	0.2	-0.555816	0.16	0.475085	0.03	-0.443607	0.12	0.02	VENCPDELYDIMK*MCWK
P46940_K_1111	P46940	P46940	Ras GTPase-activating-like protein IQGAP1	IQGAP1	K	1111	-1.99639	0.13	-0.321928	0.14	-0.454176	0.03	-0.201634	0.13	-0.722466	0.51	0.05	SWVNQMESQTGEASK*LPYDVTPEQALAHEEVK
Q8NBN3_K_496	Q8NBN3	Q8NBN3;Q8NBN3-3	Transmembrane protein 87A	TMEM87A;TMEM87A iso 3	K	496;435	-2.04614		-0.163499	0.38	-0.475085	0.15	0.0976108	0.14	-0.344828	0.33	0.39	ESFEGMK*MR
O60488_K_360	O60488	O60488;O60488-2	Long-chain-fatty-acid--CoA ligase 4	ACSL4;ACSL4 iso 2	K	360;319	-2.04614	0.31	-0.678072	0.27	0.275007	0	0.137504	0	0.584963	0.3	0.06	KGSK*GDCTVLKPTLMAAVPEIMDR
P68133_K_86	P68133	P68133;P68032	Actin, alpha skeletal muscle	ACTA1;ACTC1	K	86;86	-2.05658	0.49	-0.464668	0.03	0.0703893	0.13	-0.895303	0.11	-0.263034	0.2	0.04	GILTLKYPIEHGIITNWDDMEK*IWHHTFYNELR
O43633_K_94	O43633	O43633	Charged multivesicular body protein 2a	CHMP2A	K	94	-2.07039	0.32	-0.678072	0.06	-0.378512	0.01	-0.757023	0.03	-0.378512	0.11	0.05	IQTLK*SNNSMAQAMK
Q14566_K_517	Q14566	Q14566	DNA replication licensing factor MCM6	MCM6	K	517	-2.09761	0.14	-0.83996	0.22	-0.475085	0.04	-0.925999	0.14	-0.963474	0.43	0.11	SLK*QNINLSAPIMSR
P09769_K_301	P09769	P09769	Tyrosine-protein kinase Fgr	FGR	K	301	-2.1375	0.39	-0.505891	0.03	-1.20163	0.01	-1.18903	0.37	-0.545968	0.06	0.01	TLKPGTMSPK*AFLEEAQVMK
P63104_K_11	P63104	P63104	14-3-3 protein zeta/delta	14-3-3 zeta	K	11	-2.14731	0.02	-0.695994	0.15	-0.214125	0.04	-0.389567	0.1	-0.226509	0.07	0.14	AK*LAEQAERYDDMAACMK
Q09666_K_1319	Q09666	Q09666	Neuroblast differentiation-associated protein AHNAK	AHNAK	K	1319	-2.22342	0.02	-0.432959	0.08	-0.831877	0.17	-1.20789	0.08	-0.790772	0.1	0.1	FKMPEMHFK*APK
O75844_K_440	O75844	O75844	CAAX prenyl protease 1 homolog	ZMPSTE24	K	440	-2.23879		-0.863938	0.04	-0.831877	0.14	-0.545968	0.05	-0.495695	0.32	0.07	NK*DNLGFPVSDWLFSMWHYSHPPLLER
P60709_K_68	P60709	P60709;P63261	Actin, cytoplasmic 1	ACTB;ACTG1	K	68;68	-2.27202	0.14	-1.12433	0.03	-0.201634	0.15	-0.555816	0.05	-0.0426443	0.09	0.04	ILTLK*YPIEHGIVTNWDDMEKIWHHTFYNELR
P11169_K_477	P11169	P11169	Solute carrier family 2, facilitated glucose transporter member 3	GLUT3	K	477	-2.29278		-0.594549	0.18	-0.687061	0.15	-0.214125	0.25	-0.956057	0.04	0.01	SGK*DGVMEMNSIEPAKETTTNV
Q9UHC7_K_70	Q9UHC7	Q9UHC7;Q9UHC7-3;Q9UHC7-4	E3 ubiquitin-protein ligase makorin-1	MKRN1;MKRN1 iso 3;MKRN1 iso 4	K	70;70;70	-2.32481	0.01	-0.722466	0.04	-1.28096	0.59	-1.11103	0.31	-1.02857	0.1	0.02	YFMHGVCK*EGDNCR
Q15382_K_109	Q15382	Q15382	GTP-binding protein Rheb	RHEB	K	109	-2.33056	0.23	-0.941106	0.47	-0.650765	0.12	-0.367371	0.3	-0.584963	0.24	0.51	LLDMVGK*VQIPIMLVGNKK
Q16543_K_330	Q16543	Q16543	Hsp90 co-chaperone Cdc37	CDC37	K	330	-2.41414	0.12	-0.443607	0.22	-0.757023	0.12	0.0426443	0.01	-0.871844	0.3	0.19	MDPTDAK*YHMQR
P61011_K_464	P61011	P61011;P61011-2	Signal recognition particle 54 kDa protein	SRP54;SRP54 iso2	K	464;415	-2.44095	0.2	-0.887525	0.11	0.0976108	0.08	-0.0426443	0.08	-0.0285692	0.05	0.15	LNQQMAK*MMDPR
Q58FF7_K_496	Q58FF7	Q58FF7;P08238	Putative heat shock protein HSP 90-beta-3	HSP90AB3P;HSP90B	K	496;623	-2.51854	0.61	-0.9855	0.14	1.18903	0	1.05658	0.07	1.10434	0.03	0.1	DNSTMGYMMAK*K
Q9Y5A6_K_363	Q9Y5A6	Q9Y5A6	Zinc finger and SCAN domain-containing protein 21	ZSCAN21	K	363	-2.53356	0.46	-1.04963	0.14	-0.226509	0.11	-1.04264	0.05	-0.15056	0.19	0.16	HQRMHTEEAPYQCK*DCGK
Q4G0F5_K_301	Q4G0F5	Q4G0F5	Vacuolar protein sorting-associated protein 26B	VPS26B	K	301	-2.6017	0.52	-0.344828	0.78	-0.757023	0.32	-0.565597	0.12	-0.863938	0.45	0.32	K*SMSHQAAIASQR
Q9Y4D7_K_1306	Q9Y4D7	Q9Y4D7;Q9Y4D7-2	Plexin-D1	PLXND1;PLXND1 iso2	K	1306;1306	-2.74201	0.17	-0.903038	0.25	-0.15056	0.05	-0.0143553	0.21	-0.111031	0.08	0.11	YWQK*TLLQMEEMESQIR
P61247_K_167	P61247	P61247	40S ribosomal protein S3a	RPS3A	K	167	-2.76129	0.17	-0.773996	0.01	0.201634	0.04	-0.137504	0.01	0.214125	0.14	0.08	K*MMEIMTR
Q09666_K_956	Q09666	Q09666	Neuroblast differentiation-associated protein AHNAK	AHNAK	K	956	-2.86592	0.11	-0.823749	0.4	-1.17632	0.19	-0.871844	0.18	-0.887525	0.39	0.13	ISMPDVDLHMK*GPK
O95319_K_190	O95319	O95319;O95319-2;O95319-3;O95319-4;O95319-5	CUGBP Elav-like family member 2	CELF2;CELF2 iso 2;CELF2 iso 3;CELF2 iso 4;CELF2 iso 5	K	190;166;185;185;166	-2.87381	0.66	-1.07039	0.17	-0.925999	0.14	-0.956057	0.09	-0.863938	0.01	0.1	AMAQNAIK*AMHQSQTMEGCSSPIVVK
Q9H444_K_114	Q9H444	Q9H444	Charged multivesicular body protein 4b	CHMP4B	K	114	-2.99277	0.12	-1.15704	0.35	0.15056	0.25	-0.275007	0.26	-1.20163	0.13	0.38	NMGYAAK*AMK
Q13404_K_131	Q13404	Q13404;Q13404-1;Q13404-2;Q13404-6;Q13404-7;Q13404-8;Q15819	Ubiquitin-conjugating enzyme E2 variant 1	UBE2V1;UBE2V1 iso 1;UBE2V1 iso 2;UBE2V1 iso 6;UBE2V1 iso 7;UBE2V1 iso 8;UBE2V2	K	131;205;154;87;154;89;129	-3.04963		-1.09761	0.1	-0.367371	0.14	-0.83996	0.5	-0.432959	0.36	0.22	LMMSK*ENMK
Q9Y3Z3_K_469	Q9Y3Z3	Q9Y3Z3;Q9Y3Z3-3;Q9Y3Z3-4	Deoxynucleoside triphosphate triphosphohydrolase SAMHD1	SAMHD1;SAMHD1 iso 3;SAMHD1 iso 4	K	469;399;469	-3.17632	0.26	0.422233	0.25	-0.594549	1.04	-0.443607		-0.238787	0.45	0.32	IK*REDYESLPK
P31641_K_610	P31641	P31641	Sodium- and chloride-dependent taurine transporter	TAUT	K	610	-3.58135	0.32	-1.03562	0.27	-1.04963	0.02	-0.0976108	0.05	-0.594549	0.09	0.01	TVMNGALVK*PTHIIVETMM
Q8WU67_K_288	Q8WU67	Q8WU67	Phospholipase ABHD3	ABHD3	K	288	-4.33485	0.03	-0.948601	0.02	-0.400538	0.01	0.432959	0.19	-0.0426443	0.09	0.31	HMFVK*QVDMDHVMK
P10145_K_42	P10145	P10145	Interleukin-8	IL8	K	42	1.28688	0.48	-2.56316	0.62	5.77531	0.12	5.62117	0.04	4.9982	0.31	0.24	TYSK*PFHPK
P04233_K_14	P04233	P04233;P04233-2;P04233-3	HLA class II histocompatibility antigen gamma chain	CD74;CD74 iso 2;CD74 iso 3	K	14;14;14	1.25096	0.16	1.43296	0.43	2.21723	0.01	2.88166	0.04	2.21101	0.12	0.43	EDQK*PVMDDQR
P19838_K_116	P19838	P19838;P19838-2	Nuclear factor NF-kappa-B p105 subunit	NFkB-p105;NFkB-p105 iso2	K	116;117	1.07724	0.22	-1.43829		3.6565	0.27	3.31034	0.31	3.86987	0.12		NIHLHAHSLVGK*HCEDGICTVTAGPK
P38936_K_75	P38936	P38936	Cyclin-dependent kinase inhibitor 1	p21Cip1	K	75	1.0635	0.45	1.63691	0.29	3	0.24	2.98003	0.16	2.04614	0		GLGLPK*LYLPTGPR
P13726_K_287	P13726	P13726	Tissue factor	F3	K	287	1.04264		1.60881		4.30451	0.25	4.77294	0.46	3.79077	0.15		AGVGQSWK*ENSPLNVS
Q16875_K_12	Q16875	Q16875;Q16875-2	6-phosphofructo-2-kinase/fructose-2,6-bisphosphatase 3	PFKFB3;PFKFB3 iso 2	K	12;12	0.992768	0.59	1.4489	0.4	3.37573	0.35	3.03034	0.25	4.22497	0.02	0.06	VQK*IWVPVDHRPSLPR
Q16875_K_451	Q16875	Q16875;Q16875-2;Q16875-3;Q16875-4	6-phosphofructo-2-kinase/fructose-2,6-bisphosphatase 3	PFKFB3;PFKFB3 iso 2;PFKFB3 iso 3;PFKFB3 iso 4	K	451;451;431;465	0.831877	0.12	1.3505	0.31	3.80116	0.03	2.81967	0.34	3.55459	0.21	0.42	K*GPNPLMR
Q15025_K_509	Q15025	Q15025;Q15025-2;Q15025-3;Q15025-4;Q15025-5;Q15025-6;Q15025-7;Q15025-8	TNFAIP3-interacting protein 1	TNIP1;TNIP1 iso2;TNIP1 iso 3;TNIP1 iso 4;TNIP1 iso 5;TNIP1 iso 6;TNIP1 iso 7;TNIP1 iso 8	K	509;509;456;509;509;509;509;509	0.713696	0.08	-1.49057	0.87	2.91265	0.13	2.75702	0.33	2.81352	0.04	0.52	LQAQVTLSNAQLK*AFKDEEK
Q9Y616_K_379	Q9Y616	Q9Y616;Q9Y616-2	Interleukin-1 receptor-associated kinase 3	IRAK3;IRAK3 iso2	K	379;318	0.298658		-1.73985		5.23955	0.21	5.02724	0.12	5.30268	0.14		VVLDDPK*HIQLR
P09913_K_218	P09913	P09913	Interferon-induced protein with tetratricopeptide repeats 2	IFIT2	K	218	0.124328	0.34	-1.82782		4.72738	0.18	4.07211	0	5.84975	0		VLLALK*LHK
O95772_K_45	O95772	O95772;O95772-2	STARD3 N-terminal-like protein	STARD3NL;STARD3NL iso 2	K	45;38	0.0285692	0.09	-1.41684	0.05	3.34341	0.08	3.24793	0.16	2.87184	0.19	0.26	EK*KGISDVR
P16615_K_352	P16615	P16615;Q93084;P16615-2;P16615-3;P16615-4;P16615-5;Q93084-2;Q93084-3;Q93084-4;Q93084-5;Q93084-6;Q93084-7	Sarcoplasmic/endoplasmic reticulum calcium ATPase 2	SERCA2;ATP2A3;SERCA2 iso 2;SERCA2 iso 3;SERCA2 iso 4;SERCA2 iso 5;ATP2A3 iso2;ATP2A3 iso 3;ATP2A3 iso 4;ATP2A3 iso 5;ATP2A3 iso 6;ATP2A3 iso 7	K	352;352;352;352;325;352;352;352;352;352;352;352	-0.565597	0.7	-1.77821	0.09	4.26228	0.32	4.39643	0.19	3.27202	0.08	0.74	SLPSVETLGCTSVICSDK*TGTLTTNQMSVCR
Q08499-6_K_243	Q08499-6	Q08499-6;Q07343;Q07343-2;Q07343-3;Q08499;Q08499-2;Q08499-3;Q08499-4;Q08499-9;Q08499-1;Q08499-1	cAMP-specific 3',5'-cyclic phosphodiesterase 4D	PDE4D iso6;PDE4B;PDE4B iso2;PDE4B iso3;PDE4D;PDE4D iso2;PDE4D iso 3;PDE4D iso4;PDE4D iso9;PDE4D iso 1;PDE4D iso 1	K	243;249;77;234;307;171;102;82;185;177;246	-0.641546	0.23	-1.46989	0.49	3.62761	0.02	3.47897	0.38	3.78136	0.06	0.04	SVSEMASNK*FKR
P02778_K_67	P02778	P02778	C-X-C motif chemokine 10	CXCL10	K	67	-0.879706	0.42	-1.33914	0.21	3.06695	0.16	2.58015	0.25	4.46401	0.02	0.71	VEIIATMK*K
Q16678_K_448	Q16678	Q16678	Cytochrome P450 1B1	CYP1B1	K	448	1.02857	0.03	1.37851	0.04	1.37851	0.11	1.5008	0.04	1.13093	0.11	0.2	FLDK*DGLINKDLTSR
Q9NX09_K_129	Q9NX09	Q9NX09	DNA damage-inducible transcript 4 protein	DDIT4	K	129	0.831877	0.04	1.43296	0.1	2.92029	0.35	2.7845	0.11	1.32193	0.2	0.3	LLMPSQLVSQVGK*ELLR
Q16678_K_467	Q16678	Q16678	Cytochrome P450 1B1	CYP1B1	K	467	0.389567	0.47	2.25096	0.08	1.73985	0.25	2.08066	0.03	1	0.13	0.11	VMIFSVGK*R
P16403_K_85	P16403	P16403;Q02539;P16402;P10412;P16401	Histone H1.2	H1C;H1F1;H1D;H1E;H1B	K	85;88;86;85;88	0.0285692	0.02	1.63227	0.08	4.03034	0.03	1.61824	0.02	0.847997	0.1	0.45	LGIK*SLV
P14866_K_533+538	P14866	P14866;P14866-2	Heterogeneous nuclear ribonucleoprotein L	hnRNP L;hnRNP L iso 2	K	533, 538;400, 405	1.02148	0.16	1.48543	0.03	1.57046	0.03	1.04264	0.08	1.51602	0.08	0.31	RPSSVK*VFSGK*SER
P51148_K_184	P51148	P51148;P51148-2	Ras-related protein Rab-5C	RAB5C;RAB5C iso 2	K	184;217	1.02148	0.16	1.48543	0.03	1.57046	0.03	1.04264	0.08	1.51602	0.08	0.31	KLPK*NEPQNATGAPGR
Q9NPG3_K_254+256	Q9NPG3	Q9NPG3;Q9NPG3-2	Ubinuclein-1	UBN1;UBN1 iso2	K	254, 256;254, 256	0.632268	0.09	-1.34483	0.25	-1.51096	0.42	0.807355	0.02	-1.4957	0.22		FQK*EK*EAQ
P68036_K_138	P68036	P68036;P68036-3;A0A1B0GUS4;P68036-2	Ubiquitin-conjugating enzyme E2 L3	UBE2L3;UBE2L3 iso 3;UBE2L5;UBE2L3 iso2	K	138;196;138;106	0.613532	0.24	1.33914	0.07	1.50589	0.43	0.62293	0.15	0.765535	0.03	0.25	KFCK*NAEEFTK
Q1KMD3_K_553	Q1KMD3	Q1KMD3	Heterogeneous nuclear ribonucleoprotein U-like protein 2	HNRPUL2	K	553	0.0285692	0.11	1.70044	0.48	2.22033	0.07	0.887525		-0.275007	0.38	0.26	LLLFK*TFSR
O60216_K_10	O60216	O60216	Double-strand-break repair protein rad21 homolog	RAD21	K	10	-0.275007	0.07	-1.46989	0.17	-1.68706	0.07	-0.713696	0.04	0.0703893	0.31	0.2	AHFVLSK*R
P50395_K_379	P50395	P50395;P50395-2	Rab GDP dissociation inhibitor beta	GDI2;GDI2 iso2	K	379;334	1.15704	0.47	1.32769	0.34	1	0.01	1.97085	0.2	0.713696	0.12	0.28	EIRPALELLEPIEQK*FVSISDLLVPK
Q9NPQ8_K_489	Q9NPQ8	Q9NPQ8;Q9NPQ8-2;Q9NPQ8-3;Q9NPQ8-4	Synembryn-A	RIC8A;RIC8A iso 2;RIC8A iso 3;RIC8A iso 4	K	489;483;495;488	-0.879706		-1.36737	0.19	-0.807355	0.09	-0.464668	0.14	-1.4489	0.18	0.12	LVTMFDK*LSR
P07355_K_279	P07355	P07355;A6NMY6;P07355-2	Annexin A2	ANXA2;ANXA2P2;ANXA2 iso2	K	279;279;297	-1.20163	0.25	-1.36737	0.17	-0.722466	0.14	-1.23879	0.68	-1.33914	0.42	0.48	LYDSMK*GK
Q9H6K1_K_287	Q9H6K1	Q9H6K1;Q9H6K1-2	Uncharacterized protein C6orf106	C6orf106;C6orf106 iso 2	K	287;221	1.0072	0.16	1.41143	0.11	0	0.09	0.0703893	0.55	0.0840643	0.58	0.52	LSQNSVNLSPSSHANNLSVVTYSK*GLHGPYPFGQS
Q5TDH0_K_283	Q5TDH0	Q5TDH0;Q5TDH0-3	Protein DDI1 homolog 2	DDI2;DDI2 iso2	K	283;283	0.815575	0.21	1.34483	0.04	1.32193	0.03	0.782409	0.24	0.887525	0.12	0.05	WAGIAK*GVGTQK
P09960_K_73	P09960	P09960;P09960-4;P09960-2;P09960-3	Leukotriene A-4 hydrolase	LTA4H;LTA4H iso4;LTA4H iso2;LTA4H iso2	K	73;49;73;49	0.555816	0.2	1.38405	0.09	-0.400538	0.28	0.773996	0.1	-0.137504	0.23	0.01	VVINGQEVK*YALGER
Q5THK1_K_2083	Q5THK1	Q5THK1	Protein PRR14L	PRR14L	K	2083	0.454176	0.1	-1.46467	0.02	0.594549	0.08	0	0.19	0.333424	0.23	0.24	ISISQQK*R
P51148_K_181	P51148	P51148;P51148-2	Ras-related protein Rab-5C	RAB5C;RAB5C iso 2	K	181;214	0.443607		-1.37851	0.2	-0.443607	0.38	-0.584963		0.739848	0.26	0.17	K*LPKNEPQNATGAPGR
Q99460_K_292	Q99460	Q99460;Q99460-2	26S proteasome non-ATPase regulatory subunit 1	PSMD1;PSMD1 iso2	K	292;292	0.189034	0.28	1.40054	0.15	0.454176	0.47	0.545968	0.38	0.321928	0.27	0.62	TVGTPIASVPGSTNTGTVPGSEK*DSDSMETEEK
P15311_K_237	P15311	P15311;P26038;P35241;P35241-4;P35241-5	Ezrin	Ezrin;Moesin;Radixin;Radixin iso 4;Radixin iso 5	K	237;237;237;101;237	-0.411426	0	-1.46989	0.48	-0.250962	0.23	0.163499	0.08	-0.0143553	0.05	0.02	LTPK*IGFPWSEIR
Q9H0J9_K_190	Q9H0J9	Q9H0J9	Poly [ADP-ribose] polymerase 12	PARP12	K	190	-1.02857	0.11	-1.40599	0.1	-0.765535	0.01	-0.565597	0.03	0.298658	0.04	0.12	LQGECK*FGTSCK
Q9H0J9_K_196	Q9H0J9	Q9H0J9	Poly [ADP-ribose] polymerase 12	PARP12	K	196	-1.02857	0.11	-1.40599	0.1	-0.765535	0.01	-0.565597	0.03	0.298658	0.04	0.12	LQGECKFGTSCK*
P83731_K_77	P83731	P83731	60S ribosomal protein L24	RPL24	K	77	-1.29278	0.21	-2.13422	0.44	0.137504	0.03	-0.823749	0.35	-0.124328	0.23	0.3	RAVK*FQR
P20591_K_110	P20591	P20591;P20591-2;P20592	Interferon-induced GTP-binding protein Mx1	MX1;MX1 iso 2;MX2	K	110;110;158	1.31615	0.18	-0.321928	0.23	1.48027	0.1	1.32769	0.04	1.60881	0	0.1	CPLVLK*LKK
P26651_K_123	P26651	P26651	mRNA decay activator protein ZFP36	TTP	K	123	1.30451	0.15	-0.516015	0.14	4.32409	0.02	4.03826	0	4.2854	0.03	0.35	YGAK*CQFAHGLGELR
P42224_K_200	P42224	P42224;P42224-2	Signal transducer and activator of transcription 1-alpha/beta	STAT1;STAT1 iso2	K	200;200	1.28688	0.12	0.505891	0.01	1.81558	0.13	1.65535	0.16	1.97453	0.02	0.02	SDQKQEQLLLK*K
P13612_K_1010	P13612	P13612	Integrin alpha-4	ITGA4	K	1010	1.26303	0.48	1.0072	0.2	2.20477	0.07	2.71149	0.1	2.30743	0.11	0.04	QYK*SILQEENR
Q99541_K_109	Q99541	Q99541	Perilipin-2	perilipin 2	K	109	1.23879	0.45	0.815575	0.17	5.21023	0.26	4.75114	0.29	4.74739	0	0.02	LPILNQPSTQIVANAK*GAVTGAK
Q9H444_K_70	Q9H444	Q9H444;Q96CF2;P59074	Charged multivesicular body protein 4b	CHMP4B;CHMP4C;CHMP4BP1	K	70;70;30	1.23266	0.01	0.722466	0.15	2.02148	0.08	1.81147	0.26	1.9222	0.05	0.14	AALQALK*R
Q9Y490_K_156	Q9Y490	Q9Y490	Talin-1	talin 1	K	156	1.21412	0.08	0.731183	0.01	1.98914	0.11	1.81147	0.58	2.03914	0.13	0.3	DKTLLRDEK*K
P21580_K_690	P21580	P21580	Tumor necrosis factor alpha-induced protein 3	TNFAIP3	K	690	1.20163	0.28	-0.505891	0.03	4.5097	0	4.01792	0.04	4.48736	0.21	0.59	FHEAK*RTEEQLR
P07384_K_359	P07384	P07384	Calpain-1 catalytic subunit	CAPN1	K	359	1.19535	0.04	0.678072	0.25	2.98914	0.02	3.27202	0.06	2.51349	0.02	0.05	LEICNLTPDALK*SR
P04179_K_130	P04179	P04179;P04179-2;P04179-4	Superoxide dismutase [Mn], mitochondrial	SOD2;SOD2 iso2;SOD2 iso 4	K	130;91;84	1.19535	0.02	0.0285692	0.03	1.74846	0	1.9486	0.26	2.05658	0.06	0.16	DFGSFDK*FKEK
P28562_K_280	P28562	P28562	Dual specificity protein phosphatase 1	DUSP1	K	280	1.17632	0.26	-0.411426	0.68	4.69711	0.03	5.00585	0.08	4.24717	0.01	0.09	VK*LDEAFEFVK
P51114_K_310	P51114	P51114;P51114-2;P51114-3;P51116	Fragile X mental retardation syndrome-related protein 1	FXR1;FXR1 iso2;FXR1 iso3;FXR2	K	310;310;225;320	1.16993	0.1	0.536053	0.19	1.70929	0.06	2.09424	0.05	1.66903	0.06	0.14	VIQEIVDK*SGVVR
Q9BWW8_K_179	Q9BWW8	Q9BWW8	Apolipoprotein L6	APOL6	K	179	1.1635	0.18	0.879706	0.01	3.39506	0.09	2.80116	0.01	3.82273	0.08	0.02	NTLK*YAK
Q00610_K_83	Q00610	Q00610;Q00610-2;P53675;P53675-2	Clathrin heavy chain 1	CLTC;CLTC iso2;CLTD;CLTD iso 2	K	83;83;83;83	1.15704	0.09	1.01436	0.08	1.69599	0.33	1.57046	0.05	1.36737	0.1	0.47	VIALK*AGK
Q8ND71_K_658	Q8ND71	Q8ND71	GTPase IMAP family member 8	GIMAP8	K	658	1.15704	0.08	0.505891	0.1	1.77821	0.21	2.23266	0.08	1.95977	0.02	0.13	LLK*NLIGILQ
P09543_K_15	P09543	P09543	2',3'-cyclic-nucleotide 3'-phosphodiesterase	CNP	K	15	1.14405	0.26	0.9855	0.28	2.20477	0.18	2.17313	0.32	2.75061	0.11	0.04	SHTFLPK*IFFR
P07384_K_270	P07384	P07384	Calpain-1 catalytic subunit	CAPN1	K	270	1.1375	0.02	0.565597	0.25	3.42089	0.02	3.33771	0.13	3.32769	0.07	0.21	LVK*GHAYSVTGAK
Q96FA3_K_266	Q96FA3	Q96FA3	E3 ubiquitin-protein ligase pellino homolog 1	PELI1	K	266	1.12433	0.14	1.12433	0.18	4.90545	0.07	5.17193	0.15	5.24375	0.08	0.17	TAEGLSHTPTVK*HLEALR
O14983_K_515	O14983	O14983;P16615;P16615-2;P16615-3;P16615-4;P16615-5;O14983-2;O14983-3	Sarcoplasmic/endoplasmic reticulum calcium ATPase 1	ATP2A1;SERCA2;SERCA2 iso 2;SERCA2 iso 3;SERCA2 iso 4;SERCA2 iso 5;ATP2A1 iso 2;ATP2A1 iso 3	K	515;514;514;514;487;514;515;390	1.1177	0.04	0.863938	0.13	4.09508	0.08	4.20555	0.2	3.41684	0	0.07	MFVK*GAPEGVIDR
Q13492_K_24	Q13492	Q13492;Q13492-2;Q13492-3;Q13492-5	Phosphatidylinositol-binding clathrin assembly protein	PICALM;PICALM iso 2;PICALM iso 3;PICALM iso 5	K	24;24;24;24	1.11103	0.01	0.333424	0	1.52105	0.06	1.51602	0.03	1.5509	0.1	0.43	ITAAQHSVTGSAVSK*TVCK
Q53EL6_K_96	Q53EL6	Q53EL6;Q53EL6-2	Programmed cell death protein 4	PDCD4;PDCD4 iso2	K	96;85	1.10434	0.12	0.432959	0.18	2.15381	0.17	2.13422	0.03	2.0072	0.04	0.4	SGLTVPTSPK*GR
P31431_K_190	P31431	P31431	Syndecan-4	syndecan-4	K	190	1.10434	0.01	0.250962	0.11	3.55582	0.09	3.56682	0.04	3.76235	0.04	0.17	K*APTNEFYA
Q9Y490_K_149	Q9Y490	Q9Y490	Talin-1	talin 1	K	149	1.09761	0.18	0.464668	0.12	2.17951	0.18	1.88362	0.18	2	0.2	0.08	DK*TLLRDEK
Q9UPU5_K_648	Q9UPU5	Q9UPU5	Ubiquitin carboxyl-terminal hydrolase 24	USP24	K	648	1.09085	0.11	0.9855	0.1	2.3505	0.08	2.38681	0.13	2.32481	0.07	0.25	SFIK*QTYQK
P52630_K_244	P52630	P52630;P52630-4	Signal transducer and activator of transcription 2	STAT2;STAT2 iso 4	K	244;240	1.09085	0.07	0.584963	0.23	2.18269	0.09	2.09761	0.06	1.95233	0.01	0.05	AQQQK*ACIR
O60488_K_413	O60488	O60488;O60488-2	Long-chain-fatty-acid--CoA ligase 4	ACSL4;ACSL4 iso 2	K	413;372	1.08406	0.22	0.536053		1.90689	0.23	1.80735	0.08	1.41684	0.16	0.24	K*GYDAPLCNLLLFK
P16615_K_650	P16615	P16615;P16615-2;P16615-3;P16615-4;P16615-5	Sarcoplasmic/endoplasmic reticulum calcium ATPase 2	SERCA2;SERCA2 iso 2;SERCA2 iso 3;SERCA2 iso 4;SERCA2 iso 5	K	650;650;650;623;650	1.08406	0.02	0.0976108	0.28	2.91265	0.19	3.53854	0.06	2.56803	0	0.02	IGIFGQDEDVTSK*AFTGREFDELNPSAQR
Q99541_K_153	Q99541	Q99541	Perilipin-2	perilipin 2	K	153	1.07724	0.15	-0.137504	0.12	3.58015	0.03	3.16511	0.02	3.40327	0.12	0.43	TK*SVVSGSINTVLGSR
P16885_K_862	P16885	P16885	1-phosphatidylinositol 4,5-bisphosphate phosphodiesterase gamma-2	PLCG2	K	862	1.05658	0.03	0.298658	0.24	2.61589	0.02	2.38681	0.05	2.33914	0	0.28	GILDLNTYNVVK*APQGK
P28838_K_221	P28838	P28838;P28838-2	Cytosol aminopeptidase	LAP3;LAP3 iso 2	K	221;190	1.04963	0.04	0.286881	0.24	1.88753	0.03	2.16993	0	1.73552	0.05	0.2	FAEIIEK*NLK
P21580_K_643	P21580	P21580	Tumor necrosis factor alpha-induced protein 3	TNFAIP3	K	643	1.04264	0.17	0.321928	0.06	3.74739	0.03	3.47768	0.01	3.7866	0.06	0.17	HFAAASGK*VSPTASR
O95816_K_200	O95816	O95816;O95816-2	BAG family molecular chaperone regulator 2	BAG2;BAG2 iso 2	K	200;167	1.03562	0.1	0.575312	0.03	2.53107	0.03	2.7761	0.19	2.11437	0.13	0.24	GAGSK*TLQQNAESR
O14879_K_216	O14879	O14879	Interferon-induced protein with tetratricopeptide repeats 3	IFIT3	K	216	1.03562	0.12	0.263034	0.18	2.26903	0.16	2.09761	0.11	2.1177	0.03	0.01	VLLGLK*LQK
Q99541_K_375	Q99541	Q99541	Perilipin-2	perilipin 2	K	375	1.02148	0.03	0.669027	0.11	3.04089	0.03	3.30597	0.05	2.852	0.03	0.03	EVSDSLLTSSK*GQLQK
P52630_K_161	P52630	P52630;P52630-4	Signal transducer and activator of transcription 2	STAT2;STAT2 iso 4	K	161;157	1.0072	0.02	0.678072	0.3	2.65992	0.12	2.82782	0.07	2.10098	0.09		LVK*SISQLK
O15162_K_258	O15162	O15162;O15162-2	Phospholipid scramblase 1	PLSCR1;PLSCR1 iso 2	K	258;177	0.992768	0.05	0.669027		1.48543	0.07	1.852	0.08	2.20789	0.02	0.43	SLDEQCVVGK*ISK
O75592_K_3788	O75592	O75592;O75592-2	E3 ubiquitin-protein ligase MYCBP2	MYCBP2;MYCBP2 iso2	K	3788;3788	0.9855	0.06	0.748461	0.08	2.38681	0.03	2.17632	0.02	2.31904	0.03	0.05	NITINCVK*GINAR
Q03169_K_387	Q03169	Q03169	Tumor necrosis factor alpha-induced protein 2	TNFAIP2	K	387	0.9855	0.37	0.15056		3.50589	0.1	3.65764	0.11	3.78869	0.01		AESITLDLGSQIK*R
P09913_K_370	P09913	P09913	Interferon-induced protein with tetratricopeptide repeats 2	IFIT2	K	370	0.970854	0.21	1.08406	0.23	4.86047	0.2	4.89579	0.06	6.24565	0.13		ELTPVAK*QLLHLR
Q9H4M9_K_124	Q9H4M9	Q9H4M9;Q9NZN3;Q9NZN3-2	EH domain-containing protein 1	EHD1;EHD3;EHD3 iso 2	K	124;124;124	0.956057	0.06	-0.0143553	0.01	1.73118	0.01	1.73985	0.12	1.80735	0.1	0.19	K*LNAFGNAFLNR
Q3KQV9_K_375	Q3KQV9	Q3KQV9;Q3KQV9-2	UDP-N-acetylhexosamine pyrophosphorylase-like protein 1	UAP1L1;UAP1L1 iso 2	K	375;252	0.948601	0.03	0.765535	0.18	2.40599	0.03	1.89918	0.08	2.48285	0.13	0.24	KVPYVDEEGNLVKPLK*PNGIK
O00214-2_K_333	O00214-2	O00214-2;O00214	Galectin-8	galectin-8 iso2;galectin-8	K	333;291	0.948601	0.21	0.505891	0.32	1.53107	0.54	1.46467	0.03	1.74846	0.24	0.11	VAVNGVHSLEYK*HR
P01584_K_73	P01584	P01584	Interleukin-1 beta	IL1B	K	73	0.941106	0.23	0.941106	0.01	5.79338	0.05	5.49697	0.07	5.58075	0.05	0.14	QAASVVVAMDK*LR
P51617_K_397	P51617	P51617;P51617-2;P51617-3;P51617-4	Interleukin-1 receptor-associated kinase 1	IRAK1;IRAK1 iso4;IRAK1 iso4;IRAK1 iso4	K	397;397;423;397	0.941106	0.2	0.124328		4.96809	0.01	4.92979	0.03	4.94626	0.06		GTLAYLPEEYIK*TGR
Q14258_K_332	Q14258	Q14258	E3 ubiquitin/ISG15 ligase TRIM25	TRIM25	K	332	0.933573	0.07	0.678072	0.11	2.67356	0.09	2.27202	0.01	2.63227	0.01	0.2	GISTKPVYIPEVELNHK*LIK
Q9Y6K5_K_341	Q9Y6K5	Q9Y6K5	2'-5'-oligoadenylate synthase 3	OAS3	K	341	0.925999	0.41	0.333424	0.07	1.46467	0.24	1.74846	0.13	1.56071	0.21	0.21	GMGDPVQSWK*GPGLPR
Q5D1E8_K_551	Q5D1E8	Q5D1E8	Endoribonuclease ZC3H12A	MCPIP1	K	551	0.918386	0.15	0.887525	0.63	4.24869	0.12	4.35191	0.08	4.01614	0.03	0.24	AGSLAK*EQASVYTK
P01903_K_151	P01903	P01903	HLA class II histocompatibility antigen, DR alpha chain	HLA-DRA	K	151	0.910733	0.15	0.432959	0.02	1.75702	0.07	1.90689	0.08	2.04614	0.15	0.11	NGK*PVTTGVSETVFLPR
Q8N370_K_256	Q8N370	Q8N370;Q8N370-2;Q8N370-3;Q8N370-4	Large neutral amino acids transporter small subunit 4	SLC43A2;SLC43A2 iso2;SLC43A2 iso2;SLC43A2 iso2	K	256;256;256;119	0.903038	0.17	0.321928	0.34	2.47508	0.01	2.66221	0.09	2.68706	0.03	0.24	IKFSWLGFDHK*ITGK
Q96CT7_K_11	Q96CT7	Q96CT7	Coiled-coil domain-containing protein 124	CCDC124	K	11	0.887525	0.48	-0.286881	0.45	1.4489	0.34	1.36737	0.02	1.83592	0.1	0.22	FQGENTK*SAAAR
Q14258_K_283	Q14258	Q14258	E3 ubiquitin/ISG15 ligase TRIM25	TRIM25	K	283	0.879706	0.23	0.111031	0.45	2.33628	0.08	1.9222	0	1.9782	0.31		FDTIYQILLK*K
Q8NB16_K_95	Q8NB16	Q8NB16;Q8NB16-2	Mixed lineage kinase domain-like protein	MLKL;MLKL iso 2	K	95;95	0.871844	0.07	0.454176	0.04	1.79077	0.07	1.71809	0.03	1.63691	0.07	0.07	FLTASQDK*ILFK
Q9Y4E8_K_472	Q9Y4E8	Q9Y4E8;Q9Y4E8-2;Q9Y4E8-3	Ubiquitin carboxyl-terminal hydrolase 15	USP15;USP15 iso2;USP15 iso4	K	472;443;447	0.871844	0.02	0.400538	0.34	4.10769	0.11	3.91552	0.02	3.75916	0.12	0.42	ISVTFDPFCYLTLPLPMKK*ER
Q16875_K_111	Q16875	Q16875;Q16875-2;Q16875-3;Q16875-4	6-phosphofructo-2-kinase/fructose-2,6-bisphosphatase 3	PFKFB3;PFKFB3 iso 2;PFKFB3 iso 3;PFKFB3 iso 4	K	111;111;91;125	0.863938	0.13	0.0565835	0.14	2.27798	0.1	2.47249	0.06	2.35614	0.05	0.37	DVK*SYLAK
Q9Y6K5_K_807	Q9Y6K5	Q9Y6K5	2'-5'-oligoadenylate synthase 3	OAS3	K	807	0.823749	0.65	0.536053	0.12	2.37016	0.22	2.40327	0.35	2.86394	0.34	0.36	GGSSAK*GTALR
P21580_K_541	P21580	P21580	Tumor necrosis factor alpha-induced protein 3	TNFAIP3	K	541	0.823749	0.14	-0.0143553	0.37	3.47508	0.03	3.16832	0.05	3.35755	0.03	0.02	TFNGICSTCFK*R
P18847_K_52	P18847	P18847;P18847-2;P18847-3;P18847-4	Cyclic AMP-dependent transcription factor ATF-3	ATF-3;ATF-3 iso2;ATF-3 iso2;ATF-3 iso2	K	52;52;52;23	0.815575	0.08	0.632268	0.05	1.77821	0.03	1.93357	0.03	1.84398	0.09	0.01	FAIQNK*HLCHR
Q96KP6_K_321	Q96KP6	Q96KP6	TNFAIP3-interacting protein 3	TNIP3	K	321	0.815575	0.04	0.526069	0.37	5.13052	0.16	4.77083	0	5.52262	0.11	0.33	ANGLSSVK*K
Q8NHW4_K_68	Q8NHW4	Q8NHW4;P13236	C-C motif chemokine 4-like	CCL4L1;CCL4	K	68;68	0.799087	0.26	1.17632		3.67469	0.01	3.39643	0.09	3.74953	0.06	0.23	NFVVDYYETSSLCSQPAVVFQTK*R
Q5D1E8_K_380	Q5D1E8	Q5D1E8	Endoribonuclease ZC3H12A	MCPIP1	K	380	0.773996		0.613532		5.73688	0.21	5.28059	0.2	5.72083	0.01		K*LGAQASPGSR
P68104_K_172	P68104	P68104;P68104-2;Q5VTE0	Elongation factor 1-alpha 1	EEF1A1;EEF1A1 iso3;EEF1A1P5	K	172;151;172	0.773996	0.03	0.176323	0.03	1.43829	0.07	1.74416	0.02	1.54597	0.02	0	YEEIVK*EVSTYIKK
Q16875_K_292	Q16875	Q16875;Q16875-2;Q16875-3;Q16875-4	6-phosphofructo-2-kinase/fructose-2,6-bisphosphatase 3	PFKFB3;PFKFB3 iso 2;PFKFB3 iso 3;PFKFB3 iso 4	K	292;292;272;306	0.765535	0.16	0.918386	0.26	1.75702	0.04	2.01792	0.06	1.72247	0.16	0.09	FVEEQNLK*DLR
Q14258_K_402	Q14258	Q14258	E3 ubiquitin/ISG15 ligase TRIM25	TRIM25	K	402	0.748461	0.12	0.137504	0.45	1.67807	0.26	1.38405	0.29	1.94486	0.17	0.1	KPPPVPALPSK*LPTFGAPEQLVDLK
Q9Y3E7_K_43	Q9Y3E7	Q9Y3E7;Q9Y3E7-3;Q9Y3E7-4	Charged multivesicular body protein 3	VPS24;VPS24 iso2;VPS24 iso2	K	43;72;43	0.739848	0.12	0.815575	0.08	1.57531	0.07	1.50589	0.05	1.60407	0.04	0.07	DIQREEEK*VKR
Q03169_K_628	Q03169	Q03169	Tumor necrosis factor alpha-induced protein 2	TNFAIP2	K	628	0.739848	0.34	0.111031	0.23	3.07553	0.13	3	0.05	3.30451	0.21	0.16	GNLSNSEVK*R
Q13772_K_605	Q13772	Q13772;Q13772-3;Q13772-4;Q13772-2	Nuclear receptor coactivator 4	NCOA4;NCOA4 iso3;NCOA4 iso 4;NCOA4 iso 2	K	605;621;621;278	0.722466	0.07	0.505891	0.03	1.61824	0.05	1.78241	0.03	1.80735	0.05	0.17	VDKEK*WLYR
P60981_K_132	P60981	P60981;P60981-2	Destrin	Destrin;Destrin iso2	K	132;115	0.722466	0.18	0.367371	0.23	1.90304	0.12	1.90689	0.04	1.92979	0	0.27	FQGIK*HECQANGPEDLNR
Q01151_K_201	Q01151	Q01151	CD83 antigen	CD83	K	201	0.722466	0.02	-0.111031	0.07	2.38681	0.05	2.88362	0.05	3.02503	0.02	0.03	HLGLVTPHK*TELV
Q13077_K_252	Q13077	Q13077;Q13077-2	TNF receptor-associated factor 1	TRAF1;TRAF1 iso 2	K	252;130	0.722466	0.25	-0.176323	0.32	3.49697	0.29	2.90881	0.29	4.40463	0.12	0.42	VVELQQTLAQKDQALGK*LEQSLR
P21580_K_635	P21580	P21580	Tumor necrosis factor alpha-induced protein 3	TNFAIP3	K	635	0.713696	0.31	0.286881	0.18	3.73444	0.25	3.36737	0.06	3.87676	0.03	0.12	ENK*HFAAASGK
Q16875_K_116	Q16875	Q16875;Q16875-2;Q16875-3;Q16875-4	6-phosphofructo-2-kinase/fructose-2,6-bisphosphatase 3	PFKFB3;PFKFB3 iso 2;PFKFB3 iso 3;PFKFB3 iso 4	K	116;116;96;130	0.695994	0.02	0.594549	0.1	1.73118	0.08	1.76129	0.09	1.83996	0.05	0.09	SYLAK*EGGQIAVFDATNTTR
Q8WYR1_K_429	Q8WYR1	Q8WYR1;Q8WYR1-2	Phosphoinositide 3-kinase regulatory subunit 5	PIK3R5;PIK3R5 iso 2	K	429;43	0.695994	0.21	0.389567	0.09	2.44095	0.2	1.99639	0.07	1.99639	0	0.16	LFK*STSQLVLR
Q14258_K_320	Q14258	Q14258	E3 ubiquitin/ISG15 ligase TRIM25	TRIM25	K	320	0.687061	0.05	0.432959	0.09	2.16027	0.04	1.85997	0	2.23266	0.02	0.06	GISTK*PVYIPEVELNHK
Q8TCB0_K_199	Q8TCB0	Q8TCB0	Interferon-induced protein 44	IFI44	K	199	0.687061	0.21	-0.226509	0.17	2.87774	0.25	2.42492	0.18	3.44228	0.27	0.31	ILLLGPIGAGK*SSFFNSVR
Q13625_K_234	Q13625	Q13625;Q13625-2;Q13625-3	Apoptosis-stimulating of p53 protein 2	53BP2;53BP2 iso 2;53BP2 iso 3	K	234;111;240	0.669027	0.29	0.847997	0.16	1.79077	0.19	1.87184	0.03	1.72247	0.2	0.17	ELVLAVSK*VEELTR
Q7Z419_K_237	Q7Z419	Q7Z419;P50876;Q7Z419-2	E3 ubiquitin-protein ligase RNF144B	RNF144B;RNF144A;RNF144B iso 2	K	237;229;148	0.669027	0.15	0.250962	0.15	3.27501	0.34	3.21568		3.80839	0.11	0.15	HYDK*GPCR
P16615_K_533	P16615	P16615;P16615-2;P16615-3;P16615-4;P16615-5	Sarcoplasmic/endoplasmic reticulum calcium ATPase 2	SERCA2;SERCA2 iso 2;SERCA2 iso 3;SERCA2 iso 4;SERCA2 iso 5	K	533;533;533;506;533	0.669027	0.17	0.0703893	0.36	4.99503	0.18	5.06264	0.07	4.0321	0.04	0.09	VGSTK*VPMTSGVK
Q0VAM2_K_189	Q0VAM2	Q0VAM2;Q0VAM2-2;Q0VAM2-3	Ras-GEF domain-containing family member 1B	RASGEF1B;RASGEF1B iso 2;RASGEF1B iso 3	K	189;147;188	0.669027	0.43	-0.176323	0.01	2.99277	0.08	2.54597	0.15	3.02857	0.08	0.31	LTVLK*TKPQSIQR
Q14258_K_439	Q14258	Q14258	E3 ubiquitin/ISG15 ligase TRIM25	TRIM25	K	439	0.659925	0.1	0.275007	0.12	1.93734	0.01	1.848	0.04	1.66903	0.03	0.14	AK*VLETFLAK
Q01151_K_192	Q01151	Q01151	CD83 antigen	CD83	K	192	0.659925	0.15	0.0285692	0.06	2.62527	0.06	2.40599	0.02	3.40599	0.03	0.07	AFLPVTSPNK*HLGLVTPHKTELV
Q16881_K_218	Q16881	Q16881;Q16881-2;Q16881-3;Q16881-4;Q16881-5;Q16881-6;Q16881-7;Q9NNW7;Q9NNW7-2;Q86VQ6	Thioredoxin reductase 1, cytoplasmic	TRXR1;TRXR1 iso2;TRXR1 iso3;TRXR1 iso4;TRXR1 iso2;TRXR1 iso2;TRXR1 iso2;TXNRD2;TXNRD2 iso2;TXNRD3	K	218;112;167;120;68;183;30;95;69;212	0.659925	0.14	-0.0143553	0.08	1.44361	0.05	1.93357	0.21	1.66903	0.07	0.08	WGLGGTCVNVGCIPKK*
P01106_K_148	P01106	P01106;P01106-2	Myc proto-oncogene protein	Myc;Myc iso2	K	148;163	0.659925	0.53	-0.321928	0.59	4.91217	0.31	5.12102	0.05	5.38024	0.24		LVSEK*LASYQAAR
Q7Z2X4-4_K_19	Q7Z2X4-4	Q7Z2X4-4;Q7Z2X4;Q7Z2X4-2	PTB-containing, cubilin and LRP1-interacting protein	PCLI1 iso 4;PCLI1;PCLI1 iso 2	K	19;52;50	0.62293	0.26	0.321928	0.06	1.91456	0.17	1.80323	0.01	1.80323	0	0.09	SK*LNVLTLK
Q04864_K_58	Q04864	Q04864;Q04864-2	Proto-oncogene c-Rel	REL;REL iso 2	K	58;58	0.613532	0.42	-0.0565835	0.16	4.01703	0.1	4.10936	0.01	3.95327	0.08	0.21	TYPSIQIMNYYGK*GK
Q07011_K_218	Q07011	Q07011	Tumor necrosis factor receptor superfamily member 9	TNFRSF9	K	218	0.604071	0.08	-0.0143553	0.36	3.18903	0.08	3.17473	0.03	3.22188	0	0.32	K*KLLYIFK
O60488_K_401	O60488	O60488;O60488-2	Long-chain-fatty-acid--CoA ligase 4	ACSL4;ACSL4 iso 2	K	401;360	0.584963	0.07	0.378512	0.01	2.32769	0.05	1.9855	0.02	2.64847	0.01	0.3	TLFK*IGYDYKLEQIKK
P29728_K_470	P29728	P29728;P29728-2	2'-5'-oligoadenylate synthase 2	OAS2;OAS2 iso 2	K	470;470	0.565597	0.32	0.15056	0.13	1.91839	0.07	1.60407	0.16	1.32769	0.17	0.17	VLSFSLK*SK
Q9BTU6_K_240	Q9BTU6	Q9BTU6;Q8TCG2	Phosphatidylinositol 4-kinase type 2-alpha	PI4K2A;PI4K2B	K	240;236	0.555816	0.05	0.695994	0.3	3.11936	0.02	2.98003	0.17	2.94298	0.11	0.13	ALEK*VPK
Q13625_K_275+283	Q13625	Q13625;Q13625-2;Q13625-3	Apoptosis-stimulating of p53 protein 2	53BP2;53BP2 iso 2;53BP2 iso 3	K	275, 283;152, 160;281, 289	0.555816	0.32	-0.124328	0.51	2.53356	0.04	3.06005	0.22	2.91073	0.44		NK*LNQEQNAK*LQQQR
P09913_K_255	P09913	P09913;O14879	Interferon-induced protein with tetratricopeptide repeats 2	IFIT2;IFIT3	K	255;249	0.555816	0.14	-0.286881	0.19	3.81147	0.17	3.11936	0.01	4.66562	0.11	0.72	SAAK*FYR
P53985_K_487	P53985	P53985	Monocarboxylate transporter 1	MCT1	K	487	0.545968	0.05	0.831877	0.06	-3.0036	0.05	-1.82782	0.03	-2.71589	0.52	0.31	AAESPDQK*DTDGGPKEEESPV
Q8TBH0_K_189	Q8TBH0	Q8TBH0;Q8TBH0-2	Arrestin domain-containing protein 2	ARRDC2;ARRDC2 iso2	K	189;184	0.536053	0.04	1.1177	0.08	-3.37712	0.13	-3.70819	0.09	-4.32697	0.06	0.11	GLVSLSAK*IDRK
Q99541_K_151	Q99541	Q99541	Perilipin-2	perilipin 2	K	151	0.536053	0.21	0.83996	0.01	3.63575	0.12	3.59574	0.09	3.82477	0	0.69	GAVTGSVEK*TK
P29966_K_162	P29966	P29966	Myristoylated alanine-rich C-kinase substrate	MARCKS	K	162	0.526069	0.03	0.250962	0.11	2.36457	0.06	1.95977	0.04	2.26903	0.11	0.01	RFSFKK*
Q5VV17_K_327	Q5VV17	Q5VV17	OTU domain-containing protein 1	OTUD1	K	327	0.516015	0.07	0.201634		1.62293	0.08	1.73118	0.05	2.11437	0.11	0.03	AVSK*TVYGDQSLHR
Q5JSH3_K_434	Q5JSH3	Q5JSH3;Q5JSH3-2;Q5JSH3-4	WD repeat-containing protein 44	WDR44;WDR44 iso 2;WDR44 iso 4	K	434;434;409	0.495695	0.13	0.0840643	0.1	1.9486	0.03	1.55582	0.11	2.18269	0.06	0.1	FLGK*SVKR
Q8N370_K_260	Q8N370	Q8N370;Q8N370-2;Q8N370-3;Q8N370-4	Large neutral amino acids transporter small subunit 4	SLC43A2;SLC43A2 iso2;SLC43A2 iso2;SLC43A2 iso2	K	260;260;260;123	0.495695	0.04	-0.356144	0.03	1.79077	0.05	2.0635	0.02	1.95977	0.06	0.01	ITGK*QFYK
P51617_K_253	P51617	P51617;P51617-2;P51617-3;P51617-4	Interleukin-1 receptor-associated kinase 1	IRAK1;IRAK1 iso4;IRAK1 iso4;IRAK1 iso4	K	253;253;279;253	0.485427	0.01	0.565597	0.65	4.94533	0.03	4.33414	0.25	4.1819	0.31	0.43	LKENADLEWTAVK*QSFLTEVEQLSR
O43399_K_139	O43399	O43399;O43399-2;O43399-3;O43399-6;O43399-7;O43399-4;O43399-5	Tumor protein D54	TPD52L2;TPD52L2 iso2;TPD52L2 iso3;TPD52L2 iso4;TPD52L2 iso7;TPD52L2 iso4;TPD52L2 iso5	K	139;119;119;96;139;119;139	0.485427	0.07	0.214125	0.03	1.32769	0.04	1.51096	0.02	1.37295	0.01	0	TQETLSQAGQK*TSAALSTVGSAISR
O00418_K_485	O00418	O00418	Eukaryotic elongation factor 2 kinase	EEF2K	K	485	0.464668	0.21	0.201634	0.21	2.64155	0.12	2.65076	0.28	2.31904	0.02	0.19	VCVEK*WNLLNSSR
P42229_K_347	P42229	P42229;P51692;P42229-2	Signal transducer and activator of transcription 5A	STAT5A;STAT5B;STAT5A iso 2	K	347;347;317	0.464668	0.14	0.0285692	0.15	2.16993	0.04	2.25096	0.08	2.08406	0.18	0.32	TQTK*FAATVR
O43399_K_177	O43399	O43399;O43399-2;O43399-3;O43399-6;O43399-7;O43399-4;O43399-5	Tumor protein D54	TPD52L2;TPD52L2 iso2;TPD52L2 iso3;TPD52L2 iso4;TPD52L2 iso7;TPD52L2 iso4;TPD52L2 iso5	K	177;157;180;134;200;171;191	0.454176	0.15	0.516015	0	1.61353	0.01	1.55582	0.05	1.52105	0.14	0.07	SK*VVGDRENGSDNLPSSAGSGDKPLSDPAPF
P02778_K_80	P02778	P02778	C-X-C motif chemokine 10	CXCL10	K	80	0.443607	0.25	-1.09085	0.66	3.52482	0.03	3.03738	0.1	4.83744	0.01	0.41	CLNPESK*AIK
Q16875_K_277	Q16875	Q16875;Q16875-2;Q16875-3;Q16875-4	6-phosphofructo-2-kinase/fructose-2,6-bisphosphatase 3	PFKFB3;PFKFB3 iso 2;PFKFB3 iso 3;PFKFB3 iso 4	K	277;277;257;291	0.432959	0.07	0.565597	0.11	2.07039	0.1	1.79494	0.01	2.23879	0.01	0.09	K*FASALSK
Q6ZMZ0_K_454	Q6ZMZ0	Q6ZMZ0;Q6ZMZ0-2;Q6ZMZ0-3;Q6ZMZ0-4	E3 ubiquitin-protein ligase RNF19B	RNF19B;RNF19B iso2;RNF19B iso3;RNF19B iso4	K	454;453;352;453	0.432959	0.13	-0.250962	0.18	4.38267	0.12	3.87676	0.04	4.03034	0.28	0.11	GGGCGVSTANGK*GVKIEFDEDDGPITVADAWR
Q92982_K_45	Q92982	Q92982	Ninjurin-1	NINJ1	K	45	0.422233	0.49	0.632268	0.41	2.54844	0.3	2.04963	0.23	2.19849	0.04	0.02	HGPINVNHYASKK*
P29966_K_165	P29966	P29966	Myristoylated alanine-rich C-kinase substrate	MARCKS	K	165	0.400538	0.01	-0.0840643	0.13	1.848	0.03	1.60881	0.05	1.85599	0.05	0.1	SFK*LSGFSFK
P58335_K_449	P58335	P58335;P58335-2;P58335-4	Anthrax toxin receptor 2	ANTXR2;ANTXR2 iso 2;ANTXR2 iso4	K	449;346;449	0.389567	0.16	-0.0143553	0.09	1.77821	0.03	1.63227	0.01	1.57046	0.04	0.04	WYTPIK*GR
P05120_K_128	P05120	P05120	Plasminogen activator inhibitor 2	SERPINB2	K	128	0.378512	0.2	0.722466	0.38	2.22033	0.13	2.47768	0.15	1.32769	0.19	0.38	SLSSAINASTGNYLLESVNK*LFGEK
P17275_K_81	P17275	P17275	Transcription factor jun-B	JunB	K	81	0.378512	0.63	0.111031		2.6893	0.01	3.26754	0.16	2.50589	0	0.22	GPGPEGGGGGSYFSGQGSDTGASLK*LASSELER
P0C0S5_K_116+121	P0C0S5	P0C0S5;Q71UI9;Q71UI9-3;Q71UI9-4	Histone H2A.Z	H2AZ;H2AFV;H2AFV iso3;H2AFV iso3	K	116, 121;116, 121;78, 83;90, 95	0.367371	0.25	1.04264	0.2	1.76977	0.16	1.34483	0.06	1.81558	0.02	0.56	TIAGGGVIPHIHK*SLIGK*K
Q9Y6K9_K_309	Q9Y6K9	Q9Y6K9;Q9Y6K9-2	NF-kappa-B essential modulator	IKKG;IKKG iso2	K	309;377	0.367371	0.82	0.389567	0.14	2.17313	0.02	1.84398	0.25	1.74416	0.36		AQADIYK*ADFQAER
P28562_K_97	P28562	P28562	Dual specificity protein phosphatase 1	DUSP1	K	97	0.367371	0.13	0.378512		3.92505	0.09	3.99729	0.01	3.87676	0.02	0.07	SAALDGAK*R
P32969_K_65	P32969	P32969	60S ribosomal protein L9	RPL9	K	65	0.367371	0.04	0.250962	0.13	1.46989	0.03	1.37851	0.23	1.64155	0.14	0.12	K*ELATVR
Q99732_K_159	Q99732	Q99732	Lipopolysaccharide-induced tumor necrosis factor-alpha factor	LITAF	K	159	0.367371	0.09	-0.485427	0.03	1.62761	0.32	1.66448	0.2	1.88362	0.17	0.19	ALLGTYK*R
P17275_K_240	P17275	P17275	Transcription factor jun-B	JunB	K	240	0.356144	0.07	0.678072	0.11	3.12267	0.2	3.66334	0.18	2.81762	0.22	0.01	GASTFK*EEPQTVPEAR
Q96CX2_K_148	Q96CX2	Q96CX2	BTB/POZ domain-containing protein KCTD12	KCTD12	K	148	0.344828	0.07	0.0565835	0.15	-2.07724	0.2	-2.81352	0.02	-1.79494	0.26	0.04	GVHK*EGSLGDELLPLGYSEPEQQEGASAGAPSPTLELASR
Q9Y6K9_K_344	Q9Y6K9	Q9Y6K9;Q9Y6K9-2;Q9Y6K9-3	NF-kappa-B essential modulator	IKKG;IKKG iso2;IKKG iso 3	K	344;412;245	0.333424	0.08	0.124328	0.01	1.5656	0.17	1.80323	0.05	1.88362	0.08	0.2	LK*ASCQESAR
P21580_K_722	P21580	P21580	Tumor necrosis factor alpha-induced protein 3	TNFAIP3	K	722	0.31034	0.05	-0.584963	0.24	1.60407	0.05	1.45418	0.06	1.53107	0.23	0.13	ASCK*NILACR
P27635_K_78	P27635	P27635	60S ribosomal protein L10	RPL10	K	78	0.298658	0.49	0.389567	0.14	2.19849	0.01	1.74416	0.01	2.52105	0.31	0.02	YMVK*SCGK
P21281_K_109	P21281	P21281	V-type proton ATPase subunit B, brain isoform	ATP6V1B2	K	109	0.298658	0.26	0.201634	0.22	-1.66448	0.06	-2.10434	0.54	-1.74416	0.39	0.01	K*TSCEFTGDILR
Q6WKZ4_K_1212	Q6WKZ4	Q6WKZ4;Q6WKZ4-3;Q6WKZ4-1	Rab11 family-interacting protein 1	RAB11FIP1;RAB11FIP1 iso3;RAB11FIP1 iso2	K	1212;578;541	0.286881	0.2	0.176323	0.05	1.79077	0.13	1.37295	0.08	1.57531	0.01	0.47	K*YSPSDPAFAYAQLTHDELIQLVLK
Q86YV0_K_784	Q86YV0	Q86YV0;Q86YV0-2	RAS protein activator like-3	RASAL3;RASAL3 iso 2	K	784;784	0.286881	0.07	-0.422233	0.2	4.11853	0.18	4.19928	0.05	3.87971	0.23	0.16	HTPLISK*SQSLR
O43187_K_111	O43187	O43187	Interleukin-1 receptor-associated kinase-like 2	IRAK2	K	111	0.275007	0.47	0.575312	0.26	4.92505	0.16	5.06695	0.08	5.25323	0.38	0.44	CPIPAFPDSVK*PEKPLAASVR
P33121_K_386	P33121	P33121;P33121-2;P33121-3	Long-chain-fatty-acid--CoA ligase 1	ACSL1;ACSL1 iso2;ACSL1 iso2	K	386;386;386	0.275007	0.24	-0.263034	0.07	1.78241	0.05	1.53107	0.15	2.10098	0.09	0.1	IFGQANTTLK*R
O95573_K_509	O95573	O95573	Long-chain-fatty-acid--CoA ligase 3	ACSL3	K	509	0.263034	0.1	0.124328	0.26	1.9782	0.12	1.57531	0.07	1.89142	0.08	0.17	LK*NWEEGGYFNTDKPHPR
P33121_K_419	P33121	P33121;P33121-2;P33121-3	Long-chain-fatty-acid--CoA ligase 1	ACSL1;ACSL1 iso2;ACSL1 iso2	K	419;419;419	0.263034	0.12	-0.214125	0.04	2.30743	0.09	2.20163	0.03	3.03738	0.04	0.04	LIFHK*VQSSLGGR
Q99541_K_140	Q99541	Q99541	Perilipin-2	perilipin 2	K	140	0.250962	0.05	0.956057	0.01	4.33199	0.07	4.43296	0.06	4.13258	0.29	0.04	DSVASTITGVMDK*TK
P55884_K_257	P55884	P55884;P55884-2	Eukaryotic translation initiation factor 3 subunit B	eIF3-eta;eIF3-eta iso2	K	257;257	0.250962	0.16	0.189034	0.31	-3.45681	0.3	-1.84398	0.09	-1.84398	0.17	0.05	NADGYKLDK*QHTFR
Q9BTU6_K_240	Q9BTU6	Q9BTU6	Phosphatidylinositol 4-kinase type 2-alpha	PI4K2A	K	240	0.250962	0.11	-0.0285692	0.07	2.50335	0.02	2.35614	0.07	2.65076	0	0.04	RLALEK*VPK
Q9NSD9_K_97	Q9NSD9	Q9NSD9	Phenylalanine--tRNA ligase beta subunit	FARSLB	K	97	0.238787	0.09	0.137504	0.03	1.51602	0.06	1.48027	0.07	1.56071	0.07	0.04	IKAPVYK*R
Q9H3Z4_K_72	Q9H3Z4	Q9H3Z4;Q9H3Z4-2	DnaJ homolog subfamily C member 5	DNAJC5;DNAJC5 iso2	K	72;72	0.226509	0.03	0.333424	0.1	1.5008	0.07	1.852	0.03	1.848	0.05	0.09	EINNAHAILTDATK*R
P42566_K_801	P42566	P42566;P42566-2	Epidermal growth factor receptor substrate 15	EPS15;EPS15 iso 2	K	801;487	0.226509	0.1	-0.0565835	0.02	-2.47508	0.03	-1.87184	0.25	-2.23879	0.02	0.01	SINKLDSPDPFK*LNDPFQPFPGNDSPK
P30793_K_93	P30793	P30793;P30793-2;P30793-3;P30793-4	GTP cyclohydrolase 1	GCH1;GCH1 iso4;GCH1 iso4;GCH1 iso4	K	93;93;93;93	0.226509	0.12	-0.0703893	0.27	2.12102	0.01	2.01436	0.21	2.55582	0.06	0.37	QGLLK*TPWR
P42566_K_793	P42566	P42566;P42566-2	Epidermal growth factor receptor substrate 15	EPS15;EPS15 iso 2	K	793;479	0.226509	0.03	-0.176323	0.13	-2.61824	0.05	-2.09761	0.01	-1.81967	0.04	0.05	SINK*LDSPDPFKLNDPFQPFPGNDSPK
Q16548_K_46	Q16548	Q16548;Q16548-2	Bcl-2-related protein A1	BCL2A1;BCL2A1 iso 2	K	46;46	0.226509	0.11	-0.333424	0.36	2.21723	0.08	2.20163	0.05	2.4489	0.22	0.16	VLQNVAFSVQK*EVEK
P01375_K_19	P01375	P01375	Tumor necrosis factor	TNF-a	K	19	0.201634	0.08	-0.321928	0.2	3.68818	0.12	3.17632	0.24	3.03034	0.02	0.36	DVELAEEALPK*K
Q99613_K_877	Q99613	Q99613;B5ME19;Q99613-2	Eukaryotic translation initiation factor 3 subunit C	EIF3C;EIF3CL;EIF3C iso 2	K	877;878;867	0.189034	0	0.238787	0.05	-1.54597		-1.51096	0.19	-1.66448	0.51	0.41	VFDHK*QGTYGGYFR
Q5JSH3_K_440	Q5JSH3	Q5JSH3;Q5JSH3-2;Q5JSH3-4	WD repeat-containing protein 44	WDR44;WDR44 iso 2;WDR44 iso 4	K	440;440;415	0.189034	0.16	-0.250962	0.31	1.8679	0.01	2.03914	0.01	1.99639	0.14	0.41	AK*HLAEEYGER
P78380_K_12	P78380	P78380;P78380-2;P78380-3	Oxidized low-density lipoprotein receptor 1	OLR1;OLR1 iso 2;OLR1 iso 3	K	12;12;12	0.163499	0.24	-0.298658	0.67	2.49825	0.1	2.69153	0.12	2.42761	0.15	0.53	IQTVK*DQPDEK
Q7Z4G1_K_39	Q7Z4G1	Q7Z4G1;Q7Z4G1-2	COMM domain-containing protein 6	COMMD6;COMMD6 iso 2	K	39;39	0.15056	0.35	0.389567	0.03	2.0635	0.18	1.32769	0.21	1.71809	0.12	0.22	SLK*YPYVAVMLK
Q8NHP6_K_293	Q8NHP6	Q8NHP6;Q8NHP6-2	Motile sperm domain-containing protein 2	MOSPD2;MOSPD2 iso 2	K	293;230	0.137504	0.01	0.565597	0.06	-1.59932	0.78	-1.83592	0.05	-1.38405	0.53	0.01	K*INPTESTSKAEENEKVDSK
Q6PKG0_K_792	Q6PKG0	Q6PKG0;Q6PKG0-3	La-related protein 1	LARP;LARP iso3	K	792;715	0.124328	0.12	-0.464668	0.36	-1.34483	0.09	-1.89142	0.35	-2.54844	0.15	0.01	TPQLK*DSSQTSR
Q92982_K_44	Q92982	Q92982	Ninjurin-1	NINJ1	K	44	0.0976108	0.65	0.594549	0.27	2.12433	0.02	1.95233	0.06	2.0036	0	0	HGPINVNHYASK*K
Q03169_K_413	Q03169	Q03169	Tumor necrosis factor alpha-induced protein 2	TNFAIP2	K	413	0.0976108	0.39	0.0565835	0.13	2.39232	0.36	1.848	0	3.01436	0.16	0.02	GK*QLTNYR
O94973_K_619	O94973	O94973;O94973-2;O94973-3	AP-2 complex subunit alpha-2	AP2A2;AP2A2 iso2;AP2A2 iso3	K	619;620;620	0.0976108	0.13	-0.0565835	0.01	-1.40054	0.07	-1.43296		-1.48543	0.04	0	K*GPSTVTDLEDTKR
P33121_K_395	P33121	P33121;P33121-2;P33121-3	Long-chain-fatty-acid--CoA ligase 1	ACSL1;ACSL1 iso2;ACSL1 iso2	K	395;395;395	0.0976108	0.02	-0.799087	0.35	2.15056	0.38	1.81558	0.2	2.30451	0.17	0.08	WLLDFASK*R
P13760_K_254	P13760	P13760;P01911;P04229;P13761;Q30134;Q9TQE0;Q29974;P79483	HLA class II histocompatibility antigen, DRB1-4 beta chain	HLA-DRB4;HLA-DRB1 iso2;HLA-DRB1;HLA-DRB1 iso2;HLA-DRB1 iso2;HLA-DRB5;HLA-DRB1 iso2;HLA-DRB3	K	254;254;254;254;254;254;254;254	0.0840643	0.03	-0.275007	0.01	-2.21101	0.04	-2.40327	0.19	-2.14405	0.27	0.04	NQK*GHSGLQPTGFLS
P09913_K_294	P09913	P09913	Interferon-induced protein with tetratricopeptide repeats 2	IFIT2	K	294	0.0703893	0.35	-0.298658	0.25	4.0072	0.11	3.10769	0.01	4.96023	0.06	0.09	AK*VFQVMNLR
P16615_K_611	P16615	P16615;P16615-2;P16615-3;P16615-4;P16615-5	Sarcoplasmic/endoplasmic reticulum calcium ATPase 2	SERCA2;SERCA2 iso 2;SERCA2 iso 3;SERCA2 iso 4;SERCA2 iso 5	K	611;611;611;584;611	0.0703893	0.35	-0.799087	0.68	3.15704	0.06	3.851	0.06	2.52105	0.07	0	IEVASSVK*LCR
P25963_K_98	P25963	P25963	NF-kappa-B inhibitor alpha	IkB-alpha	K	98	0.0426443	0.5	0	0.07	3.35614	0.09	3.42761	0.13	3.06523	0.13	0.73	QVK*GDLAFLNFQNNLQQTPLHLAVITNQPEIAEALLGAGCDPELR
P16070-1_K_158	P16070-1	P16070-1;P16070;P16070-3;P16070-4;P16070-5;P16070-6;P16070-7;P16070-8;P16070-9;P16070-1;P16070-1;P16070-1;P16070-1;P16070-1;P16070-1;P16070-1;P16070-1	CD44 antigen	CD44 iso10;CD44;CD44 iso10;CD44 iso10;CD44 iso10;CD44 iso6;CD44 iso10;CD44 iso10;CD44 iso10;CD44 iso10;CD44 iso10;CD44 iso10;CD44 iso10;CD44 iso10;CD44 iso10;CD44 iso10;CD44 iso10	K	158;158;158;158;158;158;158;158;158;158;158;158;158;158;158;158;158	0.0426443	0.23	-0.565597	0.37	2.11437	0.02	1.98914	0.02	2.43296	0.02	0.04	YVQK*GEYR
Q07011_K_225	Q07011	Q07011	Tumor necrosis factor receptor superfamily member 9	TNFRSF9	K	225	0.0285692	0.08	1.09085	0	3.32193	0.3	3.31179	0.08	3.19535	0		LLYIFK*QPFMRPVQTTQEEDGCSCRFPEEEEGGCEL
P23458_K_504	P23458	P23458	Tyrosine-protein kinase JAK1	JAK1	K	504	0.0285692	0.07	-0.201634	0.14	1.60881	0	1.39506	0.02	1.95977	0.02	0.19	NFQIEVQK*GR
Q13794_K_48	Q13794	Q13794	Phorbol-12-myristate-13-acetate-induced protein 1	NOXA	K	48	0.0285692	0.07	-0.516015	0.16	4.94205	0.03	4.3799	0.06	4.77347	0.01	0.17	LLNLISK*LFCSGT
P07333_K_595	P07333	P07333	Macrophage colony-stimulating factor 1 receptor	CSFR	K	595	0.0143553	0.05	0.263034	0.1	-2.26303	0.1	-2.1635	0.2	-1.98185	0.18	0.04	TLGAGAFGK*VVEATAFGLGKEDAVLK
Q01151_K_192+201	Q01151	Q01151	CD83 antigen	CD83	K	192, 201	0.0143553	0.01	0.111031	0.15	1.79494	0.12	2.07382	0.01	2.60407	0.08	0.09	AFLPVTSPNK*HLGLVTPHK*TELV
Q9BR76_K_400	Q9BR76	Q9BR76	Coronin-1B	coronin 1B	K	400	-0.0565835	0.3	0.226509	0.11	-2.43829		-2.33056	0.52	-2.42761	0.58	0.24	EAYVPSK*QR
P21580_K_621	P21580	P21580	Tumor necrosis factor alpha-induced protein 3	TNFAIP3	K	621	-0.0565835	0.67	-1.22033	0.46	3.68594	0.34	3.15218	0.21	3.56925	0.2	0.44	KAGCVYFGTPENK*GFCTLCFIEYR
Q9Y5V3_K_251	Q9Y5V3	Q9Y5V3;Q9Y5V3-2	Melanoma-associated antigen D1	NRAGE;NRAGE iso2	K	251;307	-0.0703893	0.06	0.495695	0.31	-1.66448	0.08	-1.3505	0.23	-2.29278	0.02	0.01	K*INNLNVEENSSGDQR
Q16204_K_96	Q16204	Q16204	Coiled-coil domain-containing protein 6	CCDC6	K	96	-0.0840643	0.43	0.495695	0.07	1.70044	0.29	1.48543	0.18	1.62761	0.05	0.56	K*ASVTIQAR
Q13794_K_35	Q13794	Q13794	Phorbol-12-myristate-13-acetate-induced protein 1	NOXA	K	35	-0.0840643	0.04	0.0285692	0.03	3.49057	0.03	2.86196	0.01	3.58736	0.11	0.06	RFGDK*LNFR
Q92995_K_328	Q92995	Q92995;Q92995-2	Ubiquitin carboxyl-terminal hydrolase 13	USP13;USP13 iso2	K	328;263	-0.0976108	0.2	0.0840643	0.09	2.69599	0.02	2.5656	0.05	2.56803	0.09	0.44	LK*PMYGPGYTGLK
P61978_K_139	P61978	P61978;P61978-2	Heterogeneous nuclear ribonucleoprotein K	hnRNP K;hnRNP K iso2	K	139;139	-0.0976108	0.03	-0.0143553	0.05	-2.04614	0.22	-1.56071	0.13	-2.01436	0.09	0.16	IIPTLEEGLQLPSPTATSQLPLESDAVECLNYQHYK*GSDFDCELR
P06737_K_421	P06737	P06737;P06737-2	Glycogen phosphorylase, liver form	PYGL;PYGL iso2	K	421;387	-0.0976108	0.11	-0.575312	0.03	-2.41954	0.29	-1.85599	0.05	-1.64616		0.01	IVALFPK*DVDR
P21580_K_131	P21580	P21580	Tumor necrosis factor alpha-induced protein 3	TNFAIP3	K	131	-0.111031	0.25	-0.863938	0.12	2.0635	0.46	2.33056	0.11	2.52356	0.1	0.13	KALFSTLK*ETDTR
P40763_K_294	P40763	P40763;P40763-2;P40763-3	Signal transducer and activator of transcription 3	STAT3;STAT3 iso2;STAT3 iso3	K	294;294;294	-0.124328	0.11	0.163499	0.03	1.65076	0.04	1.41684	0.03	1.76977	0.05	0.04	VSYK*GDPIVQHRPMLEER
Q15154_K_1198	Q15154	Q15154;Q15154-2;Q15154-4;Q15154-5	Pericentriolar material 1 protein	PCM-1;PCM-1 iso2;PCM-1 iso2;PCM-1 iso2	K	1198;1198;1199;1198	-0.124328	0.07	-0.189034	0.41	-1.38957		-1.76553	0.53	-1.61824	0.13	0.06	NKK*LPEEEVESSR
P11940_K_108	P11940	P11940;P11940-2;Q96DU9;Q96DU9-2	Polyadenylate-binding protein 1	PABP 1;PABP 1 iso2;PABPC5;PABPC5 iso 2	K	108;108;115;83	-0.124328	0.04	-0.214125	0.14	-1.85997	0.62	-1.76553	0.2	-2.12763	0.08	0.06	SGVGNIFIKNLDK*
Q15149_K_2761	Q15149	Q15149;Q15149-2;Q15149-3;Q15149-4;Q15149-5;Q15149-6;Q15149-7;Q15149-8;Q15149-9	Plectin	Plectin-1;Plectin-1 iso2;Plectin-1 iso2;Plectin-1 iso4;Plectin-1 iso2;Plectin-1 iso6;Plectin-1 iso2;Plectin-1 iso2;Plectin-1 iso9	K	2761;2651;2647;2624;2624;2628;2592;2602;2610	-0.124328	0.34	-0.226509	0.05	-1.83592	0.15	-1.62293	0.01	-1.49057	0.13	0.09	AALAHSEEVTASQVAATK*TLPNGR
Q13905_K_20	Q13905	Q13905;Q13905-2;Q13905-3;Q13905-4	Rap guanine nucleotide exchange factor 1	RAPGEF1;RAPGEF1 iso2;RAPGEF1 iso 3;RAPGEF1 iso 4	K	20;20;38;37	-0.137504	0.36	-0.344828	0.18	1.70044	0.25	1.44361	0.18	1.68257	0.05	0.01	LMDK*FHSPK
P21580_K_41	P21580	P21580	Tumor necrosis factor alpha-induced protein 3	TNFAIP3	K	41	-0.15056	0.7	-0.757023	0.25	4.72683	0.01	4.57289	0.06	5.11728	0.03	0.53	TPEDIFKPTNGIIHHFK*TMHR
Q6ZMZ0-2_K_267	Q6ZMZ0-2	Q6ZMZ0-2;Q6ZMZ0-3;Q6ZMZ0-4	E3 ubiquitin-protein ligase RNF19B	RNF19B iso2;RNF19B iso3;RNF19B iso4	K	267;166;267	-0.163499	0.61	1.0635	0.41	5.1823	0.12	4.96394	0.19	5.488	0.06	0.39	TK*HTSGLSYGQESGPDDIKPCPR
Q09666_K_3425	Q09666	Q09666	Neuroblast differentiation-associated protein AHNAK	AHNAK	K	3425	-0.163499	0.69	-0.238787	0.22	-1.5656	0.01	-2.83592	0.46	-1.58496	0.09	0.01	VSMPDVELNLK*SPK
Q13303_K_363	Q13303	Q13303;Q13303-2;Q13303-3;Q13303-4	Voltage-gated potassium channel subunit beta-2	Kv-beta2;Kv-beta2 iso2;Kv-beta2 iso3;Kv-beta2 iso3	K	363;349;411;296	-0.176323	0.02	0.0285692	0.04	-1.49057	0.07	-1.73985	0.1	-1.47508	0.08	0.01	LSSSIIHEIDSILGNKPYSKK*
Q6WKZ4_K_296	Q6WKZ4	Q6WKZ4;Q6WKZ4-3;Q6WKZ4-2	Rab11 family-interacting protein 1	RAB11FIP1;RAB11FIP1 iso3;RAB11FIP1 iso2	K	296;296;148	-0.176323	0.2	-0.238787	0.1	-1.3505	0.35	-1.852	0.24	-1.91456	0.3	0.04	K*EGLSFLGGLR
Q15154_K_1234	Q15154	Q15154;Q15154-2;Q15154-4;Q15154-5	Pericentriolar material 1 protein	PCM-1;PCM-1 iso2;PCM-1 iso2;PCM-1 iso2	K	1234;1234;1235;1234	-0.189034	0.05	-0.214125	0.1	-1.7137	0.13	-1.54102	0.36	-1.49057	0.22	0.22	TGFSVSVEK*STSSNR
A6NK06_K_183	A6NK06	A6NK06	Cis-aconitate decarboxylase	IRG1	K	183	-0.189034	0.96	-1.27501	0.64	2.83794	0.02	2.38681	0.11	4.24793	0.16	0.2	FLGLSSTK*CR
O00499_K_28	O00499	O00499;Q9UBW5;Q9UBW5-2;P49418;P49418-2;O00499-2;O00499-3;O00499-4;O00499-5;O00499-6;O00499-7;O00499-8;O00499-9;O00499-1;O00499-1	Myc box-dependent-interacting protein 1	BIN1;BIN2;BIN2 iso 2;amphiphysin;amphiphysin iso 2;BIN1 iso2;BIN1 iso7;BIN1 iso7;BIN1 iso7;BIN1 iso7;BIN1 iso7;BIN1 iso7;BIN1 iso7;BIN1 iso7;BIN1 iso7	K	28;27;27;23;23;28;28;28;28;28;28;28;28;28;28	-0.214125	0.47	0.333424	0.1	2.16027	0.25	1.73552	0.27	2.34199	0.21	0.11	AQEK*VLQK
Q16875_K_302	Q16875	Q16875;Q16875-2;Q16875-3;Q16875-4	6-phosphofructo-2-kinase/fructose-2,6-bisphosphatase 3	PFKFB3;PFKFB3 iso 2;PFKFB3 iso 3;PFKFB3 iso 4	K	302;302;282;316	-0.214125	0.21	0.321928	0.05	2.33342	0.11	1.83996	0.03	2.39232	0.01	0.05	VWTSQLK*STIQTAEALRLPYEQWK
Q8TD55_K_320	Q8TD55	Q8TD55;Q8TD55-2	Pleckstrin homology domain-containing family O member 2	PLEKHQ1;PLEKHQ1 iso 2	K	320;270	-0.226509	0.11	-0.356144	0.12	-2.21723	0.28	-2.1177	0.11	-2.12102	0.18	0.04	ILSEK*LK
Q9NPR9_K_433	Q9NPR9	Q9NPR9	Protein GPR108	GPR108	K	433	-0.226509	0.01	-0.389567	0.18	-1.54597	0.34	-1.68257	0.18	-1.83996	0.16	0.15	HLQDASGTDGK*VAVNLAK
O95782_K_810	O95782	O95782;O95782-2	AP-2 complex subunit alpha-1	AP2A1;AP2A1 iso2	K	810;788	-0.238787	0.41	0.189034	0.06	-2.34199	0.29	-2.7137	0.13	-2.33342		0.03	TSVQFQNFSPTVVHPGDLQTQLAVQTK*R
P33778_K_121	P33778	P33778;P62807;P58876;Q93079;P06899;O60814;Q99880;Q99879;Q99877;P23527;Q16778;Q5QNW6;Q8N257;P57053;Q5QNW6-2;Q96A08	Histone H2B type 1-B	H2B;H2B1C;H2B1D;H2B1H;HIST1H2BJ;H2B1K;H2B1L;H2B1M;H2B1N;H2BFH;H2B2E;H2B2F;HIST3H2BB;H2BFS;H2B2F iso2;H2B1A	K	121;121;121;121;121;121;121;121;121;121;121;121;121;121;121;122	-0.238787	0.04	-0.505891	0.01	-2.04264	0	-1.58015	0.02	-1.42223	0.09	0.1	AVTK*YTS
Q00610_K_1441	Q00610	Q00610;Q00610-2	Clathrin heavy chain 1	CLTC;CLTC iso2	K	1441;1441	-0.250962	0.06	-0.356144	0.03	-2.68482	0.09	-2.68257	0.04	-2.50335	0.12	0.02	AVNYFSK*VK
Q9H3M7_K_228	Q9H3M7	Q9H3M7;Q9H3M7-2	Thioredoxin-interacting protein	TXNIP;TXNIP iso 2	K	228;173	-0.263034	0.59	0.516015	0.09	-2.45681	0.6	-3.0054	0.02	-3.68032		0.47	HTYLANGQTK*VLTQK
Q8ND30_K_506	Q8ND30	Q8ND30;Q8ND30-2;Q8ND30-3	Liprin-beta-2	PPFIBP2;PPFIBP2 iso 2;PPFIBP2 iso3	K	506;394;363	-0.263034	0.36	0.176323	0.16	1.91073	0.04	1.41684	0.07	1.5656	0.01	0.25	KFWGK*IR
Q15154_K_970	Q15154	Q15154;Q15154-2;Q15154-4;Q15154-5	Pericentriolar material 1 protein	PCM-1;PCM-1 iso2;PCM-1 iso2;PCM-1 iso2	K	970;970;971;970	-0.263034	0.18	0.0703893	0.03	-1.43829	0.09	-1.52105	0.02	-1.3505	0.05	0.02	NNCPFSADENYRPLAK*TR
P07900_K_631	P07900	P07900;P07900-2	Heat shock protein HSP 90-alpha	HSP90A;HSP90A iso2	K	631;753	-0.263034	0.13	-0.422233	0.02	1.48027	0.04	1.47508	0	1.57531	0.05	0.01	DNSTMGYMAAK*K
O00186_K_333	O00186	O00186	Syntaxin-binding protein 3	STXBP3	K	333	-0.286881	0.01	0.286881	0.45	2.12763	0.09	1.48543	0.01	2.27501	0.41	0.18	TSLSALTQLMKK*
O15355_K_519	O15355	O15355	Protein phosphatase 1G	PPM1G	K	519	-0.286881	0.18	-0.0143553	0.2	-2.23573	0.49	-1.45418	0.01	-2.08066	0.39	0.03	NTAELQPESGK*R
Q15154_K_738	Q15154	Q15154;Q15154-2;Q15154-4;Q15154-5	Pericentriolar material 1 protein	PCM-1;PCM-1 iso2;PCM-1 iso2;PCM-1 iso2	K	738;738;739;738	-0.286881	0.17	-0.176323	0.03	-1.7137	0.24	-1.71809	0.49	-1.82782	0.25	0.21	EKFYEAK*LQQQQR
Q8IXH6_K_165	Q8IXH6	Q8IXH6	Tumor protein p53-inducible nuclear protein 2	TP53INP2	K	165	-0.298658	0.76	-0.895303	0.44	2.47249	0.1	2.29866	0.1	3.52356	0.06	0.05	AALLEK*AGQVR
P98082_K_438	P98082	P98082;P98082-3	Disabled homolog 2	DAB2;DAB2 iso 3	K	438;417	-0.31034	0.08	-0.201634	0.06	-2.36177	0.06	-2.51854	0.21	-2.31904	0.11	0.17	QDLESSVQSSPHDSIAIIPPPQSTK*PGR
Q13303_K_362	Q13303	Q13303;Q13303-2;Q13303-3;Q13303-4	Voltage-gated potassium channel subunit beta-2	Kv-beta2;Kv-beta2 iso2;Kv-beta2 iso3;Kv-beta2 iso3	K	362;348;410;295	-0.31034	0.01	-0.226509	0.02	-1.88753	0.01	-2.01436	0.11	-2.01436	0.16	0.17	LSSSIIHEIDSILGNKPYSK*K
P07333_K_574	P07333	P07333	Macrophage colony-stimulating factor 1 receptor	CSFR	K	574	-0.321928	0.01	0.0143553	0.07	-3.48671	0.34	-2.47249	0	-3.62877	0.1	0.13	IIESYEGNSYTFIDPTQLPYNEK*WEFPR
P01903_K_92+100	P01903	P01903	HLA class II histocompatibility antigen, DR alpha chain	HLA-DRA	K	92, 100	-0.333424	0.57	-0.641546	0.04	2.14731	0.16	2.31904	0.27	2.65076	0.31	0.16	FASFEAQGALANIAVDK*ANLEIMTK*R
P11940_K_104	P11940	P11940;P11940-2;Q96DU9;Q96DU9-2	Polyadenylate-binding protein 1	PABP 1;PABP 1 iso2;PABPC5;PABPC5 iso 2	K	104;104;111;79	-0.344828	0.01	-0.286881	0.03	-1.85997	0.07	-2.04614	0.45	-1.70929	0.19	0.02	KSGVGNIFIK*NLDK
Q99836_K_282	Q99836	Q99836;Q99836-2;Q99836-5;Q99836-6	Myeloid differentiation primary response protein MyD88	MYD88;MYD88 iso 2;MYD88 iso 5;MYD88 iso 6	K	282;237;261;290	-0.344828	1.26	-0.594549	0.43	2.60881	0.18	2.83592	0.26	2.56316	0.37	0.01	FITVCDYTNPCTK*SWFWTR
Q5ZPR3_K_521	Q5ZPR3	Q5ZPR3;Q5ZPR3-2	CD276 antigen	CD276;CD276 iso 2	K	521;303	-0.356144	0.09	0.111031	0.11	-1.80323	0	-1.67356	0.17	-1.63691	0.09	0.01	TALQPLK*HSDSKEDDGQEIA
Q00610_K_1443	Q00610	Q00610;Q00610-2	Clathrin heavy chain 1	CLTC;CLTC iso2	K	1443;1443	-0.356144	0.08	-0.263034	0.09	-3.13586	0	-3.07724	0.22	-2.83592	0.02	0.13	VK*QLPLVKPYLR
P31153_K_307	P31153	P31153;P31153-2	S-adenosylmethionine synthase isoform type-2	MAT2A;MAT2A iso 2	K	307;244	-0.356144	0.03	-0.485427	0.04	-1.56071	0.03	-1.4957	0.28	-1.85997	0.17	0.08	SLVK*GGLCR
P07333_K_883	P07333	P07333	Macrophage colony-stimulating factor 1 receptor	CSFR	K	883	-0.367371	0.05	0.831877	0.06	-2.23573	0.06	-3.04789	0.68	-2.53854	0.25	0.28	DGYQM#AQPAFAPK*NIYSIMQACWALEPTHRPTFQQICSFLQEQAQEDRR
P16615_K_543	P16615	P16615;P16615-2;P16615-3;P16615-4;P16615-5	Sarcoplasmic/endoplasmic reticulum calcium ATPase 2	SERCA2;SERCA2 iso 2;SERCA2 iso 3;SERCA2 iso 4;SERCA2 iso 5	K	543;543;543;516;543	-0.367371	0.47	0.0703893	0.38	3.62877	0.11	3.73118	0.18	2.9982	0.16	0.39	QK*IMSVIR
Q9H3M7_K_117	Q9H3M7	Q9H3M7;Q9H3M7-2	Thioredoxin-interacting protein	TXNIP;TXNIP iso 2	K	117;62	-0.378512	0	0.757023	0.14	-2.07039		-2.72683	0.1	-3.50335		0.04	GK*YGCVDYWVK
Q01970_K_984	Q01970	Q01970;Q01970-2	1-phosphatidylinositol 4,5-bisphosphate phosphodiesterase beta-3	PLCB3;PLCB3 iso2	K	984;917	-0.378512	0.13	-0.0840643	0.16	-2.24184	0.13	-2.76977	0.2	-2.5509	0.09	0.23	K*AVTLTR
O43752_K_220	O43752	O43752;O43752-2	Syntaxin-6	STX6;STX6 iso 2	K	220;119	-0.378512	0.63	-0.250962	0.33	1.43296	0	1.64616	0.14	2.04264	0.1	0.15	LDNVMK*K
P49327_K_2436	P49327	P49327	Fatty acid synthase	FASN	K	2436	-0.378512	0.08	-0.432959	0.03	-1.58976	0.18	-1.58496	0.05	-1.59455	0.01	0.05	AAEQYTPK*AK
Q9BXJ9_K_756	Q9BXJ9	Q9BXJ9	N-alpha-acetyltransferase 15, NatA auxiliary subunit	NAA15	K	756	-0.400538	0.04	-0.189034	0.02	-1.73985	0.26	-1.66448	0.02	-2.29572	0.25	0.03	NFNETFLK*R
P54687_K_28	P54687	P54687;P54687-2;P54687-3;P54687-4;P54687-5	Branched-chain-amino-acid aminotransferase, cytosolic	BCAT1;BCAT1 iso5;BCAT1 iso5;BCAT1 iso5;BCAT1 iso5	K	28;4;28;27;40	-0.400538	0.03	-0.286881	0.06	-1.83188	0.01	-1.82782	0.12	-2.06005	0.1	0.11	AK*DLIVTPATILK
Q07820_K_197	Q07820	Q07820;Q07820-2	Induced myeloid leukemia cell differentiation protein Mcl-1	MCL1;MCL1 iso2	K	197;197	-0.411426	0.13	-0.641546	0.11	4.29572	0.09	4.0365	0	4.93829	0.01	0.07	DTK*PMGR
P29373_K_9	P29373	P29373	Cellular retinoic acid-binding protein 2	CRABP2	K	9	-0.432959	0.1	-0.31034	0.44	-1.4489	0.03	-1.67807	0	-1.81558	0.2	0	PNFSGNWK*IIR
O95816_K_9	O95816	O95816	BAG family molecular chaperone regulator 2	BAG2	K	9	-0.443607	0.34	-1.05658	0.56	2.76129	0.42	2.85997	0.24	2.45681	0.14	0.51	INAK*ANEGR
Q7Z3T8_K_650	Q7Z3T8	Q7Z3T8;Q7Z3T8-3	Zinc finger FYVE domain-containing protein 16	endofin;endofin iso 3	K	650;650	-0.464668	0.17	-0.526069	0.07	-2.56316	0.21	-2.89336	0	-2.33628	0.35	0.05	SEITNQLSVSDINSQSVGGARPK*QLFSLPSR
Q07820_K_308	Q07820	Q07820	Induced myeloid leukemia cell differentiation protein Mcl-1	MCL1	K	308	-0.475085	0.35	-0.411426	0.01	2.81147	0.08	2.52356	0.01	2.7866	0.07	0.27	DWLVK*QR
O94973_K_842	O94973	O94973;O94973-2	AP-2 complex subunit alpha-2	AP2A2;AP2A2 iso2	K	842;843	-0.505891	0.24	-0.475085	0.24	-1.3505	0.22	-2.0321	0.16	-2.07382	0.19	0.28	WK*QLSNPQQEVQNIFK
Q86YT6_K_28	Q86YT6	Q86YT6	E3 ubiquitin-protein ligase MIB1	MIB1	K	28	-0.516015	0.01	-0.189034	0.03	-1.93357	0.01	-2.09761	0.16	-1.90689	0.04	0.03	WGK*QDGGEGHVGTVR
Q15154_K_954	Q15154	Q15154;Q15154-2;Q15154-4;Q15154-5	Pericentriolar material 1 protein	PCM-1;PCM-1 iso2;PCM-1 iso2;PCM-1 iso2	K	954;954;955;954	-0.536053	0.08	-0.0285692	0.04	-1.40054	0.16	-1.65992	0.05	-1.51096	0.05	0.14	WK*NNCPFSADENYRPLAK
A6NK06_K_156	A6NK06	A6NK06	Cis-aconitate decarboxylase	IRG1	K	156	-0.545968	0.22	-0.713696		1.9855	0.16	1.67807	0.1	3.5373	0.03		EANDMPK*R
Q15154_K_787	Q15154	Q15154;Q15154-2;Q15154-4;Q15154-5	Pericentriolar material 1 protein	PCM-1;PCM-1 iso2;PCM-1 iso2;PCM-1 iso2	K	787;787;788;787	-0.555816	0.29	-0.0976108	0.15	-1.43829	0.07	-2.3505	0.38	-1.79909	0.39	0.13	K*YMPAVTSTPTVNQHETSTSK
P21333_K_2000	P21333	P21333;P21333-2	Filamin-A	FLNA;FLNA iso2	K	2000;1992	-0.555816	0.26	-0.15056	0.03	-1.774	0.27	-2.28983	0.05	-2.51349	0.29	0.02	VGSAADIPINISETDLSLLTATVVPPSGREEPCLLK*R
P0CG47_K_82	P0CG47	P0CG47;P0CG48	Polyubiquitin-B	UBB;UBC	K	82;82	-0.565597	0	-0.189034	0.04	1.77821	0.1	1.54597	0.05	1.70487	0.05	0.05	GGMQIFVK*TLTGK
Q08209-2_K_32	Q08209-2	Q08209-2;Q08209;Q08209-3;Q08209-4	Serine/threonine-protein phosphatase 2B catalytic subunit alpha isoform	PPP3CA iso2;PPP3CA;PPP3CA iso2;PPP3CA iso2	K	32;32;32;32	-0.584963	0.19	-0.189034	0.19	-1.55582	0.37	-1.92979	0.04	-2.09424	0.27	0.05	LTAK*EVFDNDGKPR
Q9UPN4_K_228	Q9UPN4	Q9UPN4;Q9UPN4-2;Q9UPN4-3	Centrosomal protein of 131 kDa	CEP131;CEP131 iso2;CEP131 iso 3	K	228;228;228	-0.584963	0.08	-0.344828	0.08	-3.58496	0.07	-3.13093	0.4	-3.32337	0.16	0.01	AATCEGSESSGFGK*LPK
Q15154_K_393	Q15154	Q15154;Q15154-2;Q15154-4;Q15154-5;Q15154-3	Pericentriolar material 1 protein	PCM-1;PCM-1 iso2;PCM-1 iso2;PCM-1 iso2;PCM-1 iso2	K	393;393;393;393;432	-0.594549	0.2	-0.250962	0.15	-2.57289	0.02	-3.04614	0.12	-2.10098	0.01	0.13	KPSASERLPDEK*VELFSK
Q9BTU6_K_240+243	Q9BTU6	Q9BTU6	Phosphatidylinositol 4-kinase type 2-alpha	PI4K2A	K	240, 243	-0.594549	0.28	-0.650765	0.72	2.71589	0.13	2.79077	0.07	3.04789	0.08	0.12	LALEK*VPK*VGQR
Q13794_K_41	Q13794	Q13794	Phorbol-12-myristate-13-acetate-induced protein 1	NOXA	K	41	-0.594549	0.22	-1.04963	0.16	7.97373	0.08	7.26735	0.05	8.35531	0.03	0.43	QK*LLNLISK
P08708_K_49	P08708	P08708	40S ribosomal protein S17	RPS17	K	49	-0.613532	0.06	0.495695	0.09	1.64155	0.07	1.56071	0.08	1.36177	0.06	0.08	NK*IAGYVTHLMK
Q15154_K_786	Q15154	Q15154;Q15154-2;Q15154-4;Q15154-5	Pericentriolar material 1 protein	PCM-1;PCM-1 iso2;PCM-1 iso2;PCM-1 iso2	K	786;786;787;786	-0.62293	0.06	-0.286881	0.04	-2.38128	0.23	-2.26303	0.09	-2.61353	0.18	0.01	IQALQTACPDLQLSAASVGNCPTK*K
O60749_K_287	O60749	O60749;O60749-2	Sorting nexin-2	SNX2;SNX2 iso 2	K	287;170	-0.632268	0.11	-0.432959	0.06	-1.40599	0.2	-1.59455	0.01	-1.56071	0.05	0.03	MVNK*AADAVNK
P07814_K_1109	P07814	P07814	Bifunctional glutamate/proline--tRNA ligase	EPRS	K	1109	-0.641546	0.17	-0.333424	0.06	2.19219	0.03	1.85599	0.19	2.17313	0.04	0.04	SGK*TELAEPIAIRPTSETVMYPAYAK
P25963_K_238	P25963	P25963	NF-kappa-B inhibitor alpha	IkB-alpha	K	238	-0.641546	0.38	-0.565597	0.29	2.14731	0.15	2.40054	0.02	1.61353	0.03	0.2	TALHLAVDLQNPDLVSLLLK*CGADVNR
P33241_K_68	P33241	P33241;P33241-3	Lymphocyte-specific protein 1	LSP1;LSP1 iso3	K	68;196	-0.650765	0.13	0.238787	0.08	-1.43296	0.16	-1.34483	0	-1.9855	0.18	0.11	QEM#LLSLK*PSEAPELDEDEGFGDWSQRPEQR
Q86WC4_K_318	Q86WC4	Q86WC4	Osteopetrosis-associated transmembrane protein 1	OSTM1	K	318	-0.650765	0.06	-0.422233	0.05	-1.95606	0.1	-2.17313	0.07	-2.28096	0.01	0.07	KLILPK*R
O15554_K_427	O15554	O15554	Intermediate conductance calcium-activated potassium channel protein 4	KCNN4	K	427	-0.669027	0.54	-0.910733	0.06	-1.35614	0.09	-1.51602	0.41	-2.23266	0.03	0.1	QLPEPSQQSK*
O60763_K_698	O60763	O60763;O60763-2	General vesicular transport factor p115	TAP;TAP iso2	K	698;709	-0.678072	0.02	-0.731183	0.17	-2.46728	0.14	-2.73769	0.6	-2.46989	0.04	0.29	CQNEQLQTAVTQQVSQIQQHK*DQYNLLK
Q9NWZ3_K_115	Q9NWZ3	Q9NWZ3	Interleukin-1 receptor-associated kinase 4	IRAK4	K	115	-0.687061		-0.765535	0.33	5.5549	0.12	5.54936	0.03	5.53574	0.06		TANTLPSK*EAITVQQK
Q15154_K_51	Q15154	Q15154;Q15154-2;Q15154-4;Q15154-5;Q15154-3	Pericentriolar material 1 protein	PCM-1;PCM-1 iso2;PCM-1 iso2;PCM-1 iso2;PCM-1 iso2	K	51;51;51;51;51	-0.695994	0.19	-0.505891	0.07	-2.62527	0.17	-3.29866	0.06	-2.60407	0.01	0.01	K*FGVESDKR
P40763_K_180	P40763	P40763;P40763-2;P40763-3	Signal transducer and activator of transcription 3	STAT3;STAT3 iso2;STAT3 iso3	K	180;180;180	-0.748461	0.12	-0.0840643	0.26	1.54597	0.03	1.65992	0.1	1.39506	0.04	0.05	TLK*SQGDMQDLNGNNQSVTR
P07814_K_1375	P07814	P07814	Bifunctional glutamate/proline--tRNA ligase	EPRS	K	1375	-0.748461	0.54	-0.0976108	0.06	1.60407	0.14	1.4957	0.12	1.3505	0.08	0.15	DMK*SCQFVAVR
Q13077_K_397	Q13077	Q13077;Q13077-2	TNF receptor-associated factor 1	TRAF1;TRAF1 iso 2	K	397;275	-0.757023	0.21	0.0703893	0.47	2.86987	0.08	2.73769	0.06	3.69377	0.01	0.12	LQSPK*HAYVKDDTMFLK
Q15154_K_382	Q15154	Q15154;Q15154-2;Q15154-4;Q15154-5;Q15154-3	Pericentriolar material 1 protein	PCM-1;PCM-1 iso2;PCM-1 iso2;PCM-1 iso2;PCM-1 iso2	K	382;382;382;382;421	-0.757023	0.19	-0.137504	0	-2.89336	0.17	-3.0054	0.13	-2.28096	0.09	0.26	K*PSASERLPDEKVELFSK
Q9NWZ3_K_130	Q9NWZ3	Q9NWZ3	Interleukin-1 receptor-associated kinase 4	IRAK4	K	130	-0.790772	0.09	0.0976108	0.07	4.21723	0.01	4.21956	0.09	3.50589	0.12	0.11	QMPFCDK*DR
Q15154_K_1193	Q15154	Q15154;Q15154-2;Q15154-4;Q15154-5	Pericentriolar material 1 protein	PCM-1;PCM-1 iso2;PCM-1 iso2;PCM-1 iso2	K	1193;1193;1194;1193	-0.815575	0.08	0.0143553	0.05	-1.85997	0.02	-1.37295	0.07	-1.33914	0.11	0.05	TEYMAFPKPFESSSSIGAEK*PR
Q9Y6H6_K_97	Q9Y6H6	Q9Y6H6	Potassium voltage-gated channel subfamily E member 3	KCNE3	K	97	-0.815575	0	-0.485427	0.1	-2.73769	0.35	-2.61589	0.15	-2.36177	0.51	0.04	SDPYHVYIK*NR
P32455_K_573	P32455	P32455	Guanylate-binding protein 1	GBP1	K	573	-0.83996	0.2	-0.526069	0.15	1.54102	0.01	1.55582	0.07	1.70487	0	0.05	IMK*NEIQDLQTK
P50591_K_106	P50591	P50591	Tumor necrosis factor ligand superfamily member 10	TRAIL	K	106	-0.85599	0.32	-0.275007	0.72	4.67638	0.02	4.1811	0.36	5.79572	0.06	0.18	TSEETISTVQEK*QQNISPLVR
Q8TCQ1_K_247	Q8TCQ1	Q8TCQ1;Q8TCQ1-2	E3 ubiquitin-protein ligase MARCH1	MARCH1;MARCH1 iso2	K	247;230	-0.871844	0.23	-0.214125	0.18	-4.01167	0.03	-4.26529	0.66	-3.95791	0.41	0.02	VIFVQNCPDTAKK*
P68871_K_145	P68871	P68871;P02042	Hemoglobin subunit beta	HBB;HBD	K	145;145	-0.887525		-0.124328		3.45286	0.06	3.5472	0.07	2.79286	0.32		VVAGVANALAHK*YH
P32249_K_356	P32249	P32249	G-protein coupled receptor 183	GPR183	K	356	-0.910733	0.1	0.298658	0.13	2.15381	0.02	2.83996	0.09	1.87184	0.03	0.17	EMTETQMMIHSK*SSNGK
Q9BWW8_K_231	Q9BWW8	Q9BWW8	Apolipoprotein L6	APOL6	K	231	-0.925999	0.52	-0.201634	0.03	2.41414	0.01	1.93734	0.21	2.926	0.05	0.02	AFAGTTLAMTK*NAR
Q09666_K_3404	Q09666	Q09666	Neuroblast differentiation-associated protein AHNAK	AHNAK	K	3404	-0.956057	0.23	-0.575312	0.05	-1.80323	0.4	-2.49825	0.1	-1.81967	0.06	0.06	FK*MPFLSISSPK
Q92608_K_1808	Q92608	Q92608	Dedicator of cytokinesis protein 2	DOCK2	K	1808	-0.956057	0.22	-0.704872	0.34	1.66448	0.03	1.37295	0.16	1.45943	0.04	0.17	VNQFFK*TMLASK
P02778_K_47	P02778	P02778	C-X-C motif chemokine 10	CXCL10	K	47	-0.963474	0.58	-0.333424		2.80323	0	2.82171	0.22	4.62352	0.09	0.21	SLEK*LEIIPASQFCPR
Q02750_K_353	Q02750	Q02750;Q02750-2	Dual specificity mitogen-activated protein kinase kinase 1	MEK1;MEK1 iso2	K	353;327	-0.9855	0.14	-0.526069	0.05	-2.58015	0.17	-2.72028	0.32	-2.81762	0.15	0.09	ADLK*QLMVHAFIK
Q96RT1_K_492	Q96RT1	Q96RT1;Q96RT1-2;Q96RT1-3;Q96RT1-4;Q96RT1-5;Q96RT1-6;Q96RT1-7;Q96RT1-8;Q96RT1-9	Erbin	Erbin;Erbin iso8;Erbin iso8;Erbin iso8;Erbin iso8;Erbin iso8;Erbin iso8;Erbin iso8;Erbin iso8	K	492;492;492;492;492;492;492;492;492	-1	0.32	-0.298658	0.36	1.75702	0	1.7137	0.11	2.03914	0.15	0.25	RYPTPYPDELK*NMVK
P22314_K_68	P22314	P22314;P22314-2	Ubiquitin-like modifier-activating enzyme 1	UBE1;UBE1 iso 2	K	68;28	-1.02857	0.19	-0.356144	0.26	-1.41684	0.07	-1.37851	0.1	-1.34483	0.07	0.09	QLYVLGHEAMK*R
Q96EH8_K_236	Q96EH8	Q96EH8	E3 ubiquitin-protein ligase NEURL3	NEURL3	K	236	-1.02857	0.75	-0.895303	0.37	5.23917	0.13	5.18309	0.21	5.52231	0.2	0.28	VFSDTAK*CPVCR
P21333_K_1964	P21333	P21333;P21333-2	Filamin-A	FLNA;FLNA iso2	K	1964;1956	-1.03562	0.32	-0.111031	0.02	-2.1177	0	-1.76553	0.29	-1.91839	0.45	0.06	MSHLK*VGSAADIPINISETDLSLLTATVVPPSGREEPCLLKR
Q15154_K_841	Q15154	Q15154;Q15154-2;Q15154-4;Q15154-5	Pericentriolar material 1 protein	PCM-1;PCM-1 iso2;PCM-1 iso2;PCM-1 iso2	K	841;841;842;841	-1.0635	0.04	-0.275007	0.12	-2.02857	0.08	-2.08066	0.27	-2.08066	0.04	0.13	K*QLEALMAEHQR
Q16658_K_359	Q16658	Q16658	Fascin	fascin	K	359	-1.22651	0.19	-0.526069	0.08	-1.59932	0.19	-1.89918	0.21	-1.38957	0.05	0.06	K*NGQLAASVETAGDSELFLMK
Q01151_K_177	Q01151	Q01151	CD83 antigen	CD83	K	177	-1.25096	0.31	-0.722466	0	1.40054	0	1.59932	0.25	1.66448	0.08	0.21	LQSIFPDFSK*AGMER
P14902_K_389	P14902	P14902	Indoleamine 2,3-dioxygenase 1	INDO	K	389	-1.26303	0.14	-0.400538	0.42	2.40054	0.09	1.5509	0.01	4.04002	0.04	0.32	GTGGTDLMNFLK*TVR
Q15811_K_623	Q15811	Q15811;Q15811-2;Q15811-3;Q15811-4;Q15811-5;Q15811-6;Q15811-7;Q15811-8;Q15811-9;Q15811-1;Q15811-1;Q15811-1;Q15811-1	Intersectin-1	ITSN1;ITSN1 iso2;ITSN1 iso3;ITSN1 iso3;ITSN1 iso5;ITSN1 iso3;ITSN1 iso3;ITSN1 iso3;ITSN1 iso3;ITSN1 iso3;ITSN1 iso3;ITSN1 iso3;ITSN1 iso3	K	623;623;623;623;623;623;623;623;623;586;586;586;623	-1.27501	0.4	-0.722466	0	-3.35755	0.04	-4.05918	0.15	-3.70929	0.05	0.3	QK*SMEAER
Q9Y5Y7_K_281	Q9Y5Y7	Q9Y5Y7	Lymphatic vessel endothelial hyaluronic acid receptor 1	XLKD1	K	281	-1.31615	0.03	-0.226509	0.01	-3.94298	0.84	-2.95606	0.85	-3.62994	0.93	0.31	EMIETK*VVKEEK
P30685_K_340	P30685	P30685;P30462;P30464;P30466;P18463;Q95365;P30475;P30483;P30484;P30487;P30488;P30492;P30493;P30495;Q29940;Q29836;Q31612;Q29718;P18464;P30490;P30491;P10319;P30498	HLA class I histocompatibility antigen, B-35 alpha chain	HLA-B27;HLA-B27;HLA-B27;HLAB iso18;HLA-B27;HLA-B27;HLA-B27;HLA-B27;HLA-B46;HLA-B27;HLA-B27;HLA-B27;HLA-B27;HLA-B27;HLA-B27;HLA-B27;HLAB;HLA-B27;HLA-B27;HLA-B27;HLA-B27;HLA-B27;HLA-B27	K	340;340;340;340;340;340;340;340;340;340;340;340;340;340;340;340;341;340;340;340;340;340;340	1.29278	0.35	0.575312	0.07	1.97085	0.4	1.8953	0.43	1.03562	0.4	0.03	SSGGK*GGSYSQAASSDSAQGSDVSLTA
P62750_K_152	P62750	P62750	60S ribosomal protein L23a	RPL23A	K	152	1.15704	0.22	1.23879	0.09	2.54102	0.2	2.0072	0.59	1.31615	0.18	0.21	LAPDYDALDVANK*IGII
P25705_K_175	P25705	P25705;P25705-2;P25705-3	ATP synthase subunit alpha, mitochondrial	ATP5A1;ATP5A1 iso2;ATP5F1A iso 3	K	175;125;153	1.02857	0.19	0.400538	0.28	1.57046	0.02	1.41143	0.19	0.594549	0.18	0.28	VGLK*APGIIPR
P28482_K_55	P28482	P28482;P27361;P27361-2;P27361-3;P28482-2	Mitogen-activated protein kinase 1	ERK2;ERK1;ERK1 iso2;ERK1 iso3;ERK2 iso 2	K	55;72;72;72;55	0.978196	0.08	0.555816	0.49	1.54102	0.09	1.57046	0.15	1.10434	0.03	0.29	K*ISPFEHQTYCQR
O60664_K_356	O60664	O60664;O60664-2;O60664-3;O60664-4	Perilipin-3	perilipin 3;perilipin 3 iso2;perilipin 3 iso3;perilipin 3 iso2	K	356;173;355;344	0.757023	0.02	0.432959	0.04	1.79494	0.15	1.74846	0.11	1	0.01	0.03	DIAQQLQATCTSLGSSIQGLPTNVK*DQVQQAR
P19367_K_191	P19367	P19367;P19367-2;P19367-3;P19367-4	Hexokinase-1	HK1;HK1 iso2;HK1 iso 3;HK1 iso 4	K	191;190;195;179	0.695994	0.15	0.400538	0.34	1.56071	0.15	1.35614	0.02	1.19535	0.05	0.26	LLNK*AIK
P62273_K_48	P62273	P62273	40S ribosomal protein S29	RPS29	K	48	0.604071	0.1	0.356144	0.02	1.3505	0.06	1.40054	0.1	1.20789	0.02	0.01	QYAK*DIGFIKLD
O60603_K_683	O60603	O60603	Toll-like receptor 2	TLR2	K	683	0.475085	0.12	0.367371	0.18	1.63691	0.08	2.13093	0	0.992768	0.21	0.15	DFIPGK*WIIDNIIDSIEK
Q14258_K_349	Q14258	Q14258	E3 ubiquitin/ISG15 ligase TRIM25	TRIM25	K	349	0.464668	0.25	0.475085	0.27	1.9782	0.07	1.62293	0.06	1.31034	0.04	0.17	NELK*QCIGR
Q9Y490_K_357	Q9Y490	Q9Y490	Talin-1	talin 1	K	357	0.422233	0.05	0.0143553	0.2	1.63227	0.08	1.50589	0.03	1.25096	0.14	0.09	EVIQEWNLTNIK*R
P16615_K_436	P16615	P16615;Q93084;P16615-2;P16615-3;P16615-4;P16615-5;Q93084-2;Q93084-3;Q93084-4;Q93084-5;Q93084-6;Q93084-7	Sarcoplasmic/endoplasmic reticulum calcium ATPase 2	SERCA2;ATP2A3;SERCA2 iso 2;SERCA2 iso 3;SERCA2 iso 4;SERCA2 iso 5;ATP2A3 iso2;ATP2A3 iso 3;ATP2A3 iso 4;ATP2A3 iso 5;ATP2A3 iso 6;ATP2A3 iso 7	K	436;436;436;436;409;436;436;436;436;436;436;436	0.321928	0.18	-0.214125	0	1.40599	0.02	1.84398	0.33	1.0635	0.22	0.17	GVYEK*VGEATETALTCLVEK
P43490_K_189	P43490	P43490	Nicotinamide phosphoribosyltransferase	PBEF	K	189	0.263034	0.18	0.344828	0.03	1.33914	0.06	1.82782	0.13	0.903038	0.21	0.21	YLLETSGNLDGLEYK*LHDFGYR
Q96CW1_K_410	Q96CW1	Q96CW1;Q96CW1-2	AP-2 complex subunit mu	AP2M1;AP2M1 iso2	K	410;408	0.189034	0.02	0.275007	0.15	-1.47508	0.44	-1.45943	0.48	-0.575312	0.45	0.26	VFEPK*LNYSDHDVIK
Q9Y490_K_164	Q9Y490	Q9Y490	Talin-1	talin 1	K	164	0.15056	0.36	0.799087	0.1	1.33342	0.09	1.7137	0.1	1.15704	0.32	0.44	QK*LHTDDELNWLDHGR
Q9Y5A7_K_371	Q9Y5A7	Q9Y5A7;Q9Y5A7-2	NEDD8 ultimate buster 1	NYREN18;NYREN18 iso2	K	371;371	0.0143553	0.4	0.555816	0.1	1.46989	0.28	1.58496	0.31	0.333424	0.05	0.46	QLFK*ELYIDPSKVDNLLQLGFTAQEAR
O60749_K_220	O60749	O60749;O60749-2	Sorting nexin-2	SNX2;SNX2 iso 2	K	220;103	-0.0976108	0.04	-0.0565835	0.17	-1.45943	0.06	-1.3505	0.04	-1.22033	0.07	0.11	VK*VGKEDSSSTEFVEK
O60749_K_223	O60749	O60749;O60749-2	Sorting nexin-2	SNX2;SNX2 iso 2	K	223;106	-0.0976108	0.04	-0.0565835	0.17	-1.45943	0.06	-1.3505	0.04	-1.22033	0.07	0.11	VKVGK*EDSSSTEFVEK
P21333_K_1824	P21333	P21333;P21333-2	Filamin-A	FLNA;FLNA iso2	K	1824;1816	-0.111031	0.09	-0.286881	0.07	-1.64155	0.44	-1.36737	0.17	-0.782409	0.04	0.04	VAQPTITDNK*DGTVTVR
Q8TD55_K_133	Q8TD55	Q8TD55;Q8TD55-2	Pleckstrin homology domain-containing family O member 2	PLEKHQ1;PLEKHQ1 iso 2	K	133;83	-0.124328	0.14	-0.189034	0.06	-1.72683	0.15	-1.4489	0.35	-0.799087	0.1	0.05	AFDEVKVDK*SCALEHVTR
Q05655_K_318	Q05655	Q05655;Q05655-2	Protein kinase C delta type	PKCD;PKCD iso2	K	318;318	-0.124328	0.35	-0.298658	0.35	-1.34483	0.26	-1.9855	0.39	-1.1635	0.15	0.33	RSDSASSEPVGIYQGFEK*K
Q9NWZ3_K_174	Q9NWZ3	Q9NWZ3;Q9NWZ3-2	Interleukin-1 receptor-associated kinase 4	IRAK4;IRAK4 iso 2	K	174;50	-0.201634	0.09	-0.189034	0.1	1.58496	0.08	2.10098	0.2	1.25096	0.22	0.44	FHSFSFYELK*NVTNNF
Q9UPU5_K_1764	Q9UPU5	Q9UPU5	Ubiquitin carboxyl-terminal hydrolase 24	USP24	K	1764	-0.226509	0.01	-0.189034	0.07	1.40054	0.09	1.88753	0.01	0.956057	0	0.13	MWNK*ELYVR
P31948_K_337	P31948	P31948;P31948-2;P31948-3	Stress-induced-phosphoprotein 1	STI1;STI1 iso 2;STI1 iso 3	K	337;384;313	-0.263034	0.09	-0.454176	0.02	-1.95233	0.03	-1.66903	0.09	-1.25096	0.22	0.19	TPDVLK*K
Q13303_K_358	Q13303	Q13303;Q13303-2;Q13303-3;Q13303-4	Voltage-gated potassium channel subunit beta-2	Kv-beta2;Kv-beta2 iso2;Kv-beta2 iso3;Kv-beta2 iso3	K	358;344;406;291	-0.275007	0.2	0.214125	0.3	-1.7137	0.35	-1.99277	0.24	-0.555816	0.55	0.13	LSSSIIHEIDSILGNK*PYSKKDYR
Q9BTU6_K_141	Q9BTU6	Q9BTU6	Phosphatidylinositol 4-kinase type 2-alpha	PI4K2A	K	141	-0.367371	0.32	-0.536053	0.35	-1.50589	0.46	-1.53107	0.11	-1.08406	0.01	0.05	IYQGSSGSYFVK*DPQGR
Q9NY15_K_1914	Q9NY15	Q9NY15	Stabilin-1	STAB1	K	1914	-0.454176		-0.443607	0.14	-1.38405	0.44	-1.48027	0.12	-0.422233	0.09	0.12	FYPK*FWTSPPLHSLGLR
P11940_K_333	P11940	P11940;Q13310;P11940-2;Q13310-2;Q13310-3;Q9H361;Q4VXU2	Polyadenylate-binding protein 1	PABP 1;PABP 4;PABP 1 iso2;PABP 4 iso2;PABP 4 iso3;PABP 3;PABPC1L	K	333;333;333;333;333;333;333	-0.575312	0.31	-0.275007	0.38	-1.45418	0.44	-1.54102	0.1	-0.62293		0.26	SK*GFGFVCFSSPEEATK
Q8TER5_K_155	Q8TER5	Q8TER5;Q8TER5-3;Q8TER5-4	Rho guanine nucleotide exchange factor 40	SOLO;SOLO iso3;SOLO iso4	K	155;155;155	-0.613532	0.04	0.111031	0.06	-1.39506	0.45	-1.58976	0.08	-1.28688	0.04	0.03	VQEVPVPNEACAYLFTPEWLQGINK*DRPTGR
P20333_K_289	P20333	P20333	Tumor necrosis factor receptor superfamily member 1B	TNF-R2	K	289	-0.613532	0.11	0.0143553	0.01	-1.39506	0.15	-1.58015	0.18	-1.22651	0.07	0.03	K*KPLCLQR
Q13685_K_245	Q13685	Q13685	Angio-associated migratory cell protein	AAMP	K	245	-0.863938	0.38	-0.545968	0.03	-1.73985	0	-1.37295	0.07	-1.31615	0.27	0.01	IWDLK*QGSPIHVLK
P30487_K_92	P30487	P30487;P30461;P30464;P18463;Q04826;P30479;P30483;P30485;P30486;P30488;P30490;P30481	HLA class I histocompatibility antigen, B-49 alpha chain	HLA-B27;HLA-B13;HLA-B27;HLA-B27;HLA-B27;HLA-B27;HLA-B27;HLA-B27;HLA-B27;HLA-B27;HLA-B27;HLAB iso44	K	92;92;92;92;92;92;92;92;92;92;92;92	-0.970854	0.03	-0.422233	0.08	-1.36177	0.02	-1.34483	0.24	-1	0.17	0.12	APWIEQEGPEYWDRETQISK*TNTQTYR
Q13625_K_224	Q13625	Q13625;Q13625-2;Q13625-3	Apoptosis-stimulating of p53 protein 2	53BP2;53BP2 iso 2;53BP2 iso 3	K	224;101;230	-1.12433	0.48	-0.545968	0.46	1.45418	0.28	2.1177	0.26	0.992768	0.15	0.33	LVEEIEQMNNLFQQK*QR
Q14202_K_308	Q14202	Q14202;Q14202-2;Q14202-3	Zinc finger MYM-type protein 3	ZNF261;ZNF261 iso2;ZNF261 iso2	K	308;308;308	-1.22033	0.18	-0.238787	0.2	-1.58976	0.77	-1.52607	0.2	-0.584963	0.68	0.01	SAVGTK*MTCAHCR
Q15046_K_190	Q15046	Q15046;Q15046-2	Lysine--tRNA ligase	KARS;KARS iso2	K	190;218	1.1375	0.05	0.321928		1.36177	0.15	1.25096	0.02	1.46989	0	0.1	RGDIIGVQGNPGK*TK
P04040_K_96	P04040	P04040	Catalase	Catalase	K	96	0.925999	0.27	0.831877	0.16	1.54102	0.03	0.678072	0.21	1.774	0.03	0.08	GAGAFGYFEVTHDITKYSK*AK
Q9BWW8_K_220	Q9BWW8	Q9BWW8	Apolipoprotein L6	APOL6	K	220	0.895303	0.11	0.15056	0.34	1.74416	0.23	1.19535	0.04	1.90689	0	0.11	VQVQK*AFAGTTLAMTK
P61073_K_327+331	P61073	P61073;P61073-2	C-X-C chemokine receptor type 4	CXCR4;CXCR4 iso 2	K	327, 331;331, 335	0.757023	0.02	0.464668	0.16	1.46467	0.08	1.22651	0.16	1.55582	0.07	0.08	GSSLK*ILSK*GK
Q9UPU5_K_656	Q9UPU5	Q9UPU5	Ubiquitin carboxyl-terminal hydrolase 24	USP24	K	656	0.687061	0.11	0.0143553	0.05	1.42223	0.02	1.28688	0.06	1.51602	0.01	0.18	QDK*SIIQDLKK
P29966_K_153	P29966	P29966	Myristoylated alanine-rich C-kinase substrate	MARCKS	K	153	0.669027	0.07	-0.0976108	0.25	1.53107	0.1	0.0565835	0.09	1.852	0.25	0.18	AEDGATPSPSNETPKK*K
P29966_K_154	P29966	P29966	Myristoylated alanine-rich C-kinase substrate	MARCKS	K	154	0.669027	0.07	-0.0976108	0.25	1.53107	0.1	0.0565835	0.09	1.852	0.25	0.18	AEDGATPSPSNETPKKK*
O15127_K_95	O15127	O15127	Secretory carrier-associated membrane protein 2	SCAMP2	K	95	0.604071	0.33	1.24489	0.01	1.49057	0.02	1.32193	0.24	1.40599	0.07	0.48	QQEELDRK*AAELER
Q9Y490_K_324	Q9Y490	Q9Y490;Q9Y4G6;Q9Y5I1;Q9Y5I1-2	Talin-1	talin 1;talin 2;PCDHA11;PCDHA11 iso 2	K	324;327;578;578	0.594549	0.06	0.286881	0	1.47508	0.16	1.30451	0.11	1.39506	0.03	0.04	NK*LVPR
P11441_K_66	P11441	P11441	Ubiquitin-like protein 4A	UBL4A	K	66	0.575312	0.05	0.286881	0.04	1.58496	0.08	1.27501	0.01	1.58015	0.12	0.07	LSDYSIGPNSK*LNLVVKPLEK
O43399_K_128	O43399	O43399;O43399-2;O43399-3;O43399-6;O43399-7;O43399-4;O43399-5	Tumor protein D54	TPD52L2;TPD52L2 iso2;TPD52L2 iso3;TPD52L2 iso4;TPD52L2 iso7;TPD52L2 iso4;TPD52L2 iso5	K	128;108;108;85;128;108;128	0.536053	0.24	0.454176		2.24184	0.12	1.0072	0.05	2.49825	0.04		K*TQETLSQAGQK
P48739_K_67	P48739	P48739;P48739-2;P48739-3	Phosphatidylinositol transfer protein beta isoform	PITPNB;PITPNB iso2;PITPNB iso2	K	67;67;69	0.526069	0.34	0.250962	0.07	1.54102	0.25	1.19535	0.13	1.34483	0.07	0.03	SK*VPAFVR
P10155_K_189	P10155	P10155;P10155-3;P10155-4;P10155-5	60 kDa SS-A/Ro ribonucleoprotein	SSA2;SSA2 iso5;SSA2 iso5;SSA2 iso5	K	189;189;189;189	0.526069	0.12	-0.0703893		1.48543	0.22	1.18903	0.07	1.5656	0.08	0.08	LSHLK*PSSEGLAIVTK
Q00688_K_157	Q00688	Q00688	Peptidyl-prolyl cis-trans isomerase FKBP3	FKBP3	K	157	0.475085	0.06	0.286881	0.15	1.4489	0.03	1.29278	0.08	1.44361	0.06	0.04	K*NAKPLSFK
Q14258_K_112	Q14258	Q14258	E3 ubiquitin/ISG15 ligase TRIM25	TRIM25	K	112	0.454176	0.13	0.238787	0.12	1.3505	0.09	1.22651	0.1	1.47508	0.07	0.21	ASAPSPNAQVACDHCLK*EAAVK
P62937_K_82	P62937	P62937;P62937-2	Peptidyl-prolyl cis-trans isomerase A	PPIA;PPIA iso 2	K	82;22	0.389567	0	0.15056	0.15	-1.38405	0.16	0.400538	0.09	-2.15381	0.2	0.16	SIYGEK*FEDENFILK
P32455_K_234	P32455	P32455	Guanylate-binding protein 1	GBP1	K	234	0.344828	0.18	-0.163499	0.49	1.54102	0.01	1.31034	0.15	2.07724	0.17	0.17	KK*CFVFDRPVHR
P62701_K_134	P62701	P62701	40S ribosomal protein S4, X isoform	RPS4X	K	134	0.333424	0.47	0.83996	0.01	1.63691	0.14	1.20163	0.07	1.7866	0.17	0.26	KIFVGTK*GIPHLVTHDAR
Q96BY9_K_145	Q96BY9	Q96BY9	Store-operated calcium entry-associated regulatory factor	TMEM66	K	145	0.333424	0.25	-0.0143553	0.06	-1.43829	0.44	-0.704872	0.03	-1.38405	0.09	0.04	GSCGLEYNLDYTELGLQK*LK
P07333_K_606	P07333	P07333	Macrophage colony-stimulating factor 1 receptor	CSFR	K	606	0.286881	0.02	0.238787	0.04	-1.37851	0.01	-1.04963	0.08	-1.62293	0.05	0.02	VVEATAFGLGK*EDAVLK
P21333_K_1491	P21333	P21333;P21333-2	Filamin-A	FLNA;FLNA iso2	K	1491;1491	0.250962	0.04	0.214125	0.01	-1.41684	0.09	-0.584963	0.07	-1.42223	0.01	0.21	VQGPK*GLVEPVDVVDNADGTQTVNYVPSR
Q9Y2I8_K_121	Q9Y2I8	Q9Y2I8;Q9Y2I8-2;Q9Y2I8-3	WD repeat-containing protein 37	WDR37;WDR37 iso 2;WDR37 iso 3	K	121;121;121	0.214125	0.1	0.411426	0.05	1.74416	0.02	1.28688	0.1	1.77821	0.11	0.17	ASHSTSQLSQK*LK
Q00688_K_154	Q00688	Q00688	Peptidyl-prolyl cis-trans isomerase FKBP3	FKBP3	K	154	0.176323	0.17	0.163499	0.33	1.48027	0.15	1.08406	0.11	1.74416	0.02	0.24	KGDVVHCWYTGTLQDGTVFDTNIQTSAK*K
P61313_K_83	P61313	P61313;P61313-2	60S ribosomal protein L15	RPL15;RPL15 iso 2	K	83;83	0.15056	0.07	0.15056	0.07	1.37851	0.07	0.659925	0.13	1.33342	0.09	0.02	GATYGK*PVHHGVNQLK
P21281_K_108	P21281	P21281	V-type proton ATPase subunit B, brain isoform	ATP6V1B2	K	108	0.15056	0.03	-0.321928	0.09	-1.42223	0.3	-0.454176	0.06	-1.4489	0.04	0.01	AVVQVFEGTSGIDAK*K
Q9BTU6_K_243	Q9BTU6	Q9BTU6	Phosphatidylinositol 4-kinase type 2-alpha	PI4K2A	K	243	0.124328	0.21	0.163499	0.06	1.66448	0.01	1.14405	0.03	1.852	0.04	0	LALEKVPK*VGQR
O43187_K_443	O43187	O43187	Interleukin-1 receptor-associated kinase-like 2	IRAK2	K	443	0.124328	0.07	-0.678072	0.54	1.55582	0.11	1.24489	0.18	1.67356	0.25	0.11	K*TGVENVMAK
P53621_K_337	P53621	P53621;P53621-2	Coatomer subunit alpha	COPA;COPA iso2	K	337;337	0.0840643	0.03	-0.0426443	0.24	1.33914	0.1	0.298658	0.42	1.36737	0.24	0.15	ERPAYAVHGNMLHYVK*DR
Q5VV17_K_302	Q5VV17	Q5VV17	OTU domain-containing protein 1	OTUD1	K	302	0.0840643	0.04	-0.263034	0.12	1.4489	0	1.28096	0.01	1.68257	0.1	0.17	LALYLAEVEKQDK*YLR
Q8TD46_K_307	Q8TD46	Q8TD46;Q8TD46-4	Cell surface glycoprotein CD200 receptor 1	CD200R;CD200R iso 4	K	307;330	0.0703893	0.4	0.15056	0.05	-1.54102	0.23	-1.20163	0.27	-1.61353	0.09	0.09	NNPLYDTTNK*VK
Q13351_K_359	Q13351	Q13351;Q9Y5W3;O43474;Q13887;Q99612;O75840;O43474-1;O43474-4;Q13887-2;Q13887-4;O75840-2;O75840-4;O75840-5	Krueppel-like factor 1	KLF1;KLF2;KLF4;KLF5;KLF6;KLF7;KLF4 iso 1;KLF4 iso 4;KLF5 iso 2;KLF5 iso 4;KLF7 iso 2;KLF7 iso 4;KLF7 iso 5	K	359;352;510;453;280;299;476;426;301;362;266;271;109	0.0703893	0.14	0.0840643	0.13	1.68706	0.13	1.28096	0.05	1.68257	0.06	0.05	SDHLALHMK*R
P06576_K_159	P06576	P06576	ATP synthase subunit beta, mitochondrial	ATP5B	K	159	0.0703893	0.46	-0.250962	0.28	1.72247	0.15	0.970854	0.2	1.54102	0.17	0.09	IMNVIGEPIDERGPIK*TK
P04083_K_98	P04083	P04083	Annexin A1	ANXA1	K	98	-0.0285692	0.34	-0.443607	0.02	-2.02503	0.6	0.286881	0.18	-1.76553	0.3		K*ALTGHLEEVVLALLK
Q709C8_K_3553	Q709C8	Q709C8;Q709C8-2;Q709C8-3;Q709C8-4	Vacuolar protein sorting-associated protein 13C	VPS13C;VPS13C iso2;VPS13C iso3;VPS13C iso2	K	3553;3553;3510;3510	-0.0565835	0.08	-0.321928	0.04	1.36177	0.31	0.831877	0.1	1.38957	0.27	0.69	EGAAGFFK*GIGK
P07737_K_54	P07737	P07737	Profilin-1	profilin 1	K	54	-0.111031	0.1	-0.422233	0.04	-1.57531	0.03	-1.32193	0.11	-1.68257	0.09	0.03	TFVNITPAEVGVLVGK*DR
Q02750_K_104	Q02750	Q02750;Q02750-2;P36507	Dual specificity mitogen-activated protein kinase kinase 1	MEK1;MEK1 iso2;MEK2	K	104;104;108	-0.111031	0.26	-0.495695	0.08	-1.72683	0.47	-1.17632	0.07	-1.41684	0.14	0.2	LIHLEIK*PAIR
Q16548_K_32	Q16548	Q16548;Q16548-2	Bcl-2-related protein A1	BCL2A1;BCL2A1 iso 2	K	32;32	-0.111031	0.08	-0.62293	0.08	1.76129	0.22	1.30451	0.12	2.1177	0.04	0.08	LAQDYLQCVLQIPQPGSGPSK*TSR
P62714_K_21	P62714	P62714	Serine/threonine-protein phosphatase 2A catalytic subunit beta isoform	PPP2CB	K	21	-0.124328	0.06	-0.0285692	0.34	-3.13093	0.24	-0.298658	0.01	-2.44095		0.57	ELDQWVEQLNECK*QLNENQVR
Q86YT6_K_222	Q86YT6	Q86YT6	E3 ubiquitin-protein ligase MIB1	MIB1	K	222	-0.137504	0.01	0.176323	0.25	-2.29572	0.07	-1.32193	0.12	-1.8953	0.03	0.28	CVQDAK*GGSFYR
P27448_K_611	P27448	P27448;Q96L34;P27448-2;P27448-3;P27448-4;P27448-6;P27448-7;P27448-8;Q96L34-2	MAP/microtubule affinity-regulating kinase 3	MARK3;MARK4;MARK3 iso 2;MARK3 iso3;MARK3 iso 4;MARK3 iso6;MARK3 iso 7;MARK3 iso 8;MARK4 iso2	K	611;622;634;611;611;595;618;532;622	-0.137504	0.01	0.0285692	0.12	1.77821	0.01	0.9855	0.24	1.40054	0.11	0.29	LTSK*LTR
P43007_K_528	P43007	P43007;P43007-2	Neutral amino acid transporter A	SLC1A4;SLC1A4 iso 2	K	528;230	-0.163499	0.12	0.0840643	0.1	-3.15704	0.21	-1.01436	0.01	-2.33056	0.06	0.01	SEEETSPLVTHQNPAGPVASAPELESK*ESVL
Q8NB16_K_170	Q8NB16	Q8NB16;Q8NB16-2	Mixed lineage kinase domain-like protein	MLKL;MLKL iso 2	K	170;170	-0.189034	0.07	0.0976108	0.02	1.61824	0.11	1.18269	0.02	1.63227	0.12	0.25	RLEINMK*EIK
Q96TA1_K_104	Q96TA1	Q96TA1;Q96TA1-2	Niban-like protein 1	FAM129B;FAM129B iso2	K	104;91	-0.189034	0.08	-0.31034	0.08	-1.68706	0.22	-1.28096	0.07	-1.60407	0.01	0.08	FSLVPHNYGLVLYENK*AAYER
P62136_K_98	P62136	P62136;P62140;P36873;P62136-2;P62136-3;P36873-2	Serine/threonine-protein phosphatase PP1-alpha catalytic subunit	PPP1CA;PPP1CB;PPP1CC;PPP1CA iso2;PPP1CA iso2;PPP1CC iso2	K	98;97;98;109;54;98	-0.189034	0.17	-0.333424	0.16	-1.50589	0.29	-0.650765	0.09	-1.93357	0.41	0.23	GK*QSLETICLLLAYK
Q9BTU6_K_268	Q9BTU6	Q9BTU6	Phosphatidylinositol 4-kinase type 2-alpha	PI4K2A	K	268	-0.31034	0.16	-0.124328	0.24	-1.61824	0.08	-0.933573	0.23	-1.46989	0.1	0.25	VGSFQLFVEGYK*DADYWLR
Q09666_K_3732	Q09666	Q09666	Neuroblast differentiation-associated protein AHNAK	AHNAK	K	3732	-0.356144	0.18	0.0285692	0.14	-1.38957	0.07	-1.20163	0.13	-2.12433	0.32	0.04	FKGPK*FK
Q09666_K_5103	Q09666	Q09666	Neuroblast differentiation-associated protein AHNAK	AHNAK	K	5103	-0.378512	0.02	0.356144	0.02	-1.65992	0.25	-0.722466	0.15	-2.46467	0.59	0.19	FK*AEAPLPSPK
Q9H7M9_K_258	Q9H7M9	Q9H7M9	V-type immunoglobulin domain-containing suppressor of T-cell activation	VISTA	K	258	-0.411426	0.03	-0.163499	0.02	-1.82375	0.35	-0.925999	0.04	-1.37295	0.13	0.02	MDSNIQGIENPGFEASPPAQGIPEAK*VR
Q15012_K_224	Q15012	Q15012	Lysosomal-associated transmembrane protein 4A	LAPTM4A	K	224	-0.475085	0.02	-0.0143553	0.08	-1.64616	0.24	-0.815575	0.19	-1.45418	0.29	0.07	MPEK*EPPPPYLPA
Q8IV53_K_449	Q8IV53	Q8IV53;Q8IV53-2	DENN domain-containing protein 1C	DENND1C;DENND1C iso 2	K	449;405	-0.485427	0.36	-0.584963	0.28	1.63227	0.1	1.07724	0.28	1.48027	0.15	0.3	TQPAVK*NMYR
P62736_K_193	P62736	P62736;P60709;P68032;P63261;P63267;P68133;P63267-2;Q562R1	Actin, aortic smooth muscle	ACTA2;ACTB;ACTC1;ACTG1;ACTG2;ACTA1;ACTG2 iso 2;ACTBL2	K	193;191;193;191;192;193;149;192	-0.505891	0.06	-0.443607	0.07	-1.44361	0.09	-0.62293	0.12	-1.83996	0.09	0.04	DLTDYLMK*ILTER
Q7Z2X4-4_K_17	Q7Z2X4-4	Q7Z2X4-4	PTB-containing, cubilin and LRP1-interacting protein	PCLI1	K	17	-0.584963	0.03	-0.389567	0.04	1.73552	0.06	1.26903	0.03	1.82375	0.06	0.08	LQHFQTMLK*SK
P29966_K_155	P29966	P29966	Myristoylated alanine-rich C-kinase substrate	MARCKS	K	155	-0.594549	0.21	-0.0285692	0.07	1.58496	0.08	-1.12433	0.37	1.83592	0.09	0.33	AEDGATPSPSNETPKKKK*
Q16828_K_68	Q16828	Q16828;Q16828-2	Dual specificity protein phosphatase 6	DUSP6;DUSP6 iso 2	K	68;68	-0.650765	0.06	-0.526069	0.07	1.43829	0.08	1.01436	0.1	1.53107	0.02	0.13	RLQK*GNLPVR
O60232_K_64	O60232	O60232	Sjoegren syndrome/scleroderma autoantigen 1	SSSCA1	K	64	-0.713696	0.1	-0.432959	0.02	-1.42761	0.02	-0.970854	0.26	-1.66903	0.01	0.04	MLGETCADCGTILLQDK*QR
P40429_K_125	P40429	P40429;Q6NVV1	60S ribosomal protein L13a	RPL13A;RPL13AP3	K	125;39	-0.757023	0.09	-0.31034	0.32	1.48543	0.08	0.757023	0.05	1.48027	0.26	0.1	MVVPAALK*VVR
Q01469_K_17	Q01469	Q01469	Fatty acid-binding protein 5	FABP5	K	17	-0.757023	0.2	-0.31034	0.17	-1.48027	0.05	-0.536053	0.01	-1.47508	0.1	0	LVDSK*GFDEYMK
P23381_K_366	P23381	P23381;P23381-2	Tryptophan--tRNA ligase, cytoplasmic	WARS;WARS iso2	K	366;325	-0.773996	0.21	-0.432959	0.25	-2.26604	0.14	-1.21412	0.29	-1.7137	0.03	0.14	MSASDPNSSIFLTDTAK*QIK
O95864_K_28	O95864	O95864;O95864-3	Fatty acid desaturase 2	FADS2;FADS2 iso 3	K	28;28	-0.790772	0.16	-0.250962	0.23	-1.40599	0.03	-1.05658	0.05	-1.38957	0.11	0.12	EVSVPTFSWEEIQK*HNLR
O60488_K_383	O60488	O60488;O60488-2	Long-chain-fatty-acid--CoA ligase 4	ACSL4;ACSL4 iso 2	K	383;342	-0.815575	0.16	-0.356144	0.05	1.38405	0.07	1.04963	0.08	1.68257	0.07	0.07	IYK*NVMSK
Q9BTT0_K_65	Q9BTT0	Q9BTT0;Q9BTT0-3;Q9BTT0-2	Acidic leucine-rich nuclear phosphoprotein 32 family member E	LANP-L;LANP-L iso3;LANP-L iso2	K	65;17;65	-0.879706	0.34	-0.356144	0.15	1.34483	0.06	1.1177	0.02	1.40054	0	0.26	LPSLNK*LR
Q8NB16_K_50	Q8NB16	Q8NB16;Q8NB16-2	Mixed lineage kinase domain-like protein	MLKL;MLKL iso 2	K	50;50	-0.887525	0.15	0.111031	0.04	1.3505	0.05	0.895303	0.03	1.37295	0.04	0.18	VLGLIKPLEMLQDQGK*R
P43007_K_493	P43007	P43007;P43007-2	Neutral amino acid transporter A	SLC1A4;SLC1A4 iso 2	K	493;195	-0.895303	0.03	-0.0565835	0.03	-2.31615	0.1	-1.13093	0.05	-1.32769	0.01	0.04	KGEQELAEVK*VEAIPNCK
P62491_K_145	P62491	P62491	Ras-related protein Rab-11A	RAB11A	K	145	-0.956057	0.26	-0.275007	0.07	-1.38957	0.27	-0.250962	0.15	-1.48543	0.11	0.05	AFAEK*NGLSFIETSALDSTNVEAAFQTILTEIYR
P27635_K_101	P27635	P27635;Q96L21	60S ribosomal protein L10	RPL10;RPL10L	K	101;101	-1.02857	0.29	-0.0426443	0.2	1.66448	0.01	1.07039	0.02	1.53605	0.03	0.13	INK*MLSCAGADR
Q09666_K_4395	Q09666	Q09666	Neuroblast differentiation-associated protein AHNAK	AHNAK	K	4395	-1.11103	0.12	-0.389567	0.34	-1.37295	0.07	-1.09761	0.1	-1.5008	0.04	0.24	ISMPDIDFNLK*GPK
Q9Y223_K_195	Q9Y223	Q9Y223;Q9Y223-2;Q9Y223-3;Q9Y223-4;Q9Y223-5	Bifunctional UDP-N-acetylglucosamine 2-epimerase/N-acetylmannosamine kinase	GNE;GNE iso2;GNE iso5;GNE iso5;GNE iso5	K	195;226;190;195;136	-1.11103	0.1	-0.411426	0.12	-1.60407	0.49	-0.454176	0.04	-1.37851	0.59	0.06	NK*DYMSIIR
Q9UGH3_K_11	Q9UGH3	Q9UGH3;Q9UGH3-2	Solute carrier family 23 member 2	SLC23A2;SLC23A2 iso 2	K	11;11	-1.1375	0.14	-0.0426443	0.1	-1.58976	0.1	-0.555816	0.05	-2.4489	0.13	0.03	NTTSK*SMEAGSSTEGKYEDEAK
O43242_K_38	O43242	O43242	26S proteasome non-ATPase regulatory subunit 3	PSMD3	K	38	-1.1375	0.36	-0.545968	0.1	-2.26604	0.06	-1.23879	0.03	-1.87184	0.11	0.05	AKPPPGGGEQEPPPPPAPQDVEMK*EEAATGGGSTGEADGK
P35579_K_651	P35579	P35579;P35579-2	Myosin-9	MYH9;MYH9 iso2	K	651;515	1.07724	0.08	0.263034	0.21	1.37851	0.15	1.17632	0.05	0.799087	0.18	0.12	TVGQLYK*EQLAK
P21399_K_79	P21399	P21399	Cytoplasmic aconitate hydratase	IREB1	K	79	0.879706	0.3	0.790772	0.37	1.44361	0.12	0.879706	0.04	0.970854	0.26	0	NIEVPFK*PAR
P51659_K_403	P51659	P51659;P51659-2;P51659-3	Peroxisomal multifunctional enzyme type 2	HSD17B4;HSD17B4 iso2;HSD17B4 iso 3	K	403;428;385	0.695994	0.05	0.0565835	0.2	1.33914	0.01	1.04264	0.19	0.782409	0.39	0.08	SM#MGGGLAEIPGLSINFAK*VLHGEQYLELYKPLPR
P04075_K_147	P04075	P04075;P04075-2;P09972	Fructose-bisphosphate aldolase A	ALDOA;ALDOA iso 2;ALDOC	K	147;201;147	0.659925	0.19	0.378512	0.12	1.41143	0.14	0.933573	0.03	1.29278	0.01	0.2	DGADFAK*WR
Q8ND71_K_655	Q8ND71	Q8ND71	GTPase IMAP family member 8	GIMAP8	K	655	0.594549	0.06	0.189034	0.46	1.58015	0.19	1.23879	0.1	0.978196	0.43	0.23	NVQEMSQAEK*LLK
Q3YBM2_K_247	Q3YBM2	Q3YBM2;Q3YBM2-2	Transmembrane protein 176B	TMEM176B;TMEM176B iso 2	K	247;210	0.575312	0.67	0.847997	0.39	1.33342	0.12	1.11103	0.17	0.910733	0.47		NLCGQSSQPLNEEGSEK*R
P16403_K_90	P16403	P16403;Q02539;P16402;P10412;P16401	Histone H1.2	H1C;H1F1;H1D;H1E;H1B	K	90;93;91;90;93	0.565597	0.13	0.286881	0.13	1.65535	0.05	0.604071	0.06	0.9855	0.12	0.19	SLVSK*GTLVQTK
P09467_K_330	P09467	P09467	Fructose-1,6-bisphosphatase 1	FBPase	K	330	0.555816	0.11	0.378512	0.07	-1.66448	0.41	0.0143553	0.04	-0.871844	0.17	0.09	APVILGSPDDVLEFLK*VYEK
P61160_K_195	P61160	P61160;P61160-2	Actin-related protein 2	ARP2;ARP2 iso2	K	195;200	0.536053	0.13	0.0285692	0.14	1.33342	0.07	0.604071	0.21	0.495695	0.14	0.19	YLIK*LLLLR
O43149_K_2491	O43149	O43149	Zinc finger ZZ-type and EF-hand domain-containing protein 1	ZZEF1	K	2491	0.411426	0.04	0.124328	0.05	1.48027	0.07	1.27501	0.08	1.19535	0.07	0.05	K*TDYFFLEVQKR
P42224_K_379	P42224	P42224;P42224-2	Signal transducer and activator of transcription 1-alpha/beta	STAT1;STAT1 iso2	K	379;379	0.356144	0.2	0.367371	0.28	1.32769	0.01	0.85599	0.11	1.26903	0.09	0.05	K*FNILGTHTK
Q14142_K_77	Q14142	Q14142;Q14142-2;Q14142-3	Tripartite motif-containing protein 14	TRIM14;TRIM14 iso 2;TRIM14 iso 3	K	77;77;77	0.356144	0.25	0.0703893	0.02	-1.36177	0.46	-0.941106	0.3	-0.695994	0.32	0.08	LSQECLK*QLAIK
P84098_K_153	P84098	P84098	60S ribosomal protein L19	RPL19	K	153	0.275007	0.1	0.992768	0.09	1.36737	0.02	0.516015	0.06	0.298658	0.52	0.51	KK*LLADQAEAR
Q6ZUJ8_K_651	Q6ZUJ8	Q6ZUJ8;Q6ZUJ8-2;Q6ZUJ8-3	Phosphoinositide 3-kinase adapter protein 1	BCAP;BCAP iso 2;BCAP iso 3	K	651;473;250	0.238787	0.24	0.344828	0.16	1.40599	0.06	0.948601	0.31	1.08406	0.11	0.28	FQQENLK*R
P16403_K_106	P16403	P16403;Q02539;P16402;P10412;P16401	Histone H1.2	H1C;H1F1;H1D;H1E;H1B	K	106;109;107;106;109	0.238787	0.01	0.286881	0.1	1.68706	0.12	0.422233	0.12	0.831877	0.09	0.27	GTGASGSFK*LNKK
P04406_K_227	P04406	P04406;P04406-2	Glyceraldehyde-3-phosphate dehydrogenase	GAPDH;GAPDH iso 2	K	227;185	0.238787	0.4	-0.189034	0.15	1.45418	0.13	1.05658	0.49	1.01436	0.14	0.49	VIPELNGK*LTGMAFRVPTANVSVVDLTCR
P61247_K_152	P61247	P61247	40S ribosomal protein S3a	RPS3A	K	152	0.214125	0.2	0.0840643	0.26	1.38957	0.29	0.475085	0.2	1	0.17	0.05	K*TSYAQHQQVR
Q7L576_K_1053	Q7L576	Q7L576;Q7L576-2;Q7L576-3	Cytoplasmic FMR1-interacting protein 1	CYFIP1;CYFIP1 iso2;CYFIP1 iso 3	K	1053;622;247	0.0976108	0.08	-0.0426443	0.15	-1.40599	0.24	-1.25701	0.01	-1.18269	0.15	0.03	LESK*YAPLHLVPLIER
P16403_K_97	P16403	P16403;Q02539;P16402;P10412;P16401	Histone H1.2	H1C;H1F1;H1D;H1E;H1B	K	97;100;98;97;100	0.0840643	0.34	0.214125	0.26	1.96717	0.03	0.687061	0.2	1.26303	0.04	0.31	GTLVQTK*GTGASGSFK
Q9UKK3_K_16	Q9UKK3	Q9UKK3	Poly [ADP-ribose] polymerase 4	PARP4	K	16	0.0426443	0.37	1.09761	0.47	1.70929	0.08	1.16993	0.19	1.29866	0.16	0.46	VK*YLPQQQK
Q86UV5_K_276	Q86UV5	Q86UV5;Q86UV5-2;Q86UV5-3;Q86UV5-8;Q86UV5-4;Q86UV5-7	Ubiquitin carboxyl-terminal hydrolase 48	USP48;USP48 iso 2;USP48 iso 3;USP48 iso 8;USP48 iso 4;USP48 iso 7	K	276;276;276;276;276;276	0.0426443	0.09	0.422233	0.03	-2.08066		-0.356144	0.42	-1.29278		0.02	YFCENCQSK*QNATR
Q8TED4_K_274+277	Q8TED4	Q8TED4;Q8TED4-2;Q8TED4-3	Glucose-6-phosphate exchanger SLC37A2	SLC37A2;SLC37A2 iso 2;SLC37A2 iso 3	K	274, 277;274, 277;274, 277	0.0285692	0.09	-0.0976108	0.04	-1.37295	0.06	-0.978196	0.05	-0.137504	0.3	0.1	ESGLETVAK*CSK*GPCEEPAAISFFGALR
P67775_K_21	P67775	P67775;P67775-2	Serine/threonine-protein phosphatase 2A catalytic subunit alpha isoform	PPP2CA;PPP2CA iso2	K	21;21	-0.0143553	0.06	-0.226509	0.11	-1.45943	0.04	-0.565597	0.02	-1.28688	0.07	0.07	ELDQWIEQLNECK*QLSESQVK
P62736_K_115	P62736	P62736;P60709;P68032;P63261;P63267;P68133;Q6S8J3;P0CG38;P0CG39;P63267-2;Q9BYX7	Actin, aortic smooth muscle	ACTA2;ACTB;ACTC1;ACTG1;ACTG2;ACTA1;POTE2;POTEI;POTEJ;ACTG2 iso 2;FKSG30	K	115;113;115;113;114;115;813;813;776;71;113	-0.0285692	0.24	-0.238787	0.1	-1.32769	0.05	-0.704872	0.02	-1.09761	0.02	0.07	TEAPLNPK*ANR
Q6ZW05_K_814	Q6ZW05	Q6ZW05;Q6ZW05-3;Q6ZW05-4	Patched domain-containing protein 4	PTCHD4;PTCHD4 iso 3;PTCHD4 iso 4	K	814;811;561	-0.0285692	0	-0.422233	0.28	1.3505	0.05	0.678072	0.18	0.910733	0.26	0.03	ILPVFLTFFPPSK*
Q9Y3I0_K_366	Q9Y3I0	Q9Y3I0	tRNA-splicing ligase RtcB homolog	RTCB	K	366	-0.0426443	0.2	-0.0426443	0.01	-1.37851	0.1	-0.695994	0.15	-0.641546	0.07	0.18	VEQHVVDGK*ER
Q99733_K_140	Q99733	Q99733;Q99733-2	Nucleosome assembly protein 1-like 4	NAP1L4;NAP1L4 iso 2	K	140;140	-0.0426443	0.43	-0.0703893	0.09	-1.54102	0.29	-0.695994	0.12	-0.948601	0.02	0	SK*VVVTEK
Q9BVT8_K_129	Q9BVT8	Q9BVT8	Transmembrane and ubiquitin-like domain-containing protein 1	TMUB1	K	129	-0.0976108	0.01	0.378512	0.19	1.3505	0.17	0.895303	0.19	0.704872	0.04	0.14	AWPHDTIGSLK*R
P18084_K_792	P18084	P18084	Integrin beta-5	ITGB5	K	792	-0.137504	0.06	-0.238787	0.05	-1.40054	0.4	-0.713696	0.05	-0.963474	0.09	0.01	FNK*SYNGTVD
Q96L92_K_222	Q96L92	Q96L92;Q96L92-3;Q96L92-2	Sorting nexin-27	SNX27;SNX27 iso3;SNX27 iso2	K	222;222;129	-0.137504	0.08	-0.422233	0.07	-1.45418	0.22	-1.12433	0.01	-0.970854	0.05	0.07	LPGK*WPFSLSEQQLDAR
Q8N0X7_K_440	Q8N0X7	Q8N0X7	Spartin	SPG20	K	440	-0.15056	0.46	0.189034	0.04	1.73985	0.03	1.18269	0.22	1.29866	0.04	0.13	VAHNILSGASWVSWGLVK*GAEITGK
Q2WGJ9_K_1723	Q2WGJ9	Q2WGJ9	Fer-1-like protein 6	FER1L6	K	1723	-0.163499	0.17	-0.321928	0.17	-1.83188		-1.26303	0.16	-0.250962	0.34	0.02	LGTLEM#NLNSFPRAAK*SAK
Q16658_K_399	Q16658	Q16658	Fascin	fascin	K	399	-0.201634	0.02	-0.163499	0.04	-1.45418	0.05	-1.29866	0.1	-1.26303	0.11	0.04	K*VTGTLDANR
Q8NHY6_K_446	Q8NHY6	Q8NHY6;Q96JC4;P17019;Q8N9Z0;O14709;Q2VY69;Q9Y5A6;A6NP11;O95600;Q86Y25;Q52M93;Q4V348;Q9Y6R6;Q9HCL3;Q6ZN57;Q8NB50;Q96PE6;Q9P0L1;Q8IYN0;Q9UII5;Q03924;P52742;P52744;Q15928;Q9HCG1;Q9Y473;Q2M3W8;Q99676;O75820;O14628;O43345;Q9UL58;Q9NZL3;Q9NYT6;Q86WZ6;Q9UJW7;A6NK53;Q14588;Q14590;Q9UL36;Q9BRH9;O75346;O75437;Q9Y2Q1;O43296;Q14584;Q14586;Q14593;Q8N7M2;Q9HBT7;Q96RE9;Q5JNZ3;Q9P2F9;A2RRD8;Q9NQX6;Q96SE7;Q53GI3;…	Zinc finger protein 28 homolog	ZFP28;ZNF479;ZNF708;ZNF610;ZNF197;ZNF284;ZSCAN21;ZNF716;KLF8;ZNF354C;ZNF585B;ZNF658B;ZNF780B;ZFP14;ZFP2;ZFP62;ZIM3;ZNF167;ZNF100;ZNF107;ZNF117;ZNF135;ZNF138;ZNF141;ZNF160;ZNF175;ZNF181;ZNF184;ZNF189;ZNF195;ZNF208;ZNF215;ZNF224;ZNF226;ZNF227;ZNF229;ZNF233;ZNF234;ZNF235;ZNF236;ZNF251;ZNF253;ZNF254;ZNF257;ZNF264;ZNF266;ZNF267;ZNF273;ZNF283;ZNF287;ZNF300;ZNF311;ZNF319;ZNF320;ZNF331;ZNF347;ZNF394;ZNF3…	K	446;491;130;314;452;509;414;462;302;242;436;472;191;198;128;195;333;577;259;158;163;268;164;253;311;557;515;304;566;436;367;405;342;585;574;543;478;482;429;1193;319;254;292;314;537;490;406;344;345;443;435;357;228;159;353;343;523;311;430;221;255;259;314;489;382;222;325;288;257;521;522;408;348;251;247;76;237;227;290;15;267;336;253;777;521;253;630;635;257;406;255;738;276;244;417;397;254;210;253;272;…	-0.226509	0.1	0.739848	0.14	1.63227	0.04	1.10434	0.02	1.27501	0.33	0.02	IHTGEK*PYK
O95864_K_108	O95864	O95864;O95864-3;O95864-2;O95864-4	Fatty acid desaturase 2	FADS2;FADS2 iso 3;FADS2 iso 2;FADS2 iso 4	K	108;108;86;77	-0.263034	0.05	0.411426	0.07	-1.79077	0.21	-0.782409	0.11	-0.790772	0.1	0.21	FLKPLLIGELAPEEPSQDHGKNSK*ITEDFR
Q13347_K_91	Q13347	Q13347	Eukaryotic translation initiation factor 3 subunit I	eIF3-beta	K	91	-0.275007	0.19	0.176323	0.16	-1.61353	0.21	-0.748461	0.45	-0.650765	0.2	0.2	QLALLK*TNSAVR
Q13347_K_176	Q13347	Q13347	Eukaryotic translation initiation factor 3 subunit I	eIF3-beta	K	176	-0.31034	0.24	-0.124328	0.19	-1.35614	0.1	-0.464668	0.05	-1.08406	0.2	0.04	ITSAVWGPLGECIIAGHESGELNQYSAK*SGEVLVNVK
P0DP23_K_31	P0DP23	P0DP23;P0DP24;P0DP25	Calmodulin-1	Calmodulin;Calmodulin;Calmodulin	K	31;31;31	-0.321928	0.06	-0.263034	0.05	-1.38957	0.46	-0.176323	0.02	-0.669027	0.12	0.01	EAFSLFDKDGDGTITTK*ELGTVMR
Q15256_K_160	Q15256	Q15256;Q15256-5	Receptor-type tyrosine-protein phosphatase R	PTP-SL;PTP-SL iso 5	K	160;48	-0.321928	0.04	-1.20789	0.07	-1.96717	0.14	-0.815575	0.09	-0.815575	0.05	0.16	QQVHINRLIGKK*
Q6FIF0_K_186	Q6FIF0	Q6FIF0;Q6FIF0-2	AN1-type zinc finger protein 6	Za20d3;Za20d3 iso 2	K	186;174	-0.389567	0.22	-0.526069	0.3	-1.41684		-0.443607	0.15	-0.250962	0.18	0.05	YSDVHNCSYNYK*ADAAEK
Q99729-3_K_232	Q99729-3	Q99729-3;Q99729;Q99729-2;Q99729-4	Heterogeneous nuclear ribonucleoprotein A/B	hnRNP A/B iso3;hnRNP A/B;hnRNP A/B iso2;hnRNP A/B iso2	K	232;232;232;233	-0.454176	0.01	-0.659925	0.11	-1.87578	0.08	-1.0635	0.11	-0.83996	0.32	0.15	VAQPK*EVYQQQQYGSGGR
Q8WUM9_K_389	Q8WUM9	Q8WUM9	Sodium-dependent phosphate transporter 1	SLC20A1	K	389	-0.594549	0.05	-0.15056	0.12	-1.39506	0.04	-0.613532	0.4	-0.879706	0.02	0.02	DSGLYK*ELLHK
Q9H8S9_K_142	Q9H8S9	Q9H8S9;Q7L9L4;Q7L9L4-2	MOB kinase activator 1A	MOB1A;MOB1B;MOB1B iso 2	K	142;142;147	-1.0635	0	-1.17632	0.01	-1.58496	0.03	-0.956057	0.11	-0.669027	0.08	0	IGVPFPK*NFMSVAK
Q13571_K_229+233+248	Q13571	Q13571	Lysosomal-associated transmembrane protein 5	LAPTM5	K	229, 233, 248	-1.07039	0.09	-0.545968	0.03	-1.38957	0.06	-1.07724	0.07	-0.773996	0.02	0.06	NSK*MLQK*VVLPSYEEALSLPSK*TPEGGPAPPPYSEV
Q13618_K_292	Q13618	Q13618;Q13618-2;Q13618-3	Cullin-3	CUL3;CUL3 iso 2;CUL3 iso 3	K	292;268;226	-1.09761	0.19	-0.594549	0.1	-1.37295	0.02	-1.13093	0.01	-1.24489	0.01	0.05	NGK*TEDLGCMYK
P50995_K_214	P50995	P50995;P50995-2	Annexin A11	ANXA11;ANXA11 iso 2	K	214;181	-1.22651	0.41	-0.31034	0.14	-1.64155	0.2	-1.28688	0.21	-1.18903	0.12	0.01	AMK*GFGTDEQAIIDCLGSR
Q6GTX8_K_273	Q6GTX8	Q6GTX8;Q6GTX8-2;Q6GTX8-3	Leukocyte-associated immunoglobulin-like receptor 1	LAIR-1;LAIR-1 iso 2;LAIR-1 iso 3	K	273;256;255	-1.28096	0.31	-0.432959	0.16	-1.4489	0.19	-0.704872	0.05	-0.948601	0.12	0.12	AVSPQSTK*PMAESITYAAVAR
Q7KZ85_K_1002	Q7KZ85	Q7KZ85	Transcription elongation factor SPT6	SPT6	K	1002	1.01436	0.13	1.0072	0.02	1.10434	0.03	1.45943	0.07	1.9855	0.63		KGTHLLK*ILK
P17844_K_391	P17844	P17844;P17844-2	Probable ATP-dependent RNA helicase DDX5	DDX5;DDX5 iso 2	K	391;312	0.847997	0.09	0.137504	0.01	1.21412	0.02	1.38957	0.04	1.5008	0	0.05	HGK*APILIATDVASR
P52630_K_184	P52630	P52630;P52630-4	Signal transducer and activator of transcription 2	STAT2;STAT2 iso 4	K	184;180	0.799087	0.03	0.594549	0.23	1.09085	0.67	1.35614	0.07	1.49057	0.07	0.58	GK*TPSLDPHQTK
P60900_K_164	P60900	P60900;P60900-2;P60900-3	Proteasome subunit alpha type-6	PSMA6;PSMA6 iso 2;PSMA6 iso 3	K	164;145;85	0.545968	0.39	-0.0285692	0	1.15056	0.35	1.54102	0.04	1.32769	0.1	0.32	CDPAGYYCGFK*ATAAGVK
Q00688_K_80	Q00688	Q00688	Peptidyl-prolyl cis-trans isomerase FKBP3	FKBP3	K	80	0.286881	0.19	0.475085	0.01	1.25701	0.06	1.39506	0.1	1.36177	0.11	0.13	FKGTESISK*VSEQVK
P63218_K_36	P63218	P63218	Guanine nucleotide-binding protein G(I)/G(S)/G(O) subunit gamma-5	G-gamma 5	K	36	0.275007	0.03	0.0703893	0.19	1.16993	0.23	1.40054	0.04	1.60881	0.12	0.26	VSQAAADLK*QF
O60443_K_98	O60443	O60443	Gasdermin-E	DFNA5	K	98	0.111031		0.31034	0.43	0.903038	0.07	1.7137	0.12	1.4489	0.09	0.43	FANHVSGTLETALGK*VK
O43399_K_128	O43399	O43399;O43399-7;O43399-5	Tumor protein D54	TPD52L2;TPD52L2 iso7;TPD52L2 iso5	K	128;128;128	0.0840643	0.46	-0.378512	0.13	1.14405	0.12	1.76553	0.21	1.53605	0.17	0.21	VTQSDLYKK*TQETLSQAGQK
P24385_K_238	P24385	P24385	G1/S-specific cyclin-D1	CCND1	K	238	0.0703893	0.11	-0.0426443	0.04	-1.28688	0.04	-1.43296	0.15	-1.55582	0.29	0.02	VIK*CDPDCLR
O75427_K_435	O75427	O75427	Leucine-rich repeat and calponin homology domain-containing protein 4	LRCH4	K	435	0.0426443	0.47	-0.111031	0.2	-1	0.14	-1.9782	0.68	-1.8953	0.1	0.26	KDSLLK*PGLR
Q6PKG0_K_753	Q6PKG0	Q6PKG0;Q6PKG0-3	La-related protein 1	LARP;LARP iso3	K	753;676	-0.0285692	0.22	0.214125	0.28	-1.20163	0.23	-1.52607	0.36	-1.90689	0.39	0.06	FQQVPTDALANK*LFGAPEPSTIAR
Q96AE4_K_400	Q96AE4	Q96AE4;Q96AE4-2	Far upstream element-binding protein 1	FBP1;FBP1 iso2	K	400;399	-0.0703893	0.31	-0.250962	0.18	-0.970854	0.41	-1.80323	0.4	-1.4489	0.26	0.12	GGETIK*SISQQSGAR
Q13625_K_160	Q13625	Q13625;Q13625-2;Q13625-3	Apoptosis-stimulating of p53 protein 2	53BP2;53BP2 iso 2;53BP2 iso 3	K	160;37;166	-0.0703893	0.22	-0.422233	0.15	1.22033	0.13	1.46467	0.11	1.40599	0.18		FLK*QQDQR
P22681_K_203	P22681	P22681	E3 ubiquitin-protein ligase CBL	CBL	K	203	-0.176323	0.15	-0.485427	0.32	-1.15704	0.24	-1.41684	0.58	-2.84197	0.05	0.11	TIVPWK*SFR
P29373_K_31+39	P29373	P29373	Cellular retinoic acid-binding protein 2	CRABP2	K	31, 39	-0.275007	0.1	0.464668	0.02	-1.03562	0.5	-1.45418	0.32	-1.83188	0.48	0.26	K*IAVAAASK*PAVEIK
Q6FI13_K_120	Q6FI13	Q6FI13;P20671;Q96KK5;Q99878;P0C0S8	Histone H2A type 2-A	H2AO;HIST1H2AD;HIST1H2AH;H2AE;H2A.1	K	120;120;120;120;120	-0.565597	0.18	0.0976108	0.03	0.464668	0.08	-3.43029	0.21	1.40599	0.37	0.2	NDEELNKLLGKVTIAQGGVLPNIQAVLLPKK*TESHHK
P38606_K_139	P38606	P38606;P38606-2	V-type proton ATPase catalytic subunit A	ATP6V1A;ATP6V1A iso 2	K	139;106	-0.594549	0	-0.263034	0.04	-1.31615	0.29	-1.774	0.23	-1.38405	0.08	0.03	DIKWDFTPCK*NLR
Q15942_K_272	Q15942	Q15942;Q15942-2	Zyxin	Zyxin;Zyxin iso 2	K	272;115	-0.970854	0.09	-0.163499	0.28	-0.790772	0.03	-1.89142	0.28	-3.12102	0.03	0.04	FSPVTPK*FTPVASK
Q9NPP4_K_238	Q9NPP4	Q9NPP4	NLR family CARD domain-containing protein 4	NLRC4	K	238	-1.20789	0.08	-0.0840643	0.06	0.799087	0.06	-2.41684	0.14	1.35614	0.11	0.26	KQTFMAM#LLK*LRQRVLFLLD
P00352_K_435	P00352	P00352	Retinal dehydrogenase 1	ALDH1A1	K	435	1.23266	0.15	0.799087	0.06	0.956057	0.62	1.4957	0.45	0.963474	0.57	0.07	ANNTFYGLSAGVFTK*DIDK
Q86VN1_K_107	Q86VN1	Q86VN1;Q86VN1-2	Vacuolar protein-sorting-associated protein 36	VPS36;VPS36 iso 2	K	107;49	1.15056	0.1	0.871844	0	0.432959	0.02	1.66448	0.03	0.669027	0.21	0.25	NSYIK*LSFK
P17987_K_515	P17987	P17987	T-complex protein 1 subunit alpha	CCTA	K	515	1.12433	0.21	0.613532	0.01	0.863938	0.36	1.66903	0.05	0.941106	0.56	0.45	SLK*FATEAAITILR
O75396_K_169	O75396	O75396	Vesicle-trafficking protein SEC22b	SEC22B	K	169	1.11103	0.06	0.863938	0.07	0.918386	0.02	1.38957	0.05	0.739848	0.08	0.66	GEALSALDSK*ANNLSSLSK
P10809_K_130	P10809	P10809;P10809-2	60 kDa heat shock protein, mitochondrial	HSP60;HSP60 iso 2	K	130;130	1.10434	0.04	0.659925	0.24	0.903038	0.3	1.34483	0.12	1.22651	0.35	0.43	EGFEK*ISK
P52630_K_443	P52630	P52630;P52630-4	Signal transducer and activator of transcription 2	STAT2;STAT2 iso 4	K	443;439	1.07724	0.11	0.298658	0.02	0.963474	0.03	1.42761	0.04	0.62293	0.04	0.18	YTYQGLK*QELK
Q8TDB6_K_228	Q8TDB6	Q8TDB6	E3 ubiquitin-protein ligase DTX3L	DTX3L	K	228	1.0635	0.43	-0.15056	0.51	0.111031	0.37	1.50589	0	0.516015	0.09	0.27	DSCISPSEPETK*AEQK
Q9UL46_K_39	Q9UL46	Q9UL46	Proteasome activator complex subunit 2	PSME2	K	39	1.05658	0.01	0.443607	0.13	0.85599	0.05	1.95233	0.01	0.613532	0.21	0.25	FLPQK*IIYLNQLLQEDSLNVADLTSLR
P38646_K_121	P38646	P38646	Stress-70 protein, mitochondrial	HSPA9B	K	121	1.02857	0	0.226509	0.02	1.14405	0.02	1.42761	0.03	1.14405	0.02	0.12	QAVTNPNNTFYATK*R
P09417_K_138	P09417	P09417;P09417-2	Dihydropteridine reductase	QDPR;QDPR iso 2	K	138;107	0.963474	0.27	1.02857	0.09	1.29866	0.14	1.65535	0.25	1.31034	0.35	0.34	EGGLLTLAGAK*AALDGTPGMIGYGM#AK
Q8WZ42_K_20523	Q8WZ42	Q8WZ42;Q8WZ42-2;Q8WZ42-3;Q8WZ42-4;Q8WZ42-5;Q8WZ42-7;Q8WZ42-8;Q8WZ42-9;Q8WZ42-1;Q8WZ42-1;Q8WZ42-1;Q8WZ42-1	Titin	Titin;Titin iso3;Titin iso3;Titin iso3;Titin iso3;Titin iso3;Titin iso3;Titin iso3;Titin iso3;Titin iso3;Titin iso3;Titin iso3	K	20523;20431;13099;19618;19073;19788;20648;13291;13224;19596;22164;20657	0.956057	0.12	0.0565835	0.07	0.863938	0	1.3505	0.07	1.05658	0.12	0.08	RDPQYPPGPPAFPK*
Q96AX1_K_278	Q96AX1	Q96AX1	Vacuolar protein sorting-associated protein 33A	VPS33A	K	278	0.948601	0.08	0.650765	0.26	-0.650765	0.33	-1.79494	0.18	-0.238787	0.11	0.38	KQGDGGK*DLPTEAK
Q8TDB6_K_337	Q8TDB6	Q8TDB6	E3 ubiquitin-protein ligase DTX3L	DTX3L	K	337	0.941106	0.29	0.757023	0.08	0.782409	0.22	1.63227	0.02	0.201634	0.21	0.18	EK*GGELTLLGTQDDISAAK
Q96GG9_K_36	Q96GG9	Q96GG9	DCN1-like protein 1	DCUN1D1	K	36	0.933573	0.1	0.9855	0.09	1.02857	0.45	2.10434	0.35	0.333424	0.04	0.11	TAVSCLSQNDWK*LDVATDNFFQNPELYIR
Q5JSL3_K_102	Q5JSL3	Q5JSL3	Dedicator of cytokinesis protein 11	DOCK11	K	102	0.925999	0.04	0.226509	0.19	0.895303	0.05	1.46989	0.09	0.871844	0	0.19	AQSLFVK*ECIK
P08575_K_717	P08575	P08575;P08575-4	Receptor-type tyrosine-protein phosphatase C	CD45;CD45 iso 4	K	717;556	0.918386	0.12	0.555816	0	0.545968	0.18	1.56071	0.02	0.565597	0.08	0.11	VELSEINGDAGSNYINASYIDGFK*EPR
P29401_K_353	P29401	P29401;P29401-2	Transketolase	TKT;TKT iso2	K	353;361	0.895303	0.01	-0.111031	0.14	0.713696	0.14	1.41684	0.1	0.31034	0.26	0.02	NSTFSEIFKK*
P0CJ92_K_142+144	P0CJ92	P0CJ92	Golgin subfamily A member 8H	GOLGA8H	K	142, 144	0.887525	0	-0.799087	0.4	-0.695994	0.2	1.76977	0.01	-0.62293	0.34	0.51	TLNIQK*GK*LNTDLYHMK
P36405_K_54	P36405	P36405	ADP-ribosylation factor-like protein 3	ARL3	K	54	0.871844	0.01	0.495695	0.33	1.31034	0.08	1.83996	0.07	1.32193	0.01	0.23	QLASEDISHITPTQGFNIK*SVQSQGFK
Q9UJ41_K_263	Q9UJ41	Q9UJ41;Q9UJ41-2;Q9UJ41-3;Q9UJ41-4	Rab5 GDP/GTP exchange factor	RABGEF1;RABGEF1 iso 2;RABGEF1 iso 3;RABGEF1 iso 4	K	263;85;125;99	0.871844	0.11	0.250962	0.22	-0.226509	0.14	1.72683	0	-0.545968	0.04	0.34	LQREEEEAFASSQSSQGAQSLTFSK*FEEK
O95456_K_65	O95456	O95456;O95456-2	Proteasome assembly chaperone 1	DSCR2;DSCR2 iso2	K	65;65	0.765535	0.02	0.669027	0.14	1.17632	0.06	1.49057	0.03	1.23879	0.03	0.02	TSLEVSLLEK*YPCSK
P19971_K_221	P19971	P19971;P19971-2	Thymidine phosphorylase	ECGF1;ECGF1 iso2	K	221;221	0.748461	0.31	-0.367371	0	1.07039	0.26	1.3505	0.01	0.992768	0.03	0.02	DVTATVDSLPLITASILSK*K
P28838_K_79	P28838	P28838;P28838-2	Cytosol aminopeptidase	LAP3;LAP3 iso 2	K	79;48	0.704872	0.34	-0.176323	0.1	1.19535	0.06	1.41684	0.12	0.910733	0.14	0.34	ETLNISGPPLK*AGK
P48163_K_512	P48163	P48163;P48163-2	NADP-dependent malic enzyme	ME1;ME1 iso 2	K	512;437	0.695994	0.06	-0.584963	0.3	0.613532	0.01	1.91456	0.01	0.632268	0.09	0.63	DVSLK*IAEK
O75190-2_K_60	O75190-2	O75190-2;O75190;O75190-3;Q8WWF6	DnaJ homolog subfamily B member 6	DNAJB6 iso2;DNAJB6;DNAJB6 iso3;DNAJB3	K	60;60;60;60	0.687061	0.13	0.790772	0.05	0.815575	0.03	1.80735	0.18	0.925999	0.09	0.46	QVAEAYEVLSDAK*KR
P08670_K_236	P08670	P08670	Vimentin	Vimentin	K	236	0.687061	0.4	0.650765	0.08	0.765535	0.25	1.43829	0.22	-0.201634	0.14	0.14	K*LHEEEIQELQAQIQEQHVQIDVDVSKPDLTAALR
P43490_K_229	P43490	P43490	Nicotinamide phosphoribosyltransferase	PBEF	K	229	0.678072	0.06	0.0285692	0.02	1.17632	0.03	1.5509	0.04	1.22033	0.13	0.02	GTDTVAGLALIKK*
P08670_K_262	P08670	P08670	Vimentin	Vimentin	K	262	0.650765	0.32	1.04264	0	1.0072	0.45	1.39506	0.09	-0.0285692	0.05	0.35	KLHEEEIQELQAQIQEQHVQIDVDVSK*PDLTAALR
O43390_K_410+414+415	O43390	O43390;O43390-2;O43390-3;O43390-4	Heterogeneous nuclear ribonucleoprotein R	hnRNP R;hnRNP R iso2;hnRNP R iso3;hnRNP R iso4	K	410, 414, 415;413, 417, 418;372, 376, 377;312, 316, 317	0.641546	0.06	0.641546	0.32	1.09761	0.32	1.46989	0.27	0.536053	0.24	0.58	EIVLAK*PPDK*K*R
P61158_K_75	P61158	P61158	Actin-related protein 3	Arp3	K	75	0.604071	0.27	0.411426	0.57	1.1177	0.09	1.33342	0.19	0.389567	0.2	0.45	GVDDLDFFIGDEAIEKPTYATK*WPIR
P26038_K_60	P26038	P26038	Moesin	Moesin	K	60	0.536053	0.14	-0.0976108	0.19	1.20163	0.18	1.40054	0.08	0.879706	0.1	0.3	GFSTWLK*LNK
Q96CS3_K_167	Q96CS3	Q96CS3	FAS-associated factor 2	ETEA	K	167	0.516015	0.19	0.0426443	0.28	0.604071	0.09	1.48027	0.14	0.344828	0.41	0.18	AHPVFYQGTYSQALNDAK*R
P60866_K_4	P60866	P60866;P60866-2	40S ribosomal protein S20	RPS20;RPS20 iso2	K	4;4	0.321928	0.43	0	0.22	0.799087	0.52	1.38957	0.22	0.613532	0.02	0.66	FK*DTGKTPVEPEVAIHR
Q16851_K_198	Q16851	Q16851;Q16851-2	UTP--glucose-1-phosphate uridylyltransferase	UGP2;UGP2 iso2	K	198;187	0.321928	0.2	-0.176323	0.03	0.659925	0.18	1.34483	0.04	0.910733	0.41		INK*ESLLPVAK
Q9Y2S6_K_10	Q9Y2S6	Q9Y2S6	Translation machinery-associated protein 7	CCDC72	K	10	0.275007	0.38	0.275007	0.23	1.02148	0.14	1.83996	0.06	0.584963	0.38	0.15	KK*PLKQPK
P62979_K_11+27	P62979	P62979;P62987;P0CG47;P0CG48	Ubiquitin-40S ribosomal protein S27a	RPS27A;UBA52;UBB;UBC	K	11, 27;11, 27;11, 27;11, 27	0.226509	0.03	0.0976108	0	0.565597	0.04	1.35614	0.14	0.731183	0.27		TLTGK*TITLEVEPSDTIENVK*AK
P40763_K_707	P40763	P40763;P40763-3	Signal transducer and activator of transcription 3	STAT3;STAT3 iso3	K	707;707	0.214125	0.33	-0.263034	0.21	1.19535	0.2	1.57531	0.05	1.26903	0.14	0.09	YCRPESQEHPEADPGSAAPYLK*TK
O43399_K_112	O43399	O43399;O43399-7;O43399-5	Tumor protein D54	TPD52L2;TPD52L2 iso7;TPD52L2 iso5	K	112;112;112	0.124328	0.05	0.201634	0.07	0.941106	0.05	1.73552	0.13	0.895303	0.05	0.01	TSEK*LGEWNEK
Q09666_K_4926	Q09666	Q09666	Neuroblast differentiation-associated protein AHNAK	AHNAK	K	4926	0.111031	0.29	0.687061	0.01	-0.650765	0.41	-1.48027	0.21	-0.163499	0.83	0.03	VTAPDVDLHLK*APK
P07355_K_249	P07355	P07355;P07355-2	Annexin A2	ANXA2;ANXA2 iso2	K	249;267	0.0976108	0.23	-0.0703893	0.04	0.678072	0.24	1.41684	0.05	0.669027	0.17	0.06	KEVK*GDLENAFLNLVQCIQNKPLYFADR
Q04446_K_554	Q04446	Q04446	1,4-alpha-glucan-branching enzyme	GBE1	K	554	0.0426443	0.01	0.275007	0.23	-0.475085	0.17	-1.49057	0.01	0.411426	0.37	0.13	K*GNNESYHYAR
Q14974_K_537	Q14974	Q14974;Q14974-2	Importin subunit beta-1	KPNB1;KPNB1 iso 2	K	537;392	-0.0285692	0.09	0.565597	0.24	0.443607	0.41	1.53605	0.34	0.516015	0.38	0.07	SSAYESLMEIVK*NSAK
P13473-2_K_402	P13473-2	P13473-2	Lysosome-associated membrane glycoprotein 2	LAMP2 iso2	K	402	-0.0426443	0.21	0.124328	0.22	0.575312	0	1.38405	0.22	0.432959	0.07	0.1	K*SYAGYQTL
P36222_K_147	P36222	P36222	Chitinase-3-like protein 1	CHI3L1	K	147	-0.0565835	0.26	0.275007	0.02	-0.748461	0.05	-1.43829	0.09	-0.85599	0.18	0.02	DK*QHFTTLIK
Q13501_K_165	Q13501	Q13501;Q13501-2	Sequestosome-1	SQSTM1;SQSTM1 iso2	K	165;81	-0.0703893	0.11	0.0976108	0.06	-0.286881	0.12	-1.34483	0.5	-0.0285692	0.02	0.13	GHTK*LAFPSPFGHLSEGFSHSR
Q9BYJ9_K_500	Q9BYJ9	Q9BYJ9;Q7Z739	YTH domain-containing family protein 1	YTHDF1;YTHDF3	K	500;527	-0.0703893	0.03	-0.15056	0.45	1.0072	0.08	1.40054	0.16	0.0143553	0.2		LENNDNK*PVTNSR
Q5VZ89_K_40	Q5VZ89	Q5VZ89;Q5VZ89-7;Q5VZ89-3;Q5VZ89-5	DENN domain-containing protein 4C	DENND4C;DENND4C iso7;DENND4C iso 3;DENND4C iso 5	K	40;40;40;40	-0.0976108	0.05	-0.555816	0.14	1.23879	0.01	1.38405	0.05	0.687061	0.08	0.09	TGPK*APITDIAIIIK
Q9NPF4_K_23	Q9NPF4	Q9NPF4	Probable tRNA N6-adenosine threonylcarbamoyltransferase	OSGEP	K	23	-0.124328	0.08	0.137504	0.15	-0.863938	0.03	-1.85599	0.35	-0.925999	0.45	0.21	DGK*VLANPR
O43399_K_108	O43399	O43399;O43399-7;O43399-5	Tumor protein D54	TPD52L2;TPD52L2 iso7;TPD52L2 iso5	K	108;108;108	-0.15056	0.04	-0.0840643	0.09	0.83996	0.01	1.5509	0.01	1.05658	0.02	0.01	SWHDVQVSSAYVK*TSEK
P34932_K_477	P34932	P34932	Heat shock 70 kDa protein 4	HSP70RY	K	477	-0.189034	0.17	-0.0840643	0.07	-1.0635		-1.56071	0.2	-1.09761	0.26	0.02	VTPQSDGSSSK*VK
Q9Y376_K_297	Q9Y376	Q9Y376	Calcium-binding protein 39	CAB39	K	297	-0.201634	0	-0.0703893	0.03	-0.863938	0.12	-1.42761	0.01	-0.704872	0.11	0.21	VFVANPNKTQPILDILLK*NQAK
P55072_K_277	P55072	P55072	Transitional endoplasmic reticulum ATPase	VCP	K	277	-0.214125	0.02	0.226509	0.16	0.948601	0.02	1.36737	0.08	0.495695	0.07	0.25	AVANETGAFFFLINGPEIMSK*LAGESESNLR
P43405_K_222	P43405	P43405;P43405-2	Tyrosine-protein kinase SYK	Syk;Syk iso2	K	222;222	-0.214125	0.06	-0.137504	0.06	-1	0.06	-2.02857	0.25	-0.956057	0.21	0.06	IDKDK*TGKLSIPEGK
O43567_K_282	O43567	O43567;O43567-2	E3 ubiquitin-protein ligase RNF13	RNF13;RNF13 iso 2	K	282;163	-0.214125	0.35	-0.263034	0.18	-1.0072	0.01	-1.42223	0.29	-0.536053	0.15	0.04	TCPVCK*QK
P67775_K_283	P67775	P67775;P62714;P67775-2	Serine/threonine-protein phosphatase 2A catalytic subunit alpha isoform	PPP2CA;PPP2CB;PPP2CA iso2	K	283;283;229	-0.238787	0.29	0.15056	0.3	0.773996	0.07	1.35614	0.05	0.831877	0.12	0.08	CGNQAAIMELDDTLK*YSFLQFDPAPR
P06733_K_54	P06733	P06733	Alpha-enolase	ENO1	K	54	-0.263034	0.21	0.15056	0.1	0.910733	0.13	-1.63691	0.4	0.815575	0.21	0.51	AAVPSGASTGIYEALELRDNDK*TR
P63104_K_74	P63104	P63104	14-3-3 protein zeta/delta	14-3-3 zeta	K	74	-0.286881	0.09	0.226509	0.3	0.367371	0.08	-1.41143	0	0.594549	0.23	0.35	VVSSIEQKTEGAEK*K
P22102_K_866	P22102	P22102	Trifunctional purine biosynthetic protein adenosine-3	GART	K	866	-0.286881	0.06	-0.226509	0.03	-1.08406	0	-1.3505	0.12	-0.773996	0.01	0.05	VINHK*LYK
Q9ULV4_K_407	Q9ULV4	Q9ULV4;Q9ULV4-2;Q9ULV4-3	Coronin-1C	coronin 1C;coronin 1C iso 2;coronin 1C iso 3	K	407;413;460	-0.298658	0.04	-0.111031	0.06	-0.495695	0.07	-1.34483	0.09	-0.485427	0.29	0.06	K*NILDSKPTANKK
O00141_K_50	O00141	O00141;O00141-2;O00141-3;O00141-4;O00141-5	Serine/threonine-protein kinase Sgk1	SGK1;SGK1 iso2;SGK1 iso3;SGK1 iso3;SGK1 iso3	K	50;145;64;40;78	-0.31034	0.03	-0.464668	0.12	-1.03562	0.15	-1.79077	0.01	0.0143553	0.12	0.03	IANNSYACK*HPEVQSILK
P08648_K_1042	P08648	P08648	Integrin alpha-5	ITGA5	K	1042	-0.321928	0.06	0.485427	0.06	1.15056	0.62	1.45418	0.45	0.163499	0.62	0.22	AQLK*PPATSDA
Q9HBL0_K_69	Q9HBL0	Q9HBL0;Q9HBL0-2	Tensin-1	tensin 1;tensin 1 iso 2	K	69;100	-0.321928	0.13	-0.250962	0.09	-1.20789	0.1	-1.5008	0.26	-1.15056	0.04	0.05	RPDITK*LHAK
Q96HC4_K_415	Q96HC4	Q96HC4;Q96HC4-4;Q96HC4-6;Q96HC4-7	PDZ and LIM domain protein 5	PDLIM5;PDLIM5 iso10;PDLIM5 iso10;PDLIM5 iso10	K	415;306;444;312	-0.333424	0.02	-0.111031	0	-1.09761	0.23	-1.76129	0.02	-1.23879	0.14	0.01	AEHIPAGK*R
Q9P265_K_276	Q9P265	Q9P265	Disco-interacting protein 2 homolog B	DIP2B	K	276	-0.333424	0.12	-0.526069	0	-0.871844	0.27	-1.41684	0.12	-0.739848	0.06	0.05	VSTK*IQQLLNTLK
O43399_K_119	O43399	O43399;O43399-7;O43399-5	Tumor protein D54	TPD52L2;TPD52L2 iso7;TPD52L2 iso5	K	119;119;119	-0.367371	0.3	-0.0143553	0.22	0.978196	0.06	1.77821	0.26	0.992768	0.02	0.06	LGEWNEK*VTQSDLYKK
P07910_K_42+50	P07910	P07910;P07910-2;P07910-4	Heterogeneous nuclear ribonucleoproteins C1/C2	hnRNP C1/C2;hnRNP C1/C2 iso2;hnRNP C1/C2 iso4	K	42, 50;42, 50;42, 50	-0.378512	0.13	0.263034	0.13	-0.650765	0.01	-1.53107	0.13	-0.454176	0.05	0.13	YGK*IVGCSVHK*GFAFVQYVNER
Q15004_K_24	Q15004	Q15004;Q15004-2	PCNA-associated factor	PAF;PAF iso2	K	24;24	-0.378512	0.14	0.0143553	0.16	-1.22033	0.1	-1.42761	0.11	-0.847997	0.1	0.05	K*VLGSSTSATNSTSVSSR
Q86VD7_K_286+294	Q86VD7	Q86VD7	Mitochondrial coenzyme A transporter SLC25A42	SLC25A42	K	286, 294	-0.389567	0.15	-0.0976108	0.04	-0.0143553	0.09	-1.72247	0.01	0	0.07	0.09	EEGAVRGLYK*GLSMNWVK*G
Q16678_K_142	Q16678	Q16678	Cytochrome P450 1B1	CYP1B1	K	142	-0.422233	0.16	1.0635	0.07	0.739848	0	1.53605	0.04	0.722466	0.04	0.11	SMAFGHYSEHWK*VQR
P19338_K_102	P19338	P19338	Nucleolin	NCL	K	102	-0.432959	0.11	-0.214125	0.03	-0.879706	0.08	-1.55582	0.13	-1.05658	0.11	0.17	TVTPAK*AVTTPGKK
Q9ULV4_K_419	Q9ULV4	Q9ULV4;Q9ULV4-2;Q9ULV4-3	Coronin-1C	coronin 1C;coronin 1C iso 2;coronin 1C iso 3	K	419;425;472	-0.432959	0.26	-0.286881	0.37	-0.910733	0.38	-1.36737	0.25	-1.1635	0.24	0.16	NILDSKPTANKK*
P29373_K_102	P29373	P29373	Cellular retinoic acid-binding protein 2	CRABP2	K	102	-0.443607	0.2	0.0426443	0.01	-0.941106	0.23	-1.37851	0.13	-0.871844	0.11	0.04	LLK*GEGPK
Q9BWD1_K_124	Q9BWD1	Q9BWD1;Q9BWD1-2	Acetyl-CoA acetyltransferase, cytosolic	ACAT2;ACAT2 iso 2	K	124;153	-0.443607	0.61	-0.189034	0.21	0.713696	0.23	1.33914	0.11	0.678072	0.1	0.07	AVCLAVQSIGIGDSSIVVAGGMENMSK*APHLAYLR
Q9Y3A5_K_62	Q9Y3A5	Q9Y3A5	Ribosome maturation protein SBDS	SBDS	K	62	-0.454176	0.29	0.0143553	0.25	1.26903	0.47	1.51602	0.13	1.21412	0.07	0.06	SGVEKDLDEVLQTHSVFVNVSK*GQVAK
Q15154_K_729	Q15154	Q15154;Q15154-2;Q15154-4;Q15154-5	Pericentriolar material 1 protein	PCM-1;PCM-1 iso2;PCM-1 iso2;PCM-1 iso2	K	729;729;730;729	-0.464668	0.48	0.111031	0.01	-1.26303		-1.39506	0.2	-1.10434	0.33	0.45	DTGVNEK*AR
Q63HN8_K_2136	Q63HN8	Q63HN8;Q63HN8-4	E3 ubiquitin-protein ligase RNF213	RNF213;RNF213 iso4	K	2136;2185	-0.485427	0.31	-0.62293	0.44	0.321928	0.25	1.37851	0.29	0.432959	0.39	0.67	VTCRPPK*EVIDMELSALR
Q14152_K_775	Q14152	Q14152;Q14152-2	Eukaryotic translation initiation factor 3 subunit A	eIF3-theta;eIF3-theta iso 2	K	775;741	-0.545968	0.44	-0.333424	0.02	-0.903038	0.02	-1.32769	0.23	-0.970854	0.04	0.09	QSVYEEK*LKQFEER
Q15154_K_1197	Q15154	Q15154;Q15154-2;Q15154-4;Q15154-5	Pericentriolar material 1 protein	PCM-1;PCM-1 iso2;PCM-1 iso2;PCM-1 iso2	K	1197;1197;1198;1197	-0.555816	0.04	0.124328	0.04	-1.31615	0.06	-2.08066	0.16	-0.650765	0.02	0	NK*KLPEEEVESSRTPWLYEQEGEVEKPFIK
Q16739_K_57	Q16739	Q16739;Q96PN7;Q96PN7-2;Q96PN7-3;Q96PN7-4;Q96PN7-5	Ceramide glucosyltransferase	UGCG;TReP-132;TReP-132 iso2;TReP-132 iso3;TReP-132 iso4;TReP-132 iso5	K	57;1154;910;922;1071;1083	-0.565597	0.14	0.163499	0.06	0.163499	0.09	-1.63691	0.17	-0.15056	0.01	0.01	SLLK*PLK
Q14966_K_1352	Q14966	Q14966;Q14966-3;Q14966-5	Zinc finger protein 638	ZNF638;ZNF638 iso3;ZNF638 iso3	K	1352;1352;449	-0.565597	0.33	-0.604071	0.04	-1.26903	0.3	-1.64155	0.28	-1.07039	0.01	0.08	KM#AAM#KEK*PAENTLFK
Q07955_K_38	Q07955	Q07955;Q07955-2;Q07955-3	Serine/arginine-rich splicing factor 1	SF2;SF2 iso2;SF2 iso2	K	38;38;38	-0.575312	0.04	-0.250962	0	-0.333424	0.09	-1.47508	0.09	0.286881	0.08	0.12	TKDIEDVFYK*YGAIRDIDLK
Q63HN8_K_2016	Q63HN8	Q63HN8;Q63HN8-4	E3 ubiquitin-protein ligase RNF213	RNF213;RNF213 iso4	K	2016;2065	-0.575312	0.15	-0.275007	0.2	0.124328	0.06	-1.67807	0.43	0.0565835	0.06	0.15	MQLNVK*NVPLK
Q09666_K_2396	Q09666	Q09666	Neuroblast differentiation-associated protein AHNAK	AHNAK	K	2396	-0.584963	0.25	0.0143553	0.03	-0.613532	0.2	-1.66903	0.36	-1.07724	0.14	0.06	ISMPDLDLHLK*SPK
P62906_K_106	P62906	P62906	60S ribosomal protein L10a	RPL10A	K	106	-0.62293	0.04	-0.526069	0.06	-0.879706	0.11	-1.34483	0.18	-0.356144	0.12	0.23	K*YDAFLASESLIK
Q9Y490_K_2021	Q9Y490	Q9Y490	Talin-1	talin 1	K	2021	-0.704872	0	-0.0840643	0.01	-0.286881	0.08	-1.91456	0.17	-0.0565835	0.01	0.03	EGTETFADHREGILK*TAK
Q15154_K_1281	Q15154	Q15154;Q15154-2;Q15154-4;Q15154-5	Pericentriolar material 1 protein	PCM-1;PCM-1 iso2;PCM-1 iso2;PCM-1 iso2	K	1281;1281;1282;1281	-0.739848	0	-0.0565835	0.13	-0.594549	0	-1.37851	0.1	-0.495695	0.16	0.06	K*ASAQASLASK
C9JSJ3_K_532+541+542	C9JSJ3	C9JSJ3	Basic helix-loop-helix and HMG box domain-containing protein 1	BHMG1	K	532, 541, 542	-0.790772	0.11	-0.238787	0.01	0.0143553	0.11	-1.33914	0.5	0.0565835	0.13	0.08	K*GPCPPQM#KK*K*
O60271_K_590+591	O60271	O60271;O60271-2;O60271-4;O60271-9;O60271-3;O60271-5	C-Jun-amino-terminal kinase-interacting protein 4	JIP4;JIP4 iso2;JIP4 iso3;JIP4 iso3;JIP4 iso3;JIP4 iso3	K	590, 591;580, 581;576, 577;433, 434;590, 591;576, 577	-0.807355	0.03	-0.400538	0.09	-0.275007	0.08	-2.21412	0.11	-0.0703893	0.08	0.11	NAPTSHVTPSVK*K*R
Q96D96_K_252	Q96D96	Q96D96;Q96D96-2;Q96D96-4	Voltage-gated hydrogen channel 1	HVCN1;HVCN1 iso 2;HVCN1 iso 4	K	252;215;232	-0.831877	0.2	-0.0285692	0.02	-0.286881	0.47	1.33914	0.21	-0.31034	0.13	0.29	IQHLEFSCSEK*EQEIER
Q9NYW0_K_285	Q9NYW0	Q9NYW0;Q9NYW6	Taste receptor type 2 member 10	TAS2R10;TAS2R3	K	285;292	-0.831877	0.22	-1	0.08	0.0565835	0.1	-2.05311	0.13	-0.632268	0	0.02	SFILILGNSKLK*
Q09666_K_4125	Q09666	Q09666	Neuroblast differentiation-associated protein AHNAK	AHNAK	K	4125	-0.83996	0.33	-0.0976108	0.21	-1.04264	0.06	-1.41684	0.03	-0.807355	0.26	0.12	MPDLHLK*APK
P23528_K_31	P23528	P23528	Cofilin-1	Cofilin-1	K	31	-0.871844	0.08	-0.0840643	0.07	0.226509	0.03	-1.88753	0	0.137504	0.02	0.03	SSTPEEVKK*R
O95782_K_880	O95782	O95782;O95782-2	AP-2 complex subunit alpha-1	AP2A1;AP2A1 iso2	K	880;858	-0.887525	0.07	0.0285692	0.22	-1.1177	0.39	-1.63227	0.33	-1.28688	0.08	0.01	WK*QLSLPQQEAQK
P62304_K_12	P62304	P62304	Small nuclear ribonucleoprotein E	snRNP E	K	12	-0.910733	0.02	-0.773996	0.06	-1.24489	0.06	-1.46989	0.1	-1.13093	0.05	0.06	VQK*VMVQPINLIFR
Q9UNF1_K_469	Q9UNF1	Q9UNF1;Q9UNF1-2	Melanoma-associated antigen D2	MAGE-D2;MAGE-D2 iso2	K	469;451	-0.918386	0.1	-0.400538	0.06	-1.29278	0.17	-2.16672	0.03	-1.04264	0.05	0.21	VQKKDPK*EWAAQYR
Q9Y3C4-2_K_27	Q9Y3C4-2	Q9Y3C4-2	EKC/KEOPS complex subunit TPRKB	TPRKB	K	27	-0.941106	0.09	-0.823749	0.02	0	0	-2.30159	0.11	-0.0976108	0.01	0.16	IVDPFQILVAANK*AVHLY
P62081_K_85	P62081	P62081	40S ribosomal protein S7	RPS7	K	85	-0.978196	0.12	-0.275007	0.06	0.584963	0.2	-1.41143	0.01	0.879706	0.01	0.1	ELEK*KFSGK
Q9NYW0_K_283	Q9NYW0	Q9NYW0;Q9NYW6	Taste receptor type 2 member 10	TAS2R10;TAS2R3	K	283;290	-1.03562	0.09	-0.903038	0.1	-0.124328	0.14	-2.72028	0.19	-0.933573	0.05	0.23	SFILILGNSK*LK
P68366_K_370	P68366	P68366;P68363;P68363-2;P68366-2	Tubulin alpha-4A chain	TUBA4A;TUBA1B;TUBA1B iso 2;TUBA4A iso 2	K	370;370;254;355	-1.07039	0.14	-0.0840643	0.03	0.495695	0.07	-1.54102	0.05	0.505891	0.2	0.09	SIQFVDWCPTGFKVGINYQPPTVVPGGDLAK*VQR
P07737_K_108	P07737	P07737	Profilin-1	profilin 1	K	108	-1.07724	0.37	-0.565597	0.24	-0.0426443	0.11	-1.51096	0.24	-0.226509	0.05	0.21	TDK*TLVLLMGK
P62736_K_317+328	P62736	P62736;P60709;P68032;P63261;P63267;P68133;P63267-2	Actin, aortic smooth muscle	ACTA2;ACTB;ACTC1;ACTG1;ACTG2;ACTA1;ACTG2 iso 2	K	317, 328;315, 326;317, 328;315, 326;316, 327;317, 328;273, 284	-1.1375		-0.495695	0.05	-1.10434	0.06	-1.60407	0.15	-1.0635	0.05	0.13	MQK*EITALAPSTMK*IK
O75534_K_729	O75534	O75534;O75534-2;O75534-3;O75534-4	Cold shock domain-containing protein E1	CSDE1;CSDE1 iso2;CSDE1 iso3;CSDE1 iso2	K	729;698;744;775	-1.14405	0.07	-0.201634	0.02	-1.18269	0.14	-1.72247	0.18	-1	0.12	0.07	TGK*CSACNVWR
Q9Y2I7_K_1396	Q9Y2I7	Q9Y2I7	1-phosphatidylinositol 3-phosphate 5-kinase	PIKFYVE	K	1396	-1.15704	0.11	-0.400538	0.15	-0.0976108	0.09	-1.65535	0.08	-0.0976108	0.18	0.25	YNQMVASFSYSPIRLLEVCVPLPK*
P61158_K_361	P61158	P61158	Actin-related protein 3	Arp3	K	361	-1.20789	0.07	-0.214125	0.01	-0.31034	0.08	-1.42761	0.23	-0.0285692	0.19	0.08	LKPK*PIDVQVITHHMQR
Q07820_K_136	Q07820	Q07820;Q07820-2	Induced myeloid leukemia cell differentiation protein Mcl-1	MCL1;MCL1 iso2	K	136;136	-1.23266	0.14	-0.863938	0.59	1.09761	0.11	1.61824	0.21	1.18269	0.22	0.07	AAPLEEMEAPAADAIMSPEEELDGYEPEPLGK*R
O60749_K_218	O60749	O60749;O60749-2	Sorting nexin-2	SNX2;SNX2 iso 2	K	218;101	-1.25096	0.09	-0.632268	0	-1.28688	0.17	-1.8679	0.08	-1.31615	0.12	0.06	SIVGMTK*VK
Q96QK1_K_548	Q96QK1	Q96QK1	Vacuolar protein sorting-associated protein 35	VPS35	K	548	-1.25701	0.06	-0.0840643	0.3	0.214125	0.04	-1.45418	0.07	0.0703893	0.17	0.29	YKENSK*VDDKWEKK
Q8IZP0_K_123	Q8IZP0	Q8IZP0;Q8IZP0-2;Q8IZP0-3;Q8IZP0-4;Q8IZP0-5;Q8IZP0-6;Q8IZP0-9;Q8IZP0-1;Q8IZP0-7;Q8IZP0-8;Q8IZP0-1	Abl interactor 1	Abi-1;Abi-1 iso2;Abi-1 iso3;Abi-1 iso2;Abi-1 iso2;Abi-1 iso2;Abi-1 iso2;Abi-1 iso2;Abi-1 iso2;Abi-1 iso2;Abi-1 iso2	K	123;123;123;123;123;123;123;140;123;123;123	-1.25701	0.17	-0.214125	0.21	-1.30451	0.16	-1.38957	0.04	-0.941106	0.01	0.09	THK*IIAPANMERPVR
Q6FI13_K_119	Q6FI13	Q6FI13;P20671;Q96KK5;Q99878;P0C0S8;Q16777;Q9BTM1	Histone H2A type 2-A	H2AO;HIST1H2AD;HIST1H2AH;H2AE;H2A.1;HIST2H2AC;H2AFJ	K	119;119;119;119;119;119;119	1.21412	0.01	0.356144	0.04	-0.765535	0.25	0.443607	0.06	1.33342	0.07	0.09	KVTIAQGGVLPNIQAVLLPK*K
P46940_K_942	P46940	P46940	Ras GTPase-activating-like protein IQGAP1	IQGAP1	K	942	1.1177	0.08	-0.226509	0.01	0.0703893	0.01	0.687061	0.05	1.91456	0.03	0.03	NK*EQLSDMMMINK
P29966_K_11	P29966	P29966	Myristoylated alanine-rich C-kinase substrate	MARCKS	K	11	1.09761	0.13	0.782409	0.02	0.871844	0.41	1.03562	0.13	1.4489	0.26	0.48	TAAK*GEAAAERPGEAAVASSPSK
P33241_K_68	P33241	P33241;P33241-2;P33241-3	Lymphocyte-specific protein 1	LSP1;LSP1 iso2;LSP1 iso3	K	68;6;196	1.04264	0	0.895303	0.15	-1.27501	0.14	-0.176323	0.16	-1.48027	0.26	0.09	SLK*PSEAPELDEDEGFGDWSQRPEQR
Q8NB16_K_157	Q8NB16	Q8NB16;Q8NB16-2	Mixed lineage kinase domain-like protein	MLKL;MLKL iso 2	K	157;157	1.02857	0.13	1.27501		1.15056	0.3	1.18903	0.02	1.33342	0.2	0.31	RDNEK*IEASLR
P23381_K_253	P23381	P23381;P23381-2	Tryptophan--tRNA ligase, cytoplasmic	WARS;WARS iso2	K	253;212	1.02857	0.19	0.214125	0.12	1.21412	0.1	1.08406	0.01	1.37295	0.04	0.13	NVVK*IQK
P07333_K_706	P07333	P07333	Macrophage colony-stimulating factor 1 receptor	CSFR	K	706	0.963474	0.04	0.757023	0.03	1.19535	0.09	0.432959	0.01	1.96347	0.05	0.02	NIHLEK*K
P63098_K_117	P63098	P63098	Calcineurin subunit B type 1	PPP3R1	K	117	0.918386	0.22	-0.0703893	0.04	0.201634	0.43	0.238787	0.15	1.83592	0.01	0.22	VLK*MMVGNNLKDTQLQQIVDK
P78504_K_1123	P78504	P78504;P78504-2	Protein jagged-1	JAG1;JAG1 iso 2	K	1123;964	0.799087	0.02	-0.111031	0.09	0.226509	0.1	0.704872	0.13	1.35614	0.11	0.07	EQLNQIK*NPIEK
Q96AZ6_K_82	Q96AZ6	Q96AZ6	Interferon-stimulated gene 20 kDa protein	ISG20	K	82	0.731183	0.35	0.176323	0.31	1.24489	0.24	0.604071	0.06	1.83996	0.01	0.08	LEILQLLK*GK
P17844_K_80	P17844	P17844;P17844-2	Probable ATP-dependent RNA helicase DDX5	DDX5;DDX5 iso 2	K	80;80	0.731183	0.4	-0.485427	0.22	1.20163	0.29	1.16993	0.25	1.33914	0.06	0.27	SK*EITVR
P32121_K_178	P32121	P32121;P32121-3;P32121-2;P32121-4;P32121-5	Beta-arrestin-2	ARRB2;ARRB2 iso3;ARRB2 iso 2;ARRB2 iso 4;ARRB2 iso 5	K	178;178;163;199;163	0.704872	0.05	0.516015	0.08	0.871844	0.32	-0.201634	0.17	1.33914	0.07	0.03	KVQFAPEK*PGPQPSAETTR
Q92841_K_274	Q92841	Q92841;P17844;P17844-2;Q92841-1;Q92841-2;Q92841-3	Probable ATP-dependent RNA helicase DDX17	DDX17;DDX5;DDX5 iso 2;DDX17 iso1;DDX17 iso3;DDX17 iso3	K	274;197;118;195;195;195	0.669027	0.07	-0.0565835	0.12	1.28096	0.08	1.07039	0.24	1.32769	0.11	0.12	LK*STCIYGGAPK
Q8WYP3_K_494	Q8WYP3	Q8WYP3;Q8WYP3-2	Ras and Rab interactor 2	RIN2;RIN2 iso2	K	494;543	0.641546	0.04	0.748461	0.14	1.16993	0.11	0.847997	0.08	1.3505	0.01	0.64	LVK*SQLQK
Q8N6T3_K_278	Q8N6T3	Q8N6T3;Q8N6T3-4	ADP-ribosylation factor GTPase-activating protein 1	ARF GAP1;ARF GAP1 iso 4	K	278;165	0.632268	0.24	-0.275007	0.19	1.04264	0.38	1.02148	0.25	1.46467	0.12	0.29	IFDDVSSGVSQLASK*VQGVGSK
Q9UMR7_K_17	Q9UMR7	Q9UMR7;Q9UMR7-2	C-type lectin domain family 4 member A	CLEC4A;CLEC4A iso 2	K	17;17	0.62293	0.11	-0.464668	0.21	0.641546	0.05	0.879706	0.13	1.33342	0.04	0.02	FKNEFK*SSGINTASSAASK
P33121_K_261	P33121	P33121;P33121-2;P33121-3	Long-chain-fatty-acid--CoA ligase 1	ACSL1;ACSL1 iso2;ACSL1 iso2	K	261;261;261	0.584963	0.04	0.485427	0.27	0.970854	0.03	0.910733	0.14	1.82782	0.03	0.05	RK*PKPPAPEDLAVICFTSGTTGNPK
Q9Y2J2_K_65	Q9Y2J2	Q9Y2J2;Q9Y2J2-2;Q9Y2J2-3;Q9Y2J2-4	Band 4.1-like protein 3	EPB41L3;EPB41L3 iso2;EPB41L3 iso 3;EPB41L3 iso 4	K	65;65;65;65	0.545968	0.27	0.782409	0.03	-0.163499	0.17	-0.344828	0.04	-1.33342	0.25	0.16	EVTDK*EQEFAAR
Q9Y624_K_292	Q9Y624	Q9Y624;Q9Y624-2	Junctional adhesion molecule A	JAM-A;JAM-A iso 2	K	292;243	0.545968	0.03	-0.731183	0.35	0.263034	0.13	0.389567	0.08	-1.73552	0.14	0.12	SEGEFK*QTSSFLV
Q9H223_K_471	Q9H223	Q9H223	EH domain-containing protein 4	EHD4	K	471	0.526069	0.11	0.389567	0.04	1.23266	0.23	0.948601	0.04	1.42223	0.06	0	ISGVNAK*K
Q8TDJ6_K_316	Q8TDJ6	Q8TDJ6;Q8TDJ6-2;Q8TDJ6-3	DmX-like protein 2	RC3;RC3 iso2;RC3 iso2	K	316;316;316	0.526069	0.05	0.275007	0.14	1.02857	0.19	0.847997	0.13	1.62293	0.16	0.41	IQHALETIHHLK*NLR
P05161_K_35	P05161	P05161	Ubiquitin-like protein ISG15	ISG15	K	35	0.516015	0.03	0.214125	0	1.29866	0.08	1.24489	0	1.36737	0.1	0.03	AQITQK*IGVHAFQQR
P15880_K_275	P15880	P15880	40S ribosomal protein S2	RPS2	K	275	0.495695	0.16	0.189034	0.28	-0.963474	0.29	-0.713696	0.03	-1.48027	0.05	0.38	SPYQEFTDHLVK*THTR
P29966_K_152	P29966	P29966	Myristoylated alanine-rich C-kinase substrate	MARCKS	K	152	0.422233	0.1	-0.0426443	0.47	1.18903	0.04	0.641546	0.09	1.59932	0.06	0.24	AEDGATPSPSNETPK*KK
P61073_K_310	P61073	P61073;P61073-2	C-X-C chemokine receptor type 4	CXCR4;CXCR4 iso 2	K	310;314	0.400538	0.03	0.0703893	0.04	1.0635	0.14	1.24489	0.09	1.48027	0.08	0.12	FK*TSAQHALTSVSR
Q8TDB6_K_94	Q8TDB6	Q8TDB6;Q8TDB6-2	E3 ubiquitin-protein ligase DTX3L	DTX3L;DTX3L iso 2	K	94;94	0.378512	0.15	0.516015	0.05	0.713696	0.05	0.495695	0.12	1.38957	0.04	0	KGEHQILVDEKPVPIFLVPTENSIK*K
P18621_K_55	P18621	P18621;P18621-2;P18621-3	60S ribosomal protein L17	RPL17;RPL17 iso 2;RPL17 iso 3	K	55;17;55	0.344828	0.12	0.163499	0.23	1.19535	0.04	0.823749	0.16	1.54102	0.17	0.43	DVTLQK*QCVPFR
Q9Y279_K_396	Q9Y279	Q9Y279;Q9Y279-3	V-set and immunoglobulin domain-containing protein 4	VSIG4;VSIG4 iso 3	K	396;302	0.31034	0.2	0.321928	0.09	-1.26903	0.06	-0.565597	0.03	-1.40054	0.01	0.07	LLDTVPLDYEFLATEGK*SVC
Q13287_K_129	Q13287	Q13287	N-myc-interactor	NMI	K	129	0.298658	0.05	-0.124328	0.42	0.941106	0.13	0.613532	0.01	1.49057	0.13	0.02	HHVQIK*DVNLEVTAKPVPLNSGVR
P53355_K_1351	P53355	P53355;P53355-3;P53355-4	Death-associated protein kinase 1	DAPK1;DAPK1 iso 3;DAPK1 iso 4	K	1351;1351;1285	0.298658	0.1	-0.464668	0	1.28096	0	1.18903	0.18	1.40599	0.08	0.05	YNTSNGAPK*DFLPSPLHALLR
P32455_K_382	P32455	P32455	Guanylate-binding protein 1	GBP1	K	382	0.286881	0.03	0.0285692	0.09	0.807355	0.04	0.536053	0.11	1.35614	0.01	0.17	SSFKDVDHLFQK*ELAAQLEK
Q8N0X7_K_514	Q8N0X7	Q8N0X7	Spartin	SPG20	K	514	0.250962	0.03	-0.495695	0.06	0.887525	0.13	1.04264	0.03	2.04264	0.3	0.38	ELAPHVK*K
P67936_K_228	P67936	P67936;P67936-2	Tropomyosin alpha-4 chain	TPM4;TPM4 iso2	K	228;264	0.226509	0.02	0.0703893	0.05	-0.992768	0.17	0.333424	0.02	-1.38405	0.37	0.18	LAQAK*EENVGLHQTLDQTLNELNCI
O14879_K_286	O14879	O14879	Interferon-induced protein with tetratricopeptide repeats 3	IFIT3	K	286	0.189034	0.12	-0.298658	0.14	1.1375	0.12	1.18269	0.02	1.71809	0.06	0.11	VLESTPNNGYLYHQIGCCYK*AK
P50990_K_235	P50990	P50990;P50990-2;P50990-3	T-complex protein 1 subunit theta	CCT8;CCT8 iso 2;CCT8 iso 3	K	235;216;162	0.163499	0.14	0.0285692	0.24	-0.367371	0.13	0.286881	0.12	1.37295	0.21	0.13	ETEGDVTSVK*DAK
P31949_K_23	P31949	P31949	Protein S100-A11	S100A11	K	23	0.163499	0.27	-0.214125	0.33	-0.604071	0.06	0.214125	0.09	-1.39506	0.41	0.03	CIESLIAVFQK*YAGK
Q8N0X7_K_515	Q8N0X7	Q8N0X7	Spartin	SPG20	K	515	0.124328	0.04	-0.0143553	0.1	1.18269	0.23	0.823749	0.15	1.53107	0.11	0.12	ELAPHVKK*
P23246_K_332	P23246	P23246;P23246-2	Splicing factor, proline- and glutamine-rich	PSF;PSF iso2	K	332;332	0.124328	0.01	-0.0285692	0.07	-0.773996	0.1	-1.15704	0.07	-1.47508	0.29	0.13	GK*GFGFIK
Q9BVK6_K_180	Q9BVK6	Q9BVK6	Transmembrane emp24 domain-containing protein 9	TMED9	K	180	0.124328	0.35	-0.0976108	0.09	-0.604071	0.17	-1.15056	0.03	-2.06695	0.1	0.1	QLVEQVEQIQK*EQNYQR
P05387_K_41	P05387	P05387	60S acidic ribosomal protein P2	RPLP2	K	41	0.111031		0.432959	0.31	-0.565597	0.35	-0.485427	0.17	-2.11103	0.3	0.24	KILDSVGIEADDDRLNK*VISELNGK
Q01469_K_61	Q01469	Q01469	Fatty acid-binding protein 5	FABP5	K	61	0.111031	0.08	0.250962	0	-1.13093	0.01	-0.669027	0.09	-1.60407	0.01	0.05	TESTLK*TTQFSCTLGEKFEETTADGR
P37108_K_42+43	P37108	P37108	Signal recognition particle 14 kDa protein	SRP14	K	42, 43	0.0840643	0.02	0.632268	0.05	1	0.15	0.831877	0.3	1.40054	0.18	0.2	TKPIPK*K*GTVEGFEPADNK
Q9ULV4_K_311	Q9ULV4	Q9ULV4;Q9ULV4-2;Q9ULV4-3	Coronin-1C	coronin 1C;coronin 1C iso 2;coronin 1C iso 3	K	311;317;364	0.0840643	0.15	0.0703893	0.1	-1.18903	0.15	-0.910733	0.19	-1.33914	0.06	0.05	YFEITDESPYVHYLNTFSSK*EPQR
P00973_K_66	P00973	P00973;P00973-2;P00973-3;P00973-4	2'-5'-oligoadenylate synthase 1	OAS1;OAS1 iso2;OAS1 iso2;OAS1 iso2	K	66;66;66;66	0.0840643	0.23	-0.0285692	0.41	1.18903	0.23	1.29866	0.03	1.71809	0.01	0.39	GGSSGK*GTTLR
O14786_K_913	O14786	O14786	Neuropilin-1	NRP1	K	913	0.0565835	0.03	0.15056	0.24	-1.01436	0.2	-1.15704	0.34	-1.50589	0.12	0.06	DK*LNTQSTYSEA
P54727_K_147	P54727	P54727;P54727-2	UV excision repair protein RAD23 homolog B	RAD23B;RAD23B iso 2	K	147;75	0.0565835	0.02	0.0285692	0.31	-1.21412	0.03	0.333424	0.11	-1.96347	0.03	0.42	QEK*PAEKPAETPVATSPTATDSTSGDSSR
P54727_K_151	P54727	P54727;P54727-2	UV excision repair protein RAD23 homolog B	RAD23B;RAD23B iso 2	K	151;79	0.0565835	0.02	0.0285692	0.31	-1.21412	0.03	0.333424	0.11	-1.96347	0.03	0.42	QEKPAEK*PAETPVATSPTATDSTSGDSSR
Q13576_K_1024	Q13576	Q13576;Q13576-2;Q13576-3	Ras GTPase-activating-like protein IQGAP2	IQGAP2;IQGAP2 iso2;IQGAP2 iso2	K	1024;520;520	0.0285692	0.01	0.321928	0.1	-0.757023	0.12	-0.613532	0.33	-2.46467	0.19	0.06	AWVNQLETQTGEASK*LPYDVTTEQALTYPEVK
Q9BRP4_K_176	Q9BRP4	Q9BRP4;Q9BRP4-2;Q9BRP4-3	Proteasomal ATPase-associated factor 1	PAAF1;PAAF1 iso 2;PAAF1 iso 3	K	176;159;61	0.0285692	0.06	-0.15056	0.13	-1.16993	0.01	-0.263034	0.35	-1.37851	0.04	0.04	GHK*GGILDTAIVDR
Q12866_K_856	Q12866	Q12866	Tyrosine-protein kinase Mer	Mer	K	856	0.0143553	0.06	0.124328	0.05	-1.05658	0.06	-0.918386	0.03	-1.34483	0	0.06	LQLEK*LLESLPDVR
Q9Y4G8_K_539	Q9Y4G8	Q9Y4G8;Q8TEU7;Q8TEU7-2;Q8TEU7-3;Q8TEU7-4;Q8TEU7-5;A0A0B4J2F2;P57059;Q8TEU7-6	Rap guanine nucleotide exchange factor 2	RAPGEF2;RAPGEF6;RAPGEF6 iso2;RAPGEF6 iso2;RAPGEF6 iso2;RAPGEF6 iso2;SIK1B;SIK;RAPGEF6 iso2	K	539;682;682;682;682;682;60;60;682	0.0143553	0.03	0.0285692	0.07	1.29278	0.08	0.739848	0.04	1.97453	0.01	0.07	KILDK*TR
O60493_K_14	O60493	O60493;O60493-2;O60493-3	Sorting nexin-3	SNX3;SNX3 iso2;SNX3 iso3	K	14;14;14	-0.0143553	0.31	0.887525	0.1	0.925999	0.14	1.23879	0.3	1.38405	0.26	0.14	LITK*PQNLNDAYGPPSNFLEIDVSNPQTVGVGR
Q709C8_K_3544	Q709C8	Q709C8;Q709C8-2;Q709C8-3;Q709C8-4	Vacuolar protein sorting-associated protein 13C	VPS13C;VPS13C iso2;VPS13C iso3;VPS13C iso2	K	3544;3544;3501;3501	-0.0143553	0.14	-0.214125	0.53	1.1177	0.11	1.0072	0.06	1.73985	0.24		GVVGGVTGIITKPVEGAK*K
Q96AG4_K_135	Q96AG4	Q96AG4	Leucine-rich repeat-containing protein 59	LRRC59	K	135	-0.0143553	0.46	-0.526069	0.19	-0.722466	0.14	-0.31034	0.19	-1.34483	0.2	0.02	VAGDCLDEK*QCK
P13010_K_544	P13010	P13010	X-ray repair cross-complementing protein 5	Ku80	K	544	-0.0285692	0.22	-0.495695	0.11	-1.25701	0.2	-0.432959	0.1	-1.54597	0.15	0.01	TLFPLIEAKK*
Q14596_K_887	Q14596	Q14596;Q14596-2	Next to BRCA1 gene 1 protein	NBR1;NBR1 iso 2	K	887;887	-0.0703893	0.06	-0.111031	0.04	0.757023	0	0.575312	0.06	1.58496	0.03	0.07	HHHGSSIAGGLVK*GALSVAASAYK
Q92879_K_59	Q92879	Q92879;O95319;O95319-2;O95319-3;O95319-4;O95319-5;Q92879-2;Q92879-3;Q92879-4;Q92879-5;Q92879-6	CUGBP Elav-like family member 1	CELF1;CELF2;CELF2 iso 2;CELF2 iso 3;CELF2 iso 4;CELF2 iso 5;CELF1 iso2;CELF1 iso4;CELF1 iso4;CELF1 iso4;CELF1 iso4	K	59;83;59;78;78;59;59;59;86;42;59	-0.0703893	0.01	-0.367371	0.2	-0.978196	0.07	-0.713696	0.14	-1.37851	0.01	0.13	SQNPPQSK*GCCFVTFYTR
Q9Y4K3_K_331	Q9Y4K3	Q9Y4K3	TNF receptor-associated factor 6	TRAF6	K	331	-0.137504		-0.687061	0.04	1.31034	0.16	1.20163	0.08	1.33342	0.19		METQSMYVSELK*R
P30520_K_419	P30520	P30520	Adenylosuccinate synthetase isozyme 2	ADSS	K	419	-0.163499	0.23	-0.263034	0.08	-1.04264	0.07	-1.01436	0.2	-1.37851	0.07	0.2	AFK*ELPVNAQNYVR
P31153_K_351	P31153	P31153;P31153-2;Q00266	S-adenosylmethionine synthase isoform type-2	MAT2A;MAT2A iso 2;MAT1A	K	351;288;351	-0.189034	0.02	-0.0426443	0.1	-1.22651	0.05	-1.21412	0.14	-1.41143	0.29	0.03	K*NFDLRPGVIVR
P13639_K_439	P13639	P13639	Elongation factor 2	EEF2	K	439	-0.201634	0.03	0.176323	0.33	0.992768	0.36	0.773996	0.23	1.58976	0.04	0.17	IMGPNYTPGKK*EDLYLKPIQR
Q16875_K_450	Q16875	Q16875;Q16875-2;Q16875-3;Q16875-4	6-phosphofructo-2-kinase/fructose-2,6-bisphosphatase 3	PFKFB3;PFKFB3 iso 2;PFKFB3 iso 3;PFKFB3 iso 4	K	450;450;430;464	-0.214125	0.09	0.31034	0.08	1.1635	0.01	0.948601	0.03	1.53605	0.07	0.06	SEDAK*KGPNPLMR
P09661_K_221	P09661	P09661	U2 small nuclear ribonucleoprotein A'	snRNP A'	K	221	-0.286881	0.06	-0.124328	0.07	-0.83996	0	-0.863938	0.01	-1.4489	0.07	0.17	LK*GLLQSGQIPGR
Q99426_K_203	Q99426	Q99426;Q99426-2	Tubulin-folding cofactor B	TBCB;TBCB iso 2	K	203;152	-0.31034	0.02	-0.111031	0.17	-1.24489	0.3	-0.632268	0.16	-1.70487	0.01	0.05	YDEPLGK*NDGSVNGK
Q01085-2_K_139	Q01085-2	Q01085-2;Q01085	Nucleolysin TIAR	TIAL1 iso2;TIAL1	K	139;122	-0.31034	0.22	-0.356144	0.31	-1.20789	0.43	-0.263034	0.02	-1.32769	0.29	0.23	SAFAPFGK*ISDAR
P53621_K_1143	P53621	P53621;P53621-2	Coatomer subunit alpha	COPA;COPA iso2	K	1143;1152	-0.321928	0.13	0.286881	0.29	0.722466	0.07	0.659925	0.15	1.49057	0.12	0.14	K*ILSACEKNPTDAYQLNYDMHNPFDICAASYRPIYR
P43353_K_437	P43353	P43353;P43353-2	Aldehyde dehydrogenase family 3 member B1	ALDH3B1;ALDH3B1 iso 2	K	437;400	-0.344828	0.4	0.0143553	0.26	0.895303	0.13	0.9855	0.4	1.39506	0.21	0.54	SPGMEK*LNALR
P67775_K_8	P67775	P67775;P67775-2	Serine/threonine-protein phosphatase 2A catalytic subunit alpha isoform	PPP2CA;PPP2CA iso2	K	8;8	-0.389567	0.1	-0.0703893	0.1	-1.31034	0.06	-0.765535	0.06	-1.53605	0.03	0.03	VFTK*ELDQWIEQLNECK
P50395_K_360	P50395	P50395;P50395-2	Rab GDP dissociation inhibitor beta	GDI2;GDI2 iso2	K	360;315	-0.411426	0.21	0.0285692	0.12	-0.910733	0.19	-0.863938	0.14	-1.65992	0.03	0.01	YIAIVSTTVETK*EPEKEIRPALELLEPIEQK
Q09666_K_2132	Q09666	Q09666	Neuroblast differentiation-associated protein AHNAK	AHNAK	K	2132	-0.432959	0.27	0.226509	0.28	-1.26903		-0.807355	0.17	-2.10769		0.33	VK*GDVDVSLPK
P28838_K_476	P28838	P28838;P28838-2	Cytosol aminopeptidase	LAP3;LAP3 iso 2	K	476;445	-0.454176	0	-0.111031	0.15	0.722466	0.14	0.903038	0.08	1.43829	0.11	0.08	EFVTHPK*WAHLDIAGVMTNKDEVPYLR
Q8TDQ7_K_250+253	Q8TDQ7	Q8TDQ7;Q8TDQ7-2;Q8TDQ7-3;Q8TDQ7-4;Q8TDQ7-5	Glucosamine-6-phosphate isomerase 2	GNPDA2;GNPDA2 iso 2;GNPDA2 iso 3;GNPDA2 iso 4;GNPDA2 iso 5	K	250, 253;249, 252;250, 253;180, 183;216, 219	-0.454176	0.07	-0.887525	0.22	-0.356144	0.32	-0.594549	0.07	1.74846	0.09	0.05	ELRVK*TVK*YFK
Q8TDQ7_K_250+256	Q8TDQ7	Q8TDQ7;Q8TDQ7-2;Q8TDQ7-3;Q8TDQ7-4;Q8TDQ7-5	Glucosamine-6-phosphate isomerase 2	GNPDA2;GNPDA2 iso 2;GNPDA2 iso 3;GNPDA2 iso 4;GNPDA2 iso 5	K	250, 256;249, 255;250, 256;180, 186;216, 222	-0.454176	0.07	-0.887525	0.22	-0.356144	0.32	-0.594549	0.07	1.74846	0.09	0.05	ELRVK*TVKYFK*
Q63HN8_K_1223	Q63HN8	Q63HN8;Q63HN8-4	E3 ubiquitin-protein ligase RNF213	RNF213;RNF213 iso4	K	1223;1272	-0.495695	0.28	0.333424	0.1	1.29866	0.04	1.04963	0.03	1.66903	0.16	0.15	ATHYHLSSQVQEMAGK*IDLLR
P19971_K_139	P19971	P19971;P19971-2	Thymidine phosphorylase	ECGF1;ECGF1 iso2	K	139;139	-0.526069	0.32	-0.344828	0.16	1.11103	0.18	0.933573	0.26	1.54102	0.12	0.2	QQLVDKHSTGGVGDKVSLVLAPALAACGCK*VPMISGR
Q07812_K_57	Q07812	Q07812;Q07812-2;Q07812-5;Q07812-8;Q07812-7	Apoptosis regulator BAX	BAX;BAX iso2;BAX iso5;BAX iso8;BAX iso8	K	57;57;57;57;38	-0.536053	0.14	-0.286881	0.1	-0.963474	0.26	-0.536053	0.08	-1.48543	0.05	0	MGGEAPELALDPVPQDASTK*K
P46940_K_80	P46940	P46940	Ras GTPase-activating-like protein IQGAP1	IQGAP1	K	80	-0.565597	0.05	-0.956057	0.23	-0.748461	0.05	-1.07039	0.22	-1.35614	0.1	0	NGVYLAK*LGNFFSPK
Q02790_K_28	Q02790	Q02790	Peptidyl-prolyl cis-trans isomerase FKBP4	FKBP4	K	28	-0.62293	0.07	-0.333424	0.02	-1.23266	0.01	-0.275007	0	-1.33914	0.05	0.07	ATESGAQSAPLPMEGVDISPK*QDEGVLK
Q6PD62_K_62	Q6PD62	Q6PD62;Q06547;Q06547-2;Q06547-3;Q06547-4	RNA polymerase-associated protein CTR9 homolog	SH2BP1;GABPB1;GABPB1 iso 2;GABPB1 iso 3;GABPB1 iso 4	K	62;9;9;9;9	-0.632268	0.49	-0.613532	0.01	-0.432959	0.13	-0.137504	0.43	-1.63691	0.26	0.12	K*LLEAAR
Q01469_K_24	Q01469	Q01469	Fatty acid-binding protein 5	FABP5	K	24	-0.687061	0.1	-0.238787	0.08	-1.25096	0.12	-1.02857	0	-1.42761	0.07	0.12	GFDEYMK*ELGVGIALR
P31994-2_K_264	P31994-2	P31994-2;P31994-5	Low affinity immunoglobulin gamma Fc region receptor II-b	FCGR2B iso2;FCGR2B	K	264;263	-0.722466	0.04	-0.0143553	0.05	0.863938	0.13	0.367371	0.19	1.38405	0.17	0.49	ISANPTNPDEADK*VGAENTITYSLLMHPDALEEPDDQNRI
P60866_K_67	P60866	P60866;P60866-2	40S ribosomal protein S20	RPS20;RPS20 iso2	K	67;67	-0.731183	0.04	0.0143553	0.11	0.9855	0.11	0.0703893	0.22	1.40599	0.26	0.38	K*TPCGEGSKTWDR
Q13303_K_268	Q13303	Q13303;Q13303-2;Q13303-3;Q13303-4;Q13303-5;O43448	Voltage-gated potassium channel subunit beta-2	Kv-beta2;Kv-beta2 iso2;Kv-beta2 iso3;Kv-beta2 iso3;Kv-beta2 iso3;KCNAB3	K	268;254;316;201;268;309	-0.731183	0.07	-0.422233	0.03	-1.08406	0.21	-1.08406	0.11	-1.4957	0.1	0.04	ASLK*GYQWLK
Q7Z401_K_1328	Q7Z401	Q7Z401;Q7Z401-2	C-myc promoter-binding protein	DENND4A;DENND4A iso3	K	1328;1371	-0.765535	0.45	-0.286881	0.06	0.879706	0.22	0.956057	0.04	1.44361	0.03	0.16	NSMFTAGK*GVAEK
O00762_K_119	O00762	O00762;O00762-2;O00762-3	Ubiquitin-conjugating enzyme E2 C	UBE2C;UBE2C iso 2;UBE2C iso3	K	119;80;90	-0.895303	0.1	-0.286881	0.3	-0.226509	0.68	-0.695994	0.04	-1.39506	0.4	0.07	FLTPCYHPNVDTQGNICLDILK*EKWSALYDVR
Q709C8_K_3557	Q709C8	Q709C8;Q709C8-2;Q709C8-3;Q709C8-4	Vacuolar protein sorting-associated protein 13C	VPS13C;VPS13C iso2;VPS13C iso3;VPS13C iso2	K	3557;3557;3514;3514	-0.941106	0.12	-0.298658	0.07	0.815575	0.27	0.286881	0.06	1.38405	0.09	0.17	GIGK*GLVGAVARPTGGIVDMASSTFQGIQR
Q9UHD1_K_44	Q9UHD1	Q9UHD1	Cysteine and histidine-rich domain-containing protein 1	CHORDC1	K	44	-0.970854	0.15	0.0565835	0.05	-1.28688	0.11	-1.20163	0.07	-1.62761	0.24	0	GWSCCK*R
P33241_K_284	P33241	P33241;P33241-2;P33241-3	Lymphocyte-specific protein 1	LSP1;LSP1 iso2;LSP1 iso3	K	284;222;412	-0.970854	0.05	-0.367371	0.23	-0.85599	0.07	-0.613532	0.08	-1.36177	0.16	0.04	TPSCK*DIVAGDMSK
Q8TCW9_K_210+214	Q8TCW9	Q8TCW9	Prokineticin receptor 1	PROKR1	K	210, 214	-0.970854	0.05	-0.464668	0.04	-0.83996	0.45	-0.555816	0.56	-1.53107	0.17	0.3	TVLVIVK*SQEK*
P32455_K_582	P32455	P32455	Guanylate-binding protein 1	GBP1	K	582	-1.01436	0.07	-0.565597	0.04	0.863938	0.27	0.695994	0.18	1.89142	0.07	0.07	IMKNEIQDLQTK*MR
Q09666_K_2349+2352	Q09666	Q09666	Neuroblast differentiation-associated protein AHNAK	AHNAK	K	2349, 2352	-1.1177	0.28	-0.62293	0.18	-0.464668	0.04	0	0.16	-1.41684	0.3	0.08	KLEGELKGPELDVK*GPK*
P23528_K_78	P23528	P23528	Cofilin-1	Cofilin-1	K	78	-1.26303	0.52	-0.378512	0.03	-0.604071	0.14	-0.432959	0.57	-1.33342	0.44	0.11	MLPDK*DCR
O60763_K_25	O60763	O60763;O60763-2	General vesicular transport factor p115	TAP;TAP iso2	K	25;25	-1.31034	0.3	-0.887525	0.03	-0.704872	0.55	0.0143553	0.32	-1.43296		0.15	GVMGGQSAGPQHTEAETIQK*LCDR
O60488_K_388	O60488	O60488;O60488-2	Long-chain-fatty-acid--CoA ligase 4	ACSL4;ACSL4 iso 2	K	388;347	-1.32193	0.1	-0.214125	0.48	1.09085	0.07	1.19535	0.28	1.4957	0.26	0.25	NVMSK*VQEMNYIQK
P14866_K_568	P14866	P14866;P14866-2	Heterogeneous nuclear ribonucleoprotein L	hnRNP L;hnRNP L iso 2	K	568;435	1.32193	0.2	0.565597	0.12	-0.454176	0.13	-0.163499	0.06	-0.263034	0.01	0.03	SDALETLGFLNHYQM#K*NPNGPYPYTLK
P14618_K_322	P14618	P14618;P14618-2;P14618-3	Pyruvate kinase PKM	PKM;PKM iso2;PKM iso3	K	322;322;307	1.32193	0.05	0.555816	0.19	1.1177	0.34	1.23879	0.18	1.08406	0.1	0.05	AGK*PVICATQMLESM#IK
Q86XS8_K_310	Q86XS8	Q86XS8;Q86XS8-2	E3 ubiquitin-protein ligase RNF130	RNF130;RNF130 iso 2	K	310;310	1.31615	0.33	1.26903	0.18	0.0703893	0.02	0.15056	0.22	-0.505891	0.4	0.19	LNILK*ALGIVPNLPCTDNVAFDM#ER
A0AVT1_K_544	A0AVT1	A0AVT1;A0AVT1-2	Ubiquitin-like modifier-activating enzyme 6	UBE1L2;UBE1L2 iso 2	K	544;70	1.31615	0.23	0.85599	0.02	1.23266	0.2	1	0.13	0.356144	0.55	0.43	IDAHLNK*VCPTTETIYNDEFYTKQDVIITALDNVEAR
P25787_K_70	P25787	P25787	Proteasome subunit alpha type-2	PSMA2	K	70	1.30451	0.15	0.910733	0.15	0.584963	0.04	0.250962	0.03	0.879706	0.06	0.23	SVHKVEPITK*HIGLVYSGM#GPDYR
Q01432_K_731	Q01432	Q01432;Q01432-4;Q01432-5;Q01432-6	AMP deaminase 3	AMPD3;AMPD3 iso5;AMPD3 iso5;AMPD3 iso5	K	731;740;738;572	1.29866	0.13	0.0565835	0.53	0.871844	0.14	1.07724	0.02	1.31034	0.17	0.35	K*TNVAQIR
P00352_K_128	P00352	P00352	Retinal dehydrogenase 1	ALDH1A1	K	128	1.29866	0.11	0.0285692	0.08	1.02148	0.07	1.25701	0.09	0.815575	0.05	0.03	LYSNAYLNDLAGCIK*TLR
Q3B8N2_K_298	Q3B8N2	Q3B8N2;Q6DKI2;O00182;Q3B8N2-2;O00182-2;O00182-3;O00182-6	Galectin-9B	LGALS9B;LGALS9C;galectin-9;LGALS9B iso 2;galectin-9 iso 2;galectin-9 iso 3;galectin-9 iso 6	K	298;298;297;297;265;253;285	1.29278	0.12	0.584963	0.08	-0.176323	0.01	-0.367371	0.21	-0.238787	0.01	0.01	K*M#PFVR
Q9BQE4_K_150	Q9BQE4	Q9BQE4	Selenoprotein S	SELS	K	150	1.28688	0.58	0.464668	0.47	0.790772	0.17	0.214125	0.06	0.903038	0.23	0.07	KPQEEDSPGPSTSSVLK*R
P60981_K_114	P60981	P60981;P60981-2	Destrin	Destrin;Destrin iso2	K	114;97	1.28096	0.08	1.17632	0.08	0.887525	0.21	0.739848	0.27	-0.124328	0.1	0.08	KEELM#FFLWAPELAPLKSK*
P61160_K_219	P61160	P61160;P61160-2	Actin-related protein 2	ARP2;ARP2 iso2	K	219;224	1.27501	0.16	0.757023	0.16	0.584963	0.01	1.29278	0.37	-0.250962	0.64	0.34	EK*LCYVGYNIEQEQK
P04075_K_200	P04075	P04075;P04075-2;P09972	Fructose-bisphosphate aldolase A	ALDOA;ALDOA iso 2;ALDOC	K	200;254;200	1.26303	0.09	0.650765	0.24	0.411426		1.0072	0.04	0.871844	0.61		YASICQQNGIVPIVEPEILPDGDHDLK*R
Q15365_K_314	Q15365	Q15365	Poly(rC)-binding protein 1	hnRNP E1	K	314	1.25701	0.09	0.62293	0.16	0.201634	0.01	0.124328	0.06	0.263034	0.07	0	QM#SGAQIK*IANPVEGSSGR
Q13283_K_5	Q13283	Q13283;Q13283-2;Q9UN86;Q9UN86-2	Ras GTPase-activating protein-binding protein 1	G3BP-1;G3BP-1 iso 2;G3BP-2;G3BP-2 iso2	K	5;5;5;5	1.25701	0.12	0.584963	0.09	-0.0426443	0.01	-0.641546	0.34	-0.632268	0.51	0	VM#EK*PSPLLVGR
P0DP23_K_78	P0DP23	P0DP23;P0DP24;P0DP25	Calmodulin-1	Calmodulin;Calmodulin;Calmodulin	K	78;78;78	1.23266	0.14	1.05658	0.15	0.176323	0.14	0.189034	0.03	0.0143553	0.05	0.2	KM#K*DTDSEEEIREAFR
Q8N0X7_K_532	Q8N0X7	Q8N0X7	Spartin	SPG20	K	532	1.22033	0.01	0.831877	0.17	-0.214125	0.05	-1.15056	0.18	0.0703893	0.49	0.22	DKDGK*SPLDGAM#VVAASSVQGFSTVWQGLECAAK
P04406_K_86	P04406	P04406;P04406-2	Glyceraldehyde-3-phosphate dehydrogenase	GAPDH;GAPDH iso 2	K	86;44	1.20163	0.2	1.13093	0.02	0.584963	0.05	0.356144	0.06	0.575312	0.22	0.33	LVINGNPITIFQERDPSKIK*WGDAGAEYVVESTGVFTTM#EK
P55072_K_754	P55072	P55072	Transitional endoplasmic reticulum ATPase	VCP	K	754	1.20163	0.27	0.555816	0.18	0.464668	0.08	0.443607	0.01	0.389567	0.04	0.08	K*YEM#FAQTLQQSR
O00161_K_49	O00161	O00161;O00161-2	Synaptosomal-associated protein 23	SNAP23;SNAP23 iso 2	K	49;49	1.18903	0.42	-0.0285692	0.59	0.0143553	0.27	-0.782409	1.31	-0.31034	0.63	0.31	TITM#LDEQK*EQLNR
P15880_K_65	P15880	P15880	40S ribosomal protein S2	RPS2	K	65	1.18269	0.13	0.941106	0.16	0.137504	0.07	-0.0426443	0.01	0.356144	0.1	0.03	AEDKEWM#PVTK*LGR
P35268_K_52	P35268	P35268	60S ribosomal protein L22	RPL22	K	52	1.16993	0.01	0.454176	0.17	-0.0426443	0.2	0.454176	0.06	0.111031	0.01	0.07	VNGK*AGNLGGGVVTIER
P20702_K_837	P20702	P20702	Integrin alpha-X	ITGAX	K	837	1.15704	0.12	-0.250962	0.18	0.516015	0.42	0.250962	0.06	-0.176323	0.98	0.59	YVAEGQK*QGQLR
Q8N0X7_K_82	Q8N0X7	Q8N0X7	Spartin	SPG20	K	82	1.15056	0.04	0.807355	0.18	0.485427	0.05	0.713696	0.31	0.526069	0.23	0.15	M#K*ETLQNVR
P50990_K_62	P50990	P50990;P50990-2	T-complex protein 1 subunit theta	CCT8;CCT8 iso 2	K	62;43	1.15056	0.15	0.641546	0.02	0.124328	0.38	-0.176323	0.05	0.275007	0.04	0.01	M#VINHLEK*LFVTNDAATILR
P0DP23_K_14+31	P0DP23	P0DP23;P0DP24;P0DP25	Calmodulin-1	Calmodulin;Calmodulin;Calmodulin	K	14, 31;14, 31;14, 31	1.14405	0.08	0.695994	0.01	0.137504	0.07	0.321928	0.15	0.111031	0.06	0.42	DQLTEEQIAEFK*EAFSLFDKDGDGTITTK*ELGTVM#R
Q13571_K_233+248	Q13571	Q13571	Lysosomal-associated transmembrane protein 5	LAPTM5	K	233, 248	1.14405	0.16	0.378512	0.07	-0.400538	0.07	-0.201634	0.02	-0.400538	0.01	0.06	M#LQK*VVLPSYEEALSLPSK*TPEGGPAPPPYSEV
P21283_K_147	P21283	P21283	V-type proton ATPase subunit C 1	ATP6V1C1	K	147	1.12433	0.03	0.632268	0.09	0.933573	0.13	0.831877	0.04	1.0635	0.28	0.4	ASAYNNLK*GNLQNLER
P16118_K_407	P16118	P16118;P16118-2	6-phosphofructo-2-kinase/fructose-2,6-bisphosphatase 1	PFKFB1;PFKFB1 iso 2	K	407;342	1.12433	0.23	0.298658	0.18	0.545968	0.08	0.0285692	0.1	0.659925	0.21	0.09	CLLAYFLDK*SSDELPYLK
Q8N0X7_K_507	Q8N0X7	Q8N0X7	Spartin	SPG20	K	507	1.1177	0.01	0.464668	0	0.799087	0.53	0.0565835	0.42	0.757023	0.11	0.27	VSQFLVDGVCTVANCVGK*ELAPHVKK
Q6ZUX7_K_222	Q6ZUX7	Q6ZUX7	LHFPL tetraspan subfamily member 2 protein	LHFPL2	K	222	1.1177	0.05	0.214125	0.05	0.799087	0.1	0.722466	0.07	0.31034	0.14	0.37	VQEEIEEGK*NLICLL
P04745_K_367	P04745	P04745	Alpha-amylase 1	AMY1	K	367	1.11103	0.31	0.432959	0.09	0.0565835	0	0.575312	0.23	-0.214125	0.61	0.06	YFENGK*DVNDWVGPPNDNGVT
P00338_K_81	P00338	P00338;P00338-2;P00338-3;P00338-5	L-lactate dehydrogenase A chain	LDH-A;LDH-A iso2;LDH-A iso3;LDH-A iso2	K	81;81;110;81	1.11103	0.14	0.238787	1.3	0.9855	0.1	0.713696	0.19	0.0840643	1.3	1.22	IVSGK*DYNVTANSK
P31946_K_13	P31946	P31946;P62258;P63104;P31947;P27348;P31946-2;P31947-2	14-3-3 protein beta/alpha	14-3-3 beta;14-3-3 epsilon;14-3-3 zeta;14-3-3 sigma;14-3-3 theta;14-3-3 beta iso2;14-3-3 sigma iso2	K	13;12;11;11;11;11;11	1.10434	0.09	0.565597	0.17	-0.650765	0.04	0.214125	0.19	-0.176323	0.36	0.24	AK*LAEQAER
Q9BR76_K_468	Q9BR76	Q9BR76	Coronin-1B	coronin 1B	K	468	1.10434	0.09	0.565597	0.17	-0.650765	0.04	0.214125	0.19	-0.176323	0.36	0.24	ALVK*EQGDR
P17676_K_260	P17676	P17676;P17676-2;P17676-3	CCAAT/enhancer-binding protein beta	C/EBP-beta;C/EBP-beta iso 2;C/EBP-beta iso 3	K	260;237;62	1.10434	0.37	0.286881	0.15	0.555816	0.03	0.443607	0.01	1.19535	0.7	0.04	APPTACYAGAAPAPSQVK*SK
P62942_K_48	P62942	P62942	Peptidyl-prolyl cis-trans isomerase FKBP1A	FKBP12	K	48	1.10434	0.29	0.263034	0.01	-0.0976108	0.1	-0.565597	0.2	-0.0565835	0.04	0.01	NKPFK*FM#LGK
Q8WUM4_K_751	Q8WUM4	Q8WUM4;Q8WUM4-2	Programmed cell death 6-interacting protein	Alix;Alix iso2	K	751;756	1.09761	1.13	0.847997	0.05	0.400538	0.02	0.189034	0.04	-0.432959	0.68	0.36	TM#PPTK*PQPPARPPPPVLPANR
P08758_K_29	P08758	P08758	Annexin A5	ANXA5	K	29	1.09761	0.28	0.485427	0.17	0.555816	0.09	0.495695	0.08	0.367371	0.16	0.1	KAM#K*GLGTDEESILTLLTSR
P59998_K_166	P59998	P59998;P59998-3;P59998-4	Actin-related protein 2/3 complex subunit 4	ARPC4;ARPC4 iso 3;ARPC4 iso 4	K	166;185;76	1.08406	0.24	0.584963	0.12	0.214125	0.21	0.367371	0.22	-0.214125	0	0.07	IVAEEFLK*NF
P46940_K_1027	P46940	P46940;Q86VI3	Ras GTPase-activating-like protein IQGAP1	IQGAP1;IQGAP3	K	1027;1011	1.08406	0.17	0.378512	0.19	0.748461	0.13	0.948601	0.07	0.443607	0.17	0.66	LFK*TALQEEIK
P02786_K_53	P02786	P02786	Transferrin receptor protein 1	TfR	K	53	1.07724	0.25	0.863938	0.22	1.18269	1.19	0.604071	0.82	0.62293	0.54	0.85	LAVDEEENADNNTK*ANVTKPK
P43405_K_294	P43405	P43405	Tyrosine-protein kinase SYK	Syk	K	294	1.07724	0.34	0.831877	0.28	0.948601	0.01	0.887525	0.68	0.887525	0.32	0.16	IK*SYSFPKPGHR
Q9BXJ9_K_467	Q9BXJ9	Q9BXJ9;Q9BXJ9-4;Q6N069;Q6N069-2;Q6N069-3	N-alpha-acetyltransferase 15, NatA auxiliary subunit	NAA15;NAA15 iso4;NAA16;NAA16 iso 2;NAA16 iso 3	K	467;467;467;467;467	1.07724	0.05	0.739848	0.05	0.298658	0.06	0.250962	0.18	0.238787	0.01	0.08	KEAEEMCSK*
P51149_K_38	P51149	P51149	Ras-related protein Rab-7a	Rab7	K	38	1.07724	0.53	0.575312	0.67	0.111031	0.2	0.344828	0.72	-0.214125	0.44	0.06	FSNQYK*ATIGADFLTK
Q96RU8_K_46	Q96RU8	Q96RU8	Tribbles homolog 1	TRB1	K	46	1.07724	0.02	-0.0143553	1.24	-0.0285692	0.47	0.15056	0.18	0.163499	0.24	0.81	LLDADDAAAVAAK*CPR
P52272_K_83	P52272	P52272;P52272-2	Heterogeneous nuclear ribonucleoprotein M	hnRNP M;hnRNP M iso2	K	83;83	1.07039	0.19	0.695994	0.4	0.163499	0.06	0.505891	0.14	-0.263034	0.26	0.17	AFITNIPFDVK*WQSLK
P62993_K_10	P62993	P62993;P62993-2	Growth factor receptor-bound protein 2	GRB2;GRB2 iso2	K	10;10	1.07039	0.22	0.411426	0.37	-0.411426	0.18	0.722466	0.14	-0.773996	0.12	0.17	YDFK*ATADDELSFK
Q92835_K_141	Q92835	Q92835;Q92835-2	Phosphatidylinositol 3,4,5-trisphosphate 5-phosphatase 1	SHIP;SHIP iso2	K	141;140	1.0635	0.01	0	0.01	0.250962	0.27	0.941106	0.09	-0.333424	0.21	0.28	NIPLTASSCEAK*EVPFSNENPR
Q01518_K_37	Q01518	Q01518	Adenylyl cyclase-associated protein 1	CAP1	K	37	1.05658	0.25	0.83996	0.27	0.632268	0.06	0.659925	0.12	0.536053	0.02	0.27	GYADSPSK*AGAAPYVQAFDSLLAGPVAEYLK
P01111_K_147	P01111	P01111	GTPase NRas	NRas	K	147	1.04264	0.41	0.516015	0.21	-0.0976108	0.21	-0.124328	0.31	0.163499	0.04	0.4	KSYGIPFIETSAK*
Q9UBT2_K_324	Q9UBT2	Q9UBT2;Q9UBT2-2	SUMO-activating enzyme subunit 2	SAE2;SAE2 iso 2	K	324;228	1.03562	0.25	1.31615	0.35	0.594549	0.24	0.650765	0.37	0.722466	0.02	0.21	LFSK*SIETLR
P14618_K_422	P14618	P14618;P14618-3	Pyruvate kinase PKM	PKM;PKM iso3	K	422;407	1.02857	0.11	0.895303	0	0.298658	0.39	1	0.21	0.400538	0.06	0.02	LAPITSDPTEATAVGAVEASFK*CCSGAIIVLTK
Q96EP0_K_330	Q96EP0	Q96EP0;Q96EP0-3	E3 ubiquitin-protein ligase RNF31	RNF31;RNF31 iso 3	K	330;179	1.02857	0.1	0.344828	0.07	0.575312	0.08	1.1375	0.17	-0.0285692	0.13	0.25	GCK*GLGLGTEGPQGTGGLEPDLAR
Q14C86_K_49	Q14C86	Q14C86;Q14C86-2;Q14C86-3;Q14C86-4;Q14C86-5;Q14C86-6	GTPase-activating protein and VPS9 domain-containing protein 1	GAPVD1;GAPVD1 iso2;GAPVD1 iso3;GAPVD1 iso5;GAPVD1 iso5;GAPVD1 iso6	K	49;49;49;49;49;49	1.02148	0.15	0.910733	0.11	1.08406	0.19	1.17632	0.01	0.378512	0.69	0.57	TAWIAK*QQR
P07948_K_40	P07948	P07948	Tyrosine-protein kinase Lyn	LYN	K	40	1.02148	0.12	0.704872	0.24	0.378512	0.27	0.250962	0.1	0.31034	0.12	0.24	TIYVRDPTSNK*QQRPVPESQLLPGQR
P60660-2_K_56	P60660-2	P60660-2;P60660	Myosin light polypeptide 6	MYL6 iso2;MYL6	K	56;56	1.02148	0.23	0.516015	0.07	0.0426443	0.06	0.226509	0.05	-0.0840643	0.01	0.02	VLGNPK*SDEM#NVK
P0DMV8_K_597	P0DMV8	P0DMV8;P0DMV9;P0DMV8-2	Heat shock 70 kDa protein 1A	HSP70;HSP70;HSP70 iso2	K	597;597;542	1.02148	0.16	0.367371	0.04	0.545968	0.61	0.831877	0.07	0.475085	0.1	0.54	RK*ELEQVCNPIISGLYQGAGGPGPGGFGAQGPK
Q14149_K_785	Q14149	Q14149	MORC family CW-type zinc finger protein 3	MORC3	K	785	1.01436	0.17	0.831877	0.21	0.604071	0.05	0.485427	0.12	0.687061	0.09	1.41	K*QCSALQHVK
Q13029_K_1496+1507	Q13029	Q13029;Q13029-2;Q13029-3;Q13029-5	PR domain zinc finger protein 2	PRDM2;PRDM2 iso2;PRDM2 iso3;PRDM2 iso4	K	1496, 1507;1496, 1507;1295, 1306;1295, 1306	1.0072	0.17	0.956057	0.13	0.565597	0.13	0.895303	0.24	0.275007	0.2	0.06	KK*GGHSSPASSDK*
P26599_K_206	P26599	P26599;P26599-2;P26599-3	Polypyrimidine tract-binding protein 1	hnRNP I;hnRNP I iso2;hnRNP I iso3	K	206;206;206	1	0.13	0.367371	0.15	0.545968	0.15	0.765535	0.14	-0.565597	0.38	0.29	IIVENLFYPVTLDVLHQIFSK*FGTVLK
Q15046_K_127	Q15046	Q15046;Q15046-2	Lysine--tRNA ligase	KARS;KARS iso2	K	127;155	1	0.11	0.333424	0.13	0.782409	0.24	1.09761	0	0.831877	0.09	0.18	YSHLQPGDHLTDITLK*VAGR
Q13492_K_324	Q13492	Q13492;Q13492-2;Q13492-3;Q13492-4;Q13492-5	Phosphatidylinositol-binding clathrin assembly protein	PICALM;PICALM iso 2;PICALM iso 3;PICALM iso 4;PICALM iso 5	K	324;324;324;273;324	0.992768	0.1	1.20163	0.15	-0.15056	0.09	1.09085	0.1	-0.0703893	0.25	0.36	EK*QAALEEEQAR
P09429_K_112	P09429	P09429;P23497	High mobility group protein B1	HMGB1;SP100	K	112;786	0.992768	0.1	0.713696	0.02	1.07724	0.05	0.575312	0.06	0.516015	0.18	1.25	FLFCSEYRPK*IK
P38606_K_480	P38606	P38606;P38606-2	V-type proton ATPase catalytic subunit A	ATP6V1A;ATP6V1A iso 2	K	480;447	0.9855	0.18	0.790772	0.09	0.286881	0.34	0.485427	0.19	0.176323	0.27	0.59	AK*EILQEEEDLAEIVQLVGK
P41240_K_393	P41240	P41240	Tyrosine-protein kinase CSK	CSK	K	393	0.9855	0.08	0.632268	0.03	0.790772	0.44	1.15704	0.12	0.669027	0.06	0.06	IPLK*DVVPR
P49327_K_1993	P49327	P49327	Fatty acid synthase	FASN	K	1993	0.9855	0.19	0.536053	0.12	0.713696	0.19	1.20163	0.19	0.790772	0.04	0.34	DGLLENQTPEFFQDVCK*PK
P61586_K_135	P61586	P61586	Transforming protein RhoA	RHOA	K	135	0.978196	0.02	0.790772	0.28	0.895303	0.04	-0.163499	0.07	0.887525	0.01	0.12	MK*QEPVKPEEGRDM#ANR
P18887_K_298	P18887	P18887	DNA repair protein XRCC1	XRCC1	K	298	0.978196	0.08	0.137504	0.02	0.85599	0.84	0.0143553	1.22	-0.238787	1.05	0.27	AQGAVTGK*PR
P25398_K_129	P25398	P25398	40S ribosomal protein S12	RPS12	K	129	0.963474	0.14	0.823749	0.13	0.831877	0.32	1.26903	0.21	0.863938	0.05	0.32	DVIEEYFK*CKK
Q13303_K_44	Q13303	Q13303;Q14722;Q14722-2;Q14722-3;Q13303-2;Q13303-3;Q13303-5;O43448	Voltage-gated potassium channel subunit beta-2	Kv-beta2;Kv-beta1;Kv-beta1 iso2;Kv-beta1 iso3;Kv-beta2 iso2;Kv-beta2 iso3;Kv-beta2 iso3;KCNAB3	K	44;96;78;85;30;77;44;85	0.963474	0.1	0.367371	0.12	0.422233	0.27	0.594549	0.19	0.485427	0.07	0.29	NLGK*SGLR
P29401_K_281	P29401	P29401;P29401-2	Transketolase	TKT;TKT iso2	K	281;289	0.956057	0.15	0.176323	0.19	-0.545968	0.28	-0.83996	0.23	-0.575312	0.02	0.43	NM#AEQIIQEIYSQIQSK*KK
O75563_K_125	O75563	O75563	Src kinase-associated phosphoprotein 2	SKAP2	K	125	0.956057	0.18	-0.176323	0.11	0.941106	0.2	1.13093	0.1	0.807355	0.01	0.32	AGYLEK*R
Q9NRX5_K_343	Q9NRX5	Q9NRX5	Serine incorporator 1	SERINC1	K	343	0.948601	0.18	0.565597	0.22	0.411426	0	0.831877	0.14	0.201634	0.02	0.03	TSNNSQVNK*LTLTSDESTLIEDGGAR
Q9UBC5_K_881	Q9UBC5	Q9UBC5	Unconventional myosin-Ia	MYO1A	K	881	0.941106	0.04	0.956057	0.07	0.650765	0.01	0.505891	0.01	0.111031	0.18	0.4	FCGDYIGLQGNPK*
P40121_K_143	P40121	P40121;P40121-2	Macrophage-capping protein	CAPG;CAPG iso2	K	143;143	0.941106	0.35	0.367371	0.58	0.918386	0.25	0.773996	0.25	0.978196	0.03	0.34	LYQVK*GK
Q13107_K_132	Q13107	Q13107;Q13107-2;Q13107-3	Ubiquitin carboxyl-terminal hydrolase 4	USP4;USP4 iso 2;USP4 iso 3	K	132;132;132	0.941106	0	0.275007	0	0.238787	0.01	0.941106	0.01	-0.0143553	0.06	0	HCK*VEVYLLELK
P09467_K_43	P09467	P09467	Fructose-1,6-bisphosphatase 1	FBPase	K	43	0.941106	0.06	0.176323	0.19	0.238787	0.13	0.565597	0.02	-0.189034	0.09	0.07	GTGELTQLLNSLCTAVK*AISSAVR
Q8IZ07_K_410	Q8IZ07	Q8IZ07	Ankyrin repeat domain-containing protein 13A	ANKRD13	K	410	0.933573	0.17	0.575312	0.62	1.0072	0.21	0.963474	0.03	0.687061	0.05	0.14	LEFPPGFPVK*IEIPLFHVLNAR
P09211_K_128	P09211	P09211	Glutathione S-transferase P	GSTP1	K	128	0.933573	0.23	0.475085	0.47	0.464668	0.28	0.536053	0.15	1.11103	0.13	0.54	ALPGQLK*PFETLLSQNQGGK
P62258_K_125	P62258	P62258;P62258-2	14-3-3 protein epsilon	14-3-3 epsilon;14-3-3 epsilon iso2	K	125;103	0.933573	0.08	-0.0703893	0.65	0.238787	0.03	0.321928		1.03562	0.45	1.4	MK*GDYHR
P55072_K_502	P55072	P55072	Transitional endoplasmic reticulum ATPase	VCP	K	502	0.925999	0.26	1.19535	0.1	0.871844	0.27	0.773996	0.1	1.02148	0.22	0.23	ELQELVQYPVEHPDK*FLK
Q9Y508_K_96+102	Q9Y508	Q9Y508;Q9Y508-2	E3 ubiquitin-protein ligase RNF114	ZNF313;ZNF313 iso 2	K	96, 102;96, 102	0.925999	0.11	1.09085	0.4	0.773996	0.36	1.16993	0.02	-0.0565835	0.53	0.35	K*NFFLSK*IR
Q13492_K_288	Q13492	Q13492;Q13492-2;Q13492-3;Q13492-4;Q13492-5	Phosphatidylinositol-binding clathrin assembly protein	PICALM;PICALM iso 2;PICALM iso 3;PICALM iso 4;PICALM iso 5	K	288;288;288;237;288	0.925999	0.02	0.422233	0.1	1.12433	0.18	0.925999	0.16	0.454176	0.11	0.06	VAEQVGIDRGDIPDLSQAPSSLLDALEQHLASLEGK*K
Q02878_K_207	Q02878	Q02878	60S ribosomal protein L6	RPL6	K	207	0.925999	0.17	0.356144	0.18	0.400538	0.85	0.111031	0.24	-0.298658	1.1	0.24	IDISNVK*IPK
O75083_K_81	O75083	O75083	WD repeat-containing protein 1	WDR1	K	81	0.925999	0.08	0.0703893	0.07	0.823749	0.04	1	0.01	0.575312	0.04	0.12	YAPSGFYIASGDVSGK*LR
Q96EP1_K_86	Q96EP1	Q96EP1;Q96EP1-2;Q96EP1-3;Q96EP1-4;Q96EP1-5	E3 ubiquitin-protein ligase CHFR	CHFR;CHFR iso5;CHFR iso3;CHFR iso5;CHFR iso5	K	86;86;86;86;86	0.918386	0.06	0.298658	0.12	0.731183	0.14	0.575312	0.14	0.333424	0.08	0.05	SGQVTLEDTSTSGTVINK*LK
Q96EP1_K_88	Q96EP1	Q96EP1;Q96EP1-2;Q96EP1-3;Q96EP1-4;Q96EP1-5	E3 ubiquitin-protein ligase CHFR	CHFR;CHFR iso5;CHFR iso3;CHFR iso5;CHFR iso5	K	88;88;88;88;88	0.918386	0.06	0.298658	0.12	0.731183	0.14	0.575312	0.14	0.333424	0.08	0.05	SGQVTLEDTSTSGTVINKLK*
O75317_K_273	O75317	O75317;P62068;P62068-2;P62068-3;P62068-4	Ubiquitin carboxyl-terminal hydrolase 12	USP12;USP46;USP46 iso 2;USP46 iso 3;USP46 iso 4	K	273;269;153;262;257	0.918386	0.07	0.238787	0.07	0.847997	0.05	0.0143553	0.3	0.584963	0.16	0.11	YTK*LSYR
P28070_K_109	P28070	P28070	Proteasome subunit beta type-4	PSMB4	K	109	0.910733	0.14	0.910733	0.13	0.454176	0.01	0.790772	0.19	0.0143553	0.37	0.52	VNNSTMLGASGDYADFQYLK*QVLGQM#VIDEELLGDGHSYSPR
Q9HB71_K_146	Q9HB71	Q9HB71;Q9HB71-3	Calcyclin-binding protein	CACYBP;CACYBP iso 3	K	146;103	0.910733	0.02	0.847997	0.36	0.678072	0.16	0.62293	0.09	-0.0143553	0.25	0.8	VK*TDTVLILCR
P50502_K_118	P50502	P50502;Q8IZP2	Hsc70-interacting protein	HIP;ST13P4	K	118;114	0.910733	0.02	0.485427	0.22	0.83996	0.05	0.367371	0.13	0.790772	0.16	0.07	K*VAAIEALNDGELQK
P04222_K_341	P04222	P04222;Q9TNN7;Q29963;P30505;P30508;Q07000;Q29960;Q95604;P30504;P30510;Q29865	HLA class I histocompatibility antigen, Cw-3 alpha chain	HLA-C;HLAC iso5;HLA-C;HLA-C;HLA-C;HLA-C;HLAC iso16;HLA-C;HLAC iso5;HLA-C;HLA-C	K	341;341;341;341;341;341;341;347;341;341;341	0.910733	0.14	0.124328	0.02	0.903038	0.07	0.613532	0.18	0.250962	0.06	0.13	SSGGK*GGSCSQAASSNSAQGSDESLIACK
P68104_K_129	P68104	P68104;P68104-2;Q05639;Q5VTE0	Elongation factor 1-alpha 1	EEF1A1;EEF1A1 iso3;EEF1A2;EEF1A1P5	K	129;129;129;129	0.903038	0.04	0.400538	0.03	0.782409	0.04	0.378512	0.01	0.344828	0.12	0.04	NM#ITGTSQADCAVLIVAAGVGEFEAGISK*NGQTR
P11142_K_325	P11142	P11142;P11142-2	Heat shock cognate 71 kDa protein	HSC70;HSC70 iso2	K	325;325	0.895303	0.05	0.895303	0.19	0.0840643	0.14	0.713696	0.47	1.07039	0.02	0.86	DAK*LDKSQIHDIVLVGGSTR
Q9NZL6_K_40	Q9NZL6	Q9NZL6;Q9NZL6-2	Ral guanine nucleotide dissociation stimulator-like 1	RGL1;RGL1 iso2	K	40;75	0.895303	0.03	0.632268	0.44	-0.263034	1.21	-0.0565835	0.55	0.286881	0.42	0.79	VQIQQAANK*GAR
P07814_K_435	P07814	P07814	Bifunctional glutamate/proline--tRNA ligase	EPRS	K	435	0.895303	0.14	-0.0426443	0.06	1.02148	0.08	0.823749	0.07	0.823749	0.1	0.03	LNLNNTVLSK*R
Q6FI13_K_120	Q6FI13	Q6FI13;P20671;Q96KK5;Q99878;P0C0S8;Q16777;Q9BTM1	Histone H2A type 2-A	H2AO;HIST1H2AD;HIST1H2AH;H2AE;H2A.1;HIST2H2AC;H2AFJ	K	120;120;120;120;120;120;120	0.895303	0.04	-0.137504	0.01	-0.545968	0.16	0.163499	0.02	0.887525	0.02	0.17	GKVTIAQGGVLPNIQAVLLPKK*
P05204_K_40	P05204	P05204	Non-histone chromosomal protein HMG-17	HMGN2	K	40	0.895303	1.31	-0.400538	0.34	0.286881	0.36	-0.15056	0.66	0.641546	0.29	0.68	LSAKPAPPKPEPK*PK
Q8TC07_K_26	Q8TC07	Q8TC07;Q8TC07-2;Q8TC07-3	TBC1 domain family member 15	TBC1D15;TBC1D15 iso2;TBC1D15 iso 3	K	26;26;34	0.887525	0.11	1.04264	0.07	0.765535	0.03	1.29278	0.1	0.411426	0.53	0.57	IIYEQEGVYIHSSCGK*TNDQDGLISGILR
O94804_K_181	O94804	O94804	Serine/threonine-protein kinase 10	LOK	K	181	0.887525	0.14	0.516015	0.21	0.613532	0.07	0.871844	0.07	0.432959	0.51	0.59	LADFGVSAK*NLK
P04406_K_5	P04406	P04406	Glyceraldehyde-3-phosphate dehydrogenase	GAPDH	K	5	0.887525	0.07	0.356144	0.1	1.26303	0.08	0.992768	0.13	0.956057	0.01	0.32	VK*VGVNGFGR
Q03519_K_245	Q03519	Q03519;Q03519-2	Antigen peptide transporter 2	TAP2;TAP2 iso3	K	245;245	0.887525	0.18	0.250962	0.15	0.722466	0.15	1.0635	0.08	0.505891	0.08	0.18	QDLGFFQETK*TGELNSR
P15311_K_83	P15311	P15311	Ezrin	Ezrin	K	83	0.887525	0.12	0.226509	0.03	0.111031	0.27	0.0565835	0.43	-0.226509	0.18	0.04	AK*FYPEDVAEELIQDITQK
P06576_K_124	P06576	P06576	ATP synthase subunit beta, mitochondrial	ATP5B	K	124	0.871844	0.08	0.321928	0.02	1	0.14	0.85599	0.02	1.25096	0.21	0.03	GQK*VLDSGAPIKIPVGPETLGR
Q92835_K_24	Q92835	Q92835;Q92835-2	Phosphatidylinositol 3,4,5-trisphosphate 5-phosphatase 1	SHIP;SHIP iso2	K	24;24	0.871844	0.08	0.0285692	0.02	0.713696	0	0.765535	0.14	0.176323	0.04	0.12	TGK*DGSFLVR
P61923_K_168	P61923	P61923;P61923-3;P61923-4;P61923-2	Coatomer subunit zeta-1	COPZ1;COPZ1 iso 3;COPZ1 iso 4;COPZ1 iso 2	K	168;145;176;117	0.863938	0.19	0.782409	0.27	-0.124328	0.43	0.687061	0.18	-0.0143553	0.05	0.14	VALRGEDVPLTEQTVSQVLQSAK*EQIK
Q13501_K_264	Q13501	Q13501;Q13501-2	Sequestosome-1	SQSTM1;SQSTM1 iso2	K	264;180	0.863938	0.22	0.565597	0	-0.214125	0.34	-0.344828	0.38	-1	0.13	0.33	NVGESVAAALSPLGIEVDIDVEHGGK*R
P62837_K_101	P62837	P62837;P61077;P61077-2;P61077-3;P62837-2	Ubiquitin-conjugating enzyme E2 D2	UBE2D2;UBE2D3;UBE2D3 iso2;UBE2D3 iso3;UBE2D2 iso 2	K	101;101;101;103;72	0.863938	0.33	0.454176	0.05	0.0565835	0.17	-0.238787	0.05	0.263034	0.23	0.29	ICLDILRSQWSPALTISK*
P09211_K_191	P09211	P09211	Glutathione S-transferase P	GSTP1	K	191	0.863938	0.05	0.422233	0.02	-0.0143553	0.12	0.275007	0.23	0.650765	0.37	0.46	LK*AFLASPEYVNLPINGNGKQ
P33778_K_6	P33778	P33778;Q99877	Histone H2B type 1-B	H2B;H2B1N	K	6;6	0.863938	0	0.0285692	0.97	0.555816	0.47	0.731183	0.11	0.9855	0.11	1.28	PEPSK*SAPAPK
P62750_K_14	P62750	P62750	60S ribosomal protein L23a	RPL23A	K	14	0.863938	0	0.0285692	0.97	0.555816	0.47	0.731183	0.11	0.9855	0.11	1.28	EAPAPPK*AEAK
P04908_K_119	P04908	P04908;Q93077;Q7L7L0	Histone H2A type 1-B/E	HIST1H2AE;H2AL;HIST3H2A	K	119;119;119	0.863938	0.17	-0.0426443	0.21	0.495695	0.39	0.863938	0.05	0.62293	0.07	0.04	RVTIAQGGVLPNIQAVLLPK*K
P10644_K_346	P10644	P10644;P31321	cAMP-dependent protein kinase type I-alpha regulatory subunit	PKAR1A;PKAR1B	K	346;346	0.85599	0.21	0.799087	0.14	1.10434	0.06	0.85599	0.08	1.22651	0.19	0.76	GPLK*CVK
P14317_K_192	P14317	P14317	Hematopoietic lineage cell-specific protein	HS1	K	192	0.85599	0.16	0.632268	0.24	0.0426443	0.92	-0.321928	0.16	0.275007	0.62	0.62	DYAK*GFGGQYGIQK
P06396_K_99	P06396	P06396;P06396-2;P06396-3;P06396-4	Gelsolin	Gelsolin;Gelsolin iso2;Gelsolin iso3;Gelsolin iso 4	K	99;48;59;56	0.85599	0.1	0.536053	0.08	0.432959	0.03	1.1375	0.02	-0.422233	0.05	0.01	VEKFDLVPVPTNLYGDFFTGDAYVILK*TVQLR
P22314_K_322	P22314	P22314;P22314-2	Ubiquitin-like modifier-activating enzyme 1	UBE1;UBE1 iso 2	K	322;282	0.85599	0.01	0.333424	0	1.10434	0.23	0.790772	0.06	0.604071	0.02	0.16	SLVASLAEPDFVVTDFAK*FSR
P56559_K_51	P56559	P56559;P56559-2	ADP-ribosylation factor-like protein 4C	ARL4C;ARL4C iso 2	K	51;51	0.847997	0.17	1.01436	0.2	0.933573	0.19	0.918386	0.02	0.443607	0.12	0.09	LKFNEFVNTVPTIGFNTEK*IK
Q9H3P7_K_386	Q9H3P7	Q9H3P7	Golgi resident protein GCP60	ACBD3	K	386	0.847997	0.2	0.238787	0.12	0.0703893	0.01	0.918386	0.07	-0.15056	0.31	0.26	EK*IQQDADSVITVGR
P31040_K_179	P31040	P31040;P31040-2	Succinate dehydrogenase [ubiquinone] flavoprotein subunit, mitochondrial	SDHA;SDHA iso 2	K	179;131	0.847997	0.17	0.0565835	0.1	0.887525	0.12	0.863938	0.1	0.687061	0.06	0.11	AFGGQSLK*FGK
Q5D1E8_K_317	Q5D1E8	Q5D1E8	Endoribonuclease ZC3H12A	MCPIP1	K	317	0.83996	0.26	0.565597	0.09	0.831877	0.13	0.545968	0.33	0.83996	0.08	0.08	KCTYGIK*CR
P61247_K_63	P61247	P61247	40S ribosomal protein S3a	RPS3A	K	63	0.83996	0.1	0.356144	0.14	0.879706	0.16	0.298658	0.83	1.21412	0.04	0.75	IASDGLK*GR
P37108_K_43	P37108	P37108	Signal recognition particle 14 kDa protein	SRP14	K	43	0.831877	0.38	0.910733	0.11	1.0072	0.02	0.978196	0.02	0.9855	0.19	0.34	K*GTVEGFEPADNK
Q86UX7_K_518	Q86UX7	Q86UX7;Q86UX7-2	Fermitin family homolog 3	kindlin-3;kindlin-3 iso2	K	518;514	0.831877	0.16	0.713696	0.1	0.176323	0.15	0	0.08	0.111031	0.12	1.38	AK*QLTPR
P09429_K_30	P09429	P09429	High mobility group protein B1	HMGB1	K	30	0.831877	0.09	0.584963	0.02	0.475085	0.05	-0.0976108	1.09	-0.454176	1.13	1.03	KK*HPDASVNFSEFSK
P43378_K_218	P43378	P43378	Tyrosine-protein phosphatase non-receptor type 9	PTPN9	K	218	0.831877	0.52	0.298658	0.57	-0.0285692	0.1	0.782409	0.04	0.389567	0.35	0.49	IQILK*TSEVTQHLPR
P06733_K_193	P06733	P06733;P06733-2	Alpha-enolase	ENO1;ENO1 iso 2	K	193;100	0.831877	0.04	0.226509	0.11	0.941106	0.03	1.25701	0.01	0.948601	0.17	0.1	IGAEVYHNLK*NVIK
P13796_K_472	P13796	P13796;P13796-2	Plastin-2	L-plastin;L-plastin iso 2	K	472;41	0.823749	0.18	0.378512	0.33	0.137504	0.14	0.250962	0.12	-0.286881	0.11	0	NQAK*FSLVGIGGQDLNEGNR
P49189_K_59	P49189	P49189	4-trimethylaminobutyraldehyde dehydrogenase	ALDH9A1	K	59	0.823749	0.14	-0.0285692	0.06	0.250962	0.26	0.111031	0.14	0.722466	0.18	0.08	VIATFTCSGEKEVNLAVQNAK*AAFK
O60716_K_355	O60716	O60716;O60716-2;O60716-3;O60716-4;O60716-5;O60716-6;O60716-7;O60716-8;O60716-9;O60716-1;O60716-1;O60716-1;O60716-1;O60716-1;O60716-1;O60716-1;O60716-1;O60716-1;O60716-1;O60716-2;O60716-2;O60716-2;O60716-2;O60716-2;O60716-2;O60716-2;O60716-2;O60716-2;O60716-2;O60716-3;O60716-3;O60716-3	Catenin delta-1	CTNND1;CTNND1 iso2;CTNND1 iso3;CTNND1 iso4;CTNND1 iso10;CTNND1 iso10;CTNND1 iso10;CTNND1 iso10;CTNND1 iso10;CTNND1 iso10;CTNND1 iso10;CTNND1 iso10;CTNND1 iso10;CTNND1 iso10;CTNND1 iso10;CTNND1 iso10;CTNND1 iso10;CTNND1 iso10;CTNND1 iso10;CTNND1 iso2;CTNND1 iso2;CTNND1 iso2;CTNND1 iso2;CTNND1 iso2;CTNND1 iso2;CTNND1 iso2;CTNND1 iso2;CTNND1 iso2;CTNND1 iso2;CTNND1 iso3;CTNND1 iso3;CTNND1 iso3	K	355;355;355;355;355;355;355;355;301;301;301;301;301;301;301;301;254;254;254;254;254;254;254;254;32;32;32;32;32;32;32;32	0.823749	0.19	-0.263034	0.52	0.823749	0.14	0.298658	0.6	0.226509	1.06	0.15	K*GGPPPPNWR
Q15365_K_237	Q15365	Q15365	Poly(rC)-binding protein 1	hnRNP E1	K	237	0.815575	0.3	0.85599	0.06	0.111031	0.13	0.0143553	0.6	0.678072	0.04	0.87	CSDAAGYPHATHDLEGPPLDAYSIQGQHTISPLDLAK*LNQVAR
P04075_K_99	P04075	P04075;P04075-2	Fructose-bisphosphate aldolase A	ALDOA;ALDOA iso 2	K	99;153	0.815575	0.02	0.411426	0.04	0.62293	0.14	0.748461	0.02	0.565597	0.06	0.11	ADDGRPFPQVIK*SK
O15247_K_194	O15247	O15247	Chloride intracellular channel protein 2	CLIC2	K	194	0.815575	0.05	0.31034	0	0.910733	0.25	0.62293	0.04	1.11103	0.07	0.4	LNIIK*VAAK
O75083_K_104	O75083	O75083	WD repeat-containing protein 1	WDR1	K	104	0.815575	0.01	0.0840643	0.05	0.526069	0.02	1.09085	0.03	0.344828	0.06	0.04	YEYQPFAGK*IK
P17987_K_541	P17987	P17987	T-complex protein 1 subunit alpha	CCTA	K	541	0.815575	0.04	-0.0285692	0.47	-0.298658	0.24	0.722466	0.54	-0.137504	0.23	0.08	LHPESKDDK*HGSYEDAVHSGALND
P08195_K_145+147	P08195	P08195;P08195-2;P08195-3;P08195-4	4F2 cell-surface antigen heavy chain	SLC3A2;SLC3A2 iso2;SLC3A2 iso3;SLC3A2 iso4	K	145, 147;44, 46;83, 85;176, 178	0.807355	0.19	1.32193	0.14	0.189034	0.19	0.464668	0.21	0.344828	0.15	0.33	NGLVK*IK*VAEDEAEAAAAAK
P05120_K_335	P05120	P05120	Plasminogen activator inhibitor 2	SERPINB2	K	335	0.807355	0.02	0.545968	0.09	0.695994	0.12	0.765535	0.05	0.632268	0.02	0.23	SM#GMEDAFNK*GR
Q9H0C5_K_328	Q9H0C5	Q9H0C5;Q9H0C5-2	BTB/POZ domain-containing protein 1	BTBD1;BTBD1 iso2	K	328;328	0.807355	0.1	0.344828	0.1	-0.0143553	0.43	-0.163499	0.29	0.695994	0.34	0.14	GK*ECCINR
P05204_K_64	P05204	P05204	Non-histone chromosomal protein HMG-17	HMGN2	K	64	0.807355	0.61	0.176323	0.15	-0.214125	0.04	-0.298658	0.05	0.454176	0.17	0.14	ADAGK*EGNNPAENGDAKTDQAQKAEGAGDAK
P06737_K_170	P06737	P06737;P06737-2	Glycogen phosphorylase, liver form	PYGL;PYGL iso2	K	170;136	0.807355	0.16	0.111031	0.09	0.0976108	0.04	0.941106	0.09	-0.0976108	0.1	0.04	YEYGIFNQK*IR
O43865_K_267	O43865	O43865;Q96HN2;O43865-2;Q96HN2-2;Q96HN2-3;Q96HN2-4	S-adenosylhomocysteine hydrolase-like protein 1	AHCYL1;AHCYL2;AHCYL1 iso 2;AHCYL2 iso2;AHCYL2 iso2;AHCYL2 iso2	K	267;348;220;347;245;245	0.807355	0.15	-0.378512	0.09	1.01436	0.28	0.903038	0.07	0.526069	0.38	0.25	LYQLSK*AGK
Q5VZ89_K_1367	Q5VZ89	Q5VZ89;Q5VZ89-7;Q5VZ89-3;Q5VZ89-5	DENN domain-containing protein 4C	DENND4C;DENND4C iso7;DENND4C iso 3;DENND4C iso 5	K	1367;1416;1367;1367	0.799087	0	0.831877	0.16	0.807355	0.05	0.485427	0.14	0.226509	0.65	1	SGMK*QAATVASK
Q9Y2U5_K_602	Q9Y2U5	Q9Y2U5	Mitogen-activated protein kinase kinase kinase 2	MEKK2	K	602	0.799087	0.05	0.659925	0.03	0.678072	0.11	0.604071	0.06	0.475085	0.11	0.19	IFVEAK*LRPSADELLR
P26038_K_151	P26038	P26038	Moesin	Moesin	K	151	0.799087	0.12	0.555816	0.04	0.189034	0.37	0.516015	0.02	-0.464668	0.01	0.24	SGYLAGDK*LLPQR
Q9P265_K_293	Q9P265	Q9P265	Disco-interacting protein 2 homolog B	DIP2B	K	293	0.799087	0.34	0.378512	0	-0.124328	0.12	-0.333424	0	0.565597	0.34	0.75	RPPLK*EFFVDDSEEIVEVPQPDPNQPKPEGR
P68036_K_64	P68036	P68036;P68036-3;P68036-2	Ubiquitin-conjugating enzyme E2 L3	UBE2L3;UBE2L3 iso 3;UBE2L3 iso2	K	64;122;32	0.799087	0.56	0.275007	0.38	0.298658	0.49	0.0703893	0.36	-0.344828	0.03	0.08	IEINFPAEYPFK*PPKITFK
P07900_K_443	P07900	P07900;P07900-2	Heat shock protein HSP 90-alpha	HSP90A;HSP90A iso2	K	443;565	0.799087	0.17	0.15056	0.05	0.807355	0.02	1.10434	0.07	0.632268	0.05	0.05	FYEQFSK*NIK
P51659_K_415	P51659	P51659;P51659-2;P51659-3	Peroxisomal multifunctional enzyme type 2	HSD17B4;HSD17B4 iso2;HSD17B4 iso 3	K	415;440;397	0.799087	0.23	0.0285692	0.01	0.831877	0.01	1.07039	0.36	1	0.09	0.15	VLHGEQYLELYK*PLPR
Q05516_K_277	Q05516	Q05516	Zinc finger and BTB domain-containing protein 16	PLZF	K	277	0.799087	0.08	-0.0426443	0.08	-0.0285692	0.08	0.669027	0.16	0	0.04	0.04	RGK*EGPGTPTR
P14174_K_78	P14174	P14174	Macrophage migration inhibitory factor	MIF	K	78	0.790772	0.1	0.695994	0.07	0.536053	0.15	0.0703893	0.14	0.238787	0.17	0.37	SYSK*LLCGLLAER
Q96N66_K_288	Q96N66	Q96N66;Q96N66-2;Q96N66-3	Lysophospholipid acyltransferase 7	LENG4;LENG4 iso 2;LENG4 iso 3	K	288;215;288	0.790772	0.06	0.659925	0.02	0.298658	0.19	0.782409	0.16	0.31034	0.57	0.14	AGGGPTLQCPPPSSPEK*AASLEYDYETIR
Q9UI30_K_68	Q9UI30	Q9UI30	Multifunctional methyltransferase subunit TRM112-like protein	HSPC152	K	68	0.790772	0.39	0.0840643	0.26	0.0703893	0.03	0.298658	0.14	-0.201634	0.52	0.18	LIQVPK*GPVEGYEENEEFLR
Q5K651_K_1487	Q5K651	Q5K651	Sterile alpha motif domain-containing protein 9	SAMD9	K	1487	0.790772	0.21	-0.0703893	0.14	0.910733	0.15	0.941106	0.06	0.475085	0.03	0.09	FFLGKGK*
Q58FF7_K_165	Q58FF7	Q58FF7;P08238;P07900;P07900-2;Q58FF6	Putative heat shock protein HSP 90-beta-3	HSP90AB3P;HSP90B;HSP90A;HSP90A iso2;HSP90AB4P	K	165;186;191;313;161	0.782409	0.05	0.831877	0.05	-0.443607	0.32	0.15056	0.03	-0.948601	0.08	0.18	VILHLK*EDQTEYLEER
P08754_K_349	P08754	P08754	Guanine nucleotide-binding protein G(k) subunit alpha	G-alpha i3	K	349	0.782409	0.05	0.454176	0.03	0.137504	0.02	0.526069	0.13	0.0285692	0.22	0.08	NNLK*ECGLY
P08575_K_1091	P08575	P08575;P08575-4	Receptor-type tyrosine-protein phosphatase C	CD45;CD45 iso 4	K	1091;930	0.782409	0.13	0.389567	0.11	0.124328	0.12	1.11103	0.17	0.263034	0.2	0.16	QTYGDIEVDLK*DTDKSSTYTLR
P08575_K_1095	P08575	P08575;P08575-4	Receptor-type tyrosine-protein phosphatase C	CD45;CD45 iso 4	K	1095;934	0.782409	0.13	0.389567	0.11	0.124328	0.12	1.11103	0.17	0.263034	0.2	0.16	QTYGDIEVDLKDTDK*SSTYTLR
P49588_K_747	P49588	P49588;P49588-2	Alanine--tRNA ligase, cytoplasmic	AARS;AARS iso 2	K	747;755	0.782409	0.45	0.344828	0.16	-0.367371	0.71	-0.189034	0.16	0.15056	0.08	0.09	NSSHAGAFVIVTEEAIAK*GIR
P50990_K_440	P50990	P50990;P50990-2;P50990-3	T-complex protein 1 subunit theta	CCT8;CCT8 iso 2;CCT8 iso 3	K	440;421;367	0.782409	0.35	0.226509	0.39	-0.356144	0.32	0.0976108	0.05	-0.0840643	0.38	0.01	K*FAEAFEAIPR
P14618_K_305	P14618	P14618;P14618-2;P14618-3;P30613;P30613-2	Pyruvate kinase PKM	PKM;PKM iso2;PKM iso3;PKLR;PKLR iso2	K	305;305;290;348;317	0.782409	0.02	0.0565835	0.04	0.584963	0.07	0.613532	0.08	0.454176	0.01	0.04	GDLGIEIPAEK*VFLAQK
P61758_K_59	P61758	P61758	Prefoldin subunit 3	VBP1	K	59	0.782409	0.85	0	0.71	0.0565835	0.49	-0.189034	0.62	1.01436	0.57	0.53	KLDEQYQK*YK
Q8WU90_K_32	Q8WU90	Q8WU90	Zinc finger CCCH domain-containing protein 15	ZC3H15	K	32	0.782409	0.04	-0.124328	1.33	0.918386	0.24	0.111031	1.2	1.1375	0.14	0.55	TFGLK*NKK
P27694_K_502	P27694	P27694	Replication protein A 70 kDa DNA-binding subunit	RPA1	K	502	0.773996	0.04	0.847997	0.39	-0.214125	0.19	0.925999	0.11	0.214125	0.43	0.36	CEK*CDTEFPNFK
O95782_K_35	O95782	O95782;O94973;O95782-2;O94973-2;O94973-3	AP-2 complex subunit alpha-1	AP2A1;AP2A2;AP2A1 iso2;AP2A2 iso2;AP2A2 iso3	K	35;35;35;35;35	0.773996	0.4	0.722466	0.08	0.863938	0.08	0.0840643	0.31	0.765535	0	0.01	RINK*ELANIR
P40189_K_709	P40189	P40189;P40189-3	Interleukin-6 receptor subunit beta	gp130;gp130 iso3	K	709;648	0.773996	0.22	0.545968	0.08	0.15056	0.11	0.887525	0.11	0.0565835	0.01	0.01	DLK*SLDLFK
O43567_K_233	O43567	O43567;O43567-2	E3 ubiquitin-protein ligase RNF13	RNF13;RNF13 iso 2	K	233;114	0.773996	0.08	0.485427	0.03	0.411426	0.11	0.516015	0.04	0.250962	0.02	0.11	K*GDEYDVCAICLDEYEDGDKLR
Q9UL46_K_145	Q9UL46	Q9UL46	Proteasome activator complex subunit 2	PSME2	K	145	0.773996	0	0.250962	0.19	0.31034	0.34	0.83996	0.29	-0.111031	0.14	0.03	IEDGNDFGVAIQEK*VLER
Q9BUB4_K_365	Q9BUB4	Q9BUB4;Q9BUB4-2	tRNA-specific adenosine deaminase 1	ADAT1;ADAT1 iso 2	K	365;216	0.773996	0.23	0.163499	0.03	0.0565835	0.1	0.189034	0.03	-0.250962	0.03	0.17	GFGVQELK*ILQSDLLFEQSR
P55008_K_87	P55008	P55008;P55008-2;P55008-3	Allograft inflammatory factor 1	AIF1;AIF1 iso3;AIF1 iso3	K	87;33;99	0.773996	0.02	-0.226509	0.04	0.0840643	0.25	0.790772	0.14	0.367371	0.1	0.1	THLELK*K
O75586-3_K_169	O75586-3	O75586-3	Mediator of RNA polymerase II transcription subunit 6	MED6	K	169	0.773996	0.08	-0.286881	0.06	-0.871844	0.43	-1.14405	0.08	-0.650765	0.37	0.15	KACSSGSNK*E
P68104_K_408	P68104	P68104;P68104-2;Q5VTE0	Elongation factor 1-alpha 1	EEF1A1;EEF1A1 iso3;EEF1A1P5	K	408;387;408	0.765535	0.07	0.83996	0.06	-0.0840643	0.69	0.137504	0.06	-0.475085	0.2	0.15	SGDAAIVDM#VPGK*PMCVESFSDYPPLGR
P61224_K_174	P61224	P61224;A6NIZ1;P61224-3;P61224-4;P61224-2	Ras-related protein Rap-1b	RAP1B;RAP1BL;RAP1B iso 3;RAP1B iso 4;RAP1B iso 2	K	174;174;155;132;127	0.765535	0.29	0.799087	0.03	0.344828	0.05	0.137504	0.06	0.863938	0.19	0.26	KTPVPGK*AR
P40429_K_134	P40429	P40429	60S ribosomal protein L13a	RPL13A	K	134	0.765535	0.78	0.641546	0.83	0.799087	0.07	0.238787	0.02	1.21412	0.49	0.03	K*FAYLGR
O75113_K_412	O75113	O75113	NEDD4-binding protein 1	N4BP1	K	412	0.765535	0.26	0.584963	0.26	-1.26903	0.38	-0.970854	0.56	-1.11103	0.01	0.14	NK*GVYSSTNELTTDSTPK
Q8IV20_K_144	Q8IV20	Q8IV20	Laccase domain-containing protein 1	LACC1	K	144	0.765535	0.03	0.495695	0	0.575312	0.18	0.799087	0.25	0.201634	0.06	0.07	GGLFK*QSIEINVITAQELR
P25786_K_208	P25786	P25786;P25786-2	Proteasome subunit alpha type-1	PSMA1;PSMA1 iso2	K	208;214	0.765535	0.11	0.422233	0.07	-1.08406	0.24	0.978196	0.03	-0.739848	0.21	0.14	ETLPAEQDLTTK*NVSIGIVGK
Q9BUK6_K_89	Q9BUK6	Q9BUK6;Q9BUK6-2;Q9BUK6-3;Q9BUK6-7	Protein misato homolog 1	MSTO1;MSTO1 iso 2;MSTO1 iso 3;MSTO1 iso 7	K	89;89;89;89	0.765535	0.3	0.344828	0.41	0.632268	0.13	0.604071	0.4	0.411426	0.09	0.49	K*QLDAAIAWQGK
Q96J88_K_196	Q96J88	Q96J88;Q96J88-2;Q96J88-3	Epithelial-stromal interaction protein 1	EPSTI1;EPSTI1 iso3;EPSTI1 iso3	K	196;196;196	0.765535	0.01	0.189034	0.02	0.422233	0.01	0.584963	0.12	0.722466	0.03	0.12	TAEFLSK*LNTESPDR
O75367_K_304	O75367	O75367;O75367-2;O75367-3	Core histone macro-H2A.1	H2AFY;H2AFY iso 2;H2AFY iso 3	K	304;301;303	0.765535	0.08	0.0426443	0.15	-0.475085	0.05	0.214125	0.12	-0.555816	0	0.05	NCLALADDK*K
Q5VVJ2_K_675	Q5VVJ2	Q5VVJ2;Q5VVJ2-2;Q5VVJ2-3	Histone H2A deubiquitinase MYSM1	MYSM1;MYSM1 iso 2;MYSM1 iso 3	K	675;422;81	0.757023	0.64	0.687061	0.64	1.05658	0.28	0.505891	0.26	0.918386	0.74	0.33	DIDTQAK*YQSYFSR
P62979_K_152	P62979	P62979	Ubiquitin-40S ribosomal protein S27a	RPS27A	K	152	0.757023	0.9	0.411426	0.19	0.678072	0.28	1.08406	0.36	0.432959	0.3	0.1	CCLTYCFNK*PEDK
Q9H0U4_K_128	Q9H0U4	Q9H0U4;Q92928	Ras-related protein Rab-1B	RAB1B;RAB1C	K	128;128	0.757023	0.13	0.389567	0.03	0.687061	0.05	0.485427	0.09	-0.0143553	0.55	0.01	SDLTTK*K
Q16881_K_580	Q16881	Q16881;Q16881-2;Q16881-3;Q16881-4;Q16881-5;Q16881-6;Q16881-7	Thioredoxin reductase 1, cytoplasmic	TRXR1;TRXR1 iso2;TRXR1 iso3;TRXR1 iso4;TRXR1 iso2;TRXR1 iso2;TRXR1 iso2	K	580;474;529;482;430;545;392	0.757023	0.04	0.275007	0.03	0.526069	0	0.695994	0.06	0.731183	0.03	0.98	IICNTK*DNER
Q15149_K_932	Q15149	Q15149;Q15149-2;Q15149-3;Q15149-4;Q15149-5;Q15149-6;Q15149-7;Q15149-8;Q15149-9	Plectin	Plectin-1;Plectin-1 iso2;Plectin-1 iso2;Plectin-1 iso4;Plectin-1 iso2;Plectin-1 iso6;Plectin-1 iso2;Plectin-1 iso2;Plectin-1 iso9	K	932;822;818;795;795;799;763;773;781	0.757023	0.12	-0.15056	0.06	0.83996	0.11	0.659925	0.05	0.641546	0.02	0.04	AVVQLK*PR
Q13177_K_52	Q13177	Q13177	Serine/threonine-protein kinase PAK 2	PAK2	K	52	0.748461	0.15	0.757023	0.22	0.432959	0.46	0.214125	0.04	0.443607	0.04	1.05	HK*IISIFSGTEK
P08631_K_177	P08631	P08631;P08631-2;P08631-3;P08631-4	Tyrosine-protein kinase HCK	Hck;Hck iso2;Hck iso3;Hck iso4	K	177;156;155;176	0.748461	0.06	0.695994	0	0.933573	0.12	1.02148	0.04	0.659925	0.1	0.59	DSETTK*GSYSLSVR
Q13501_K_141	Q13501	Q13501;Q13501-2	Sequestosome-1	SQSTM1;SQSTM1 iso2	K	141;57	0.748461	0.52	0.632268	0.03	-0.422233	1.23	-0.189034	0.01	-0.0976108	0.02	0.27	YK*CSVCPDYDLCSVCEGK
Q05655_K_641	Q05655	Q05655;Q05655-2	Protein kinase C delta type	PKCD;PKCD iso2	K	641;672	0.748461	0.17	0.432959	0.01	-0.0565835	0.11	0.773996	0.15	-1.04264	0.35	0.15	DYSNFDQEFLNEK*AR
P15104_K_268	P15104	P15104	Glutamine synthetase	GLUL	K	268	0.748461	0.23	-0.0143553	0.21	0.0840643	0.27	0.765535	0.01	0.111031	0.06	0.04	EENGLK*YIEEAIEK
P02545_K_378	P02545	P02545;Q03252;P02545-2;P02545-3;P02545-6;P20700;P02545-4;P02545-5	Prelamin-A/C	lamin A/C;Lamin B2;lamin A/C iso2;lamin A/C iso3;lamin A/C iso3;Lamin B1;lamin A/C iso3;lamin A/C iso3	K	378;393;378;378;378;379;266;279	0.739848	0.18	0.887525	0.08	0.411426	0.26	0.807355	0.04	-0.0976108	0.2	0.06	K*LLEGEEER
P52948_K_1341	P52948	P52948;P52948-2;P52948-5;P52948-6	Nuclear pore complex protein Nup98-Nup96	NUP98;NUP98 iso2;NUP98 iso 5;NUP98 iso6	K	1341;1324;1324;1238	0.739848	0.16	0.748461	0.34	-0.505891	0.37	0.238787	0.33	0.344828	0.29	0.14	NSPVEAVFSYLTGK*R
P68431_K_80	P68431	P68431;P84243;Q16695;Q71DI3	Histone H3.1	H3;H3F3A;HIST3H3;HIST2H3A/C/D	K	80;80;80;80	0.739848	0.04	0.687061	0.01	0.485427	0.02	0.613532	0.06	0.286881	0.02	0.79	EIAQDFK*TDLR
O95602_K_1704	O95602	O95602	DNA-directed RNA polymerase I subunit RPA1	POLR1A	K	1704	0.739848	0.46	0.594549	0.11	0.565597	0.11	1.02857	0.14	0.378512	0.3	0.82	SPSACLVVGK*VVR
P61026_K_154	P61026	P61026	Ras-related protein Rab-10	RAB10	K	154	0.739848	0.26	0.0976108	0.16	0.111031	0.26	0.238787	0.21	-0.0976108	0.64	0.43	FFETSAK*ANINIEK
P14618_K_207	P14618	P14618;P14618-2;P14618-3	Pyruvate kinase PKM	PKM;PKM iso2;PKM iso3	K	207;207;192	0.739848	0.13	0	0.05	0.731183	0.05	1.07724	0.1	0.739848	0.01	0.06	GADFLVTEVENGGSLGSKK*
Q14956_K_564	Q14956	Q14956;Q14956-2	Transmembrane glycoprotein NMB	GPNMB;GPNMB iso 2	K	564;552	0.731183	0.07	1.0072	0.02	1.20163	0.01	1.08406	0.05	0.748461	0.02	0.05	AVFFPGNQEKDPLLK*NQEFK
Q9UMX0_K_47	Q9UMX0	Q9UMX0;Q9UHD9;Q9UMX0-2;Q9UMX0-4	Ubiquilin-1	UBQLN1;UBQLN2;UBQLN1 iso 2;UBQLN1 iso 4	K	47;43;47;47	0.731183	0.08	0.9855	0.03	-0.0703893	0.13	0.847997	0.1	0.0976108	0.01	0.24	EK*EEFAVPENSSVQQFK
P78325_K_713	P78325	P78325;P78325-2	Disintegrin and metalloproteinase domain-containing protein 8	ADAM8;ADAM8 iso 2	K	713;648	0.731183	0.08	0.678072	0.19	1.16993	0.09	0.790772	0.09	0.948601	0.36	0.14	VPAK*GGAPAPSR
P63104_K_212	P63104	P63104;P63104-2	14-3-3 protein zeta/delta	14-3-3 zeta;14-3-3 zeta iso 2	K	212;137	0.731183	0.1	0.632268	0.02	0.641546	0.03	0.790772	0.13	0.0143553	0.03	0.02	TAFDEAIAELDTLSEESYK*DSTLIM#QLLR
P62979_K_29+33	P62979	P62979;P62987;P0CG47;P0CG48	Ubiquitin-40S ribosomal protein S27a	RPS27A;UBA52;UBB;UBC	K	29, 33;29, 33;29, 33;29, 33	0.731183	0.04	0.526069	0.01	0.948601	0.06	1.07724	0.1	0.782409	0.21	0.04	K*IQDK*EGIPPDQQR
O15533_K_40	O15533	O15533;O15533-2;O15533-3;O15533-4	Tapasin	TAPBP;TAPBP iso 2;TAPBP iso 3;TAPBP iso 4	K	40;40;40;40	0.731183	0.15	0.333424	0.11	0.545968	0.22	0.298658	0.16	0.333424	0	0.01	GLAK*RPGALLLR
P35579_K_355	P35579	P35579;P35579-2	Myosin-9	MYH9;MYH9 iso2	K	355;219	0.731183	0.05	0.263034	0.15	0.163499	0.39	0.250962	0.05	0.0703893	0.02	0.62	VISGVLQLGNIVFK*K
P35579_K_356	P35579	P35579;P35579-2	Myosin-9	MYH9;MYH9 iso2	K	356;220	0.731183	0.05	0.263034	0.15	0.163499	0.39	0.250962	0.05	0.0703893	0.02	0.62	VISGVLQLGNIVFKK*
P13796_K_76	P13796	P13796	Plastin-2	L-plastin	K	76	0.731183	0.06	0.201634	0.23	-0.83996	0.06	0.400538	0.12	-1.03562	0.01	0.24	ISFDEFIK*IFHGLK
Q92598_K_351	Q92598	Q92598;Q92598-2;Q92598-3;Q92598-4	Heat shock protein 105 kDa	HSP105;HSP105 iso2;HSP105 iso2;HSP105 iso2	K	351;351;310;353	0.731183	0.15	0.189034	0.13	0.555816	0	0.584963	0.04	-0.176323	0.98	0.07	IPAVK*ER
P18669_K_5	P18669	P18669;Q8N0Y7	Phosphoglycerate mutase 1	PGAM1;PGAM4	K	5;5	0.731183	0.84	0.163499	0.58	-0.298658	0.91	-1.11103	0.12	0.286881	0.18	0.15	AYK*LVLIR
Q5BJF6_K_259	Q5BJF6	Q5BJF6;Q5BJF6-2;Q5BJF6-3;Q5BJF6-4;Q5BJF6-5;Q5BJF6-6;Q5BJF6-7;Q5BJF6-8;Q5BJF6-9;Q5BJF6-1	Outer dense fiber protein 2	ODF2;ODF2 iso10;ODF2 iso3;ODF2 iso10;ODF2 iso10;ODF2 iso10;ODF2 iso10;ODF2 iso10;ODF2 iso10;ODF2 iso10	K	259;193;235;254;240;259;303;240;178;259	0.731183	0.39	-0.344828	0.07	0.443607	0.97	0.0143553	0.66	-0.594549	0.29	0.03	QKELLLQK*LSTFEETNR
P62249_K_33	P62249	P62249	40S ribosomal protein S16	RPS16	K	33	0.722466	0.37	0.933573	0.06	0.807355	0.07	0.333424	1.08	0.799087	0.01	0.61	RGNGLIK*VNGR
O95782_K_766	O95782	O95782;O95782-2	AP-2 complex subunit alpha-1	AP2A1;AP2A1 iso2	K	766;744	0.722466	0.05	0.526069	0.03	-0.669027	0.49	0.432959	0.33	-0.678072	0.05	0.17	NNGVLFENQLLQIGVK*SEFR
Q5JRA6_K_1567	Q5JRA6	Q5JRA6;Q5JRA6-2;Q5JRA6-4	Transport and Golgi organization protein 1 homolog	MIA3;MIA3 iso 2;MIA3 iso 4	K	1567;1508;445	0.722466	0.06	0.378512	0.28	0.226509	0.05	0.526069	0.17	0.0565835	0.05	0.04	SAAEEVK*TYK
Q9NYX4_K_177	Q9NYX4	Q9NYX4	Neuron-specific vesicular protein calcyon	calcyon	K	177	0.722466	0.24	0.356144	0.04	0.298658	0.01	0.356144	0.14	0.0703893	0.04	0.67	AAKEERK*GPTQAGAAAAATEPPGKPS
Q9Y5V0_K_34	Q9Y5V0	Q9Y5V0	Zinc finger protein 706	ZNF706	K	34	0.722466	0.28	0.286881	0.17	0.815575	0.13	0.903038	0.2	0.695994	0.17	0.2	AAAK*AALIYTCTVCR
Q9UHP3_K_444	Q9UHP3	Q9UHP3;Q9UHP3-1;Q9UHP3-3	Ubiquitin carboxyl-terminal hydrolase 25	USP25;USP25 iso1;USP25 iso 3	K	444;444;444	0.722466	0.1	-0.0565835	0.14	-0.584963	0.15	0.367371	0.07	-0.757023	0.34	0.55	YLSYGSGPK*R
P05387_K_61	P05387	P05387	60S acidic ribosomal protein P2	RPLP2	K	61	0.722466	0.11	-0.226509	0.14	-0.790772	0.25	0.739848	0.04	-1.09761	0.21	0.24	NIEDVIAQGIGK*LASVPAGGAVAVSAAPGSAAPAAGSAPAAAEEK
P50995_K_248	P50995	P50995;P50995-2	Annexin A11	ANXA11;ANXA11 iso 2	K	248;215	0.713696	0.23	0.722466	0.15	-0.0285692	0.12	0.226509	0.56	-0.555816	0.91	0.48	TAYGK*DLIK
Q9HA65_K_23	Q9HA65	Q9HA65;Q9HA65-3	TBC1 domain family member 17	TBC1D17;TBC1D17 iso 3	K	23;23	0.713696	0.08	0.641546	0.01	0.443607	0.49	0.432959	0.02	0.713696	0.07	0.46	GGVYLHTSAKK*
P46783_K_138+139	P46783	P46783	40S ribosomal protein S10	RPS10	K	138, 139	0.713696	0.09	0.495695	0.08	0.695994	0.04	1.16993	0.02	0.526069	0.05	0.11	SAVPPGADK*K*AEAGAGSATEFQFR
P43243_K_146	P43243	P43243	Matrin-3	matrin 3	K	146	0.713696	0.25	0.31034	0.23	0.765535	0.09	0.536053	0.18	0.739848	0.04	0.2	DLDELSRYPEDKITPENLPQILLQLK*R
P61158_K_225	P61158	P61158	Actin-related protein 3	Arp3	K	225	0.713696	0.16	0.298658	0.11	0.189034	0.29	1.02857	0.11	0.632268	0.08	0.07	DREVGIPPEQSLETAK*AVK
Q96JH7_K_691	Q96JH7	Q96JH7	Deubiquitinating protein VCIP135	VCIP135	K	691	0.713696	0.06	0.226509	0.45	-0.250962	0.1	0.941106	0.28	0.432959	0.49	0.43	VGDVQGQESESQLPTK*IILTGQK
P06576_K_198	P06576	P06576	ATP synthase subunit beta, mitochondrial	ATP5B	K	198	0.713696	0.01	0.0840643	0.01	0.903038	0.03	0.970854	0.03	0.757023	0.07	0.05	VVDLLAPYAK*GGK
Q07812_K_21	Q07812	Q07812;Q07812-2;Q07812-5;Q07812-8	Apoptosis regulator BAX	BAX;BAX iso2;BAX iso5;BAX iso8	K	21;21;21;21	0.713696	0.05	-0.0285692	0.02	-0.475085	0.16	-0.0976108	0.15	-1.1635	0.2	0.14	GGGPTSSEQIM#K*TGALLLQGFIQDR
P52209_K_317	P52209	P52209;P52209-2	6-phosphogluconate dehydrogenase, decarboxylating	PGD;PGD iso 2	K	317;304	0.713696	0.28	-0.0426443	0.01	0.111031	0.25	0.176323	0.21	-0.0976108	0.02	0.08	FQFDGDKK*SFLEDIRK
P52566_K_124	P52566	P52566	Rho GDP-dissociation inhibitor 2	RhoGDI beta	K	124	0.713696	0.03	-0.226509	0.07	0.871844	0.11	0.722466	0.09	1.02148	0.13	0	DIVSGLK*YVQHTYR
Q9UMX0_K_47	Q9UMX0	Q9UMX0;Q9UMX0-2;Q9UMX0-4	Ubiquilin-1	UBQLN1;UBQLN1 iso 2;UBQLN1 iso 4	K	47;47;47	0.704872	0.12	0.83996	0.1	-0.298658	0.38	0.669027	0.03	-0.432959	0.09	0.08	EK*EEFAVPENSSVQQFKEEISKR
P07437_K_58	P07437	P07437	Tubulin beta chain	TUBB	K	58	0.704872	0.04	0.687061	0.09	0.847997	0.08	1.31034	0.04	0.15056	0.02	0.1	ISVYYNEATGGK*YVPR
Q99942_K_93	Q99942	Q99942	E3 ubiquitin-protein ligase RNF5	RNF5	K	93	0.704872	0.09	0.669027	0.17	0.669027	0.13	0.400538	0.03	0.632268	0.05	0.15	LK*TPPRPQGQRPAPESR
O75608_K_224	O75608	O75608;O75608-2	Acyl-protein thioesterase 1	LYPLA1;LYPLA1 iso 2	K	224;208	0.704872	0.37	0.565597	0.11	0.189034	0.01	-0.485427	0.05	-0.85599	0.42	0.42	QFIDK*LLPPID
Q9NZM1_K_102	Q9NZM1	Q9NZM1;Q9NZM1-2;Q9NZM1-3;Q9NZM1-5;Q9NZM1-6;Q9NZM1-4;Q9NZM1-7;Q9NZM1-8	Myoferlin	myoferlin;myoferlin iso2;myoferlin iso3;myoferlin iso5;myoferlin iso5;myoferlin iso5;myoferlin iso5;myoferlin iso5	K	102;60;102;102;102;102;102;84	0.704872	0.62	0.526069	0.15	-0.238787	0.17	0.389567	0.25	-0.62293	0.2	0.17	SLPYK*LISLLNEK
O75083_K_7	O75083	O75083;O75083-3	WD repeat-containing protein 1	WDR1;WDR1 iso 3	K	7;7	0.704872	0.02	0.400538	0.05	0.823749	0.04	0.704872	0.02	0.790772	0	0.55	K*VFASLPQVER
Q01105_K_167	Q01105	Q01105;Q01105-2;Q01105-3;Q01105-4	Protein SET	SET;SET iso2;SET iso2;SET iso2	K	167;154;142;145	0.704872	0.08	0.298658	0	0.0426443	0.19	0.475085	0.07	-0.400538	0.39	0.11	EFHLNESGDPSSK*STEIK
P61158_K_191	P61158	P61158	Actin-related protein 3	Arp3	K	191	0.704872	0.36	0.226509	0.21	0.575312	0.12	0.604071	0.22	0.687061	0.02	0.15	TLTGTVIDSGDGVTHVIPVAEGYVIGSCIK*HIPIAGR
Q8IV20_K_18	Q8IV20	Q8IV20	Laccase domain-containing protein 1	LACC1	K	18	0.695994	0.12	0.731183	0.1	0.815575	0.02	0.678072	0.01	0.713696	0.03	0.16	LNSQK*NCHQTLLK
O75874_K_233	O75874	O75874	Isocitrate dehydrogenase [NADP] cytoplasmic	IDH1	K	233	0.695994	0.17	0.378512	0.23	0.454176	0.13	0.575312	0.23	0.555816	0.02	0	FKDIFQEIYDK*QYK
O75558_K_260	O75558	O75558	Syntaxin-11	STX11	K	260	0.695994	0.04	0.286881	0.1	0.432959	0.1	0.443607	0.01	0.807355	0.2	0.1	TVDYTGQAK*AQVR
Q9Y490_K_1544	Q9Y490	Q9Y490	Talin-1	talin 1	K	1544	0.695994	0.16	0.226509	0.34	-0.632268	0.04	0.0976108	0.27	-0.516015	0.01	0.34	TIK*ALDGAFTEENR
Q14157-1_K_970	Q14157-1	Q14157-1;Q14157-4	Ubiquitin-associated protein 2-like	NICE-4 iso2;NICE-4	K	970;963	0.695994	0.14	0.201634	0.12	0.678072	0.05	0.773996	0.06	0.321928	1.07	0.11	K*YPPPYK
P07900_K_419	P07900	P07900;P07900-2	Heat shock protein HSP 90-alpha	HSP90A;HSP90A iso2	K	419;541	0.687061	0.07	0.632268	0.14	0.400538	0.18	0.189034	0.07	0.111031	0.11	0.01	K*CLELFTELAEDKENYKK
P36578_K_294	P36578	P36578	60S ribosomal protein L4	RPL4	K	294	0.687061	0.13	0.263034	0.35	0.847997	0.13	0.0565835	0.15	0.565597	0.18	0.23	ILK*SPEIQR
E9PAV3_K_2005	E9PAV3	E9PAV3;Q13765;E9PAV3-2	Nascent polypeptide-associated complex subunit alpha, muscle-specific form	NACA;NACA iso1;NACA iso2	K	2005;142;852	0.687061	0.01	0.15056	0.1	0.286881	0.09	0.790772	0.03	0.584963	0.02	0.12	IEDLSQQAQLAAAEK*FK
P21333_K_88	P21333	P21333;P21333-2	Filamin-A	FLNA;FLNA iso2	K	88;88	0.687061	0.36	0.137504	0.07	0.687061	0.14	0.356144	0.19	-1.02148	0.42	0.18	LIALLEVLSQKK*
A5YM72_K_466	A5YM72	A5YM72;A5YM72-2;A5YM72-3;A5YM72-4;A5YM72-5	Carnosine synthase 1	ATPGD1;ATPGD1 iso 2;ATPGD1 iso 3;ATPGD1 iso 4;ATPGD1 iso 5	K	466;24;605;563;589	0.687061	0.04	-0.0426443	0.08	0.189034	0	-1.04963	0.04	0.83996	0.04	0.11	GLK*LDGCFSYWDDCL
O00299_K_183	O00299	O00299	Chloride intracellular channel protein 1	CLIC1	K	183	0.678072	0.07	0.62293	0.22	0.226509	0.44	0.978196	0.04	0.62293	0.3	0.06	KFLDGNELTLADCNLLPK*LHIVQVVCK
P61962_K_81	P61962	P61962	DDB1- and CUL4-associated factor 7	WDR68	K	81	0.678072	0.35	0.321928	0.21	-0.0976108	0.24	0.275007	0.02	-1.01436	0.6	0.2	LM#WIPDTK*GVYPDLLATSGDYLR
P25105_K_341	P25105	P25105	Platelet-activating factor receptor	PTAFR	K	341	0.678072	0.01	0.15056	0.08	0.356144	0.06	0.454176	0.01	0.214125	0.16	0.03	ATTDTVTEVVVPFNQIPGNSLK*N
Q03518_K_403	Q03518	Q03518	Antigen peptide transporter 1	TAP1	K	403	0.678072	0.37	0.0976108	0.16	0.782409		0.226509	0.55	0.773996	0.1	0.14	VSLTM#VTLITLPLLFLLPK*K
P16070-1_K_334	P16070-1	P16070-1;P16070;P16070-3;P16070-4;P16070-5;P16070-6;P16070-7;P16070-8;P16070-1;P16070-1;P16070-1;P16070-1;P16070-1;P16070-1;P16070-1	CD44 antigen	CD44 iso10;CD44;CD44 iso10;CD44 iso10;CD44 iso10;CD44 iso6;CD44 iso10;CD44 iso10;CD44 iso10;CD44 iso10;CD44 iso10;CD44 iso10;CD44 iso10;CD44 iso10;CD44 iso10	K	334;715;684;672;707;672;686;647;466;402;398;369;641;664;313	0.669027	0.02	1.04264	0.05	-0.176323	0.23	-0.0840643	0.26	-0.941106	0.51	0.37	SQEMVHLVNK*ESSETPDQFM#TADETR
Q9Y2J2_K_95	Q9Y2J2	Q9Y2J2;Q9Y2J2-2;Q9Y2J2-3;Q9Y2J2-4	Band 4.1-like protein 3	EPB41L3;EPB41L3 iso2;EPB41L3 iso 3;EPB41L3 iso 4	K	95;95;95;95	0.669027	0.46	0.895303	0.74	0.773996	0.18	0	1.34	0.807355	0.06	0.36	SSSSK*LSR
O00299_K_119	O00299	O00299	Chloride intracellular channel protein 1	CLIC1	K	119	0.669027	0.18	0.790772	0.01	0.163499	0.07	0.356144	0.09	0.464668	0.14	0.68	FSAYIK*NSNPALNDNLEK
P11940_K_361	P11940	P11940;P11940-2;Q9H361	Polyadenylate-binding protein 1	PABP 1;PABP 1 iso2;PABP 3	K	361;361;361	0.669027	0.23	0.454176	0.35	-0.799087	0.47	-0.941106	0.07	-0.669027	0.06	0.13	IVATK*PLYVALAQR
O60664_K_122	O60664	O60664;O60664-3	Perilipin-3	perilipin 3;perilipin 3 iso3	K	122;122	0.669027	0.01	0.367371	0.12	-0.0976108	0.21	0.713696	0.01	-0.454176	0.09	0.01	VLADTK*ELVSSK
Q53GL7_K_916	Q53GL7	Q53GL7	Poly [ADP-ribose] polymerase 10	PARP10	K	916	0.669027	0.1	0.333424	0.15	1.04264	0.1	1.14405	0.08	0.555816	0.17	0.02	NATVYGK*GVYFAR
Q9Y279_K_309	Q9Y279	Q9Y279;Q9Y279-2;Q9Y279-3	V-set and immunoglobulin domain-containing protein 4	VSIG4;VSIG4 iso 2;VSIG4 iso 3	K	309;309;215	0.669027	0.45	0.214125		-0.31034	0.14	0	0.09	0.799087		0.22	K*TSQQEHVYEAAR
P55072_K_60	P55072	P55072	Transitional endoplasmic reticulum ATPase	VCP	K	60	0.669027	0.09	0.201634	0.19	0.731183	0.04	1.16993	0.02	0.722466	0.07	0.11	GDTVLLK*GK
P07948_K_109	P07948	P07948;P07948-2	Tyrosine-protein kinase Lyn	LYN;LYN iso2	K	109;88	0.669027	0.23	0.15056	0.07	0.0976108	0.09	0.0426443	0.08	-0.790772	0.93	0.03	K*EGFIPSNYVAK
P24928_K_796	P24928	P24928	DNA-directed RNA polymerase II subunit RPB1	POLR2A	K	796	0.669027	0.3	0.124328	0.43	1.07724	0.49	0.0703893	0.32	0.757023	0.08	0.39	INISQVIAVVGQQNVEGK*R
P25705_K_167	P25705	P25705;P25705-2;P25705-3	ATP synthase subunit alpha, mitochondrial	ATP5A1;ATP5A1 iso2;ATP5F1A iso 3	K	167;117;145	0.669027	0.01	-0.176323	0.44	0.687061	0.04	1.0635	0.3	0.505891	0.11	0.1	GPIGSK*TR
P62834_K_31	P62834	P62834;P61224;P61224-3;P61224-2	Ras-related protein Rap-1A	RAP1A;RAP1B;RAP1B iso 3;RAP1B iso 2	K	31;31;31;31	0.659925	0.06	0.731183	0.11	0.0976108	0.06	0.137504	0.01	-0.111031	0.07	0.11	SALTVQFVQGIFVEK*YDPTIEDSYRK
P62736_K_52	P62736	P62736;P60709;P68032;P63261;P63267;P68133	Actin, aortic smooth muscle	ACTA2;ACTB;ACTC1;ACTG1;ACTG2;ACTA1	K	52;50;52;50;51;52	0.659925	0.05	0.713696	0.1	-0.137504	0.03	-0.250962	0.02	0.0976108	0.03	0.05	HQGVM#VGMGQK*DSYVGDEAQSKR
P62834_K_31	P62834	P62834;P61224;A6NIZ1;P61224-3;P61224-2	Ras-related protein Rap-1A	RAP1A;RAP1B;RAP1BL;RAP1B iso 3;RAP1B iso 2	K	31;31;31;31;31	0.659925	0.1	0.687061	0.05	0.0565835	0.08	0.485427	0.02	-0.367371	0.01	0.06	SALTVQFVQGIFVEK*YDPTIEDSYR
Q9UBB4_K_288	Q9UBB4	Q9UBB4;Q9UBB4-2	Ataxin-10	ataxin-10;ataxin-10 iso2	K	288;224	0.659925	0.03	0.613532	0.03	-0.321928	0.2	0.773996	0.08	-0.0565835	0.18	0.33	TVLK*LASEEPPDDEEALATIR
O60664_K_84	O60664	O60664;O60664-3;O60664-4	Perilipin-3	perilipin 3;perilipin 3 iso3;perilipin 3 iso2	K	84;84;84	0.659925	0.28	0.443607	0.2	-0.0703893	0.4	0.526069	0.01	0.176323	0.25	0.16	TLTAAAVSGAQPILSK*LEPQIASASEYAHR
Q63HN8_K_1079	Q63HN8	Q63HN8;Q63HN8-4	E3 ubiquitin-protein ligase RNF213	RNF213;RNF213 iso4	K	1079;1128	0.659925	0.03	0.163499	0.17	0.378512	0.11	0.464668	0.4	0.443607	0.05	0.06	ILANVTEDAK*R
Q9H3S7_K_279	Q9H3S7	Q9H3S7	Tyrosine-protein phosphatase non-receptor type 23	PTPN23	K	279	0.659925	0.18	-0.0565835	0.13	-0.226509	0.23	0.189034	0.22	-0.526069	0.07	0.12	VAYFQSALDK*LNEAIK
Q8N490_K_326	Q8N490	Q8N490;Q8N490-3;Q8N490-4	Probable hydrolase PNKD	PNKD;PNKD iso3;PNKD iso2	K	326;302;266	0.650765	0.15	1.17632	0.22	0.879706	0.35	0.516015	0.35	1.19535	0.2	0.03	K*GTCPSTLGEER
P62258_K_196	P62258	P62258;P62258-2	14-3-3 protein epsilon	14-3-3 epsilon;14-3-3 epsilon iso2	K	196;174	0.650765	0.08	0.739848	0.24	0.722466	0.07	0.344828	0.25	0.0565835	0.31	0.11	LAK*AAFDDAIAELDTLSEESYKDSTLIM#QLLR
Q9Y277_K_274	Q9Y277	Q9Y277;Q9Y277-2	Voltage-dependent anion-selective channel protein 3	VDAC3;VDAC3 iso2	K	274;275	0.650765	0.2	0.356144	0.12	1.1635	0.03	1.26303	0.09	0.641546	0.1	0.28	NFSAGGHK*VGLGFELEA
P55010_K_55	P55010	P55010	Eukaryotic translation initiation factor 5	EIF5	K	55	0.650765	0.11	0.201634	0.06	0.669027	0.14	0.555816	0.01	0.545968	0.01	0.12	ALNRPPTYPTK*YFGCELGAQTQFDVK
P48634_K_1195+1196	P48634	P48634;P48634-2;P48634-3	Protein PRRC2A	BAT2;BAT2 iso2;BAT2 iso 3	K	1195, 1196;1182, 1183;1194, 1195	0.650765	0.18	0.124328	0.02	0.0703893	0.02	0.799087	0.05	0	0.12	0.22	K*K*PPTGPLPPSK
Q9Y263_K_773	Q9Y263	Q9Y263	Phospholipase A-2-activating protein	PLAA	K	773	0.650765	0.44	-0.163499	0.14	-0.422233	0.39	0.333424	0.44	0.505891	0.15	0.96	SLGVDSQIK*K
P61160_K_331	P61160	P61160;P61160-2	Actin-related protein 2	ARP2;ARP2 iso2	K	331;336	0.650765	0.31	-0.948601	0.74	-0.238787	0.13	0.275007	0.07	0.0976108	0.31	0.14	VLK*GDVEK
Q9UPI3_K_516	Q9UPI3	Q9UPI3;Q9UPI3-2	Feline leukemia virus subgroup C receptor-related protein 2	FLVCR2;FLVCR2 iso 2	K	516;311	0.641546	0.03	0.887525	0.24	0.214125	0.14	0.432959	0.22	0.163499	0.14	0.04	LQEEEEESNTSK*VPTAVSEDHL
P08133_K_370	P08133	P08133;P08133-2	Annexin A6	ANXA6;ANXA6 iso2	K	370;338	0.641546	0.08	0.879706	0.06	0.604071	0.29	0.62293	0.04	0.910733	0.14	0.63	GTVRPANDFNPDADAK*ALRK
P06748_K_27	P06748	P06748;P06748-2;P06748-3	Nucleophosmin	NPM1;NPM1 iso2;NPM1 iso3	K	27;27;27	0.641546	0.02	0.659925	0.01	0.475085	0.27	0.925999	0.2	0.871844	0.15	0.08	ADK*DYHFKVDNDENEHQLSLR
P04843_K_576	P04843	P04843	Dolichyl-diphosphooligosaccharide--protein glycosyltransferase subunit 1	RPN1	K	576	0.641546	0.55	0.555816	0.37	0.367371	0.3	0.536053	0.18	0.83996	0.16	1.4	LVAGK*LKK
Q96BY9_K_109	Q96BY9	Q96BY9	Store-operated calcium entry-associated regulatory factor	TMEM66	K	109	0.641546	0.04	0.545968	0.13	-0.275007	0.02	0.669027	0.12	-0.378512	0.16	0.26	FGK*TVVSCEGYESSEDQYVLR
Q9Y3C6_K_161	Q9Y3C6	Q9Y3C6	Peptidyl-prolyl cis-trans isomerase-like 1	PPIL1	K	161	0.641546	0.36	0.443607	0	0.432959	0.47	0.713696	0.15	0.782409	0.14	0.08	IIK*AYPSG
P19971_K_222	P19971	P19971;P19971-2	Thymidine phosphorylase	ECGF1;ECGF1 iso2	K	222;222	0.641546	0.2	0.378512	0.24	0.941106	0.16	0.83996	0.04	0.887525	0.15	0.13	K*LVEGLSALVVDVK
Q9Y2Q3_K_54	Q9Y2Q3	Q9Y2Q3;Q9Y2Q3-2;Q9Y2Q3-3	Glutathione S-transferase kappa 1	GSTK1;GSTK1 iso 2;GSTK1 iso 3	K	54;54;54	0.641546	0.03	0.31034	0.02	0.555816	0.29	0.378512	0.15	0.505891	0.12	0.08	DSGNK*PPGLLPR
Q13488_K_234	Q13488	Q13488;Q13488-2	V-type proton ATPase 116 kDa subunit a isoform 3	TCIRG1 iso 3;TCIRG1 iso 2	K	234;18	0.641546	0.2	0.263034	0.06	0.250962	0.01	0.250962	0.05	0.378512	0.04	0.13	K*ITDCFHCHVFPFLQQEEAR
P42224_K_296	P42224	P42224;P42224-2	Signal transducer and activator of transcription 1-alpha/beta	STAT1;STAT1 iso2	K	296;296	0.641546	0.06	0.226509	0.09	0.378512	0.03	1.26903	0.02	0.536053	0.09	0.07	YTYEHDPITK*NK
P42224_K_298	P42224	P42224;P42224-2	Signal transducer and activator of transcription 1-alpha/beta	STAT1;STAT1 iso2	K	298;298	0.641546	0.06	0.226509	0.09	0.378512	0.03	1.26903	0.02	0.536053	0.09	0.07	YTYEHDPITKNK*
P09874_K_269	P09874	P09874	Poly [ADP-ribose] polymerase 1	PARP1	K	269	0.641546	0.09	0.226509	0.04	-0.15056	0.04	0.250962	0.11	-0.356144	0.06	0.16	ELLIFNK*QQVPSGESAILDR
P51858_K_80	P51858	P51858;P51858-2;P51858-3	Hepatoma-derived growth factor	HDGF;HDGF iso3;HDGF iso3	K	80;73;96	0.641546	0.3	0.0285692	0.2	0.731183	0.14	-0.0976108	0.43	0.0976108	0.05	0.1	K*GFSEGLWEIENNPTVK
P04222_K_341+365	P04222	P04222;Q9TNN7;Q29963;P30505;P30508;Q07000;Q29960;Q95604;P30504;P30510;Q29865	HLA class I histocompatibility antigen, Cw-3 alpha chain	HLA-C;HLAC iso5;HLA-C;HLA-C;HLA-C;HLA-C;HLAC iso16;HLA-C;HLAC iso5;HLA-C;HLA-C	K	341, 365;341, 365;341, 365;341, 365;341, 365;341, 365;341, 365;347, 371;341, 365;341, 365;341, 365	0.641546	0.01	-0.356144	0.42	1.26303	0.18	0.948601	0.08	0.389567	0.09	0.1	SSGGK*GGSCSQAASSNSAQGSDESLIACK*A
Q8N3L3_K_79	Q8N3L3	Q8N3L3	Beta-taxilin	MDP77	K	79	0.641546	0.02	-0.731183	0.02	-0.0976108	0.03	0.722466	0.1	0.111031	0	0.18	SAASTAGK*
Q8NB16_K_331	Q8NB16	Q8NB16	Mixed lineage kinase domain-like protein	MLKL	K	331	0.632268	0.22	0.731183	0.14	0.713696	0.25	0.263034	0.12	1.0635	0.09	0.65	LHHSEAPELHGK*IR
P06396_K_728	P06396	P06396;P06396-2;P06396-3;P06396-4	Gelsolin	Gelsolin;Gelsolin iso2;Gelsolin iso3;Gelsolin iso 4	K	728;677;688;685	0.632268	0.07	0.632268	0.15	-0.0840643	0.06	0.773996	0.03	0.464668	0.43	0.01	DSQEEEKTEALTSAK*R
P09874_K_425	P09874	P09874	Poly [ADP-ribose] polymerase 1	PARP1	K	425	0.632268	0.17	0.545968	0.23	0.641546	0.12	0.201634	0.16	-0.111031	0.08	0.12	LTGTANK*ASLCISTK
P19367_K_333	P19367	P19367;P19367-2;P19367-3;P19367-4	Hexokinase-1	HK1;HK1 iso2;HK1 iso 3;HK1 iso 4	K	333;332;337;321	0.632268	0.06	0.356144	0.2	0.0426443	0.16	-0.111031	0.87	0.555816	0.18	0.18	GK*FNTSDVSAIEK
Q9UNL2_K_8	Q9UNL2	Q9UNL2;Q9UNL2-2	Translocon-associated protein subunit gamma	SSR3;SSR3 iso 2	K	8;8	0.632268	0.06	0.333424	0.18	0.0840643	0.39	0.516015	0.18	-0.275007	0.03	0.13	GSSK*QQSEEDLLLQDFSR
Q9NVJ2_K_141	Q9NVJ2	Q9NVJ2	ADP-ribosylation factor-like protein 8B	ARL8B	K	141	0.632268	0.03	0.250962	0.1	0.495695	0.04	1.04264	0.13	0.669027	0.05	0.01	DLPNALDEK*QLIEK
P11142_K_512	P11142	P11142	Heat shock cognate 71 kDa protein	HSC70	K	512	0.632268	0.11	0.238787	0	0.422233	0.03	0.678072	0.09	0.189034	0.19		LSK*EDIER
P17612_K_190	P17612	P17612;P17612-2;P22612	cAMP-dependent protein kinase catalytic subunit alpha	PKACA;PKACA iso2;PKACG	K	190;182;190	0.632268	0.21	0	0.1	0.650765	0.1	0.782409	0.12	0.815575	0.02	0.03	DLKPENLLIDQQGYIQVTDFGFAK*R
P35579_K_403	P35579	P35579;P35580;P35580-2;P35580-3;P35580-4;P35580-5;P35579-2;Q7Z406;Q7Z406-2;Q7Z406-4;Q7Z406-5;Q7Z406-6	Myosin-9	MYH9;MYH10;MYH10 iso2;MYH10 iso2;MYH10 iso2;MYH10 iso5;MYH9 iso2;MYH14;MYH14 iso2;MYH14 iso2;MYH14 iso2;MYH14 iso2	K	403;410;426;410;420;419;267;429;437;429;429;437	0.632268	0.46	-0.0426443	0.48	1.17632	0.08	1.28096	0.09	0.903038	0.29	0.45	DYVQK*AQTK
O95486_K_650	O95486	O95486	Protein transport protein Sec24A	SEC24A	K	650	0.632268	0.16	-0.137504	0.08	0.687061	0.04	0.594549	0.02	0.432959	0.02	0	LGVGALK*PR
P46783_K_138	P46783	P46783;Q9NQ39	40S ribosomal protein S10	RPS10;RPS10P5	K	138;149	0.62293	0.02	0.632268	0.07	0.903038	0.02	0.400538	0.04	0.536053	0.07	0.13	PPGADK*K
Q92974_K_100	Q92974	Q92974;Q92974-2;Q92974-3	Rho guanine nucleotide exchange factor 2	ARHGEF2;ARHGEF2 iso2;ARHGEF2 iso3	K	100;100;73	0.62293	0.04	0.536053	0.14	0.799087	0.01	1.03562	0.23	0.536053	0.04	0	AALLK*NNTALQSVSLR
P22307_K_491	P22307	P22307;P22307-2;P22307-4;P22307-6;P22307-7;P22307-8	Non-specific lipid-transfer protein	SCP2;SCP2 iso2;SCP2 iso4;SCP2 iso2;SCP2 iso2;SCP2 iso2	K	491;87;410;84;447;467	0.62293	0.08	0.411426	0.03	0.176323	0.17	0.584963	0.12	0.214125	0.22	0.19	GSVLPNSDK*K
P63244_K_106	P63244	P63244	Receptor of activated protein C kinase 1	RACK1	K	106	0.62293	0.08	0.321928	0.01	0.773996	0.08	0.757023	0.02	0.765535	0.01	0.26	FVGHTK*DVLSVAFSSDNR
Q7KZF4_K_102	Q7KZF4	Q7KZF4	Staphylococcal nuclease domain-containing protein 1	SND1	K	102	0.62293	0.27	0.250962	0.25	0.748461	0	0.389567	0.06	0.176323	0.05	0.05	EVCFTIENK*TPQGR
P14618_K_206	P14618	P14618;P14618-2;P14618-3	Pyruvate kinase PKM	PKM;PKM iso2;PKM iso3	K	206;206;191	0.62293	0.1	0.226509	0.09	0.495695	0.14	0.739848	0.11	0.773996	0.04	0.05	QKGADFLVTEVENGGSLGSK*K
Q9BTZ2_K_216	Q9BTZ2	Q9BTZ2;Q9BTZ2-4;Q9BTZ2-8;P0CG22	Dehydrogenase/reductase SDR family member 4	DHRS4;DHRS4 iso 4;DHRS4 iso 8;DHRS4L1	K	216;182;164;219	0.62293	0.03	0.189034	0.1	0.695994	0.02	0.495695	0.05	0.464668	0.07	0.04	VNCLAPGLIK*TSFSR
P60174_K_179	P60174	P60174;P60174-1;P60174-4	Triosephosphate isomerase	TPI1;TPI1 iso1;TPI1 iso1	K	179;142;60	0.62293	0.17	0.15056	0.07	-1.03562	0.03	0.356144	0.01	-0.956057	0.27	0.19	EAGITEK*VVFEQTK
P30740_K_87	P30740	P30740	Leukocyte elastase inhibitor	SERPINB1	K	87	0.62293	0.03	-0.0143553	0.1	0.799087	0.01	0.948601	0.04	0.536053	0.04	0.01	GASYILK*LANR
Q9UIA9_K_69	Q9UIA9	Q9UIA9	Exportin-7	Exportin-7	K	69	0.62293	0.09	-0.189034	0.27	0.641546	0.17	0.613532	0.22	0.575312	0.1	0.11	GSSSYSQLLAATCLTK*LVSR
P51659_K_46	P51659	P51659	Peroxisomal multifunctional enzyme type 2	HSD17B4	K	46	0.62293	0.13	-0.214125	0.14	0.0285692	0.04	0.722466	0.3	-0.163499	0.07	0.09	GALVVVNDLGGDFK*GVGK
P60510_K_299	P60510	P60510	Serine/threonine-protein phosphatase 4 catalytic subunit	PPP4C	K	299	0.62293	0.18	-0.333424	0.15	-0.594549	0.04	0.443607	0.02	-0.411426	0.49	0.38	GIPSK*KPVADYFL
Q9BZV1_K_30	Q9BZV1	Q9BZV1	UBX domain-containing protein 6	UBXN6	K	30	0.613532	0.1	0.739848	0.03	1.09085	0.46	0.722466		0.505891	1.41	0.94	LKESVGEK*AHK
P09543_K_261	P09543	P09543;P09543-2	2',3'-cyclic-nucleotide 3'-phosphodiesterase	CNP;CNP iso2	K	261;241	0.613532	0.06	0.575312	0.03	0.713696	0.04	0.925999	0.06	0.722466	0.06	0.27	FCDYGK*APGAEEYAQQDVLKK
P16401_K_17	P16401	P16401	Histone H1.5	H1B	K	17	0.613532	0.12	0.555816	0.12	0.925999	0.13	0.378512	0.32	0.0285692	0.09	0.57	SETAPAETATPAPVEK*SPAK
P14618_K_125	P14618	P14618;P14618-2;P14618-3	Pyruvate kinase PKM	PKM;PKM iso2;PKM iso3	K	125;125;110	0.613532	0.06	0.454176	0.03	0.815575	0.24	0.389567	0.02	1.03562	0.18	0.18	TGLIK*GSGTAEVELKK
P46940_K_1168	P46940	P46940	Ras GTPase-activating-like protein IQGAP1	IQGAP1	K	1168	0.613532	0.05	0.286881	0.11	0.137504	0.09	0.773996	0.09	0.0143553	0.09	0.04	VLK*DSLHEKFPDAGEDELLK
Q14974_K_710	Q14974	Q14974;Q14974-2	Importin subunit beta-1	KPNB1;KPNB1 iso 2	K	710;565	0.613532	0.08	0.238787	0.18	0.545968	0.31	0.275007	0	0.163499	0.11	0.17	SVK*PQILSVFGDIALAIGGEFKK
P29401_K_456	P29401	P29401;P29401-2	Transketolase	TKT;TKT iso2	K	456;464	0.613532	0.17	0.111031	0.39	0.238787	1.28	-0.411426	0.91	0.536053	0.41	0.19	SVPTSTVFYPSDGVATEK*AVELAANTK
P61081_K_72	P61081	P61081	NEDD8-conjugating enzyme Ubc12	UBE2M	K	72	0.613532	0	0.0976108	0.16	0.85599	0.09	0.970854	0.18	0.238787	0.33	0.34	LVICPDEGFYK*SGK
Q9BQA1_K_121	Q9BQA1	Q9BQA1	Methylosome protein 50	WDR77	K	121	0.613532	0.02	0.0565835	0.01	0.321928	0.06	0.731183	0.05	0.454176	0.02	0.08	FCK*YEHDDIVSTVSVLSSGTQAVSGSK
P34932_K_44	P34932	P34932;P34932-2	Heat shock 70 kDa protein 4	HSP70RY;HSP70RY iso 2	K	44;44	0.613532	0.06	0.0285692	0.18	0.555816	0.13	0.687061	0.35	0.378512	0.02	0.01	CTPACISFGPK*NR
P00558_K_323	P00558	P00558;P00558-2	Phosphoglycerate kinase 1	PGK1;PGK1 iso 2	K	323;295	0.613532	0.1	-0.111031	0.12	0.695994	0.09	0.879706	0.12	0.669027	0.3	0.21	K*YAEAVTR
P61225_K_31	P61225	P61225	Ras-related protein Rap-2b	RAP2B	K	31	0.604071	0.15	0.669027	0.02	-0.367371	0.26	-0.0565835	0.04	-0.505891	0.17	0.16	SALTVQFVTGSFIEK*YDPTIEDFYRK
P11142_K_423	P11142	P11142;P11142-2	Heat shock cognate 71 kDa protein	HSC70;HSC70 iso2	K	423;423	0.604071	0.01	0.650765	0.08	0.941106		1.31034	0.15	0.799087		0.07	NTTIPTK*QTQTFTTYSDNQPGVLIQVYEGER
O14828_K_81	O14828	O14828;O14828-2	Secretory carrier-associated membrane protein 3	SCAMP3;SCAMP3 iso2	K	81;55	0.604071	0.23	0.545968	0.08	0.275007	0.05	-0.226509	0.04	0.15056	0.16	0.2	KLSPTEPK*NYGSYSTQASAAAATAELLK
P08708_K_107	P08708	P08708	40S ribosomal protein S17	RPS17	K	107	0.604071	0.09	0.454176	0.14	-0.201634	0.24	0.956057	0.01	-0.555816	0.26	0.02	EM#LK*LLDFGSLSNLQVTQPTVGMNFK
P62424_K_121+125	P62424	P62424	60S ribosomal protein L7a	RPL7A	K	121, 125	0.604071	0.13	0.378512	0.06	0.464668	0.78	0.650765	0.1	1	0.08	0.91	K*AAGK*GDVPTK
Q86UX7_K_353	Q86UX7	Q86UX7;Q86UX7-2	Fermitin family homolog 3	kindlin-3;kindlin-3 iso2	K	353;353	0.604071	0.05	0.367371	0	0.286881	0.18	0.739848	0.25	0.275007	0.22	0.05	LEGSAPTDVLDSLTTIPELK*DHLR
P40121_K_243	P40121	P40121;P40121-2	Macrophage-capping protein	CAPG;CAPG iso2	K	243;228	0.604071	0.03	0.214125	0.03	-0.31034	0.03	0.731183	0.01	-0.454176	0.14	0.17	EGNPEEDLTADK*ANAQAAALYK
P60953_K_183	P60953	P60953	Cell division control protein 42 homolog	CDC42	K	183	0.604071	0.03	0.176323	0.11	0.0703893	0.02	0.992768	0.01	-0.378512	0.13	0.17	NVFDEAILAALEPPEPK*K
P29401_K_144	P29401	P29401	Transketolase	TKT	K	144	0.604071	0.04	0.137504	0.08	0.250962	0.02	0.565597	0.06	0.163499	0.2	0.04	YFDK*ASYR
Q13045_K_21	Q13045	Q13045;Q13045-2	Protein flightless-1 homolog	FLI;FLI iso2	K	21;21	0.604071	0.01	0.0840643	0.07	0.226509	0.04	0.505891	0.04	0.226509	0.01	0.04	GVDLSGNDFK*GGYFPENVK
P29401_K_16	P29401	P29401;P29401-2	Transketolase	TKT;TKT iso2	K	16;16	0.604071	0.06	-0.0426443	0.02	0.464668	0	0.83996	0.09	0.432959	0.02	0.07	LQALK*DTANR
P12036_K_823	P12036	P12036;P12036-2;A0A1B0GW35;P46821;O94782	Neurofilament heavy polypeptide	NFH;NFH iso2;EXOC1L;MAP1B;USP1	K	823;760;44;677;220	0.604071	0.41	-0.31034	0.36	0.62293	0.65	-0.286881	0.03	0.124328	1.24	0.41	KK*EEVK
Q96S44_K_223	Q96S44	Q96S44	EKC/KEOPS complex subunit TP53RK	PRPK	K	223	0.604071	0.25	-0.321928	0.09	-0.214125	0.01	0.124328	0.27	-0.400538	0.18	0.06	LK*SYSTSSK
Q8WVM8_K_642	Q8WVM8	Q8WVM8;Q8WVM8-2;Q8WVM8-3	Sec1 family domain-containing protein 1	SCFD1;SCFD1 iso 2;SCFD1 iso 3	K	642;550;575	0.604071	0.17	-0.713696	0.37	0.0285692	0.58	-0.163499	0.53	-0.389567	0.23	0.08	QLSQLGQK*
Q7Z408_K_3288	Q7Z408	Q7Z408;Q7Z408-4	CUB and sushi domain-containing protein 2	CSMD2;CSMD2 iso 4	K	3288;3432	0.594549	0.5	0.831877	0.08	0.948601	0.14	0.713696		1.01436	0.13	0.26	EYQGK*K
P32969_K_2	P32969	P32969	60S ribosomal protein L9	RPL9	K	2	0.594549	0.4	0.641546	0.25	1.07724	0.05	1.10434	0.25	0.565597	0.38	0.3	MK*TILSNQTVDIPENVDITLK
P63104_K_85	P63104	P63104	14-3-3 protein zeta/delta	14-3-3 zeta	K	85	0.594549	0.14	0.432959	0.02	-0.485427	0.2	0.545968	0.01	-0.613532	0.13	0.16	EK*IETELR
P02545_K_180	P02545	P02545;P02545-2;P02545-3;P02545-6;P02545-4;P02545-5	Prelamin-A/C	lamin A/C;lamin A/C iso2;lamin A/C iso3;lamin A/C iso3;lamin A/C iso3;lamin A/C iso3	K	180;180;180;180;68;81	0.594549	0.09	0.15056	0.05	0.0143553	0.08	0.948601	0.05	-0.275007	0.06	0.25	LEAALGEAK*K
Q96JK2_K_678	Q96JK2	Q96JK2;Q96JK2-2;Q96JK2-3	DDB1- and CUL4-associated factor 5	WDR22;WDR22 iso2;WDR22 iso 3	K	678;596;677	0.594549	0.1	0.111031	0.06	-0.495695	0.85	0.757023	0.05	-0.400538	0.19	0.21	YSYISYSNNK*DGETSLVTGEADEGR
P49368_K_527	P49368	P49368;P49368-2	T-complex protein 1 subunit gamma	CCT3;CCT3 iso 2	K	527;489	0.594549	0.12	0.0703893	0.03	0.0976108	0.21	0.15056	0.16	-0.263034	0.31	0.16	IDDIVSGHK*K
P48444_K_233	P48444	P48444;P48444-2	Coatomer subunit delta	ARCN1;ARCN1 iso 2	K	233;145	0.594549	0.4	0.0565835	0.1	-0.31034	0.15	-0.565597	0.21	-0.895303	0.41	0.32	GK*EVDNFVDKLK
P31948_K_462	P31948	P31948;P31948-2;P31948-3	Stress-induced-phosphoprotein 1	STI1;STI1 iso 2;STI1 iso 3	K	462;509;438	0.594549		-0.0143553	0.27	-0.389567	0.06	0	0.15	-0.344828	0.22	0.08	ALDLDSSCK*EAADGYQR
Q99460_K_890	Q99460	Q99460;Q99460-2	26S proteasome non-ATPase regulatory subunit 1	PSMD1;PSMD1 iso2	K	890;859	0.584963	0.2	0.62293	0.12	0.31034	0.08	-0.263034	0.03	0.201634	0.03	0.07	VM#PAQLK*VLTMPETCR
P61247_K_166	P61247	P61247	40S ribosomal protein S3a	RPS3A	K	166	0.584963	0.15	0.495695	0.03	0.475085	0.06	0.15056	0.05	0.464668	0.11	0.26	K*KM#MEIMTR
P53384_K_313	P53384	P53384;P53384-2	Cytosolic Fe-S cluster assembly factor NUBP1	NUBP1;NUBP1 iso 2	K	313;302	0.584963	0.37	0.485427	0.5	-0.15056	0.03	-0.321928	0.77	-0.443607	0.24	0.15	IQEFCNLHQSK*EENLISS
Q9BUP3-3_K_171	Q9BUP3-3	Q9BUP3-3;Q9BUP3	Oxidoreductase HTATIP2	HTATIP2 iso 3;HTATIP2	K	171;137	0.584963	0.09	0.356144	0.02	1.07039	0.04	0.992768	0.04	0.641546	0.04	0.07	GADK*SSNFLYLQVK
P11142_K_319	P11142	P11142;P11142-2	Heat shock cognate 71 kDa protein	HSC70;HSC70 iso2	K	319;319	0.584963	0.13	0.344828	0.11	0.0143553	0.05	0.475085	0.05	-0.495695	0.42	0.06	GTLDPVEK*ALR
Q14651_K_457	Q14651	Q14651;P13796;P13797;P13797-2;P13797-3	Plastin-1	PLS1;L-plastin;PLS3;PLS3 iso 2;PLS3 iso 3	K	457;456;459;446;414	0.584963	0.1	0.226509	0.03	0.411426	0.05	0.815575	0.14	0.31034	0.02	0.01	K*IENCNYAVELGK
P60174_K_70	P60174	P60174;P60174-1	Triosephosphate isomerase	TPI1;TPI1 iso1	K	70;33	0.584963	0.31	0.214125	0.08	-0.757023	0.3	-0.422233	0.34	-1.07724	0.43	0.26	QSLGELIGTLNAAK*VPADTEVVCAPPTAYIDFAR
A6NHR9_K_812	A6NHR9	A6NHR9;A6NHR9-2	Structural maintenance of chromosomes flexible hinge domain-containing protein 1	SMCHD1;SMCHD1 iso2	K	812;812	0.584963	0.16	0.0840643	0.24	0.321928	0.02	0.111031	0.02	0.263034	0.12	0.34	LQVVLNESNADTYAGRPLPSK*AIK
P62424_K_217	P62424	P62424	60S ribosomal protein L7a	RPL7A	K	217	0.584963	0.58	0.0703893	0.13	0.111031	0.23	0.815575	0.71	0.536053	0.13	0.44	TCTTVAFTQVNSEDKGALAK*LVEAIR
P0DMS8_K_216	P0DMS8	P0DMS8	Adenosine receptor A3	ADORA3	K	216	0.584963	0.02	-0.0565835	0.01	-0.111031	0.08	0.613532	0.11	0.389567	0.08	0.08	LSLNLSNSK*ETGAFYGR
P42224_K_175	P42224	P42224;P42224-2	Signal transducer and activator of transcription 1-alpha/beta	STAT1;STAT1 iso2	K	175;175	0.584963	0.11	-0.0703893	0.15	0.765535	0.05	0.704872	0.05	1.03562	0.27	0.01	CK*TLQNR
O75643_K_479	O75643	O75643;O75643-2	U5 small nuclear ribonucleoprotein 200 kDa helicase	U5-200kD;U5-200kD iso 2	K	479;479	0.584963	0.28	-0.454176	0.13	-0.85599	0.6	-0.454176	0.02	-0.863938	0.14	0.25	YAQAGFEGFK*TLNR
P10644_K_261	P10644	P10644;P10644-2	cAMP-dependent protein kinase type I-alpha regulatory subunit	PKAR1A;PKAR1A iso 2	K	261;261	0.575312	0.01	0.739848	0.02	0.31034	0.21	0.807355	0.15	0.389567	0.04	0.71	VSILESLDK*WER
O60331_K_345	O60331	O60331;O60331-2;O60331-3;O60331-4	Phosphatidylinositol 4-phosphate 5-kinase type-1 gamma	PIP5K1C;PIP5K1C iso 2;PIP5K1C iso 3;PIP5K1C iso 4	K	345;345;345;345	0.575312	0.1	0.678072	0.1	0.411426		0.0426443	0.13	0.286881	0.15	0.46	QAQGAQSTSDEK*RPVGQK
Q8IYX4_K_267	Q8IYX4	Q8IYX4	Dead end protein homolog 1	DND1	K	267	0.575312	0.45	0.632268	0.06	0.678072	0.13	0.62293	0.17	0.678072	0.04	0.53	K*LGSPVFLTK
P62258_K_73	P62258	P62258;P62258-2	14-3-3 protein epsilon	14-3-3 epsilon;14-3-3 epsilon iso2	K	73;51	0.575312	0.14	0.604071	0.08	0.613532	0.11	0.411426	0.04	0.344828	0.05	1.09	IISSIEQKEENK*GGEDKLK
O15294_K_716	O15294	O15294;O15294-3;O15294-2;O15294-4	UDP-N-acetylglucosamine--peptide N-acetylglucosaminyltransferase 110 kDa subunit	OGT;OGT iso 3;OGT iso 2;OGT iso 4	K	716;706;590;335	0.575312	0.05	0.575312	0.27	0.214125	0.11	0.111031	0.47	0.389567	0.31	0.26	LAYMPHTFFIGDHANM#FPHLK*K
P07384_K_280	P07384	P07384	Calpain-1 catalytic subunit	CAPN1	K	280	0.575312	0.02	0.505891	0.2	1.17632	0.2	0.650765	0.35	1.07039	0.05	0.27	GHAYSVTGAK*QVNYR
Q9UBC2_K_828	Q9UBC2	Q9UBC2;Q9UBC2-2	Epidermal growth factor receptor substrate 15-like 1	EPS15R;EPS15R iso2	K	828;828	0.575312	0.23	0.378512	0.17	0.704872	0.01	0.695994	0.11	0.356144	0.03	0.25	STPVSQLGSADFPEAPDPFQPLGADSGDPFQSK*K
Q8TC12_K_112	Q8TC12	Q8TC12;Q8TC12-2;Q8TC12-3	Retinol dehydrogenase 11	RDH11;RDH11 iso2;RDH11 iso2	K	112;99;112	0.575312	0.15	0.298658	0.09	0.422233	0.01	0.790772	0.08	0.378512	0.01	0	AFAK*GFLAEEK
Q63HN8_K_2021	Q63HN8	Q63HN8;Q63HN8-4	E3 ubiquitin-protein ligase RNF213	RNF213;RNF213 iso4	K	2021;2070	0.575312	0.11	0.214125	0.03	0.748461	0.06	0.575312	0.02	0.485427	0.11	0.16	NVPLK*TIR
P08238_K_435	P08238	P08238	Heat shock protein HSP 90-beta	HSP90B	K	435	0.575312	0.28	0.163499	0.1	0.641546	0.1	0.887525	0.23	-0.286881	1.1	0.12	FYEAFSK*NLK
P46926_K_284	P46926	P46926;P46926-2	Glucosamine-6-phosphate isomerase 1	GNPDA1;GNPDA1 iso 2	K	284;207	0.575312	0.13	0.163499	0.08	0.464668	0.33	0.298658	0.2	0.400538	0.07	0.3	SQSSK*KPYSD
P25705_K_167	P25705	P25705;P25705-2	ATP synthase subunit alpha, mitochondrial	ATP5A1;ATP5A1 iso2	K	167;117	0.575312	0.04	0.137504	0.05	0.62293	0.09	0.782409	0.1	0.739848	0.03	0.07	VVDALGNAIDGKGPIGSK*TR
P52630_K_295	P52630	P52630;P52630-4	Signal transducer and activator of transcription 2	STAT2;STAT2 iso 4	K	295;291	0.575312	0.15	0.0840643	0.06	-0.411426	0.24	-0.124328	0.03	0.214125	0.02	0.35	GLSCLVSYQDDPLTK*GVDLR
Q9BTZ2_K_186	Q9BTZ2	Q9BTZ2;Q9BTZ2-4;Q9BTZ2-8	Dehydrogenase/reductase SDR family member 4	DHRS4;DHRS4 iso 4;DHRS4 iso 8	K	186;152;134	0.575312	0.03	0.0285692	0.22	0.526069	0.04	0.526069	0.04	0.422233	0.11	0.04	GGGSVVIVSSIAAFSPSPGFSPYNVSK*TALLGLTK
P0DMV8_K_423	P0DMV8	P0DMV8;P0DMV9;P0DMV8-2;P34931	Heat shock 70 kDa protein 1A	HSP70;HSP70;HSP70 iso2;HSPA1L	K	423;423;368;425	0.575312	0.12	-0.0285692	0.4	0.0143553	0.31	0.124328	0.01	-0.536053	0.33	0.39	NSTIPTK*QTQIFTTYSDNQPGVLIQVYEGER
Q02878_K_285	Q02878	Q02878	60S ribosomal protein L6	RPL6	K	285	0.575312	0.12	-0.0426443	0.18	0.879706	0.27	0.31034	0.08	0.31034	0.1	0.07	SVFALTNGIYPHK*LVF
P06733_K_197	P06733	P06733;P06733-2	Alpha-enolase	ENO1;ENO1 iso 2	K	197;104	0.575312	0	-0.0426443	0.05	0.333424	0.07	0.739848	0.07	0.250962	0.02	0.13	NVIK*EK
Q13492_K_147	Q13492	Q13492;Q13492-2;Q13492-3;Q13492-4;Q13492-5	Phosphatidylinositol-binding clathrin assembly protein	PICALM;PICALM iso 2;PICALM iso 3;PICALM iso 4;PICALM iso 5	K	147;147;147;96;147	0.575312	0.03	-0.275007	0.3	0.555816	0.1	1.01436	0.08	0.298658	0.01	0	QVAFDFTK*VK
Q6FI13_K_119	Q6FI13	Q6FI13;P20671;Q96KK5;Q99878;P0C0S8	Histone H2A type 2-A	H2AO;HIST1H2AD;HIST1H2AH;H2AE;H2A.1	K	119;119;119;119;119	0.575312	0.14	-0.400538	0.03	-1.02857	0.35	-0.475085	0.03	0.831877	0.03	0.08	KVTIAQGGVLPNIQAVLLPK*KTESHHK
P07910_K_243	P07910	P07910;P07910-2;P07910-3;P07910-4	Heterogeneous nuclear ribonucleoproteins C1/C2	hnRNP C1/C2;hnRNP C1/C2 iso2;hnRNP C1/C2 iso 3;hnRNP C1/C2 iso4	K	243;230;163;187	0.575312	0.17	-0.62293	1.17	0.189034	0.03	-0.214125	0.26	0.773996	0.24	0.47	NDKSEEEQSSSSVK*KDETNVK
P49773_K_30	P49773	P49773	Histidine triad nucleotide-binding protein 1	HINT1	K	30	0.575312	0.31	-1	0.25	-0.956057	0.02	-0.799087	0.11	-1.07039	0.32	0.16	EIPAK*IIFEDDR
Q9NZ52_K_176	Q9NZ52	Q9NZ52;Q9NZ52-2;Q9NZ52-3;Q9NZ52-4	ADP-ribosylation factor-binding protein GGA3	GGA3;GGA3 iso 2;GGA3 iso 3;GGA3 iso 4	K	176;143;54;104	0.565597	0.21	0.495695	0.13	0.286881	0.17	0.367371	0.35	0.31034	0.05	0.13	NPVFDDEEKSK*LLAK
Q86X45_K_435+436	Q86X45	Q86X45	Protein tilB homolog	LRRC6	K	435, 436	0.565597	0.11	0.485427	0.28	0.432959	0.04	0.641546	0.05	-0.0565835	0.31	0.11	PSKHSFPDVTNIVQEK*K*
Q8TD19_K_366	Q8TD19	Q8TD19	Serine/threonine-protein kinase Nek9	NEK9	K	366	0.565597	0.18	0.454176	0.05	-0.739848	0	-0.903038	0.43	-0.713696	0	0.35	STPQKLDVIK*SGCSAR
Q6ZUX3_K_355	Q6ZUX3	Q6ZUX3	TOG array regulator of axonemal microtubules protein 2	FAM179A	K	355	0.565597	0.23	0.411426	0.25	0.298658	0.12	-0.214125	0.12	0.321928	0.05	0.11	KEEDQKEIGTKIQVTISK*
O43143_K_790	O43143	O43143	Pre-mRNA-splicing factor ATP-dependent RNA helicase DHX15	DDX15	K	790	0.565597	0.06	0.238787	0.27	0.111031	0.06	-0.111031	0.06	-0.0703893	0.06	0.14	LQSK*EYSQY
P43378_K_569	P43378	P43378	Tyrosine-protein phosphatase non-receptor type 9	PTPN9	K	569	0.565597	0.01	0.214125	0.11	0.137504	0.17	0.214125	0.17	-0.250962	0.01	0.03	YK*AILEFAEK
P53621_K_271	P53621	P53621;P53621-2	Coatomer subunit alpha	COPA;COPA iso2	K	271;271	0.565597	0.03	0.201634	0.1	0.485427	0.02	0.704872	0.01	0.263034	0.2	0.23	QELILSNSEDK*SIR
P14618_K_270	P14618	P14618;P14618-2;P14618-3	Pyruvate kinase PKM	PKM;PKM iso2;PKM iso3	K	270;270;255	0.565597	0.01	0.111031	0.02	0.464668	0.07	0.62293	0.05	0.555816	0	0.03	IISK*IENHEGVR
P06744_K_447	P06744	P06744;P06744-2	Glucose-6-phosphate isomerase	G6PI;G6PI iso2	K	447;458	0.565597	0.1	0.0143553	0.1	-0.464668		0.124328	0.01	0.0840643	0.04	0.09	K*ELQAAGK
O43660_K_237	O43660	O43660;O43660-2	Pleiotropic regulator 1	PLRG1;PLRG1 iso 2	K	237;228	0.565597	0.04	-0.15056	0.11	0.411426	0.83	0.163499	0.82	-0.250962	0.55	0.09	IWDLASGK*LK
O94956_K_702+703	O94956	O94956;O94956-2;O94956-3;O94956-4	Solute carrier organic anion transporter family member 2B1	SLCO2B1;SLCO2B1 iso 2;SLCO2B1 iso 3;SLCO2B1 iso 4	K	702, 703;475, 476;680, 681;558, 559	0.555816	0.35	0.941106	0.11	0.176323	0	0.62293	0.09	0.669027	0.12	0.02	SSPAVEQQLLVSGPGK*K*PEDSRV
P51659_K_674	P51659	P51659;P51659-2;P51659-3	Peroxisomal multifunctional enzyme type 2	HSD17B4;HSD17B4 iso2;HSD17B4 iso 3	K	674;699;656	0.555816	0.03	0.863938	0.02	0.757023	0.06	0.575312	0.06	0.823749	0.02	0.84	SGSGK*VYQGPAK
Q92619_K_834	Q92619	Q92619;Q92619-2	Rho GTPase-activating protein 45	HMHA1;HMHA1 iso 2	K	834;850	0.555816	0.26	0.722466	0.11	0.871844	0.16	0.807355	0.1	0.0565835	0.85	0.12	LCQAFENGKELVELSQASPHDISNVLK*LYLR
Q8IV08_K_167	Q8IV08	Q8IV08	Phospholipase D3	PLD3	K	167	0.555816	0.09	0.713696	0.23	0.782409	0.08	0.85599	0.22	0.933573	0.15	0	IAVSK*PSGPQPQADLQALLQSGAQVR
P61160_K_388	P61160	P61160;P61160-2	Actin-related protein 2	ARP2;ARP2 iso2	K	388;393	0.555816	0.13	0.475085	0.12	0.978196	0.07	0.948601	0.09	0.555816	0.04	0.06	VLEK*LGVTVR
Q460N5_K_1260	Q460N5	Q460N5;Q460N5-1;Q460N5-3;Q460N5-4;Q460N5-5	Poly [ADP-ribose] polymerase 14	PARP14;PARP14 iso 1;PARP14 iso 3;PARP14 iso 4;PARP14 iso 5	K	1260;1179;977;1260;256	0.555816	0.13	0.475085	0.03	-0.0565835	0.1	1.18269	0.17	0.0426443	0.2	0.24	AGVSK*AILECAGQNVER
O15294_K_168	O15294	O15294;O15294-3	UDP-N-acetylglucosamine--peptide N-acetylglucosaminyltransferase 110 kDa subunit	OGT;OGT iso 3	K	168;158	0.555816	0	0.298658	0.01	-0.739848	0.58	0.505891	0.09	-0.201634	0.05	0.43	SDLGNLLK*ALGRLEEAK
Q5JPE7_K_1211	Q5JPE7	Q5JPE7;P69849;Q5JPE7-2;Q5JPE7-3	Nodal modulator 2	NOMO2;NOMO3;NOMO2 iso 2;NOMO2 iso 3	K	1211;1211;1211;1044	0.555816	0.03	0.286881	0.1	-0.62293	0.11	0.536053	0.02	0.163499	0.05	0	LQGVGALGQAASDNSGPEDAK*R
P08670_K_139+143	P08670	P08670	Vimentin	Vimentin	K	139, 143	0.555816	0.18	0.238787	0.05	0.963474	0.01	0.863938	0.04	0.575312	0.01	0.29	ILLAELEQLK*GQGK*SR
P60228_K_409	P60228	P60228;O75410-6	Eukaryotic translation initiation factor 3 subunit E	EIF3E;TACC1	K	409;49	0.555816	0.12	0.214125	0.23	0.321928	0.31	0.275007	0.08	0.31034	0.11	0.11	TK*SLSFR
P18669_K_61	P18669	P18669	Phosphoglycerate mutase 1	PGAM1	K	61	0.555816	0.02	0.176323	0.23	0.565597	0.11	0.62293	0.08	0.0976108	0.23	0.08	DAGYEFDICFTSVQK*R
Q8N3C0_K_197	Q8N3C0	Q8N3C0;Q8N3C0-4	Activating signal cointegrator 1 complex subunit 3	ASCC3;ASCC3 iso 4	K	197;197	0.555816	0.15	0.163499	0.04	0.584963	0.06	0.495695	0.1	0.0143553	0.13	0.07	TISLDYK*K
P17980_K_125	P17980	P17980	26S proteasome regulatory subunit 6A	RPT5	K	125	0.555816	0.08	0.124328	0.02	0.250962	0.05	-0.214125	0.03	0.411426	0.1	0.15	CAVIK*TSTR
O60493_K_86	O60493	O60493;O60493-4	Sorting nexin-3	SNX3;SNX3 iso4	K	86;64	0.555816	0.22	0.124328	0.01	-0.201634	0.27	0.641546	0.11	-0.0565835	0.07	0.2	ESK*VVVPPLPGK
Q16851_K_91	Q16851	Q16851;Q16851-2	UTP--glucose-1-phosphate uridylyltransferase	UGP2;UGP2 iso2	K	91;80	0.555816	0.17	0.111031	0.03	0.443607	0.1	0.575312	0.01	0.933573	0.04	0.1	IQRPPEDSIQPYEK*IK
P10644_K_349	P10644	P10644;P31321	cAMP-dependent protein kinase type I-alpha regulatory subunit	PKAR1A;PKAR1B	K	349;349	0.555816	0.06	0.0976108	0.19	0.378512	0.11	0.31034	0.25	0.83996	0.05	0.02	CVK*LDRPR
Q06830_K_192	Q06830	Q06830;P32119	Peroxiredoxin-1	PRDX1;PRDX2	K	192;191	0.555816	0.06	0.0976108	0.14	0.124328	0.03	0.263034	0.12	0.0565835	0.23	0.01	SK*EYFSK
Q96LD4_K_230	Q96LD4	Q96LD4	Tripartite motif-containing protein 47	TRIM47	K	230	0.555816	0.06	0.0840643	0.03	-0.575312	0.24	-0.111031	0.14	-0.992768	0.04	0.02	ALQEAEQSK*VLSAVEDR
P54920_K_227	P54920	P54920	Alpha-soluble NSF attachment protein	SNAP-alpha	K	227	0.555816	0.37	0.0426443	0.17	-0.687061	0.04	-0.485427	0.07	-0.632268	0.1	0.12	LAVQK*YEELFPAFSDSR
O75368_K_104	O75368	O75368	SH3 domain-binding glutamic acid-rich-like protein	SH3BGRL	K	104	0.555816	0.14	-0.0976108	0.04	-0.526069	0.23	0.226509	0.01	-1	0	0.04	ENNAVYAFLGLTAPPGSK*EAEVQAK
O60716_K_710	O60716	O60716;O60716-2;O60716-3;O60716-4;O60716-5;O60716-6;O60716-7;O60716-8;O60716-9;O60716-1;O60716-1;O60716-1;O60716-1;O60716-1;O60716-1;O60716-1;O60716-1;O60716-1;O60716-1;O60716-2;O60716-2;O60716-2;O60716-2;O60716-2;O60716-2;O60716-2;O60716-2;O60716-2;O60716-2;O60716-3;O60716-3;O60716-3	Catenin delta-1	CTNND1;CTNND1 iso2;CTNND1 iso3;CTNND1 iso4;CTNND1 iso10;CTNND1 iso10;CTNND1 iso10;CTNND1 iso10;CTNND1 iso10;CTNND1 iso10;CTNND1 iso10;CTNND1 iso10;CTNND1 iso10;CTNND1 iso10;CTNND1 iso10;CTNND1 iso10;CTNND1 iso10;CTNND1 iso10;CTNND1 iso10;CTNND1 iso2;CTNND1 iso2;CTNND1 iso2;CTNND1 iso2;CTNND1 iso2;CTNND1 iso2;CTNND1 iso2;CTNND1 iso2;CTNND1 iso2;CTNND1 iso2;CTNND1 iso3;CTNND1 iso3;CTNND1 iso3	K	710;704;710;710;704;704;710;704;656;650;656;656;650;650;656;650;609;603;609;609;603;603;609;603;387;381;387;387;381;381;387;381	0.545968	0.06	0.485427	0.05	0.275007	0.37	0.263034	0.2	0.411426	0.24	0.12	SALRQEK*ALSAIADLLTNEHER
P29590_K_394	P29590	P29590;P29590-1;P29590-8;P29590-9;P29590-5;P29590-2;P29590-4;P29590-1;P29590-3;P29590-1;P29590-1;P29590-1	Protein PML	PML;PML iso10;PML iso8;PML iso10;PML iso5;PML iso2;PML iso4;PML iso10;PML iso3;PML iso10;PML iso10;PML iso10	K	394;394;394;394;394;394;394;394;394;394;394;394	0.545968	0.12	0.422233	0.1	0.250962	0.15	0.765535	0.05	0.454176	0.11	0.11	LQDLSSCITQGK*DAAVSK
P25788_K_65	P25788	P25788;P25788-2	Proteasome subunit alpha type-3	PSMA3;PSMA3 iso2	K	65;65	0.545968	0.13	0.389567	0.19	0.321928	0.07	-0.163499	0.58	0.454176	0.06	0.27	LYEEGSNK*R
P13746_K_364	P13746	P13746;P30443;P04439;P16188;P30455;P13746-2	HLA class I histocompatibility antigen, A-11 alpha chain	HLA-A;HLA-A1;HLAA iso3;HLA-A30;HLAA iso36;HLA-A iso2	K	364;364;364;364;364;370	0.545968	0.19	0.378512	0.04	0.765535	0.06	0.516015	0.19	1.05658	0.11	0.11	GGSYTQAASSDSAQGSDVSLTACK*V
P08670_K_104	P08670	P08670;P17661	Vimentin	Vimentin;desmin	K	104;109	0.545968	0.07	0.367371	0.01	-0.0703893	0.05	0.9855	0.06	-0.15056	0.05	0.01	TNEK*VELQELNDR
P37837_K_245	P37837	P37837	Transaldolase	TALDO1	K	245	0.545968	0.13	0.226509	0.17	0.15056	0.29	0.344828	0.17	0.594549	0.1	0	NTGEIK*ALAGCDFLTISPK
Q13045_K_39	Q13045	Q13045;Q13045-2;Q13045-3;Q6ICG6;Q6ICG6-2;Q6ICG6-3	Protein flightless-1 homolog	FLI;FLI iso2;FLI iso2;KIAA0930;KIAA0930 iso2;KIAA0930 iso 3	K	39;39;28;365;370;331	0.545968	0.06	0.189034	0.09	0.807355	0.15	0.757023	0.05	0.485427	0.11	0.24	WLK*LNR
P04083_K_257	P04083	P04083	Annexin A1	ANXA1	K	257	0.545968	0	0.189034	0.04	0.0426443	0.07	0.659925	0.03	0.0143553	0.04	0.25	VLDLELK*GDIEK
P62328_K_19	P62328	P62328	Thymosin beta-4	TMSB4X	K	19	0.545968	0.04	0.163499	0.07	0.516015	0.1	-0.0703893	0.31	0.584963	0.48	0.11	LK*KTETQEKNPLPSKETIEQEKQAGES
P01892_K_364	P01892	P01892;P30447;P05534;P01891;P10316;Q09160	HLA class I histocompatibility antigen, A-2 alpha chain	HLAA;HLAA iso23;HLAA iso24;HLA-A68;HLAA iso23;HLAA iso80	K	364;364;364;364;364;364	0.545968	0.09	0.163499	0.12	-0.495695	0.02	-0.526069	0.15	-0.321928	0.01	0.11	GGSYSQAASSDSAQGSDVSLTACK*V
Q9UPR0_K_25+29	Q9UPR0	Q9UPR0	Inactive phospholipase C-like protein 2	PLCL2	K	25, 29	0.545968	0.03	0.137504	0.16	0.748461	0.19	0.722466	0.17	0.536053	0.18	0.13	LGAK*GALK*
P30520_K_173	P30520	P30520	Adenylosuccinate synthetase isozyme 2	ADSS	K	173	0.545968	0.05	0.111031	0.02	0.871844	0.07	0.443607	0.05	0.722466	0.12	0	KGIGPVYSSK*AAR
P08754_K_29	P08754	P08754	Guanine nucleotide-binding protein G(k) subunit alpha	G-alpha i3	K	29	0.545968	0.33	0.0976108	0.46	-0.505891	0.38	0.713696	0.29	0.443607	0.5	0.18	NLREDGEK*AAK
Q8N6M0_K_113	Q8N6M0	Q8N6M0;Q8N6M0-2	Deubiquitinase OTUD6B	OTUD6B;OTUD6B iso 2	K	113;12	0.545968	0.33	0.0976108	0.46	-0.505891	0.38	0.713696	0.29	0.443607	0.5	0.18	AALEK*EREER
Q16881_K_217	Q16881	Q16881;Q16881-2;Q16881-3;Q16881-4;Q16881-5;Q16881-6;Q16881-7;Q9NNW7;Q9NNW7-2;Q86VQ6	Thioredoxin reductase 1, cytoplasmic	TRXR1;TRXR1 iso2;TRXR1 iso3;TRXR1 iso4;TRXR1 iso2;TRXR1 iso2;TRXR1 iso2;TXNRD2;TXNRD2 iso2;TXNRD3	K	217;111;166;119;67;182;29;94;68;211	0.545968	0.14	0.0703893	0.08	1.16993	0.05	1.14405	0.21	1.15056	0.07	0.08	WGLGGTCVNVGCIPK*K
Q16881_K_218	Q16881	Q16881;Q16881-2;Q16881-3;Q16881-4;Q16881-5;Q16881-6;Q16881-7	Thioredoxin reductase 1, cytoplasmic	TRXR1;TRXR1 iso2;TRXR1 iso3;TRXR1 iso4;TRXR1 iso2;TRXR1 iso2;TRXR1 iso2	K	218;112;167;120;68;183;30	0.545968	0.56	0.0703893	0.1	1.16993	0.18	1.14405	0.02	1.15056	0.32	0.09	K*LMHQAALLGQALQDSR
Q15149_K_191	Q15149	Q15149;Q15149-2;Q15149-3;Q15149-4;Q15149-5;Q15149-6;Q15149-7;Q15149-8;Q15149-9	Plectin	Plectin-1;Plectin-1 iso2;Plectin-1 iso2;Plectin-1 iso4;Plectin-1 iso2;Plectin-1 iso6;Plectin-1 iso2;Plectin-1 iso2;Plectin-1 iso9	K	191;81;81;54;54;58;22;32;40	0.545968	0.02	0.0703893	0.04	0.765535	0.01	0.464668	0.03	0.604071	0.07	0.07	WVNK*HLIK
P53621_K_956	P53621	P53621;P53621-2	Coatomer subunit alpha	COPA;COPA iso2	K	956;965	0.545968	0.03	0.0565835	0.13	0.83996	0.29	0.565597	0.07	0.321928	0.6	0.07	LLHDQVGVIQFGPYK*QLFLQTYAR
Q9BW60_K_54	Q9BW60	Q9BW60;Q9BW60-2	Elongation of very long chain fatty acids protein 1	ELOVL1;ELOVL1 iso 2	K	54;54	0.545968	0.12	0	0.02	-0.189034	0.01	0.214125	0.19	-0.0426443	0.02	0.16	K*PFQLR
Q9NP72_K_138	Q9NP72	Q9NP72;Q9NP72-2;Q9NP72-3	Ras-related protein Rab-18	RAB18;RAB18 iso 2;RAB18 iso 3	K	138;167;74	0.545968	0.29	-0.0840643	0.04	-0.124328	0.03	0.124328	0.02	0.286881	0.11	0.34	EVDRNEGLK*FAR
Q8NDM7_K_1559	Q8NDM7	Q8NDM7;Q8NDM7-2	Cilia- and flagella-associated protein 43	WDR96;WDR96 iso 2	K	1559;1530	0.545968	0.16	-0.963474	0.16	-0.722466	0.07	0.659925	0.06	-1.32193	0.3	0.47	IGIMEQTIAVLDK*MHK
O60884_K_158	O60884	O60884	DnaJ homolog subfamily A member 2	DNAJA2	K	158	0.536053	0.13	0.687061	0.1	1.07039	0.21	0.201634		-0.0143553	1.18	0.12	SGAVQK*CSACR
O94888_K_440	O94888	O94888	UBX domain-containing protein 7	UBXN7	K	440	0.536053	0.38	0.594549	0.12	-0.584963	0.38	0.263034		-0.604071		0.09	LLALVK*HVQSK
Q9UIB8_K_308	Q9UIB8	Q9UIB8;Q9UIB8-2;Q9UIB8-3;Q9UIB8-7	SLAM family member 5	CD84;CD84 iso5;CD84 iso5;CD84 iso5	K	308;302;291;177	0.536053	0.02	0.545968	0.13	-0.400538	0.03	0.298658	0.01	-1.11103	0.07	0.2	VLPSK*EEPVNTVYSEVQFADK
P04083_K_166	P04083	P04083	Annexin A1	ANXA1	K	166	0.536053	0.1	0.495695	0.05	-0.298658	0.18	0.163499	0.05	-0.933573	0.01	0	DLAK*DITSDTSGDFR
O96005_K_460	O96005	O96005;O96005-3;O96005-4	Cleft lip and palate transmembrane protein 1	CLPTM1;CLPTM1 iso 3;CLPTM1 iso 4	K	460;358;446	0.536053	0.21	0.411426	0.07	0.485427	0.02	1.19535	0.01	0.495695	0.23	0.08	DK*STYIESSTK
P63165_K_25	P63165	P63165	Small ubiquitin-related modifier 1	SUMO1	K	25	0.536053	0.25	0.344828	0.02	0.613532	0.05	0.298658	0.03	1.1635	0.11	0.03	LK*VIGQDSSEIHFK
Q93009_K_869	Q93009	Q93009;Q93009-3	Ubiquitin carboxyl-terminal hydrolase 7	USP7;USP7 iso 3	K	869;853	0.536053	0.35	0.344828	0.01	-0.333424	0.18	0.411426	0.01	0.516015	0.2	0.01	DLLQFFK*PR
P17987_K_538	P17987	P17987	T-complex protein 1 subunit alpha	CCTA	K	538	0.536053	0.18	0.321928	0.12	0.516015	0.01	0.773996	0.27	-0.124328	0.01	0.03	LHPESK*DDKHGSYEDAVHSGALND
Q12846_K_58	Q12846	Q12846;Q12846-2	Syntaxin-4	STX4;STX4 iso 2	K	58;56	0.536053	0.06	0.298658	0.03	0.831877	0.02	1.31615	0.05	1.04963	0.15	0.2	LGNK*VQELEK
P13639_K_90	P13639	P13639	Elongation factor 2	EEF2	K	90	0.536053	0.12	0.238787	0.02	0.613532	0.01	0.970854	0.17	0.604071	0.08	0.08	STAISLFYELSENDLNFIK*QSK
P31689_K_66	P31689	P31689;P31689-2	DnaJ homolog subfamily A member 1	DNAJA1;DNAJA1 iso 2	K	66;66	0.536053	0.01	0.226509	0.37	-0.124328	0.18	0.15056	0.72	0.176323	0.48	0.05	ELYDK*GGEQAIK
P05023_K_726	P05023	P05023;P50993;P13637;P05023-3;P05023-4;P13637-2;P13637-3	Sodium/potassium-transporting ATPase subunit alpha-1	ATP1A1;ATP1A2;ATP1A3;ATP1A1 iso3;ATP1A1 iso3;ATP1A3 iso 2;ATP1A3 iso 3	K	726;723;716;695;726;727;729	0.536053	0.17	0.214125	0.29	-0.176323	0.14	0.505891	0.05	0.111031	0.12	0.14	QGAIVAVTGDGVNDSPALK*K
Q9UIB8_K_334	Q9UIB8	Q9UIB8;Q9UIB8-2;Q9UIB8-3;Q9UIB8-7	SLAM family member 5	CD84;CD84 iso5;CD84 iso5;CD84 iso5	K	334;328;317;203	0.536053	0.04	0.201634	0.04	-0.565597	0.08	-0.0565835	0.06	-0.871844	0	0.01	ASTQDSK*PPGTSSYEIVI
O75131_K_158	O75131	O75131	Copine-3	CPNE3	K	158	0.536053	0.63	0.189034	0.2	-0.286881	0.2	0.687061	0.19	-1.16993	0.04	0.23	DLFGK*SDPYLEFHK
Q14203_K_618	Q14203	Q14203;Q14203-2;Q14203-3;Q14203-4;Q14203-5;Q14203-6	Dynactin subunit 1	dynactin 1;dynactin 1 iso2;dynactin 1 iso3;dynactin 1 iso3;dynactin 1 iso3;dynactin 1 iso6	K	618;484;581;598;484;611	0.536053	0.35	0.0703893	0.23	0.443607	0.06	0.0285692	0.04	0.454176	0.07	0.23	LICK*AELIR
P31939_K_66	P31939	P31939;P31939-2	Bifunctional purine biosynthesis protein PURH	ATIC;ATIC iso 2	K	66;65	0.536053	0.01	0.0426443	0	0.545968	0.09	0.495695	0.08	0.695994	0.1	0.1	VK*TLHPAVHAGILAR
P05204_K_76	P05204	P05204	Non-histone chromosomal protein HMG-17	HMGN2	K	76	0.536053	0.14	0.0426443	0.19	-0.0840643	0.04	0.464668	0.08	0.238787	0.05	0.03	EGNNPAENGDAK*TDQAQKAEGAGDAK
O60826_K_162	O60826	O60826	Coiled-coil domain-containing protein 22	CCDC22	K	162	0.536053	0.11	0.0143553	0.03	0.748461	0.01	0.650765	0.09	0.895303	0.03	0.06	LQHLQGSALQK*PFHASR
Q7KZF4_K_249	Q7KZF4	Q7KZF4	Staphylococcal nuclease domain-containing protein 1	SND1	K	249	0.536053	0.03	-0.0703893	0.06	-0.176323	0.05	0.214125	0.08	-0.176323	0.59	0.07	EADGSETPEPFAAEAK*FFTESR
P63167_K_49	P63167	P63167;Q96FJ2	Dynein light chain 1, cytoplasmic	LC8;DYNLL2	K	49;49	0.536053	0.77	-0.111031	0.09	-0.31034	0.06	-0.226509	0.04	-0.454176	0.03	0.04	K*YNPTWHCIVGR
Q92615_K_321	Q92615	Q92615	La-related protein 4B	LARP5	K	321	0.536053	0.13	-0.201634	0.24	0.464668	0.07	-0.0840643	0.33	-0.432959	1.12	0.08	AIAINTFLPK*NGFRPLDVSLYAQQR
O60315_K_227	O60315	O60315;O60315-2	Zinc finger E-box-binding homeobox 2	ZEB2;ZEB2 iso 2	K	227;203	0.536053	0.06	-0.250962	0.15	-0.344828	1.15	0.62293	0.04	0.722466	0.29	0.05	LTSLK*EHIK
P04075_K_140	P04075	P04075;P04075-2;P09972	Fructose-bisphosphate aldolase A	ALDOA;ALDOA iso 2;ALDOC	K	140;194;140	0.536053	0.06	-0.790772	1.39	0.250962	0.11	0.201634	0.39	-0.910733	0.9	0.06	K*DGADFAK
O00161_K_97	O00161	O00161	Synaptosomal-associated protein 23	SNAP23	K	97	0.526069	0.14	0.722466	0.17	0.545968	0.15	0.831877	0.14	0.163499	0.11	0.24	NFESGK*AYK
P38606_K_516	P38606	P38606;P38606-2	V-type proton ATPase catalytic subunit A	ATP6V1A;ATP6V1A iso 2	K	516;483	0.526069	0.04	0.604071	0.11	0.0703893	0.12	0.176323	0.19	0.378512	0.04	0.21	LIK*DDFLQQNGYTPYDRFCPFYK
P25787_K_39	P25787	P25787	Proteasome subunit alpha type-2	PSMA2	K	39	0.526069	0.01	0.555816	0.15	0.831877	0.09	0.411426	0.16	0.659925	0.08	0.16	LVQIEYALAAVAGGAPSVGIK*AANGVVLATEKK
Q96SQ9_K_426	Q96SQ9	Q96SQ9;Q96SQ9-2	Cytochrome P450 2S1	CYP2S1;CYP2S1 iso 2	K	426;426	0.526069	0.27	0.411426	0.02	0.757023	0.07	0.757023	0.04	0.344828	0.22	0.15	K*HEAFLPFSLGK
P49458_K_61	P49458	P49458	Signal recognition particle 9 kDa protein	SRP9	K	61	0.526069	0.36	0.275007	0.04	0.432959	0.16	-0.0426443	0.36	0.189034	0.04	0.07	K*IEKFHSQLMR
Q7Z6Z7_K_1107	Q7Z6Z7	Q7Z6Z7;Q7Z6Z7-2;Q7Z6Z7-3	E3 ubiquitin-protein ligase HUWE1	HUWE1;HUWE1 iso2;HUWE1 iso2	K	1107;1107;1098	0.526069	0.18	0.263034	0.01	0.613532	0.05	0.31034	0.21	0.495695	0.03	0.18	STASALTK*LLTK
P46926_K_51	P46926	P46926;P46926-2	Glucosamine-6-phosphate isomerase 1	GNPDA1;GNPDA1 iso 2	K	51;51	0.526069	0.07	0.176323	0.05	0.739848	0	0.948601	0.06	0.367371	0.02	0.02	K*LIEYYK
P29401_K_241	P29401	P29401;P29401-2	Transketolase	TKT;TKT iso2	K	241;249	0.526069	0.05	-0.0703893	0.01	0.584963	0.11	0.516015	0.01	0.669027	0	0.02	HQPTAIIAK*TFK
P40227_K_10	P40227	P40227;P40227-2	T-complex protein 1 subunit zeta	CCT6A;CCT6A iso2	K	10;10	0.526069	0.22	-0.0703893	0.02	-0.0976108	0.24	-0.422233	0.08	-0.201634	0.24	0.09	TLNPK*AEVAR
P08758_K_97	P08758	P08758	Annexin A5	ANXA5	K	97	0.526069	0.1	-0.111031	0.07	0.475085	0.01	1.08406	0.1	0.389567	0.37	0.01	LYDAYELK*HALK
Q6ZMS7_K_245	Q6ZMS7	Q6ZMS7;Q6ZMS7-2	Protein ZNF783	ZNF783;ZNF783 iso 2	K	245;245	0.526069	0.1	-0.321928	0.14	-0.263034	0.09	0.516015	0.2	0.15056	0.08	0.06	LK*EGQAPK
P55072_K_529	P55072	P55072	Transitional endoplasmic reticulum ATPase	VCP	K	529	0.526069	0.23	-0.367371	0.01	-0.432959	0.55	0.226509	0.34	-1.1375	0.21	0.01	TLLAK*AIANECQANFISIK
P04083_K_239	P04083	P04083	Annexin A1	ANXA1	K	239	0.526069	0.04	-0.378512	0.59	0.356144	0.02	0.263034	0.27	-0.176323	0.38	0.35	RVFQK*YTK
P20700_K_182	P20700	P20700	Lamin-B1	Lamin B1	K	182	0.516015	0.07	0.782409	0.07	0.250962	0.04	0.137504	0.01	0.214125	0.03	0.37	K*QLADETLLKVDLENR
Q07955_K_179	Q07955	Q07955;Q07955-2;Q07955-3	Serine/arginine-rich splicing factor 1	SF2;SF2 iso2;SF2 iso2	K	179;179;179	0.516015	0.18	0.669027	0.02	0.555816	0.04	0.275007	0.01	0.545968	0.03	0.72	KLDNTK*FR
P46940_K_922	P46940	P46940	Ras GTPase-activating-like protein IQGAP1	IQGAP1	K	922	0.516015	0.35	0.464668	0.33	-0.333424	1.11	0.367371	0.17	-0.0426443	0.3	0.06	IGLLVK*NK
Q14683_K_713	Q14683	Q14683	Structural maintenance of chromosomes protein 1A	Smc1	K	713	0.516015	0.76	0.443607	0.16	-0.545968	0.37	0.263034	1.04	0.111031	0.12	0.02	LK*YSQSDLEQTK
O15269_K_127	O15269	O15269;O15269-2	Serine palmitoyltransferase 1	SPTLC1;SPTLC1 iso2	K	127;127	0.516015	0.19	0.378512	0.53	0.443607	0.17	0.575312	0.12	0.632268	0.07	0.17	AAALASLKK*
P61006_K_138	P61006	P61006;Q92930;P61006-2	Ras-related protein Rab-8A	RAB8A;RAB8B;RAB8A iso 2	K	138;138;138	0.516015	0.3	0.356144	0.14	-0.422233	0.13	-0.344828	0.29	-0.344828	0.07	0.3	ERGEK*LALDYGIK
Q12872_K_586	Q12872	Q12872;Q12872-2	Splicing factor, suppressor of white-apricot homolog	SFRS8;SFRS8 iso2	K	586;586	0.516015	0.18	0.31034	0.23	0.731183	0.09	0.31034	0.35	0.536053	0.08	0.13	APISFAIKAK*ENDLLPLEK
P42566_K_648	P42566	P42566;P42566-2	Epidermal growth factor receptor substrate 15	EPS15;EPS15 iso 2	K	648;334	0.516015	0.05	0.298658	0.03	-0.432959	0.16	0.739848	0.16	-0.782409	0.1	0.1	IDPFGGDPFK*GSDPFASDCFFR
Q92900_K_467	Q92900	Q92900;Q92900-2	Regulator of nonsense transcripts 1	RENT1;RENT1 iso2	K	467;456	0.516015	0.03	0.286881	0.2	0.137504	0.59	0.454176	0.18	-0.0426443	0.74	0.8	LLGHEVEDVIIK*CQLPK
Q12849_K_242	Q12849	Q12849;Q12849-5	G-rich sequence factor 1	GRSF1;GRSF1 iso 5	K	242;80	0.516015	0.22	0.275007	0.34	0.111031	0.77	0.454176	0.03	0.0840643	0.23	0.05	SLQVK*SSPVVNDGVVR
P08670_K_223	P08670	P08670	Vimentin	Vimentin	K	223	0.516015	0.06	0.250962	0.14	0.286881	0.1	0.678072	0.13	0.163499	0.04	0.06	K*VESLQEEIAFLKK
P38159_K_22	P38159	P38159;P38159-2;P38159-3	RNA-binding motif protein, X chromosome	RBMX;RBMX iso2;RBMX iso3	K	22;22;22	0.516015	0.08	0.226509	0.03	-0.731183	0.03	0.659925	0.03	-0.604071	0	0.03	LFIGGLNTETNEK*ALEAVFGK
O15143_K_308	O15143	O15143	Actin-related protein 2/3 complex subunit 1B	ARPC1B	K	308	0.516015	0.25	0.189034	0.03	-0.214125	0.05	0.263034	0.07	-0.111031	0.02	0.04	K*ASSEGGTAAGAGLDSLHK
P04075_K_13	P04075	P04075;P04075-2	Fructose-bisphosphate aldolase A	ALDOA;ALDOA iso 2	K	13;67	0.516015	0.04	0.0976108	0.16	0.201634	0.08	0.773996	0.11	0.321928	0.01	0	PYQYPALTPEQK*K
P04075_K_14	P04075	P04075;P04075-2	Fructose-bisphosphate aldolase A	ALDOA;ALDOA iso 2	K	14;68	0.516015	0.04	0.0976108	0.16	0.201634	0.08	0.773996	0.11	0.321928	0.01	0	PYQYPALTPEQKK*
P46940_K_1528	P46940	P46940	Ras GTPase-activating-like protein IQGAP1	IQGAP1	K	1528	0.516015	0.06	0.0976108	0.02	0.0840643	0.03	0.31034	0.04	0.250962	0.01	0.03	ATFYGEQVDYYK*SYIK
Q9NRW7_K_450	Q9NRW7	Q9NRW7;Q9NRW7-2	Vacuolar protein sorting-associated protein 45	VPS45A;VPS45A iso 2	K	450;345	0.516015	0.06	0.0703893	0.03	0.163499	0.07	-0.0285692	0.09	0.176323	0.01	0.03	DAVAITK*QFLK
O75051_K_1165	O75051	O75051	Plexin-A2	PLXNA2	K	1165	0.516015	0.2	0.0143553	0.01	0.163499	0.03	0.176323	0.06	-0.0143553	0.1	0.32	GSPIILK*GK
Q8NE28_K_253	Q8NE28	Q8NE28	Serine/threonine kinase-like domain-containing protein STKLD1	STKLD1	K	253	0.516015	0.2	0.0143553	0.01	0.163499	0.03	0.176323	0.06	-0.0143553	0.1	0.32	PGSLK*AVLK
Q9Y5B9_K_7	Q9Y5B9	Q9Y5B9	FACT complex subunit SPT16	SPT16	K	7	0.516015	0.22	-0.0703893	0.4	-0.344828	0.1	0.333424	0.17	-0.475085	0.36	0.33	AVTLDK*DAYYRRVK
Q9UNK0_K_98	Q9UNK0	Q9UNK0	Syntaxin-8	STX8	K	98	0.516015	0.11	-0.0840643	0.1	-0.933573	0.43	-0.62293	0.14	-0.895303	0.12	0.03	LLLASFK*NEGAEPDLIR
P63027_K_83	P63027	P63027;Q15836	Vesicle-associated membrane protein 2	VAMP2;VAMP3	K	83;66	0.516015	0.03	-0.0976108	0.03	0.0565835	0.01	0.495695	0.01	0.189034	0.11	0.2	ADALQAGASQFETSAAK*LKR
O14787_K_374	O14787	O14787;O14787-2	Transportin-2	TNPO2;TNPO2 iso 2	K	374;374	0.505891	0.22	0.847997		0.226509	0.16	0.918386	0.16	0.505891	0.23	0.25	K*CSAAALDVLANVFREELLPHLLPLLK
Q9H7N4_K_55	Q9H7N4	Q9H7N4	Splicing factor, arginine/serine-rich 19	SR-A1	K	55	0.505891	0.12	0.575312	0.1	0.400538	0.19	-0.111031	0.09	-0.0703893	0	0.15	AIQQAVGSSLQGDLPNDK*DGSR
P05107_K_328	P05107	P05107	Integrin beta-2	ITGB2	K	328	0.505891	0.01	0.495695		0.632268	0.21	0.807355	0.09	0.782409	0.03	0.39	MVK*TYEK
Q15811_K_476	Q15811	Q15811;Q15811-2;Q15811-3;Q15811-4;Q15811-5;Q15811-6;Q15811-7;Q15811-8;Q15811-9;Q15811-1;Q15811-1;Q15811-1;Q15811-1	Intersectin-1	ITSN1;ITSN1 iso2;ITSN1 iso3;ITSN1 iso3;ITSN1 iso5;ITSN1 iso3;ITSN1 iso3;ITSN1 iso3;ITSN1 iso3;ITSN1 iso3;ITSN1 iso3;ITSN1 iso3;ITSN1 iso3	K	476;476;476;476;476;476;476;476;476;439;439;439;476	0.505891	0.16	0.411426	0.17	0.669027	0.26	0.495695	0.03	-0.286881	1	0.05	KK*TLEFELEALNDKK
P04899_K_193	P04899	P04899;P04899-2;P04899-3;P04899-4;P04899-5;P04899-6;P63096;P63096-2	Guanine nucleotide-binding protein G(i) subunit alpha-2	G-alpha i2;G-alpha i2 iso 2;G-alpha i2 iso 3;G-alpha i2 iso 4;G-alpha i2 iso 5;G-alpha i2 iso 6;G-alpha i1;G-alpha i1 iso 2	K	193;177;156;193;177;141;192;140	0.505891	0.04	0.400538	0.25	0.495695	0.06	-0.15056	0.02	0.485427	0.07	0.25	TTGIVETHFTFK*DLHFK
P21333_K_43	P21333	P21333;P21333-2;O75369;O75369-2;O75369-3;O75369-4;O75369-5;O75369-6;O75369-8;O75369-9;Q14315;Q14315-2	Filamin-A	FLNA;FLNA iso2;FLNB;FLNB iso2;FLNB iso8;FLNB iso8;FLNB iso8;FLNB iso8;FLNB iso8;FLNB iso8;FLNC;FLNC iso2	K	43;43;16;16;16;16;16;16;16;16;36;36	0.505891	0.05	0.275007	0.09	0.389567	0.14	0.422233	0.12	0.505891	0.06	0.06	K*IQQNTFTR
Q9Y259_K_183	Q9Y259	Q9Y259	Choline/ethanolamine kinase	CHKB	K	183	0.505891	0.13	0.226509	0.19	-0.250962	0.47	0.250962	0.54	-0.454176	0.19	0.37	TKM#AQFHGM#EM#PFTK*
P09601_K_39	P09601	P09601	Heme oxygenase 1	HMOX1	K	39	0.505891	0.22	0.176323	0.23	-0.879706	0.02	-0.0426443	0.21	0.0143553	0.06	0.02	NFQK*GQVTR
Q9UJ70_K_44	Q9UJ70	Q9UJ70;Q9UJ70-2	N-acetyl-D-glucosamine kinase	NAGK;NAGK iso2	K	44;90	0.505891	0.1	0.0976108	0.07	-0.454176	0.41	0.748461	0.05	-0.137504	0.07	0.05	ILAEADGLSTNHWLIGTDK*CVER
P00558_K_106	P00558	P00558;P00558-2	Phosphoglycerate kinase 1	PGK1;PGK1 iso 2	K	106;78	0.505891	0.11	0.0840643	0.27	0.111031	0.16	0.895303	0.19	-0.526069	0.12	0.4	DCVGPEVEK*ACANPAAGSVILLENLR
P51659_K_644	P51659	P51659;P51659-2;P51659-3	Peroxisomal multifunctional enzyme type 2	HSD17B4;HSD17B4 iso2;HSD17B4 iso 3	K	644;669;626	0.505891	0.12	0.0565835	0.21	0.0285692	0.06	-0.163499	0.65	0	0.12	0.1	DIGPEVVK*K
P60866_K_34	P60866	P60866;P60866-2	40S ribosomal protein S20	RPS20;RPS20 iso2	K	34;34	0.505891	0.13	0.0285692	0.08	0.0143553	0.12	0.704872	0.38	0.411426	0.23	0.06	SLEK*VCADLIR
Q5VW32_K_148	Q5VW32	Q5VW32;Q5VW32-2	BRO1 domain-containing protein BROX	BROX;BROX iso 2	K	148;116	0.505891	0.07	-0.0143553	0.05	0.321928	0.05	0.389567	0.07	0.454176	0.15	0.18	SLK*IAAGIFK
Q06830_K_37	Q06830	Q06830	Peroxiredoxin-1	PRDX1	K	37	0.505891	0.18	-0.124328	0.05	-0.238787	0.02	0.485427	0.04	-0.263034	0.02	0.01	DISLSDYKGK*
P63208_K_142	P63208	P63208	S-phase kinase-associated protein 1	SKP1A	K	142	0.505891	0.01	-0.275007	0.14	-0.163499	0.3	0.286881	0.01	-0.226509	0.18	0.2	TFNIK*NDFTEEEEAQVR
O14874_K_89	O14874	O14874;O14874-2;O14874-3	[3-methyl-2-oxobutanoate dehydrogenase [lipoamide]] kinase, mitochondrial	BCKDK;BCKDK iso 2;BCKDK iso 3	K	89;89;89	0.505891	0	-0.400538	0.24	0.895303	0.26	0.903038	0.21	0.871844	0.22	0.29	SQDGSHLLK*SAR
Q13404_K_68	Q13404	Q13404;Q13404-1;Q13404-2;Q13404-6;Q13404-7	Ubiquitin-conjugating enzyme E2 variant 1	UBE2V1;UBE2V1 iso 1;UBE2V1 iso 2;UBE2V1 iso 6;UBE2V1 iso 7	K	68;142;91;24;91	0.495695	0.17	0.565597	0.2	1.0635	0.06	0.0143553	0.05	0.575312	0.22	0.95	IYSLK*IECGPKYPEAPPFVR
O00214-2_K_266	O00214-2	O00214-2;O00214	Galectin-8	galectin-8 iso2;galectin-8	K	266;224	0.495695	0.08	0.526069	0.47	0.432959	0.12	0.695994	0.02	0	0.07	0.15	SFNVDLLAGKSK*
P67775_K_29	P67775	P67775;P67775-2	Serine/threonine-protein phosphatase 2A catalytic subunit alpha isoform	PPP2CA;PPP2CA iso2	K	29;29	0.495695	0	0.516015	0.04	0.443607	0.15	0.565597	0	0.344828	0.05	0.16	QLSESQVK*SLCEK
Q9Y3P4_K_374	Q9Y3P4	Q9Y3P4	Rhomboid domain-containing protein 3	RHBDD3	K	374	0.495695	0.16	0.485427	0.14	1.0635	0.15	1.32193	0.23	0.0840643	0.06	0.01	VEGAVSLLVGGQVGTETLVTHGK*GGPAHSEGPGPP
P23458_K_227	P23458	P23458	Tyrosine-protein kinase JAK1	JAK1	K	227	0.495695	0.03	0.389567	0.28	1.29278	0.12	0.333424	0.3	1.15056	0.07	0.05	YIPETLNK*SIR
Q01968_K_391	Q01968	Q01968;Q01968-2	Inositol polyphosphate 5-phosphatase OCRL-1	OCRL;OCRL iso2	K	391;391	0.495695	0.32	0.344828		0.970854	0.16	0.978196	0.01	0.799087	0.32	0.29	NQDYK*DICAR
Q92945_K_109	Q92945	Q92945	Far upstream element-binding protein 2	KHSRP	K	109	0.495695	0.16	0.298658	0.06	0.0426443	0.1	-0.0143553	0.06	0.124328	0.29	0.5	IGGDAATTVNNSTPDFGFGGQK*R
Q8TDZ2_K_488	Q8TDZ2	Q8TDZ2;Q8TDZ2-2;Q8TDZ2-4	[F-actin]-monooxygenase MICAL1	MICAL1;MICAL1 iso 2;MICAL1 iso 4	K	488;402;507	0.495695	0.04	0.286881	0	0.475085	0.06	0.722466	0.06	0.505891	0.02	0.07	DLYDVLAK*EPVQR
P42224_K_592	P42224	P42224;P42224-2	Signal transducer and activator of transcription 1-alpha/beta	STAT1;STAT1 iso2	K	592;592	0.495695	0.01	0.176323	0.05	1.02857	0.01	1.08406	0.11	0.807355	0.08	0.07	ALLK*DQQPGTFLLR
Q9UNU6_K_404	Q9UNU6	Q9UNU6	7-alpha-hydroxycholest-4-en-3-one 12-alpha-hydroxylase	CYP8B1	K	404	0.495695	0.07	0.111031	0.04	0.201634	0.03	-0.604071	0.19	0.163499	0.33	0.08	TVFK*YDR
Q9NRV9_K_118	Q9NRV9	Q9NRV9	Heme-binding protein 1	HEBP1	K	118	0.495695	0.08	0.0143553	0.02	0.495695	0	0.214125	0.01	-0.378512	0.22	0.06	IPNQFQSDPPAPSDK*SVK
Q8WV99_K_125	Q8WV99	Q8WV99;Q8WV99-2	AN1-type zinc finger protein 2B	ZFAND2B;ZFAND2B iso 2	K	125;125	0.495695	0.04	-0.111031	0.11	-0.263034	0.45	0.238787	0.07	0.176323		0.35	NFCIK*HR
O94804_K_955	O94804	O94804	Serine/threonine-protein kinase 10	LOK	K	955	0.495695	0.05	-0.739848	1.23	-0.575312	0.05	0.356144	0.01	-0.83996		0.16	LSEEAECPNPSTPSK*AAK
Q9NRI5_K_781	Q9NRI5	Q9NRI5;Q9NRI5-2	Disrupted in schizophrenia 1 protein	DISC1;DISC1 iso6	K	781;759	0.485427	0.05	1.11103	0	0.286881	0	0.263034	0.03	-0.250962	0.24	0.09	LSAELGEK*CEDIGKK
Q9NRI5_K_787	Q9NRI5	Q9NRI5;Q9NRI5-2	Disrupted in schizophrenia 1 protein	DISC1;DISC1 iso6	K	787;765	0.485427	0.05	1.11103	0	0.286881	0	0.263034	0.03	-0.250962	0.24	0.09	LSAELGEKCEDIGK*K
P06744_K_194	P06744	P06744;P06744-2	Glucose-6-phosphate isomerase	G6PI;G6PI iso2	K	194;205	0.485427	0.06	0.400538	0.1	0.713696	0.06	0.956057	0.14	0.669027	0.01	0.16	VWYVSNIDGTHIAK*TLAQLNPESSLFIIASK
P19105_K_149	P19105	P19105;O14950;P24844;P24844-2	Myosin regulatory light chain 12A	MRLC3;MRLC2;MRLC1;MRLC1 iso 2	K	149;150;150;96	0.485427	0.12	0.400538	0.01	-0.124328	0.02	0.782409	0.14	0.0976108	0.01	0.01	EAPIDK*K
Q9Y6I3_K_117	Q9Y6I3	Q9Y6I3;Q9Y6I3-1;Q9Y6I3-3	Epsin-1	epsin 1;epsin 1 iso1;epsin 1 iso3	K	117;228;117	0.485427	0.22	0.389567	0.02	0.214125	0.04	0.641546	0.01	0.0840643	0.04	0.01	DFQYVDRDGK*DQGVNVR
O76080_K_86	O76080	O76080	AN1-type zinc finger protein 5	ZA20D2	K	86	0.485427	0.07	0.367371	0.33	-0.422233	0.64	0.214125	0.52	-0.748461	0.74	0.09	ADTSLNNCEGAAGSTSEK*SR
P63104_K_103	P63104	P63104	14-3-3 protein zeta/delta	14-3-3 zeta	K	103	0.485427	0.03	0.333424	0	0.238787	0.01	0.956057	0.06	-0.411426	0.11	0.07	DICNDVLSLLEK*FLIPNASQAESK
P22307_K_438	P22307	P22307;P22307-2;P22307-4;P22307-6;P22307-7;P22307-8;P22307-5	Non-specific lipid-transfer protein	SCP2;SCP2 iso2;SCP2 iso4;SCP2 iso2;SCP2 iso2;SCP2 iso2;SCP2 iso2	K	438;34;357;31;394;414;34	0.485427	0.05	0.31034	0.11	0.0143553	0.11	0.956057	0.04	-0.15056	0.2	0.12	ANLVFK*EIEK
Q9P0S2_K_69	Q9P0S2	Q9P0S2;O15031	Cytochrome c oxidase assembly protein COX16 homolog, mitochondrial	COX16;PLXNB2	K	69;1233	0.485427	0.08	0.263034	0.23	0.0565835	0.05	0.263034	0.01	0.687061	0.11	0.11	EYEK*IK
P05109_K_35	P05109	P05109	Protein S100-A8	S100A8	K	35	0.485427	0.16	0.189034	0.06	0.378512	0.13	-0.124328	0.05	0.516015	0.07	0.11	GNFHAVYRDDLK*K
P04899_K_296	P04899	P04899;P04899-2;P04899-3;P04899-4;P04899-5;P04899-6	Guanine nucleotide-binding protein G(i) subunit alpha-2	G-alpha i2;G-alpha i2 iso 2;G-alpha i2 iso 3;G-alpha i2 iso 4;G-alpha i2 iso 5;G-alpha i2 iso 6	K	296;280;259;296;280;244	0.485427	0.03	0.15056	0.03	-0.62293	0.05	-0.516015	0.06	-0.454176	0.05	0.09	ITHSPLTICFPEYTGANK*YDEAASYIQSK
P04406_K_219	P04406	P04406;P04406-2	Glyceraldehyde-3-phosphate dehydrogenase	GAPDH;GAPDH iso 2	K	219;177	0.485427	0.01	0.0703893	0.06	0.485427	0.05	0.485427	0.01	0.422233	0.12	0.04	AVGK*VIPELNGK
Q92973_K_81	Q92973	Q92973;O14787;Q92973-2;O14787-2	Transportin-1	KPNB2;TNPO2;KPNB2 iso2;TNPO2 iso 2	K	81;71;73;71	0.485427	0.23	-0.0143553	0.02	0.831877	0.02	0.765535	0.12	0.687061	0.17	0.04	SLSGLILK*NNVK
P06733_K_202	P06733	P06733;P06733-2	Alpha-enolase	ENO1;ENO1 iso 2	K	202;109	0.485427	0.03	-0.0143553	0.19	0.0976108	0.19	-0.0565835	0.04	0.378512	0.06	0.04	YGK*DATNVGDEGGFAPNILENKEGLELLK
P31946_K_70	P31946	P31946;P31946-2	14-3-3 protein beta/alpha	14-3-3 beta;14-3-3 beta iso2	K	70;68	0.485427	0.61	-0.0976108	0.1	0.214125	0.08	0.687061	0.16	-0.485427	0.14	0.19	VISSIEQK*TER
P51991_K_151	P51991	P51991;P51991-2	Heterogeneous nuclear ribonucleoprotein A3	hnRNP A3;hnRNP A3 iso2	K	151;129	0.485427	0.52	-0.163499	0.01	-0.659925	0.06	1.20789	0.14	0.321928	0.23	0.09	YGK*IETIEVMEDR
Q9UMR7_K_30	Q9UMR7	Q9UMR7;Q9UMR7-2	C-type lectin domain family 4 member A	CLEC4A;CLEC4A iso 2	K	30;30	0.485427	0.18	-0.214125	0.14	0.992768	0.03	0.887525	0.13	1.20789	0	0.21	SSGINTASSAASK*ER
P05204_K_31+40	P05204	P05204	Non-histone chromosomal protein HMG-17	HMGN2	K	31, 40	0.475085	0.31	0.687061	0.12	1.23879	0.33	0.782409	0.18	0.918386	0.08	0.09	LSAK*PAPPKPEPK*PK
P05787_K_393	P05787	P05787;P08670;P05787-2;P17661;P08729;P41219;P41219-2	Keratin, type II cytoskeletal 8	K8;Vimentin;K8 iso2;desmin;K7;peripherin;peripherin iso2	K	393;402;421;407;394;398;398	0.475085	0.03	0.536053	0.06	0.454176	0	0.632268	0.03	0.286881	0	0.09	K*LLEGEESR
P13498_K_165	P13498	P13498	Cytochrome b-245 light chain	CYBA	K	165	0.475085	0.07	0.526069	0	-0.321928	0.04	-0.545968	0.03	-0.575312	0.04	0.07	K*KPSEEEAAVAAGGPPGGPQVNPIPVTDEVV
P13498_K_166	P13498	P13498	Cytochrome b-245 light chain	CYBA	K	166	0.475085	0.07	0.526069	0	-0.321928	0.04	-0.545968	0.03	-0.575312	0.04	0.07	KK*PSEEEAAVAAGGPPGGPQVNPIPVTDEVV
P20036_K_178	P20036	P20036	HLA class II histocompatibility antigen, DP alpha 1 chain	HLA-DPA1	K	178	0.475085	0.16	0.389567	0	0.0285692	0.27	0.286881	0.03	0.495695	0.03	0.06	TDYSFHK*FHYLTFVPSAEDFYDCR
P51659_K_636	P51659	P51659;P51659-2;P51659-3	Peroxisomal multifunctional enzyme type 2	HSD17B4;HSD17B4 iso2;HSD17B4 iso 3	K	636;661;618	0.475085	0.04	0.356144	0.01	0.422233	0.06	0.344828	0.03	0.333424	0.06	0.12	LK*DIGPEVVK
P60866_K_49+51	P60866	P60866;P60866-2	40S ribosomal protein S20	RPS20;RPS20 iso2	K	49, 51;49, 51	0.475085	0.07	0.344828	0.02	1.14405	0.09	1.20789	0.05	1.30451	0.08	0.07	NLK*VK*GPVR
P35579_K_860	P35579	P35579;P35579-2	Myosin-9	MYH9;MYH9 iso2	K	860;724	0.475085	0.14	0.344828	0.02	0.275007	0.09	0.659925	0.04	0.238787	0.01	0.2	EK*QLAAENR
Q7L576_K_546	Q7L576	Q7L576	Cytoplasmic FMR1-interacting protein 1	CYFIP1	K	546	0.475085	0.13	0.344828	0.03	0.214125	0.02	0.411426	0.02	0.286881	0.09	0.01	SGFDIK*VPR
P14317_K_123	P14317	P14317;P14317-2	Hematopoietic lineage cell-specific protein	HS1;HS1 iso 2	K	123;123	0.475085	0.08	0.263034	0.04	0.0840643	0.13	-0.0976108	0.02	-0.263034	0.01	0.3	GFGGK*YGVER
O60488_K_412	O60488	O60488;O60488-2	Long-chain-fatty-acid--CoA ligase 4	ACSL4;ACSL4 iso 2	K	412;371	0.475085	0.01	0.250962	0.03	0.485427	0.05	0.389567	0.1	0.400538	0.12	0.01	IGYDYKLEQIK*K
Q9NZB2_K_25	Q9NZB2	Q9NZB2;Q9NZB2-2;Q9NZB2-4;Q9NZB2-5;Q9NZB2-6	Constitutive coactivator of PPAR-gamma-like protein 1	FAM120A;FAM120A iso4;FAM120A iso4;FAM120A iso4;FAM120A iso6	K	25;25;25;25;25	0.475085	0.04	0.250962	0.02	0.432959	0.08	0.807355	0.06	0.575312	0.1	0.01	HCPSAVVPVELQK*LAR
O60331_K_97	O60331	O60331;O60331-2;O60331-3;O60331-4	Phosphatidylinositol 4-phosphate 5-kinase type-1 gamma	PIP5K1C;PIP5K1C iso 2;PIP5K1C iso 3;PIP5K1C iso 4	K	97;97;97;97	0.475085	0.08	0.250962	0.02	-0.0565835	0.12	0.739848	0.06	0.124328	0.06	0.2	GAIQLGIGYTVGHLSSK*PER
P07355_K_302	P07355	P07355;A6NMY6;P07355-2	Annexin A2	ANXA2;ANXA2P2;ANXA2 iso2	K	302;302;320	0.475085	0.07	0.226509	0.39	0.669027	0.32	1.05658	0	0.887525	0.03	0.74	SEVDMLK*IR
P62333_K_48	P62333	P62333	26S proteasome regulatory subunit 10B	RPT4	K	48	0.475085	0.07	0.189034	0.01	-0.400538	0.03	0.722466	0.01	-0.748461	0.02	0	SENDLK*ALQSVGQIVGEVLK
P08133_K_102	P08133	P08133;P08133-2	Annexin A6	ANXA6;ANXA6 iso2	K	102;70	0.475085	0.23	0.111031	0.23	0.201634	0.06	0.933573	0.04	-0.286881	0.29	0.26	EIK*DAISGIGTDEK
P31946_K_11	P31946	P31946;P31946-2	14-3-3 protein beta/alpha	14-3-3 beta;14-3-3 beta iso2	K	11;9	0.475085	0.04	0	0.04	-0.464668	0.05	0.526069	0.11	-0.422233	0.18	0.03	SELVQK*AK
O75083_K_38	O75083	O75083;O75083-3	WD repeat-containing protein 1	WDR1;WDR1 iso 3	K	38;38	0.475085	0.05	-0.0426443	0.02	0.263034	0	0.454176	0.14	0.201634	0.13	0.09	GNNFLYTNGK*CVILR
P06702_K_38	P06702	P06702	Protein S100-A9	S100A9	K	38	0.475085	0.04	-0.0565835	0.07	0.0143553	0.03	0.918386	0.16	0.933573	0.34	0.36	LGHPDTLNQGEFK*ELVR
Q16539_K_248	Q16539	Q16539;Q16539-3;Q16539-4;Q16539-5	Mitogen-activated protein kinase 14	P38A;P38A iso 3;P38A iso 4;P38A iso 5	K	248;248;248;248	0.475085	0.12	-0.0565835	0.19	-0.659925	0.69	-0.226509	0.03	-0.731183	0.06	0.06	LVGTPGAELLK*K
Q06830_K_35	Q06830	Q06830	Peroxiredoxin-1	PRDX1	K	35	0.475085	0.24	-0.111031	0.02	-0.356144	0.07	0.286881	0.1	-0.214125	0.08	0.15	DISLSDYK*GK
P06733_K_28	P06733	P06733	Alpha-enolase	ENO1	K	28	0.475085	0.16	-0.124328	0.07	0.263034	0.06	0.505891	0.03	0.0285692	0.1	0.13	GNPTVEVDLFTSK*GLFR
P05114_K_14	P05114	P05114	Non-histone chromosomal protein HMG-14	HMGN1	K	14	0.475085	0.01	-0.124328	0.93	-0.201634	1.39	-0.0143553	0.98	-0.948601	1.28	0.38	KVSSAEGAAK*EEPK
P10809_K_233	P10809	P10809	60 kDa heat shock protein, mitochondrial	HSP60	K	233	0.475085	0	-0.176323	0.01	0.378512	0.05	0.678072	0.04	0.298658	0.04	0.06	GYISPYFINTSK*GQK
P05388_K_264	P05388	P05388;P05388-2	60S acidic ribosomal protein P0	RPLP0;RPLP0 iso 2	K	264;202	0.475085	0.39	-0.201634	0.16	-0.111031	0.18	-0.545968	0.24	-0.422233	0.16	0.26	VLALSVETDYTFPLAEK*VK
P06454_K_103	P06454	P06454;P06454-2	Prothymosin alpha	PTMA;PTMA iso2	K	103;102	0.475085	0.06	-0.214125	0.06	-0.678072		0.555816	0.03	-0.765535	0.26	0.2	AAEDDEDDDVDTK*K
Q9BXB5_K_425	Q9BXB5	Q9BXB5;Q9BXB4;Q9BXB5-2	Oxysterol-binding protein-related protein 10	OSBPL10;OSBPL11;OSBPL10 iso2	K	425;395;361	0.475085	0.06	-0.286881	0.14	-0.454176	0.2	-0.495695	0.05	-0.238787	0.13	0.09	VVLPTFILEK*R
Q15077_K_322	Q15077	Q15077	P2Y purinoceptor 6	P2Y6	K	322	0.475085	0.16	-0.31034	0.88	1.15056	0.35	0.378512	0.1	0.505891	0.02	1.19	LTAK*WQR
Q9NXW2_K_177	Q9NXW2	Q9NXW2;Q9NXW2-2	DnaJ homolog subfamily B member 12	DNAJB12;DNAJB12 iso 2	K	177;177	0.464668	0.25	0.613532	0.09	0.238787	0.04	0.475085	0.07	0.0840643	0.01	0.18	KQYDQFGDDK*SQAAR
Q9NT62_K_183	Q9NT62	Q9NT62;Q9NT62-2	Ubiquitin-like-conjugating enzyme ATG3	ATG3;ATG3 iso2	K	183;183	0.464668	0.02	0.443607	0.21	0.555816	0.01	-0.124328	0.04	0.189034	0.11	0.12	KIVEACK*AK
O43633_K_89	O43633	O43633	Charged multivesicular body protein 2a	CHMP2A	K	89	0.464668	0.02	0.389567	0.04	-0.0565835	0.02	-0.111031	0.04	-0.0565835	0.04	0.13	ANIQAVSLK*IQTLK
Q8TAQ2_K_872	Q8TAQ2	Q8TAQ2;Q8TAQ2-2;Q8TAQ2-3	SWI/SNF complex subunit SMARCC2	SMARCC2;SMARCC2 iso2;SMARCC2 iso2	K	872;903;903	0.464668	0.14	0.31034	0.09	-0.189034	0.02	-0.124328	0.13	-0.432959	0.21	0.06	DIGEGNLSTAAAAALAAAAVK*AK
P62979_K_11	P62979	P62979;P62987;P0CG47;P0CG48	Ubiquitin-40S ribosomal protein S27a	RPS27A;UBA52;UBB;UBC	K	11;11;11;11	0.464668	0.06	0.226509	0.02	0.505891	0.08	0.641546	0.04	0.411426	0.02	0.17	TLTGK*TITLEVEPSDTIENVK
Q13363_K_273	Q13363	Q13363;Q13363-2;P56545;P56545-2;P56545-3	C-terminal-binding protein 1	CTBP1;CTBP1 iso2;CTBP2;CTBP2 iso2;CTBP2 iso2	K	273;262;279;819;347	0.464668	0.04	0.176323	0.93	0.250962	0.09	0.356144	0.19	0.411426	0.13	0.31	GGLVDEK*ALAQALKEGR
P0DMV8_K_512	P0DMV8	P0DMV8;P0DMV9;P0DMV8-2;P34931	Heat shock 70 kDa protein 1A	HSP70;HSP70;HSP70 iso2;HSPA1L	K	512;512;457;514	0.464668	0.18	0.137504	0.12	-0.163499	0	0.214125	0.08	-0.485427	0.01	0.08	LSK*EEIER
Q92608_K_440	Q92608	Q92608	Dedicator of cytokinesis protein 2	DOCK2	K	440	0.464668	0.12	0.0976108	0.23	0.201634	0.43	0.15056	0.21	0.0976108	0.37	0.29	NDIYITLLQGDFDKYNK*TTQR
P55036_K_83	P55036	P55036;P55036-2	26S proteasome non-ATPase regulatory subunit 4	PSMD4;PSMD4 iso4	K	83;83	0.464668	0.1	0.0703893	0.04	0.475085	0.14	-0.124328	0.22	-0.226509	0.15	0.02	GK*ITFCTGIR
P40121_K_115	P40121	P40121;P40121-2	Macrophage-capping protein	CAPG;CAPG iso2	K	115;115	0.464668	0.06	0.0703893	0.1	0.378512	0.04	0.263034	0.1	0.344828	0.12	0.06	GLK*YQEGGVESAFHK
P50453_K_313	P50453	P50453	Serpin B9	SERPINB9	K	313	0.464668	0.04	0.0426443	0.08	0.695994	0.06	0.925999	0.04	0.748461	0.04	0.04	DLCLSK*FVHK
P10809_K_87	P10809	P10809;P10809-2	60 kDa heat shock protein, mitochondrial	HSP60;HSP60 iso 2	K	87;87	0.464668	0.07	0.0285692	0.05	0.739848	0.04	0.933573	0	0.790772	0.18	0.11	SIDLK*DKYK
Q8IWZ3_K_1833	Q8IWZ3	Q8IWZ3;Q8IWZ3-4;Q8IWZ3-6	Ankyrin repeat and KH domain-containing protein 1	ANKHD1;ANKHD1 iso4;MASK-BP3 iso 6	K	1833;1833;1833	0.464668	0.12	-0.0285692	0.02	0.356144	0.02	0.286881	0.09	0.545968	0	0.08	LNK*NVPTNVR
P55072_K_486	P55072	P55072	Transitional endoplasmic reticulum ATPase	VCP	K	486	0.464668	0.05	-0.0426443	0.12	0.263034	0.07	0.713696	0.17	-1.1635	0.33	0.36	ETVVEVPQVTWEDIGGLEDVK*R
P55082_K_198	P55082	P55082;O75121;O75121-2;P55082-2	Microfibril-associated glycoprotein 3	MFAP3;MFAP3L;MFAP3L iso 2;MFAP3 iso2	K	198;200;97;52	0.464668	0.15	-0.0565835	0.05	0.739848	0.05	0.887525	0.01	0.83996	0.07	0.02	LQK*AFEIAK
Q99437_K_124	Q99437	Q99437;Q99437-2	V-type proton ATPase 21 kDa proteolipid subunit	ATP6V0B;ATP6V0B iso 2	K	124;77	0.464668	0.14	-0.0565835	0.24	-0.526069	0.1	0.124328	0.21	0.0703893	0.12	0.22	SATDPK*AIGHR
Q14847_K_96	Q14847	Q14847;Q14847-2;Q14847-3	LIM and SH3 domain protein 1	Lasp-1;Lasp-1 iso2;Lasp-1 iso3	K	96;96;40	0.464668	0.1	-0.226509	0.07	-0.485427	0.02	-0.31034	0.09	-0.432959	0.07	0.1	GK*GFSVVADTPELQR
Q9P0L0_K_205+211	Q9P0L0	Q9P0L0;Q9P0L0-2	Vesicle-associated membrane protein-associated protein A	VAPA;VAPA iso2	K	205, 211;250, 256	0.464668	0.16	-0.454176	0.59	-0.0143553	0.33	-0.0565835	0.19	-1.19535	1.32	0.17	K*VAHSDK*PGSTSTASFR
Q9UPA5_K_657+667	Q9UPA5	Q9UPA5	Protein bassoon	BSN	K	657, 667	0.464668	0.05	-0.565597	0.17	0.0976108	0.03	-0.263034	0.1	1.21412	0.08	0.18	AVPEAPK*GGEAEDLVGK*P
P62979_K_156	P62979	P62979	Ubiquitin-40S ribosomal protein S27a	RPS27A	K	156	0.454176	0.38	0.903038	0.17	0.773996	0.07	0.713696	0.07	0.485427	0.19	0.15	CCLTYCFNKPEDK*
A0MZ66_K_406	A0MZ66	A0MZ66;A0MZ66-2;A0MZ66-3;A0MZ66-4;A0MZ66-5;A0MZ66-6;A0MZ66-8	Shootin-1	SHOT1;SHOT1 iso2;SHTN1 iso 3;SHTN1 iso 4;SHTN1 iso 5;SHTN1 iso 6;SHTN1 iso 8	K	406;406;406;406;346;376;346	0.454176	0.07	0.505891	0.16	0.432959	0.12	0.250962	0.17	0.641546	0	0.07	ATQPETTEEVTDLK*R
Q9NP59_K_562	Q9NP59	Q9NP59	Solute carrier family 40 member 1	SLC40A1	K	562	0.454176	0.32	0.485427	0.17	-1.26303	0.11	-0.356144	0.17	-0.782409	0.36	0.29	K*ENQANTSVV
Q9NV96_K_34	Q9NV96	Q9NV96;Q9NV96-2	Cell cycle control protein 50A	TMEM30A;TMEM30A iso2	K	34;34	0.454176	0.2	0.464668	0.04	0.163499	0.18	0.137504	0.11	0.695994	0.2	0.31	TRRPDNTAFK*QQR
P60033_K_144	P60033	P60033	CD81 antigen	CD81	K	144	0.454176	0.13	0.432959	0.06	0.378512	0.18	0.238787	0.06	0.226509	0.02	0.36	QFYDQALQQAVVDDDANNAK*AVVK
Q96AG4_K_50	Q96AG4	Q96AG4	Leucine-rich repeat-containing protein 59	LRRC59	K	50	0.454176	0.01	0.432959	0.36	0.367371	0.14	0.356144	0.01	0.275007	0.11	0.63	ATILDLSCNK*LTTLPSDFCGLTHLVK
Q8N1F7_K_59	Q8N1F7	Q8N1F7	Nuclear pore complex protein Nup93	NUP93	K	59	0.454176	0.6	0.389567	0.11	-0.584963	0.2	0.201634	0.8	0.367371	0.2	0.35	TSQETADVK*ASVLLGSR
P47914_K_156	P47914	P47914	60S ribosomal protein L29	RPL29	K	156	0.454176	0.05	0.378512	0.18	0.9855	0.26	0.0840643		0.970854	0.03	0.06	RTQAPTK*ASE
P53985_K_216	P53985	P53985;P53985-2	Monocarboxylate transporter 1	MCT1;MCT1 iso4	K	216;216	0.454176	0.06	0.356144	0.06	0.659925	0.27	0.594549	0.11	0.695994	0.17	0.04	ASLEK*AGK
Q9UQN3_K_37	Q9UQN3	Q9UQN3	Charged multivesicular body protein 2b	CHMP2B	K	37	0.454176	0.07	0.344828	0.2	-0.163499	0.99	0.85599	0.13	-0.163499	0.91	0.03	AALEK*QEK
Q9P258_K_349	Q9P258	Q9P258	Protein RCC2	TD-60	K	349	0.454176	0.03	0.31034	0.01	0.189034	0.04	0.575312	0.01	0.0565835	0.01	0	HTLVLDSQK*
P40925_K_201	P40925	P40925;P40925-2;P40925-3	Malate dehydrogenase, cytoplasmic	MDH1;MDH1 iso2;MDH1 iso3	K	201;112;219	0.454176	0.11	0.275007	0.03	0.62293	0.03	0.948601	0.03	0.632268	0.04	0.08	NVIIWGNHSSTQYPDVNHAKVK*
Q12906_K_202	Q12906	Q12906;Q12906-2;Q12906-3;Q12906-4;Q12906-5;Q12906-6;Q12906-7	Interleukin enhancer-binding factor 3	NFAT90;NFAT90 iso2;NFAT90 iso2;NFAT90 iso4;NFAT90 iso5;NFAT90 iso2;NFAT90 iso7	K	202;202;202;202;202;202;202	0.454176	0.03	0.275007	0.22	-0.15056	0.38	0.400538	0.08	0.163499	0.23	0.68	QK*CLAALASLR
P20700_K_379	P20700	P20700;Q03252	Lamin-B1	Lamin B1;Lamin B2	K	379;393	0.454176	0.01	0.189034	0.27	0.604071	0.38	0.0426443	0.37	0.765535	0.13	0.22	K*LLEGEEERLK
O75367_K_189	O75367	O75367;O75367-2;O75367-3	Core histone macro-H2A.1	H2AFY;H2AFY iso 2;H2AFY iso 3	K	189;189;188	0.454176	0.23	0.137504	0	0.189034	0.16	0.163499	0.23	-0.163499	0.15	0.16	AASADSTTEGTPADGFTVLSTK*SLFLGQK
Q0VD83_K_54	Q0VD83	Q0VD83;Q0VD83-3;Q0VD83-4	Apolipoprotein B receptor	APOB48R;APOB48R iso 3;APOB48R iso 4	K	54;54;54	0.454176	0.09	0.137504	0.02	0.176323	0.06	0.367371	0.04	0.0703893	0.1	0.23	EAQAAEELGVVAVGK*TGK
P63165_K_23	P63165	P63165	Small ubiquitin-related modifier 1	SUMO1	K	23	0.454176	0.23	0.124328	0.17	0.0976108	0.09	0.495695	0.21	0.545968	0.08	0.01	EGEYIK*LK
P37837_K_215	P37837	P37837	Transaldolase	TALDO1	K	215	0.454176	0.14	0.0976108		0.333424	0.22	0.659925	0.12	0.250962	0.04	0.06	SYEPLEDPGVK*SVTK
Q9ULZ3_K_21	Q9ULZ3	Q9ULZ3;Q9ULZ3-2;Q9ULZ3-3	Apoptosis-associated speck-like protein containing a CARD	PYCARD;PYCARD iso 2;PYCARD iso 3	K	21;21;21	0.454176	0.04	0.0565835	0.04	-0.111031	0.01	0.678072	0.01	-0.321928	0.02	0.09	DAILDALENLTAEELK*K
Q8N9F7_K_41	Q8N9F7	Q8N9F7;Q8N9F7-2;Q8N9F7-3	Lysophospholipase D GDPD1	GDPD1;GDPD1 iso 2;GDPD1 iso 3	K	41;41;41	0.454176	0.32	-0.15056	0.28	0.214125	0.12	-0.0285692	0.2	-0.0285692	0.17	0.36	FLSK*HISHR
P61160_K_381	P61160	P61160;P61160-2	Actin-related protein 2	ARP2;ARP2 iso2	K	381;386	0.454176	0.21	-0.378512	0.1	-0.0285692	0.48	0.321928	0.09	-0.0976108	0.66	0.01	QEYQEK*GVR
P08195_K_147	P08195	P08195;P08195-2;P08195-3;P08195-4	4F2 cell-surface antigen heavy chain	SLC3A2;SLC3A2 iso2;SLC3A2 iso3;SLC3A2 iso4	K	147;46;85;178	0.443607	0.06	0.731183	0.01	0.0285692	0	0.0426443	0.09	-0.0703893	0.05	0.05	IK*VAEDEAEAAAAAK
Q9UMS4_K_266	Q9UMS4	Q9UMS4	Pre-mRNA-processing factor 19	PRPF19	K	266	0.443607	0.21	0.584963	0.23	0.485427	0.86	0.137504	0.03	0.516015	0.63	0.32	K*VTSVVFHPSQDLVFSASPDATIR
Q8IZ07_K_257	Q8IZ07	Q8IZ07	Ankyrin repeat domain-containing protein 13A	ANKRD13	K	257	0.443607	0.03	0.485427	0.07	0.189034	0.07	0.695994	0.03	0.0285692	0.05	0.02	TDK*AEVVNGYEAK
Q04637_K_900	Q04637	Q04637;Q04637-3;Q04637-4;Q04637-5;Q04637-6;Q04637-7;Q04637-8;Q04637-9;O43432;O43432-3;O43432-4	Eukaryotic translation initiation factor 4 gamma 1	eIF4G;eIF4G iso3;eIF4G iso8;eIF4G iso8;eIF4G iso8;eIF4G iso8;eIF4G iso8;eIF4G iso8;EIF4G3;EIF4G3 iso3;EIF4G3 iso3	K	900;860;813;736;704;705;901;907;894;900;614	0.443607	0.06	0.367371	0.18	-0.163499	0.05	-0.0565835	0.19	-0.250962	0.15	0.08	SLGNIK*FIGELFK
Q9BUP3-3_K_132	Q9BUP3-3	Q9BUP3-3;Q9BUP3	Oxidoreductase HTATIP2	HTATIP2 iso 3;HTATIP2	K	132;98	0.443607	0.05	0.333424	0.12	0.62293	0.09	0.641546	0.06	0.516015	0.05	0.09	GK*AGAEGFVR
P61978_K_456	P61978	P61978	Heterogeneous nuclear ribonucleoprotein K	hnRNP K	K	456	0.443607	0.16	0.263034	0.01	0.344828	0.23	0.641546	0.24	-0.669027	0.19	0.04	IITITGTQDQIQNAQYLLQNSVK*QYSGK
Q9NVJ2_K_59	Q9NVJ2	Q9NVJ2;Q9NVJ2-2	ADP-ribosylation factor-like protein 8B	ARL8B;ARL8B iso 2	K	59;59	0.443607	0	0.214125	0.03	0.799087	0.07	0.748461	0.04	1.11103	0.04	0.43	K*VTKGNVTIK
Q3YBM2_K_45	Q3YBM2	Q3YBM2;Q3YBM2-2	Transmembrane protein 176B	TMEM176B;TMEM176B iso 2	K	45;45	0.443607	0.12	0.189034	0.04	1	0.07	1.04264	0.04	1.25096	0.02	0.03	K*FLFHPGDTVPSTAR
P17844_K_437	P17844	P17844;P17844-2	Probable ATP-dependent RNA helicase DDX5	DDX5;DDX5 iso 2	K	437;358	0.443607	0	0.111031	0	0.748461	0.01	0.903038	0.02	1.04264	0.06	0.01	STK*TGTAYTFFTPNNIK
Q9Y4E8_K_228	Q9Y4E8	Q9Y4E8	Ubiquitin carboxyl-terminal hydrolase 15	USP15	K	228	0.443607	0.21	0.111031	0.05	-0.731183	0.17	-0.411426	0.13	-1.0072	0.23	0.08	GPSTPK*SPGASNFSTLPK
P47756-2_K_237	P47756-2	P47756-2;P47756	F-actin-capping protein subunit beta	CAPZB iso2;CAPZB	K	237;237	0.443607	0.5	0.0976108	0.03	0.400538	0.07	0.201634	0.07	0.0976108	0.16	0.15	TK*DIVNGLR
Q9Y3Z3_K_406	Q9Y3Z3	Q9Y3Z3;Q9Y3Z3-3;Q9Y3Z3-4	Deoxynucleoside triphosphate triphosphohydrolase SAMHD1	SAMHD1;SAMHD1 iso 3;SAMHD1 iso 4	K	406;336;406	0.443607	0.03	0.0703893	0.02	-0.389567	0.1	0.250962	0.05	-0.485427	0.02	0.01	ADDYIEITGAGGKK*
P25774_K_316	P25774	P25774;P25774-2	Cathepsin S	CTSS;CTSS iso 2	K	316;266	0.443607	0.17	-0.111031	0.13	0.400538	0.09	0.189034	0.02	0.526069	0.06	0.09	K*GNHCGIASFPSYPEI
P07355_K_206	P07355	P07355;A6NMY6;P07355-2	Annexin A2	ANXA2;ANXA2P2;ANXA2 iso2	K	206;206;224	0.443607	0.06	-0.111031	0.07	0.15056	0.02	-0.137504	0.04	0.0285692	0.03	0.06	K*GTDVPK
P51659_K_275	P51659	P51659;P51659-2;P51659-3	Peroxisomal multifunctional enzyme type 2	HSD17B4;HSD17B4 iso2;HSD17B4 iso 3	K	275;300;257	0.443607	0.52	-0.275007	0.18	0.163499	0.01	-0.0285692	0.18	0.0143553	0.13	0.23	K*ICDFENASKPQSIQESTGSIIEVLSK
P50453_K_96	P50453	P50453	Serpin B9	SERPINB9	K	96	0.443607	0.08	-0.495695	0.22	0.389567	0.21	0.378512	0.08	-0.475085	0.02	0.06	LFGEK*TCQFLSTFK
P62328_K_32	P62328	P62328	Thymosin beta-4	TMSB4X	K	32	0.432959	0	0.545968	0.07	0.250962	0.29	0.163499	0.14	0.333424	0.25	0.26	KTETQEKNPLPSK*ETIEQEKQAGES
P53990_K_48	P53990	P53990;P53990-2;P53990-5;P53990-4;P53990-3	IST1 homolog	IST1;IST1 iso2;IST1 iso2;IST1 iso2;IST1 iso2	K	48;48;61;48;48	0.432959	0.09	0.516015	0.05	-0.575312	0.03	-0.238787	0	-0.62293	0.06	0	EIADYLAAGK*DER
P51148_K_135	P51148	P51148;P51148-2	Ras-related protein Rab-5C	RAB5C;RAB5C iso 2	K	135;168	0.432959	0.12	0.495695	0.12	0.632268	0.12	0.545968	0.42	-0.31034	0.36	0.29	QASPNIVIALAGNK*ADLASK
Q5W0Z9_K_325	Q5W0Z9	Q5W0Z9	Palmitoyltransferase ZDHHC20	ZDHHC20	K	325	0.432959	0.16	0.464668	0.06	-0.773996	0.11	-0.505891	0.35	-0.748461	0.02	0.08	SSGSNQPFPIK*PLSESK
P34896_K_157+158+159	P34896	P34896;P34896-2;P34896-3	Serine hydroxymethyltransferase, cytosolic	SHMT1;SHMT1 iso2;SHMT1 iso2	K	157, 158, 159;157, 158, 159;157, 158, 159	0.432959	0.04	0.454176	0.12	-0.815575	0.42	-1.21412	0.3	0.189034	0.04	0.22	HGRIM#GLDLPDGGHLTHGFMTDK*K*K*
P62873_K_23	P62873	P62873;P62873-2	Guanine nucleotide-binding protein G(I)/G(S)/G(T) subunit beta-1	G-beta 1;G-beta 1 iso 2	K	23;23	0.432959	0.03	0.422233	0.03	-0.0565835	0.04	0	0.01	-0.0565835	0.03	0.09	K*ACADATLSQITNNIDPVGR
P98082_K_120	P98082	P98082;P98082-2;P98082-3	Disabled homolog 2	DAB2;DAB2 iso 2;DAB2 iso 3	K	120;120;120	0.432959	0.05	0.400538	0.28	0.0143553	0.13	0.516015	0.03	0.378512	0.03	0.12	TGVIEHEHPVNK*ISFIAR
P55072_K_18	P55072	P55072	Transitional endoplasmic reticulum ATPase	VCP	K	18	0.432959	0.33	0.333424	0.01	0.739848	0.04	1.15704	0.06	0.238787	0	0.18	GDDLSTAILK*QK
Q53GQ0_K_84	Q53GQ0	Q53GQ0	Very-long-chain 3-oxoacyl-CoA reductase	HSD17B12	K	84	0.432959	0.02	0.321928	0.03	0.356144	0.06	0.575312	0.08	0.555816	0.14	0.26	SK*DKLDQVSSEIKEK
Q9Y394_K_123	Q9Y394	Q9Y394;Q9Y394-2	Dehydrogenase/reductase SDR family member 7	DHRS7;DHRS7 iso2	K	123;73	0.432959	0.23	0.226509	0.03	0.201634	0.16	0.545968	0.24	-0.695994	0.09	0.11	DILVLPLDLTDTGSHEAATK*AVLQEFGR
Q5VVQ6_K_257	Q5VVQ6	Q5VVQ6;Q5VVQ6-2	Ubiquitin thioesterase OTU1	YOD1;YOD1 iso 2	K	257;213	0.432959	0.05	0.201634	0.36	0.536053	0.2	0.545968	0.17	-0.0426443	0.54	0.13	IDRFGEDAGYTK*R
P07355_K_324	P07355	P07355;A6NMY6;P07355-2	Annexin A2	ANXA2;ANXA2P2;ANXA2 iso2	K	324;324;342	0.432959	0.06	0.201634	0.13	0.189034	0.17	0.594549	0.12	0.0565835	0.24	0.09	SLYYYIQQDTK*GDYQK
P62333_K_34	P62333	P62333	26S proteasome regulatory subunit 10B	RPT4	K	34	0.432959	0.17	0.201634	0.13	-0.495695	0.41	0.0840643	0.15	-1.09761	1.18	0.04	EQLK*ELTK
Q7Z4F1_K_619	Q7Z4F1	Q7Z4F1	Low-density lipoprotein receptor-related protein 10	LRP10	K	619	0.432959	0.08	0.189034	0.16	-0.0976108	0.03	0.356144	0.02	0	0.22	0.09	EGGAVGGQDGEQAPPLPIK*APLPSASTSPAPTTVPEAPGPLPSLPLEPSLLSGVVQALR
Q9Y3Z3_K_332	Q9Y3Z3	Q9Y3Z3;Q9Y3Z3-4	Deoxynucleoside triphosphate triphosphohydrolase SAMHD1	SAMHD1;SAMHD1 iso 4	K	332;332	0.432959	0.11	0.137504	0.2	0.189034	0.04	-0.0285692	0.01	0.286881	0.03	0.15	DCHHLGIQNNFDYK*R
P04075_K_108	P04075	P04075;P04075-2	Fructose-bisphosphate aldolase A	ALDOA;ALDOA iso 2	K	108;162	0.432959	0.03	0.124328	0.13	0.526069	0.07	0.298658	0.01	0.722466	0.14	0	SKGGVVGIK*VDKGVVPLAGTNGETTTQGLDGLSER
P55899_K_356	P55899	P55899	IgG receptor FcRn large subunit p51	FCGRT	K	356	0.432959	0.05	0.111031	0.01	0.790772	0.04	0.956057	0.19	0.83996	0.27	0.09	GDDTGVLLPTPGEAQDADLK*DVNVIPATA
P04899_K_346	P04899	P04899;P04899-2;P04899-3;P04899-5;P04899-6;P63096;P08754;P63096-2	Guanine nucleotide-binding protein G(i) subunit alpha-2	G-alpha i2;G-alpha i2 iso 2;G-alpha i2 iso 3;G-alpha i2 iso 5;G-alpha i2 iso 6;G-alpha i1;G-alpha i3;G-alpha i1 iso 2	K	346;330;309;330;294;345;345;293	0.432959	0.22	0.0565835	0.24	-0.422233	0.09	0.632268	0	-0.505891	0.27	0.23	NVQFVFDAVTDVIIK*NNLK
A1A4S6_K_460	A1A4S6	A1A4S6	Rho GTPase-activating protein 10	ARHGAP10	K	460	0.432959	0.02	-0.0565835	0.02	0.298658	0.01	0.189034	0.03	0.275007	0.04	0.11	TITSALK*QYLR
Q92598_K_471	Q92598	Q92598;Q92598-2;Q92598-3;Q92598-4	Heat shock protein 105 kDa	HSP105;HSP105 iso2;HSP105 iso2;HSP105 iso2	K	471;471;430;473	0.432959	0.05	-0.0703893	0.1	-0.250962	0.09	0.238787	0.1	-0.400538	0.25	0.17	FVVQNVSAQK*DGEK
P13796_K_444	P13796	P13796;P13797;P13797-2;P13797-3	Plastin-2	L-plastin;PLS3;PLS3 iso 2;PLS3 iso 3	K	444;447;434;402	0.432959	0.05	-0.137504	0.09	0.137504	0.01	0.214125	0.03	0.137504	0.04	0.1	VNK*PPYPK
P16403_K_17	P16403	P16403	Histone H1.2	H1C	K	17	0.432959	0.18	-0.495695	0.26	1.28688	0.05	0.659925	0.33	0.124328	0.22	0.02	PAAPAAAPPAEK*APVK
P07900_K_478	P07900	P07900;P07900-2	Heat shock protein HSP 90-alpha	HSP90A;HSP90A iso2	K	478;600	0.422233	0.58	0.823749	0.05	0.545968	0.03	0.650765	0.51	0.432959	0.17	0.4	YYTSASGDEMVSLK*DYCTR
Q9Y508_K_61	Q9Y508	Q9Y508;Q9Y508-2	E3 ubiquitin-protein ligase RNF114	ZNF313;ZNF313 iso 2	K	61;61	0.422233	0.01	0.722466	0.11	0.545968	0.08	0.422233	0.13	0.432959	0.23	0.15	K*PVCGVCR
Q9BXY5_K_436	Q9BXY5	Q9BXY5;Q9BXY5-2;Q9BXY5-3	Calcyphosin-2	CAPS2;CAPS2 iso2;CAPS2 iso 3	K	436;204;172	0.422233	0.65	0.695994	0.12	0.298658	0.27	0.422233	0.17	-0.0426443	0.48	0.11	IQDVLK*EK
Q9Y3Z3_K_560	Q9Y3Z3	Q9Y3Z3;Q9Y3Z3-3;Q9Y3Z3-4	Deoxynucleoside triphosphate triphosphohydrolase SAMHD1	SAMHD1;SAMHD1 iso 3;SAMHD1 iso 4	K	560;490;525	0.422233	0.11	0.641546	0.04	0.0143553	0.38	0	0.04	0.344828	0.04	1.05	K*SLYAAR
P61160_K_322	P61160	P61160;P61160-2	Actin-related protein 2	ARP2;ARP2 iso2	K	322;327	0.422233	0.13	0.505891	0.29	0.250962	0.11	0.669027	0.09	-0.189034	0.06	0.19	ELK*QLYLER
O14818_K_27	O14818	O14818;Q8TAA3;O14818-4;Q8TAA3-2;Q8TAA3-5	Proteasome subunit alpha type-7	PSMA7;PSMA8;PSMA7 iso 4;PSMA8 iso2;PSMA8 iso2	K	27;29;27;29;29	0.422233	0.05	0.475085	0.13	0.0565835	0.26	0.0840643	0.03	-0.0840643	0.04	0.17	AITVFSPDGHLFQVEYAQEAVK*K
Q9UMX0_K_45	Q9UMX0	Q9UMX0;Q9UHD9;Q9UMX0-2;Q9UMX0-4	Ubiquilin-1	UBQLN1;UBQLN2;UBQLN1 iso 2;UBQLN1 iso 4	K	45;41;45;45	0.422233	0.1	0.443607	0.07	-0.214125	0.03	0.226509	0.09	-0.0565835	0.13	0.16	TPK*EKEEFAVPENSSVQQFK
Q14956_K_569	Q14956	Q14956;Q14956-2	Transmembrane glycoprotein NMB	GPNMB;GPNMB iso 2	K	569;557	0.422233	0.1	0.344828	0.1	0.344828	0.03	0.378512	0.05	0.189034	0.05	0.18	NQEFK*GVS
Q9BXD5_K_301	Q9BXD5	Q9BXD5;Q9BXD5-2	N-acetylneuraminate lyase	NPL;NPL iso 2	K	301;282	0.422233	0.34	0.344828	0.21	-0.124328	0.02	-0.0565835	0.1	-0.189034	0.24	0.18	LK*SLDFLSFTDLKDGNLEAGS
Q8IZ07_K_239	Q8IZ07	Q8IZ07	Ankyrin repeat domain-containing protein 13A	ANKRD13	K	239	0.422233	0.02	0.321928	0.05	0.575312	0.08	0.765535	0.07	0.411426	0.05	0.05	LTSPVINTSLDTK*NIAFER
O15498_K_182	O15498	O15498	Synaptobrevin homolog YKT6	YKT6	K	182	0.422233	0.2	0.286881	0.05	0.286881	0.02	0.495695	0.01	0.356144	0.15	0.12	SEVLGTQSK*AFYK
P23528_K_164	P23528	P23528	Cofilin-1	Cofilin-1	K	164	0.422233	0.18	0.250962	0.1	-0.555816	0.17	-0.189034	0.21	-1	0.2	0.37	LGGSAVISLEGK*PL
O60488_K_670	O60488	O60488;O60488-2	Long-chain-fatty-acid--CoA ligase 4	ACSL4;ACSL4 iso 2	K	670;629	0.422233	0.07	0.226509	0.11	0.137504	0.02	0.613532	0.04	0.443607	0.04	0.15	FEIPIK*VR
Q8TD55_K_425	Q8TD55	Q8TD55;Q8TD55-2	Pleckstrin homology domain-containing family O member 2	PLEKHQ1;PLEKHQ1 iso 2	K	425;375	0.422233	0.06	0.226509	0.06	-0.485427	0.07	0.464668	0.13	-0.678072	0.15	0.04	VASEQTEK*LLNK
P12814_K_331	P12814	P12814;O43707;P35609-2;P12814-2;P12814-3;P12814-4;O43707-2;P35609	Alpha-actinin-1	ACTN1;ACTN4;ACTN2 iso 2;ACTN1 iso2;ACTN1 iso2;ACTN1 iso2;ACTN4 iso3;ACTN2	K	331;350;338;331;331;331;131;338	0.422233	0.06	0.214125	0.03	0.0976108	0.04	0.201634	0.05	0.0285692	0.01	0.01	VQEK*CQLEINFNTLQTK
P29401_K_497	P29401	P29401;P29401-2	Transketolase	TKT;TKT iso2	K	497;505	0.422233	0.14	0.201634	0.11	0.584963	0.23	0.584963	0.41	0.516015	0.18	0.02	VVLK*SKDDQVTVIGAGVTLHEALAAAELLKK
P63000_K_153	P63000	P63000;P63000-2	Ras-related C3 botulinum toxin substrate 1	RAC1;RAC1 iso2	K	153;172	0.422233	0.07	0.189034	0.07	0.748461	0.45	0.650765	0.12	0.464668	0.1	0.15	EIGAVK*YLECSALTQR
P51965_K_24	P51965	P51965;P51965-3	Ubiquitin-conjugating enzyme E2 E1	UBE2E1;UBE2E1 iso3	K	24;24	0.422233	0.1	0.189034	0.16	0.238787	0.03	-0.124328	0.91	0.731183		0.03	ASTSSSSSSSSNQQTEK*ETNTPK
P06730_K_159	P06730	P06730;P06730-2;P06730-3	Eukaryotic translation initiation factor 4E	EIF4E;EIF4E iso4;EIF4E iso4	K	159;190;179	0.422233	0.08	0.176323	0.35	1.09085	0.04	0.687061	0.12	1.1177	0.24	0.11	AK*GDKIAIWTTECENR
P0DMV8_K_159	P0DMV8	P0DMV8;P0DMV9;P0DMV8-2;P34931	Heat shock 70 kDa protein 1A	HSP70;HSP70;HSP70 iso2;HSPA1L	K	159;159;104;161	0.422233	0.19	0.163499	0.16	0.443607	0.26	0.722466	0.23	0.298658	0.07	0.45	QATK*DAGVIAGLNVLR
O60488_K_702	O60488	O60488;O60488-2	Long-chain-fatty-acid--CoA ligase 4	ACSL4;ACSL4 iso 2	K	702;661	0.422233	0.02	0.0976108	0.01	-0.0703893	0	-0.0285692	0.04	-0.176323	0.05	0.01	NHYLK*DIER
Q8NBU5_K_60	Q8NBU5	Q8NBU5;Q8NBU5-2	ATPase family AAA domain-containing protein 1	ATAD1;ATAD1 iso 2	K	60;60	0.422233	0	0.0285692	0.16	-0.0565835	0.16	-0.895303	0.38	-0.863938	1.21	0.16	K*QIGVK
P0DMV8_K_507	P0DMV8	P0DMV8;P0DMV9;P0DMV8-2;P54652;P17066;P11142;P34931	Heat shock 70 kDa protein 1A	HSP70;HSP70;HSP70 iso2;HSPA2;HSPA6;HSC70;HSPA1L	K	507;507;452;510;509;507;509	0.422233	0.05	-0.0285692	0.03	0.367371	0.08	0.687061	0.01	-0.0143553	0.03	0.06	ITITNDK*GR
P24534_K_60	P24534	P24534	Elongation factor 1-beta	eEF1B	K	60	0.422233	0	-0.0703893	0.06	0.286881	0.1	-0.411426	0.04	0.485427	0.13	0.32	WYNHIK*SYEKEK
O95470_K_502	O95470	O95470	Sphingosine-1-phosphate lyase 1	SGPL1	K	502	0.422233	0	-0.111031	0.3	0.378512	0.01	0.641546	0.1	0.400538	0.04	0.05	VAIQFLK*DIR
Q7Z6Z7_K_3675	Q7Z6Z7	Q7Z6Z7;Q7Z6Z7-2;Q7Z6Z7-3	E3 ubiquitin-protein ligase HUWE1	HUWE1;HUWE1 iso2;HUWE1 iso2	K	3675;3659;3666	0.422233	0	-0.15056	0.3	-0.111031	0.65	0.0143553	0.12	-0.545968	0.51	0.54	AQCETLSPDGLPEEQPQTTK*LK
P47756-2_K_267	P47756-2	P47756-2	F-actin-capping protein subunit beta	CAPZB iso2	K	267	0.411426	0.31	0.757023	0.6	-0.250962	0.33	-0.0840643	0.1	-0.0840643	0.11	0.09	QEALKNDLVEALK*R
O94956_K_703	O94956	O94956;O94956-2;O94956-3;O94956-4	Solute carrier organic anion transporter family member 2B1	SLCO2B1;SLCO2B1 iso 2;SLCO2B1 iso 3;SLCO2B1 iso 4	K	703;476;681;559	0.411426	0.09	0.641546	0.07	-0.238787	0.1	-0.201634	0.04	0.176323	0.12	0.2	SSPAVEQQLLVSGPGKK*PEDSRV
Q14739_K_107	Q14739	Q14739	Lamin-B receptor	LBR	K	107	0.411426	0.32	0.584963	0.15	-0.298658	0.13	-0.545968	1.23	-0.124328	0.39		SASASHQADIK*EAR
O95602_K_878	O95602	O95602	DNA-directed RNA polymerase I subunit RPA1	POLR1A	K	878	0.411426	0	0.555816	0.03	0.0976108	0.01	0.695994	0.07	0.0565835	0.22	0.1	NEINK*ACMPFGLHR
P30273_K_83	P30273	P30273	High affinity immunoglobulin epsilon receptor subunit gamma	FCER1G	K	83	0.411426	0.03	0.516015	0.06	0.722466	0.12	0.887525	0.02	0.189034	0.82	0.15	NQETYETLKHEK*PPQ
Q9UIB8_K_303	Q9UIB8	Q9UIB8;Q9UIB8-2;Q9UIB8-3;Q9UIB8-7	SLAM family member 5	CD84;CD84 iso5;CD84 iso5;CD84 iso5	K	303;297;286;172	0.411426	0.2	0.464668	0.02	-0.748461	0.06	0.422233	0.13	-0.604071	0.05	0.03	IYDEILQSK*VLPSKEEPVNTVYSEVQFADK
P30085_K_43	P30085	P30085	UMP-CMP kinase	CMPK	K	43	0.411426	0.07	0.454176	0.03	-0.505891	0.07	0.0143553	0.05	-0.807355	0.17	0.07	K*NPDSQYGELIEK
Q10567_K_131	Q10567	Q10567;P63010;Q10567-2;Q10567-3;Q10567-4;P63010-2;P63010-3	AP-1 complex subunit beta-1	AP1B1;AP2B1;AP1B1 iso2;AP1B1 iso3;AP1B1 iso4;AP2B1 iso2;AP2B1 iso 3	K	131;131;131;131;131;131;74	0.411426	0.2	0.422233	0.13	-0.124328	0.07	0.0976108	0.06	-0.298658	0.02	0.06	CLK*DEDPYVR
Q9UMX0_K_67	Q9UMX0	Q9UMX0;Q9UMX0-2;Q9UMX0-4	Ubiquilin-1	UBQLN1;UBQLN1 iso 2;UBQLN1 iso 4	K	67;67;67	0.411426	0	0.367371	0.03	-0.124328	0.14	0.422233	0	-0.0840643	0.07	0.01	EKEEFAVPENSSVQQFKEEISK*R
Q14019_K_131	Q14019	Q14019	Coactosin-like protein	COTL1	K	131	0.411426	0.06	0.344828	0.18	-0.536053	0.15	0.411426	0.02	-0.344828	0.18	0.13	ELEEDFIKSELKK*
Q9NP59_K_240	Q9NP59	Q9NP59	Solute carrier family 40 member 1	SLC40A1	K	240	0.411426	0.31	0.344828	0.06	-0.85599	0.26	-1.29278	0.02	-1.15056	0.09	0.08	AGLK*EEETELK
O14776_K_992	O14776	O14776;O14776-2	Transcription elongation regulator 1	TCERG1;TCERG1 iso2	K	992;971	0.411426	0.07	0.333424	0.36	0.516015	0.1	0.0703893	0.12	0.226509	0.02	0.67	CIK*FSSSDR
Q9Y5K5_K_158	Q9Y5K5	Q9Y5K5;Q9Y5K5-2;Q9Y5K5-3;Q9Y5K5-4	Ubiquitin carboxyl-terminal hydrolase isozyme L5	UCHL5;UCHL5 iso2;UCHL5 iso 3;UCHL5 iso4	K	158;158;158;158	0.411426	0.14	0.333424	0.09	0.189034	0.05	0.378512	0.14	0.321928	0.04	0.19	TSAK*EEDAFHFVSYVPVNGR
Q96JH7_K_764	Q96JH7	Q96JH7	Deubiquitinating protein VCIP135	VCIP135	K	764	0.411426	0.08	0.238787	0.11	0.9855	0.02	0.9855	0.1	0.613532	0.15	0.1	DGPSSAPATPTK*APYSPTTSK
P62495_K_395	P62495	P62495;P62495-2	Eukaryotic peptide chain release factor subunit 1	ETF1;ETF1 iso 2	K	395;362	0.411426	0.03	0.163499	0.14	-0.226509	0.05	0.0703893	0.16	-0.887525	0.11	0.23	FGATLEIVTDK*SQEGSQFVK
Q00610_K_500	Q00610	Q00610;Q00610-2	Clathrin heavy chain 1	CLTC;CLTC iso2	K	500;500	0.411426	0.04	0.137504	0.22	-0.0143553	0.01	0.250962	0.06	0.0840643	0.06	0.17	VIQCFAETGQVQK*IVLYAK
P61073_K_327	P61073	P61073;P61073-2	C-X-C chemokine receptor type 4	CXCR4;CXCR4 iso 2	K	327;331	0.411426	0.05	0.0976108	0.04	1.24489	0.03	1.13093	0.17	1.19535	0	0.03	GSSLK*ILSK
P08865_K_89	P08865	P08865	40S ribosomal protein SA	RPSA	K	89	0.411426	0.05	0.0976108	0.02	0.443607	0.07	0.263034	0.02	0.475085	0.03	0.06	AVLK*FAAATGATPIAGR
Q96RI0_K_367	Q96RI0	Q96RI0	Proteinase-activated receptor 4	PAR4	K	367	0.411426	0.07	0.0426443	0.03	0.389567	0.07	0.555816	0.01	0.941106	0.06	0.16	SPGDTVASK*ASAEGGSR
P18124_K_19	P18124	P18124	60S ribosomal protein L7	RPL7	K	19	0.411426	0.3	0	0.12	1.01436	0.2	0.847997	0.27	1.18903	0.06	0.16	EVPAVPETLK*K
P20618_K_77	P20618	P20618	Proteasome subunit beta type-1	PSMB1	K	77	0.411426	0.05	0	0.09	0.15056	0.1	0.137504	0.02	0.201634	0.11	0.01	LTDK*TVIGCSGFHGDCLTLTK
Q9BR76_K_233	Q9BR76	Q9BR76	Coronin-1B	coronin 1B	K	233	0.411426	0.29	-0.0285692	0.04	0.111031	0.19	-0.238787	0.1	-0.176323	0.04	0.09	AIFLADGK*VFTTGFSR
P05107_K_561	P05107	P05107	Integrin beta-2	ITGB2	K	561	0.411426	0.1	-0.0840643	0.48	-0.321928	0.56	-0.214125	0.41	-0.163499	1.26	0.31	GLCFCGK*CR
P47756-2_K_235	P47756-2	P47756-2;P47756	F-actin-capping protein subunit beta	CAPZB iso2;CAPZB	K	235;235	0.411426	0.17	-0.111031	0.15	-0.389567	0.13	0.0565835	0.11	-0.31034	0.04	0.11	STLNEIYFGK*TK
P15880_K_257	P15880	P15880	40S ribosomal protein S2	RPS2	K	257	0.411426	0.09	-0.15056	0.1	-0.298658	0.39	0.411426	0.2	-0.454176	0.08	0.03	TYSYLTPDLWK*ETVFTK
Q99436_K_225	Q99436	Q99436	Proteasome subunit beta type-7	PSMB7	K	225	0.411426	0.06	-0.275007	0.21	0.250962	0.12	-0.356144	0.02	0.83996	0.01	0.18	K*LDFLRPYTVPNK
Q15345_K_375	Q15345	Q15345;Q15345-3	Leucine-rich repeat-containing protein 41	LRRC41;LRRC41 iso3	K	375;375	0.400538	0.16	0.432959	0.14	0.505891	0.19	-0.226509	0.26	0.389567	0.06	0.44	SPSAPAATSSASSSTSSYK*R
Q99685_K_188	Q99685	Q99685	Monoglyceride lipase	MGLL	K	188	0.400538	0.02	0.411426	0.05	0.485427	0.03	0.650765	0.09	0.526069	0.04	0.09	NK*TEVDIYNSDPLICR
P29350_K_232	P29350	P29350;P29350-3;P29350-2;P29350-4	Tyrosine-protein phosphatase non-receptor type 6	SHP-1;SHP-1 iso4;SHP-1 iso2;SHP-1 iso4	K	232;234;193;232	0.400538	0.07	0.389567	0.17	0.344828	0.26	0.286881	0.18	0.411426	0.22	0.12	VLELNK*KQESEDTAK
P29350_K_233	P29350	P29350;P29350-3;P29350-2;P29350-4	Tyrosine-protein phosphatase non-receptor type 6	SHP-1;SHP-1 iso4;SHP-1 iso2;SHP-1 iso4	K	233;235;194;233	0.400538	0.07	0.389567	0.17	0.344828	0.26	0.286881	0.18	0.411426	0.22	0.12	VLELNKK*QESEDTAK
O60869_K_93	O60869	O60869;O60869-2;O60869-3	Endothelial differentiation-related factor 1	EDF1;EDF1 iso2;EDF1 iso2	K	93;93;93	0.400538	0.11	0.356144	0.21	0.948601	0.02	0.773996	0.01	0.863938	0.18	0.13	GLTQK*DLATK
Q8IWN7_K_108	Q8IWN7	Q8IWN7;Q8IWN7-2	Retinitis pigmentosa 1-like 1 protein	RP1L1;RP1L1 iso 2	K	108;108	0.400538	0.17	0.356144	0.25	0.214125	0.16	0.62293	0.2	-0.286881	0.79	0.66	YLCSDKK*PPK
O60784_K_311	O60784	O60784;O60784-2;O60784-3;O60784-4	Target of Myb protein 1	TOM1;TOM1 iso2;TOM1 iso3;TOM1 iso4	K	311;311;266;278	0.400538	0.01	0.344828	0.01	-0.0840643	0.1	-0.321928	0	-0.111031	0.01	0.08	FRTGQTTK*APSEAEPAADLIDM#GPDPAATGNLSSQLAGMNLGSSSVR
Q06323_K_13	Q06323	Q06323;Q06323-2;Q06323-3	Proteasome activator complex subunit 1	PSME1;PSME1 iso2;PSME1 iso2	K	13;13;13	0.400538	0.21	0.286881	0.3	-0.214125	0.07	0.963474	0.01	0.454176	0.53	0.08	VQPEAQAK*VDVFREDLCTK
P62081_K_178	P62081	P62081	40S ribosomal protein S7	RPS7	K	178	0.400538	0.19	0.263034	0.02	0.526069	0.17	0.201634	0.19	0.910733	0.14	0.03	AQQNNVEHKVETFSGVYK*K
P45974_K_476	P45974	P45974;P45974-2	Ubiquitin carboxyl-terminal hydrolase 5	USP5;USP5 iso2	K	476;476	0.400538	0.06	0.250962	0.08	0.298658	0.02	0.495695	0.03	0.432959	0.07	0.27	CLATEK*VK
P09467_K_51	P09467	P09467	Fructose-1,6-bisphosphatase 1	FBPase	K	51	0.400538	0.12	0.201634	0.03	0.111031	0.08	-0.0285692	0.36	-0.124328	0.54	0.2	K*AGIAHLYGIAGSTNVTGDQVK
Q9UKG1_K_350	Q9UKG1	Q9UKG1	DCC-interacting protein 13-alpha	APPL	K	350	0.400538	0.16	0.15056	0.05	0.400538	0.09	0.641546	0.05	0.321928	0.12	0.18	YCFQITSFDGK*K
P23528_K_152	P23528	P23528	Cofilin-1	Cofilin-1	K	152	0.400538	0.06	0.15056	0.17	0.367371	0	-0.0285692	0.02	0.0840643	0.03	0.12	CTLAEK*LGGSAVISLEGKPL
P13010_K_307	P13010	P13010	X-ray repair cross-complementing protein 5	Ku80	K	307	0.400538	0.02	0.15056	0.04	-0.226509	0.1	0.713696	0.13	-0.650765	0.16	0.27	ETVYCLNDDDETEVLK*EDIIQGFR
Q06124_K_164	Q06124	Q06124;Q06124-2;Q06124-3	Tyrosine-protein phosphatase non-receptor type 11	SHP-2;SHP-2 iso2;SHP-2 iso 3	K	164;164;164	0.400538	0.03	0.137504	0.02	-0.0703893	0.18	0.111031	0.05	-0.286881	0.02	0.07	KGESNDGK*SK
Q3L8U1_K_2830	Q3L8U1	Q3L8U1;Q3L8U1-2;Q3L8U1-3	Chromodomain-helicase-DNA-binding protein 9	CHD-9;CHD-9 iso2;CHD-9 iso2	K	2830;2814;2815	0.400538	0.03	0.137504	0.02	-0.0703893	0.18	0.111031	0.05	-0.286881	0.02	0.07	NK*NSDLGSSK
O75131_K_125	O75131	O75131	Copine-3	CPNE3	K	125	0.400538	0.03	0.137504	0.11	-0.333424	0.08	-0.333424	0.15	0.0703893	0.12	0.21	TGRPAGK*GSITISAEEIKDNR
P06733_K_326	P06733	P06733;P06733-2	Alpha-enolase	ENO1;ENO1 iso 2	K	326;233	0.400538	0.09	0.111031	0.02	0.0143553	0.12	0.823749	0.06	-0.163499	0.09	0.18	FTASAGIQVVGDDLTVTNPK*R
Q96TA1_K_430	Q96TA1	Q96TA1;Q96TA1-2	Niban-like protein 1	FAM129B;FAM129B iso2	K	430;417	0.400538	0.1	0.0703893	0.22	-0.176323	0.4	0.201634	0.18	0	0.24	0.07	FDVSSTSVFK*QR
P28067_K_119	P28067	P28067	HLA class II histocompatibility antigen, DM alpha chain	HLA-DMA	K	119	0.400538	0.14	0.0143553	0.09	0.298658	0.07	0.137504	0.05	0.400538	0.19	0.06	LDGK*IPVSR
Q9H8W4_K_44	Q9H8W4	Q9H8W4	Pleckstrin homology domain-containing family F member 2	PLEKHF2	K	44	0.400538	0.05	-0.250962	0.55	0.641546	0.28	1.07724	0.27	1.04963	0.03	0	VLIGEGVLTK*LCR
C9J798_K_240	C9J798	C9J798;O43374;O43374-2	Ras GTPase-activating protein 4B	RASA4B;RASA4;RASA4 iso 2	K	240;240;240	0.400538		-0.464668	0.37	-0.321928	0.15	0.250962	0.76	-0.111031	0.9	0.14	LQPDQSK*SR
P30050_K_61	P30050	P30050	60S ribosomal protein L12	RPL12	K	61	0.400538	0.07	-0.545968	0.59	0.505891	0.25	0.575312	0	-0.0565835	0.72		ITVK*LTIQNR
Q9UI12_K_396	Q9UI12	Q9UI12;Q9UI12-2	V-type proton ATPase subunit H	ATP6V1H;ATP6V1H iso 2	K	396;378	0.389567	0.11	0.632268	0.12	1.09085	0.01	1.27501	0.03	0.879706	0.03	0.07	ILTK*LLEVSDDPQVLAVAAHDVGEYVR
P51659_K_81	P51659	P51659;P51659-2;P51659-3	Peroxisomal multifunctional enzyme type 2	HSD17B4;HSD17B4 iso2;HSD17B4 iso 3	K	81;106;63	0.389567	0.2	0.632268	0.16	-0.176323	0.11	0.650765	0.02	0.584963	0.21	0.15	AVANYDSVEEGEK*VVK
Q9Y508_K_102	Q9Y508	Q9Y508;Q9Y508-2	E3 ubiquitin-protein ligase RNF114	ZNF313;ZNF313 iso 2	K	102;102	0.389567	0.16	0.584963	0.06	0.536053	0.05	0.333424	0.06	0.298658	0.1	0.04	KNFFLSK*IR
Q9Y508_K_126	Q9Y508	Q9Y508;Q9Y508-2	E3 ubiquitin-protein ligase RNF114	ZNF313;ZNF313 iso 2	K	126;126	0.389567	0.08	0.565597	0.01	0.31034	0.1	0.584963	0.05	0.0976108	0.01	0.03	ATIK*DASLQPR
Q92973_K_385	Q92973	Q92973;Q92973-2;Q92973-3	Transportin-1	KPNB2;KPNB2 iso2;KPNB2 iso3	K	385;377;335	0.389567	0.26	0.565597	0.27	0.176323	0.29	0.650765	0.01	0.505891	0.19	0.11	K*CSAAALDVLANVYRDELLPHILPLLK
P54252_K_206	P54252	P54252;P54252-1;P54252-3;P54252-4;P54252-5	Ataxin-3	ataxin-3;ataxin-3 iso1;ataxin-3 iso 3;ataxin-3 iso 4;ataxin-3 iso 5	K	206;206;151;191;27	0.389567	0.13	0.536053	0.13	0.713696	0.1	1.02148	0.07	0.422233	0.17	0.13	VHK*TDLER
P30740_K_56	P30740	P30740	Leukocyte elastase inhibitor	SERPINB1	K	56	0.389567	0.11	0.464668	0.03	0.0703893	0.09	-0.0565835	0.02	0.443607	0.18	0.02	GNTAAQLSK*TFHFNTVEEVHSR
P06737_K_29	P06737	P06737;P06737-2	Glycogen phosphorylase, liver form	PYGL;PYGL iso2	K	29;29	0.389567	0.36	0.454176	0.15	-0.0840643	0.07	0.286881	0.15	0.0285692	0.03	0.15	GIVGVENVAELK*K
O75023_K_511	O75023	O75023;O75023-2;O75023-3	Leukocyte immunoglobulin-like receptor subfamily B member 5	LILRB5;LILRB5 iso 2;LILRB5 iso 3	K	511;412;512	0.389567	0.07	0.31034	0.11	-0.0285692	0.12	0.214125	0.13	0.695994	0.04	0.15	DQGLQK*R
O43149_K_2501	O43149	O43149	Zinc finger ZZ-type and EF-hand domain-containing protein 1	ZZEF1	K	2501	0.389567	0.05	0.286881	0.05	1.0072	0.07	0.831877	0.02	0.807355	0.02	0.06	KTDYFFLEVQK*R
O95340_K_173	O95340	O95340;O95340-2	Bifunctional 3'-phosphoadenosine 5'-phosphosulfate synthase 2	PAPSS2;PAPSS2 iso2	K	173;173	0.389567	0.12	0.238787	0.01	-0.333424	0.24	-0.124328	0.07	-0.443607	0.18	0.09	AGEIK*GFTGIDSDYEKPETPER
Q92608_K_1801	Q92608	Q92608	Dedicator of cytokinesis protein 2	DOCK2	K	1801	0.389567	0.65	0.176323	0.53	1.10434	0.05	0.176323	0.74	1.22651	0.04	0.36	K*KVNQFFK
P51572_K_167	P51572	P51572;P51572-2	B-cell receptor-associated protein 31	BCAP31;BCAP31 iso2	K	167;234	0.389567	0.11	0.176323	0.5	-0.275007	0.28	-0.485427	0.54	-0.344828	0.08	0.34	GAAVDGGK*LDVGNAEVKLEEENR
P04075_K_208	P04075	P04075;P04075-2;P09972;P05062	Fructose-bisphosphate aldolase A	ALDOA;ALDOA iso 2;ALDOC;ALDOB	K	208;262;208;208	0.389567	0.18	0.163499	0.05	0.432959	0	0.765535	0.09	0.411426	0.12	0.02	CQYVTEK*VLAAVYK
P51659_K_184	P51659	P51659;P51659-2;P51659-3	Peroxisomal multifunctional enzyme type 2	HSD17B4;HSD17B4 iso2;HSD17B4 iso 3	K	184;209;166	0.389567	0.05	0.137504	0.09	0.632268	0.03	0.584963	0.21	0.807355	0.05	0.01	K*SNIHCNTIAPNAGSR
Q9HCC9_K_87	Q9HCC9	Q9HCC9;Q9HCC9-2;Q9HCC9-3;Q9HCC9-4;Q9HCC9-6;Q9HCC9-7;Q9HCC9-8	Lateral signaling target protein 2 homolog	ZFYVE28;ZFYVE28 iso 2;ZFYVE28 iso 3;ZFYVE28 iso 4;ZFYVE28 iso 6;ZFYVE28 iso 7;ZFYVE28 iso 8	K	87;87;17;17;87;40;17	0.389567	0.02	0.111031	0.04	-0.678072	0.13	0.545968	0.06	-0.956057	0.19	0.12	DFCVK*FPEEIR
P10412_K_17	P10412	P10412	Histone H1.4	H1E	K	17	0.389567	0.11	0.0703893	0.11	0.400538	0.05	0.454176	0.06	0	0.03	0.03	SETAPAAPAAPAPAEK*TPVK
A0AVT1_K_295	A0AVT1	A0AVT1;A0AVT1-3;A0AVT1-4	Ubiquitin-like modifier-activating enzyme 6	UBE1L2;UBE1L2 iso 3;UBE1L2 iso 4	K	295;295;295	0.389567	0.09	0.0703893	0.03	-0.176323	0.77	0.275007	0.02	-0.0976108	0.11	0.34	TPK*TVFFESLER
Q8IYM9_K_396	Q8IYM9	Q8IYM9;Q8IYM9-2	E3 ubiquitin-protein ligase TRIM22	TRIM22;TRIM22 iso 2	K	396;392	0.389567	0.19	0.0426443	0.44	0.226509	0.29	0.263034	0.21	-0.0565835	0.26	0.39	SSGFAFDPSVNYSK*VYSR
O75643_K_770	O75643	O75643	U5 small nuclear ribonucleoprotein 200 kDa helicase	U5-200kD	K	770	0.389567	0.16	-0.0840643	0.07	-0.765535	0.13	0.333424	0.06	-0.782409	0.05	0.14	TEAEQCK*NLELK
P38159_K_63	P38159	P38159;P38159-3;Q96E39	RNA-binding motif protein, X chromosome	RBMX;RBMX iso3;RBMXL1	K	63;63;63	0.389567	0.23	-0.111031	0.04	-1.13093	0.18	0.0285692	0.43	-0.516015	0.28	0.07	GFAFVTFESPADAK*DAAR
Q8IYN2_K_62	Q8IYN2	Q8IYN2	Transcription elongation factor A protein-like 8	TCEAL8	K	62	0.389567	0.04	-0.422233	0.25	-1.0635	0.05	-0.31034	0.22	-0.464668	0.19	0.12	GGPNQPGQGFK*EDTPVR
P20020_K_449	P20020	P20020;Q01814;Q16720;P23634;P20020-2;P20020-3;P20020-4;P20020-5;P20020-6;Q01814-2;Q01814-3;Q01814-4;Q01814-5;Q01814-6;Q01814-7;Q01814-8;Q16720-2;Q16720-3;Q16720-4;Q16720-5;Q16720-6;Q16720-7;Q16720-8;P23634-2;P23634-3;P23634-4;P23634-5;P23634-6;P23634-7;P23634-8	Plasma membrane calcium-transporting ATPase 1	PMCA1;ATP2B2;ATP2B3;PMCA4;PMCA1 iso3;PMCA1 iso3;PMCA1 iso3;PMCA1 iso3;PMCA1 iso3;ATP2B2 iso2;ATP2B2 iso 3;ATP2B2 iso 4;ATP2B2 iso 5;ATP2B2 iso 6;ATP2B2 iso 7;ATP2B2 iso 8;ATP2B3 iso2;ATP2B3 iso2;ATP2B3 iso2;ATP2B3 iso2;ATP2B3 iso2;ATP2B3 iso2;ATP2B3 iso2;PMCA4 iso2;PMCA4 iso 3;PMCA4 iso 4;PMCA4 iso 5;PMCA4 iso6;PMCA4 iso 7;PMCA4 iso 8	K	449;473;447;439;449;449;449;449;449;473;459;428;459;428;442;442;447;433;433;447;433;447;433;439;427;439;427;439;427;427	0.389567	0.01	-0.584963	0.24	-0.485427	0.13	0.286881	0.48	-0.250962	0.41	1.04	AVTISLAYSVKK*MMK
O15427_K_453	O15427	O15427	Monocarboxylate transporter 4	SLC16A3	K	453	0.378512	0.19	0.83996	0.07	-1.20789	0.47	-0.0285692	0.14	-1.1635	0.03	0.1	AEPEK*NGEVVHTPETSV
Q7Z6Z7_K_2695	Q7Z6Z7	Q7Z6Z7;Q7Z6Z7-2;Q7Z6Z7-3	E3 ubiquitin-protein ligase HUWE1	HUWE1;HUWE1 iso2;HUWE1 iso2	K	2695;2695;2686	0.378512	0.15	0.526069	0.05	0.765535	0.32	0.443607	0.04	0.85599	0	0.34	RK*QLAEEETK
Q14CM0_K_1104	Q14CM0	Q14CM0	FERM and PDZ domain-containing protein 4	FRMPD4	K	1104	0.378512	0.24	0.516015	0.03	0.464668	0.04	0.847997	0.32	0.0840643	0.19	0.01	AEK*SGLEAATGK
P22314_K_806	P22314	P22314;P22314-2	Ubiquitin-like modifier-activating enzyme 1	UBE1;UBE1 iso 2	K	806;766	0.378512	0.26	0.505891	0.29	-0.15056	0.09	-0.15056	0.34	0.0426443	0.58		SGVK*IHVSDQELQSANASVDDSRLEELK
P62333_K_38	P62333	P62333	26S proteasome regulatory subunit 10B	RPT4	K	38	0.378512	0.02	0.495695	0.1	0.0703893	0.01	0.275007	0.03	-0.263034	0.01	0.1	ELTK*QYEKSENDLK
P26038_K_83	P26038	P26038	Moesin	Moesin	K	83	0.378512	0.01	0.378512	0	0.298658	0.01	0.298658	0.07	0.0426443	0.02	0.17	AK*FYPEDVSEELIQDITQR
P40227_K_377	P40227	P40227;P40227-2	T-complex protein 1 subunit zeta	CCT6A;CCT6A iso2	K	377;332	0.378512	0.11	0.367371	0.11	0.678072	0.01	0.485427	0.1	0.83996	0.09	0.1	SVTLLIK*GPNKHTLTQIK
Q9Y3E5_K_47	Q9Y3E5	Q9Y3E5	Peptidyl-tRNA hydrolase 2, mitochondrial	PTRH2	K	47	0.378512	0.04	0.333424	0.07	0.214125	0.06	0.536053	0.11	0.356144	0.06	0.23	TSK*THTDTESEASILGDSGEYK
P22314_K_627	P22314	P22314;P22314-2	Ubiquitin-like modifier-activating enzyme 1	UBE1;UBE1 iso 2	K	627;587	0.378512	0.04	0.321928	0.04	-0.604071	0.24	0.0703893	0.01	-0.411426	0.06	0.09	ESYSSSQDPPEK*SIPICTLK
P13639_K_239	P13639	P13639	Elongation factor 2	EEF2	K	239	0.378512	0.01	0.275007	0.04	-0.0426443	0.01	-0.0565835	0.03	-0.226509	0.05	0.11	FAAK*GEGQLGPAER
P78527_K_3128	P78527	P78527;P78527-2	DNA-dependent protein kinase catalytic subunit	DNAPK;DNAPK iso2	K	3128;3128	0.378512	0.06	0.263034	0.09	0.584963	0.1	0.765535	0.05	0.0426443	0.07	0.05	LTK*LQSVQALTEIQEFISFISK
P63027_K_59	P63027	P63027;Q15836;P23763;P23763-3;P23763-2	Vesicle-associated membrane protein 2	VAMP2;VAMP3;VAMP1;VAMP1 iso 3;VAMP1 iso 2	K	59;42;61;61;61	0.378512	0.09	0.250962	0.04	0.163499	0.16	0.163499	0.09	0.176323	0.1	0.12	DQK*LSELDDR
O75874_K_224	O75874	O75874	Isocitrate dehydrogenase [NADP] cytoplasmic	IDH1	K	224	0.378512	0	0.226509	0	0.389567	0.09	0.443607	0	0.344828	0.16	0.11	FK*DIFQEIYDKQYK
P49411_K_297	P49411	P49411	Elongation factor Tu, mitochondrial	EFTU	K	297	0.378512	0.06	0.176323	0.05	0.62293	0.18	0.782409	0.09	0.895303	0.14	0	KGDECELLGHSK*NIR
Q9NR48_K_374	Q9NR48	Q9NR48;P16284;P16284-2;P16284-3;P16284-6;Q9NR48-2	Histone-lysine N-methyltransferase ASH1L	ASH1L;PECAM-1;PECAM-1 iso2;PECAM-1 iso 3;PECAM-1 iso 6;ASH1L iso2	K	374;706;688;685;706;374	0.378512	0.02	0.15056	0.02	0.400538	0.03	0.695994	0.06	0.111031	0.03	0.09	KDLGK*K
P04908_K_119	P04908	P04908;Q93077;P20671;Q96KK5;Q99878;P0C0S8;Q6FI13;Q7L7L0	Histone H2A type 1-B/E	HIST1H2AE;H2AL;HIST1H2AD;HIST1H2AH;H2AE;H2A.1;H2AO;HIST3H2A	K	119;119;119;119;119;119;119;119	0.378512	0.07	0.15056	0.01	0.367371	0.03	0.189034	0.03	0.356144	0.02	0.08	VTIAQGGVLPNIQAVLLPK*KTESHHK
Q9Y5X2_K_201	Q9Y5X2	Q9Y5X2	Sorting nexin-8	SNX8	K	201	0.378512	0.21	0.15056	0.05	0.226509	0.01	0.250962	0.01	0.422233	0.07	0.04	ESAQCVGDEFLNCK*LATR
O00232_K_295	O00232	O00232;O00232-2	26S proteasome non-ATPase regulatory subunit 12	PSMD12;PSMD12 iso2	K	295;275	0.378512	0.12	0.124328	0.14	0.400538	0.37	0.871844	0.06	0.321928	0.04	0.12	K*LEEIPKYK
P63151_K_62	P63151	P63151;P63151-2	Serine/threonine-protein phosphatase 2A 55 kDa regulatory subunit B alpha isoform	PPP2R2A;PPP2R2A iso2	K	62;72	0.378512	0.05	0.124328	0.06	0.176323	0.01	0.505891	0.02	0.124328	0.07	0.04	VVIFQQEQENK*IQSHSR
Q9BVT8_K_108	Q9BVT8	Q9BVT8	Transmembrane and ubiquitin-like domain-containing protein 1	TMUB1	K	108	0.378512	0.26	0.111031	0.03	0.757023	0.04	0.275007	0.02	0.263034	0.08	0.06	LK*FLNDSEQVAR
Q63HN8_K_2447	Q63HN8	Q63HN8;Q63HN8-4	E3 ubiquitin-protein ligase RNF213	RNF213;RNF213 iso4	K	2447;2496	0.378512	0.07	0.111031	0.03	0.400538	0.06	0.15056	0.02	0.495695	0.01	0.01	RGGTNADTIK*LVK
O14744_K_241	O14744	O14744;O14744-2;O14744-5;O14744-3	Protein arginine N-methyltransferase 5	PRMT5;PRMT5 iso2;PRMT5 iso 5;PRMT5 iso 3	K	241;224;197;180	0.378512	0.23	0.0703893	0.44	-0.650765	0.2	-0.286881	0.36	-0.111031	0.28	0.09	AAILPTSIFLTNKK*
Q96GS6_K_92	Q96GS6	Q96GS6;Q96GS6-2;Q96GS6-3;Q96GS6-4	Alpha/beta hydrolase domain-containing protein 17A	ABHD17A;ABHD17A iso 2;ABHD17A iso 3;ABHD17A iso 4	K	92;92;92;92	0.378512	0.18	0.0285692	0	0.176323	0.07	0.773996	0.18	0.0285692	0.24	0.17	ELDTIEVFPTK*SAR
O60493_K_119	O60493	O60493;O60493-2;O60493-4	Sorting nexin-3	SNX3;SNX3 iso2;SNX3 iso4	K	119;87;97	0.378512	0.07	0.0285692	0.08	0.124328	0.09	0.0143553	0.04	-0.31034	0.04	0.02	K*QGLEQFINK
P54578_K_291	P54578	P54578;P54578-2;P54578-3	Ubiquitin carboxyl-terminal hydrolase 14	USP14;USP14 iso 2;USP14 iso 3	K	291;256;280	0.378512	0.15	0.0143553	0.18	0.565597	0.15	-0.0976108	0.11	0.124328	0.01	0.06	YLFTGLK*LR
Q6S8J3_K_984	Q6S8J3	Q6S8J3;A5A3E0;P0CG38;P0CG39;Q9BYX7	POTE ankyrin domain family member E	POTE2;POTEF;POTEI;POTEJ;FKSG30	K	984;984;984;947;284	0.378512	0.04	-0.0840643	0.2	-0.189034	0.27	0.475085	0.09	-0.201634		0.32	K*SDVDIR
Q15121_K_98	Q15121	Q15121;Q15121-2	Astrocytic phosphoprotein PEA-15	PEA-15;PEA-15 iso 2	K	98;119	0.378512	0.03	-0.15056	0.06	-0.0426443	0.15	1.08406	0.08	-0.659925	0.4	0.09	ISEEDELDTK*LTR
Q9P2D1_K_831	Q9P2D1	Q9P2D1;Q9P2D1-2;Q9P2D1-3	Chromodomain-helicase-DNA-binding protein 7	CHD-7;CHD-7 iso 2;CHD-7 iso 3	K	831;831;831	0.378512	0.13	-0.201634	0.06	0.163499	0.07	-0.189034	0.04	0.189034	0.11	0.02	FYVKYK*
O00560_K_179	O00560	O00560;O00560-2;O00560-3	Syntenin-1	syntenin;syntenin iso2;syntenin iso2	K	179;178;173	0.378512	0.13	-0.214125	0.05	0.214125	0.19	-0.298658	0.03	0.163499	0.16	0.11	VLK*QAFGEK
Q9Y5A7_K_329	Q9Y5A7	Q9Y5A7;Q9Y5A7-2	NEDD8 ultimate buster 1	NYREN18;NYREN18 iso2	K	329;329	0.378512	0.18	-0.432959	0.73	0.411426	0.03	0.214125	0.03	0.722466	0.06	0.03	LVHIK*GNCGK
P35579_K_202	P35579	P35579;P35579-2	Myosin-9	MYH9;MYH9 iso2	K	202;66	0.367371	0.45	0.992768	0.35	0.903038	0.18	-0.0703893	1.25	1.10434	0.57	1.09	SKK*DQGELER
P68402_K_38	P68402	P68402;P68402-2;P68402-3;P68402-4	Platelet-activating factor acetylhydrolase IB subunit beta	PAFAH1B2;PAFAH1B2 iso4;PAFAH1B2 iso4;PAFAH1B2 iso4	K	38;38;38;38	0.367371	0.03	0.739848	0.01	-0.111031	0.06	0.933573	0	-0.475085	0	0.14	DK*EPDVLFVGDSM#VQ
P07900_K_74	P07900	P07900;P07900-2	Heat shock protein HSP 90-alpha	HSP90A;HSP90A iso2	K	74;196	0.367371	0.02	0.604071	0.01	-0.0976108	0.1	0.214125	0.11	0.275007	0.08	0.1	YESLTDPSKLDSGK*ELHINLIPNKQDR
Q8N370_K_293	Q8N370	Q8N370;Q8N370-2;Q8N370-3;Q8N370-4	Large neutral amino acids transporter small subunit 4	SLC43A2;SLC43A2 iso2;SLC43A2 iso2;SLC43A2 iso2	K	293;293;293;156	0.367371	0.01	0.584963	0.13	0.555816	0.13	1.0072	0.07	0.565597	0.34	0.24	EQVALQEGHK*LCLSTVDLEVK
Q9Y5T5_K_293	Q9Y5T5	Q9Y5T5;Q9Y5T5-2;Q9Y5T5-3;Q9Y5T5-5	Ubiquitin carboxyl-terminal hydrolase 16	USP16;USP16 iso 2;USP16 iso 3;USP16 iso 5	K	293;292;278;293	0.367371	0.18	0.505891	0.04	0.941106	0.03	0.731183	0.06	0.526069	0.01	0.08	FK*GYQQQDSQELLR
Q04323_K_154	Q04323	Q04323;Q04323-2	UBX domain-containing protein 1	UBXN1;UBXN1 iso2	K	154;154	0.367371	0.28	0.378512	0.07	-0.641546	0.49	0.443607	0.07	-0.0143553	0.28	0.1	EK*AEELAAR
O43809_K_182	O43809	O43809	Cleavage and polyadenylation specificity factor subunit 5	CFIM25	K	182	0.367371	0.26	0.356144	0.09	0.831877	0.3	0.176323	0.05	0.201634	0.18	0.13	LFLVQLQEK*ALFAVPK
Q8TDZ2_K_235	Q8TDZ2	Q8TDZ2;Q8TDZ2-2;Q8TDZ2-4	[F-actin]-monooxygenase MICAL1	MICAL1;MICAL1 iso 2;MICAL1 iso 4	K	235;235;254	0.367371	0.01	0.356144	0.11	0.333424	0.01	0.15056	0.14	0.214125	0.11	0.16	GK*LAIGITANFVNGR
P39023_K_300	P39023	P39023	60S ribosomal protein L3	RPL3	K	300	0.367371	0.14	0.298658	0.13	0.298658	0.04	0.650765	0.11	-0.333424	0	0.11	LIK*NNASTDYDLSDK
Q6ZUJ8_K_688	Q6ZUJ8	Q6ZUJ8;Q6ZUJ8-2;Q6ZUJ8-3	Phosphoinositide 3-kinase adapter protein 1	BCAP;BCAP iso 2;BCAP iso 3	K	688;510;287	0.367371	0.49	0.275007	0	0.505891	0.28	0.367371	0.05	0.516015	0.05	0.2	HSQHLPAK*VEFGVYESGPR
Q9HAD4_K_184	Q9HAD4	Q9HAD4;Q9HAD4-2	WD repeat-containing protein 41	WDR41;WDR41 iso 2	K	184;129	0.367371	0.39	0.238787	0.23	-0.411426	0.74	0.411426	0.59	-0.124328	0.19	0.4	TSHLSDTGISALVEIPK*NCVVAAVGK
Q9Y3A5_K_90+98	Q9Y3A5	Q9Y3A5	Ribosome maturation protein SBDS	SBDS	K	90, 98	0.367371	0.09	0.226509	0.04	1.12433	0.29	0.871844	0.17	0.879706	0.2	0.25	QILTK*GEVQVSDK*ER
Q08211_K_857	Q08211	Q08211	ATP-dependent RNA helicase A	DDX9	K	857	0.367371	0.04	0.214125	0.04	0.31034	0.13	0.321928	0.04	0.226509	0.01	0.21	ILAK*LPIEPR
P54252_K_200	P54252	P54252;P54252-1;P54252-3;P54252-4;P54252-5	Ataxin-3	ataxin-3;ataxin-3 iso1;ataxin-3 iso 3;ataxin-3 iso 4;ataxin-3 iso 5	K	200;200;145;185;21	0.367371	0.08	0.201634	0.01	0.176323	0.1	0.536053	0.01	0.137504	0.1	0.05	LIGEELAQLK*EQR
O75874_K_89	O75874	O75874;P48735;P48735-2	Isocitrate dehydrogenase [NADP] cytoplasmic	IDH1;IDH2;IDH2 iso 2	K	89;129;77	0.367371	0.1	0.201634	0.05	0.0565835	0.21	0.0285692	0.1	-0.0703893	0.14	0.04	RVEEFKLK*
Q9NZD2_K_66	Q9NZD2	Q9NZD2	Glycolipid transfer protein	GLTP	K	66	0.367371	0.16	0.176323	0.04	-0.344828	0.96	-0.62293	0.97	0.201634	0.1	0.21	AVYDTNPAK*FR
P10768_K_17	P10768	P10768	S-formylglutathione hydrolase	esterase D	K	17	0.367371	0.02	0.137504	0.07	0.226509	0.05	0.555816	0.04	0.214125	0.07	0.07	CFGGLQK*VFEHDSVELNCK
P46736-2_K_180	P46736-2	P46736-2;P46736-3	Lys-63-specific deubiquitinase BRCC36	BRCC3 iso2;BRCC3 iso3	K	180;181	0.367371	0.16	0.137504	0.11	-0.275007	0.05	0.411426	0.04	-0.356144	0.1	0.01	VLYTCFQSIQAQK*SSEYER
P09874_K_119	P09874	P09874	Poly [ADP-ribose] polymerase 1	PARP1	K	119	0.367371	0.08	0.111031	0.07	0.464668	0.1	0.263034	0	0	0.05	0.11	TLGDFAAEYAK*SNR
P23528_K_92	P23528	P23528;Q9Y281;Q9Y281-3	Cofilin-1	Cofilin-1;Cofilin-2;Cofilin-2 iso 3	K	92;92;75	0.367371	0.06	0.111031	0.04	-0.422233	0.02	0.545968	0.19	-0.695994	0.04	0.07	YALYDATYETK*ESK
P51606_K_244	P51606	P51606	N-acylglucosamine 2-epimerase	RENBP	K	244	0.367371	0.05	0.0976108	0.05	-0.0143553	0.08	-0.321928	0.06	-0.15056	0.01	0.12	DGQAVLENVSEGGK*ELPGCLGR
P25105_K_124	P25105	P25105	Platelet-activating factor receptor	PTAFR	K	124	0.367371	0.13	0.0840643	0.02	0.956057	0.04	1.1635	0.12	1.05658	0.1	0.34	FQAVTRPIK*TAQANTR
P04899_K_35	P04899	P04899;P04899-4;P63096;P08754	Guanine nucleotide-binding protein G(i) subunit alpha-2	G-alpha i2;G-alpha i2 iso 4;G-alpha i1;G-alpha i3	K	35;35;35;35	0.367371	0.06	0.0565835	0.01	0.321928	0.32	0.226509	0.06	0.286881	0.04	0.21	EVK*LLLLGAGESGK
P05109_K_23	P05109	P05109	Protein S100-A8	S100A8	K	23	0.367371	0.01	0.0565835	0.05	0.201634	0.03	-0.201634	0.05	0	0.11	0.19	YSLIK*GNFHAVYR
P30740_K_110	P30740	P30740	Leukocyte elastase inhibitor	SERPINB1	K	110	0.367371	0.06	0.0565835	0.09	-0.0426443	0.1	-0.0565835	0.19	-0.443607	0.02	0.1	TYNFLPEFLVSTQK*TYGADLASVDFQHASEDAR
P60468_K_20	P60468	P60468	Protein transport protein Sec61 subunit beta	SEC61B	K	20	0.367371	0.07	0.0426443	0.02	0.356144	0.17	0.238787	0.23	0.321928	0.18	0.24	SPSK*AVAAR
P50502_K_160	P50502	P50502;Q8IZP2	Hsc70-interacting protein	HIP;ST13P4	K	160;156	0.367371	0.06	0.0143553	0.03	0.516015	0.07	0.422233	0.06	0.773996	0	0.01	ASVFVK*LQKPNAAIR
P09601_K_149	P09601	P09601	Heme oxygenase 1	HMOX1	K	149	0.367371	0.02	0.0143553	0.05	-0.0565835	0.18	-0.226509	0.03	-0.250962	0.16	0.11	YLGDLSGGQVLKK*
O95721_K_113	O95721	O95721	Synaptosomal-associated protein 29	SNAP29	K	113	0.367371	0.11	0	0.02	1.26303	0.03	1.20163	0.01	1.04963	0.01	0.06	HINSIK*SVFGGLVNYFK
Q92905_K_56	Q92905	Q92905	COP9 signalosome complex subunit 5	COPS5	K	56	0.367371	0.01	0	0.02	0.704872	0.01	0.594549	0	0.555816	0.1	0	YCK*ISALALLK
P46781_K_30	P46781	P46781	40S ribosomal protein S9	RPS9	K	30	0.367371	0.06	-0.0426443	0.11	-0.0840643	0.18	-0.214125	0.03	-0.0840643	0.04	0	SRLDQELK*LIGEYGLR
Q14103_K_129	Q14103	Q14103;Q14103-2;Q14103-3;Q14103-4	Heterogeneous nuclear ribonucleoprotein D0	hnRNP D0;hnRNP D0 iso2;hnRNP D0 iso3;hnRNP D0 iso2	K	129;110;129;110	0.367371	0.08	-0.163499	0.28	-1	0.06	0.15056	0.03	-0.713696	0.22	0.04	FGEVVDCTLK*LDPITGR
Q06830_K_136	Q06830	Q06830;Q13162	Peroxiredoxin-1	PRDX1;PRDX4	K	136;208	0.367371	0.11	-0.189034	0.19	-0.0703893	0.09	-0.176323	0.27	0.298658	0.13	0.14	GLFIIDDK*GILR
P35659_K_177	P35659	P35659;P35659-2	Protein DEK	DEK;DEK iso2	K	177;143	0.356144	0.01	0.790772	0.15	1.11103	0.04	1.14405	0.04	1.18269	0.22	0.31	SGVNSELVK*R
Q16531_K_857	Q16531	Q16531;Q16531-2	DNA damage-binding protein 1	DDB1;DDB1 iso 2	K	857;168	0.356144	0.08	0.526069	0.11	0.704872	0.22	0.526069	0.44	0.604071	0.28	0.02	IVVFQYSDGK*LQTVAEKEVK
P22314_K_470	P22314	P22314;P22314-2	Ubiquitin-like modifier-activating enzyme 1	UBE1;UBE1 iso 2	K	470;430	0.356144	0.11	0.454176	0	0.389567	0.12	0.0285692	0.01	0.286881	0.06	0.03	QK*YFLVGAGAIGCELLK
Q9BYM8_K_254	Q9BYM8	Q9BYM8;Q9BYM8-3	RanBP-type and C3HC4-type zinc finger-containing protein 1	RBCK1;RBCK1 iso3	K	254;212	0.356144	0.12	0.422233	0.03	0.0565835	0.19	0.378512	0.39	0.15056	0.07	0.05	K*QQQQEGNYLQHVQLDQR
P07900_K_283	P07900	P07900;P08238;Q58FF8;Q14568;P07900-2	Heat shock protein HSP 90-alpha	HSP90A;HSP90B;HSP90AB2P;HSP90AA2;HSP90A iso2	K	283;275;197;282;405	0.356144	0	0.411426	0.01	-0.201634	0.05	0.163499	0.05	-0.464668	0.12	0.07	EK*YIDQEELNK
O75821_K_212	O75821	O75821	Eukaryotic translation initiation factor 3 subunit G	eIF3-delta	K	212	0.356144	0.06	0.344828	0.81	0.0703893	0.11	-0.0565835	0.16	-0.111031	0.48	1.18	TGK*YVPPSLR
Q99942_K_75	Q99942	Q99942	E3 ubiquitin-protein ligase RNF5	RNF5	K	75	0.356144	0.01	0.275007	0.06	0.516015	0.03	0.298658	0.03	-0.0143553	0.08	0.07	EK*VVPLYGR
A0AV96_K_264	A0AV96	A0AV96;A0AV96-2	RNA-binding protein 47	RBM47;RBM47 iso2	K	264;264	0.356144	0.08	0.238787	0.03	-0.0976108	0.12	0.0426443	0.09	-0.214125	0.14	0.05	K*SFGQFNPGCVER
Q9Y679_K_425	Q9Y679	Q9Y679;Q9Y679-2	Ancient ubiquitous protein 1	AUP1;AUP1 iso2	K	425;359	0.356144	0	0.226509	0.02	0.545968	0.05	0.505891	0.03	0.432959	0.04	0.11	GTQSLPTASASK*FPSSGPVTPQPTALTFAK
P62701_K_211	P62701	P62701;P22090	40S ribosomal protein S4, X isoform	RPS4X;RPS4Y1 iso 1	K	211;211	0.356144	0.06	0.226509	0.14	0.111031	0.02	-0.378512	0.33	0.650765	0.05	0.03	ERHPGSFDVVHVK*DANGNSFATR
Q9Y4I1_K_1277	Q9Y4I1	Q9Y4I1;Q9Y4I1-2;Q9Y4I1-3	Unconventional myosin-Va	MYO5A;MYO5A iso2;MYO5A iso2	K	1277;1277;1277	0.356144	0.33	0.201634	1.13	0.731183	0.21	1.1375	0.38	-0.0143553	1.14	0.33	SQLVSQK*EAIQPK
Q96GF1_K_87	Q96GF1	Q96GF1	E3 ubiquitin-protein ligase RNF185	RNF185	K	87	0.356144	0	0.176323	0.01	0.422233	0.01	0.163499	0	-0.201634	0	0.06	DK*VIPLYGR
P55008_K_88	P55008	P55008;P55008-2;P55008-3	Allograft inflammatory factor 1	AIF1;AIF1 iso3;AIF1 iso3	K	88;34;100	0.356144	0.04	0.176323	0.04	-0.594549	0.15	-0.432959	0.08	-0.956057	0.05	0.05	K*LIGEVSSGSGETFSYPDFLR
O00299_K_57	O00299	O00299	Chloride intracellular channel protein 1	CLIC1	K	57	0.356144	0.09	0.163499	0.14	-0.163499	0.26	-0.0840643	0.04	-0.356144	0.03	0.14	TETVQK*LCPGGQLPFLLYGTEVHTDTNKIEEFLEAVLCPPRYPK
Q96CS3_K_367	Q96CS3	Q96CS3	FAS-associated factor 2	ETEA	K	367	0.356144	0.08	0.15056	0.08	0.344828	0.17	0.536053	0.07	0.176323	0.11	0.2	IIFK*LPNDSR
O00214-2_K_254	O00214-2	O00214-2;O00214	Galectin-8	galectin-8 iso2;galectin-8	K	254;212	0.356144	0.02	0.137504	0.11	0.0565835	0.18	0.124328	0.01	-0.214125	0.07	0.02	GEVNANAK*SFNVDLLAGK
Q15149_K_1165	Q15149	Q15149;Q15149-2;Q15149-3;Q15149-4;Q15149-5;Q15149-6;Q15149-7;Q15149-8;Q15149-9	Plectin	Plectin-1;Plectin-1 iso2;Plectin-1 iso2;Plectin-1 iso4;Plectin-1 iso2;Plectin-1 iso6;Plectin-1 iso2;Plectin-1 iso2;Plectin-1 iso9	K	1165;1055;1051;1028;1028;1032;996;1006;1014	0.356144	0.11	0.137504	0.09	-0.321928	0.08	0.443607	0.08	-0.0976108	0.02	0.12	IAEQQK*AQAEVEGLGK
Q8WUW1_K_30	Q8WUW1	Q8WUW1;Q8WUW1-2	Protein BRICK1	BRK1;BRK1 iso2	K	30;30	0.356144	0.21	0.111031	0.04	0.0285692	0.02	-0.321928	0.62	0.298658	0.27	0.23	EYIEIITSSIK*K
Q8WUW1_K_31	Q8WUW1	Q8WUW1;Q8WUW1-2	Protein BRICK1	BRK1;BRK1 iso2	K	31;31	0.356144	0.21	0.111031	0.04	0.0285692	0.02	-0.321928	0.62	0.298658	0.27	0.23	EYIEIITSSIKK*
P63027_K_52	P63027	P63027;Q15836;P23763;P23763-3;P23763-2	Vesicle-associated membrane protein 2	VAMP2;VAMP3;VAMP1;VAMP1 iso 3;VAMP1 iso 2	K	52;35;54;54;54	0.356144	0.16	0.0703893	0.01	-0.15056	0.05	0.137504	0.03	-0.0976108	0.01	0.04	VNVDK*VLER
P78562_K_629+637	P78562	P78562	Phosphate-regulating neutral endopeptidase	PHEX	K	629, 637	0.356144	0.12	0.0565835	0.02	0.669027	0.03	0.250962	0.17	0.722466	0.15	0.04	K*AGLNVKGK*
P37837_K_269	P37837	P37837	Transaldolase	TALDO1	K	269	0.356144	0.07	0.0565835	0.02	-0.111031	0.04	0.111031	0.04	-0.526069	0.08	0.01	LLGELLQDNAK*LVPVLSAK
P29375_K_113+122	P29375	P29375;P29375-2	Lysine-specific demethylase 5A	JARID1A;JARID1A iso2	K	113, 122;113, 122	0.356144	0.05	0.0426443	0.19	0.632268	0.19	0.713696	0.29	0.773996	0.19	0.08	K*ILDLYALSK*
P53804_K_724	P53804	P53804;P53804-2;P53804-3	E3 ubiquitin-protein ligase TTC3	TTC3;TTC3 iso 2;TTC3 iso 3	K	724;491;414	0.356144	0.05	0.0426443	0.19	0.632268	0.19	0.713696	0.29	0.773996	0.19	0.08	K*IIIFSSGGEVK
Q8IYM9_K_138	Q8IYM9	Q8IYM9;Q8IYM9-2	E3 ubiquitin-protein ligase TRIM22	TRIM22;TRIM22 iso 2	K	138;138	0.356144	0.09	0.0285692	0.01	-0.250962	0.06	0.0565835	0.05	-0.31034	0.06	0.03	INEVVK*ECQEK
P05455_K_280	P05455	P05455	Lupus La protein	SSB	K	280	0.356144	0.27	0.0143553	0.03	-0.485427	0.11	-0.475085	0.2	-0.15056	0.07	0	AK*EALGK
O43933_K_349	O43933	O43933	Peroxisome biogenesis factor 1	PEX1	K	349	0.356144	0.05	0	0.09	0.389567	0.12	-0.189034	0.04	-0.111031	0.23	0.04	TK*QNVLSPEKEK
P61221_K_121	P61221	P61221	ATP-binding cassette sub-family E member 1	ABCE1	K	121	0.356144	0.09	0	0.07	0.31034	0.28	0.275007	0.03	0.214125	0.18	0.04	STALK*ILAGK
Q92930_K_153	Q92930	Q92930	Ras-related protein Rab-8B	RAB8B	K	153	0.356144	0.24	-0.137504	0.01	-0.263034	0.12	-0.555816	0.07	-0.565597	0.21	0.29	FLETSAK*SSANVEEAFFTLAR
P68104_K_146	P68104	P68104;Q05639;Q5VTE0	Elongation factor 1-alpha 1	EEF1A1;EEF1A2;EEF1A1P5	K	146;146;146	0.356144	0.12	-0.163499	0.08	0.731183	0.11	0.333424	0.15	0.176323	0.26	0.04	EHALLAYTLGVK*QLIVGVNK
Q15149_K_3259	Q15149	Q15149;Q15149-2;Q15149-3;Q15149-4;Q15149-5;Q15149-6;Q15149-7;Q15149-8;Q15149-9	Plectin	Plectin-1;Plectin-1 iso2;Plectin-1 iso2;Plectin-1 iso4;Plectin-1 iso2;Plectin-1 iso6;Plectin-1 iso2;Plectin-1 iso2;Plectin-1 iso9	K	3259;3149;3145;3122;3122;3126;3090;3100;3108	0.356144	0.05	-0.163499	0.12	0.454176	0.04	0.475085	0.14	0.594549	0.3	0.17	AVTGYRDPYTGQSVSLFQALKK*
P49915_K_182	P49915	P49915;P49915-2	GMP synthase [glutamine-hydrolyzing]	GMPS;GMPS iso 2	K	182;83	0.356144	0.08	-0.176323	0.12	0.903038	0.16	0.687061	0.56	0.485427	0.62	0.18	SGNIVAGIANESK*K
P15260_K_285	P15260	P15260	Interferon gamma receptor 1	IFNGR1	K	285	0.356144	0.1	-0.189034	0.02	0.765535	0.1	0.678072	0.01	1.02857	0.05	0.06	SIILPK*SLISVVR
Q14103_K_197	Q14103	Q14103;Q14103-2;Q14103-3;Q14103-4	Heterogeneous nuclear ribonucleoprotein D0	hnRNP D0;hnRNP D0 iso2;hnRNP D0 iso3;hnRNP D0 iso2	K	197;178;197;178	0.356144	0.06	-0.263034	0.01	-0.505891	0.02	0.344828	0.06	-0.584963	0.12	0.03	IFVGGLSPDTPEEK*IR
P41218_K_135	P41218	P41218	Myeloid cell nuclear differentiation antigen	MNDA	K	135	0.356144	0.05	-0.773996		0.15056	0.02	-0.31034	0.14	-0.584963	1.38	0.12	GRIPVAQK*R
Q9UKV5_K_586	Q9UKV5	Q9UKV5	E3 ubiquitin-protein ligase AMFR	AMFR	K	586	0.356144	0.24	-0.83996	0.83	-0.226509	0.02	-0.575312	0.22	-0.15056	0.2	0.05	K*DELLQQAR
P16104_K_119	P16104	P16104;Q96QV6	Histone H2AX	H2AX;H2A.4	K	119;119	0.344828	0.14	0.722466	0.04	0.687061	0.02	0.0840643	0.03	1.11103	0.03	0.78	HLQLAIRNDEELNKLLGGVTIAQGGVLPNIQAVLLPK*K
P62937_K_155	P62937	P62937;P62937-2	Peptidyl-prolyl cis-trans isomerase A	PPIA;PPIA iso 2	K	155;95	0.344828	0.13	0.584963	0.14	0.226509	0.2	-0.275007	0.33	-0.400538	0.33	0	K*ITIADCGQLE
Q9Y5X3_K_275	Q9Y5X3	Q9Y5X3	Sorting nexin-5	SNX5	K	275	0.344828	1.05	0.555816	0.07	0.545968	0.04	0.214125	1.13	0.422233	0.04	1.06	VAELFEK*LR
Q2TAY7_K_190	Q2TAY7	Q2TAY7;Q2TAY7-2	WD40 repeat-containing protein SMU1	SMU1;SMU1 iso 2	K	190;29	0.344828	0.14	0.495695	0.3	0.389567	0.05	-0.250962	0.05	0.0143553	1.31	0.25	GK*AAVKDVEEEKFPTQLSR
Q9UQ80_K_376	Q9UQ80	Q9UQ80;Q9UQ80-2	Proliferation-associated protein 2G4	Ebp1;Ebp1 iso 2	K	376;322	0.344828	0.09	0.485427	0.19	0.432959	0.09	0.748461	0	0	0.02	0.05	ASK*TAENATSGETLEENEAGD
Q9Y508_K_96	Q9Y508	Q9Y508;Q9Y508-2	E3 ubiquitin-protein ligase RNF114	ZNF313;ZNF313 iso 2	K	96;96	0.344828	0.04	0.432959	0	0.389567	0.1	0.454176	0.05	-0.124328	0.15	0.06	K*NFFLSK
P54578_K_300	P54578	P54578;P54578-2;P54578-3	Ubiquitin carboxyl-terminal hydrolase 14	USP14;USP14 iso 2;USP14 iso 3	K	300;265;289	0.344828	0.03	0.400538	0.12	0.378512	0.12	0.485427	0.1	-0.226509	0.11	0.04	LQEEITK*QSPTLQR
Q15843_K_11	Q15843	Q15843	NEDD8	NEDD8	K	11	0.344828	0.09	0.367371	0.01	0.464668	0.07	0.31034	0.02	0.389567	0.05	0.16	TLTGK*EIEIDIEPTDKVER
P23528_K_45	P23528	P23528	Cofilin-1	Cofilin-1	K	45	0.344828	0.06	0.344828	0.11	0.286881	0.23	0.678072	0.05	0.189034	0.02	0.03	AVLFCLSEDKK*NIILEEGKEILVGDVGQTVDDPYATFVK
P61019_K_130	P61019	P61019;P61019-2	Ras-related protein Rab-2A	Rab2;Rab2 iso 2	K	130;106	0.344828	0.06	0.321928	0.21	0.799087		0.970854	0.07	0.782409	0.23	0.25	REVK*KEEGEAFAR
P50395_K_438	P50395	P50395;P50395-2	Rab GDP dissociation inhibitor beta	GDI2;GDI2 iso2	K	438;393	0.344828	0.02	0.31034	0.05	0.0703893	0.04	0.298658	0.05	0.176323	0.11	0.02	KK*NDIYGED
P55072_K_136	P55072	P55072	Transitional endoplasmic reticulum ATPase	VCP	K	136	0.344828	0.11	0.298658	0.06	0.594549	0.07	0.641546	0.09	0.201634	0.05	0.04	IHVLPIDDTVEGITGNLFEVYLK*PYFLEAYRPIR
Q8N4V1_K_122	Q8N4V1	Q8N4V1;Q8N4V1-2	Membrane magnesium transporter 1	TMEM32;TMEM32 iso 2	K	122;187	0.344828	0.21	0.275007	0.12	0.356144	0.15	0.31034	0.19	0.189034	0.13	0.05	VLFRPSDTANSSNQDALSSNTSLK*LR
P27707_K_243	P27707	P27707	Deoxycytidine kinase	DCK	K	243	0.344828	0.15	0.275007	0.24	-0.422233	0.28	0.933573	0.16	-0.356144	0.12	0.01	TNFDYLQEVPILTLDVNEDFK*DKYESLVEK
P07355_K_47	P07355	P07355;A6NMY6;P07355-2	Annexin A2	ANXA2;ANXA2P2;ANXA2 iso2	K	47;47;65	0.344828	0.05	0.263034	0.13	0.0703893	0.54	0.575312	0.04	0.263034	0.03	0.05	AYTNFDAERDALNIETAIK*TK
P26599_K_428	P26599	P26599;P26599-2;P26599-3	Polypyrimidine tract-binding protein 1	hnRNP I;hnRNP I iso2;hnRNP I iso3	K	428;447;454	0.344828	0.07	0.263034	0.1	-0.443607	0.04	-0.189034	0.13	-0.176323	0.03	0.1	EGQEDQGLTK*DYGNSPLHR
Q13045_K_730	Q13045	Q13045;Q13045-2;Q13045-3	Protein flightless-1 homolog	FLI;FLI iso2;FLI iso2	K	730;675;719	0.344828	0.06	0.250962	0.12	0.475085	0.15	0.411426	0.33	0.137504	0.45	0.1	LYK*VGLGLGYLELPQINYK
Q16401_K_143	Q16401	Q16401	26S proteasome non-ATPase regulatory subunit 5	PSMD5	K	143	0.344828	0.02	0.15056	0.01	0.356144	0.06	0.464668	0.05	0.0426443	0.02	0.15	QIVYCIGGENLSVAK*AAIK
P02745_K_223	P02745	P02745	Complement C1q subcomponent subunit A	C1QA	K	223	0.344828	0.02	0.15056	0.02	0.0426443	0.05	0.0143553	0.17	-0.0703893	0.06	0.02	K*GHIYQGSEADSVFSGFLIFPSA
P61956_K_33	P61956	P61956;P61956-2;P55854;P55854-2;Q6EEV6	Small ubiquitin-related modifier 2	SUMO2;SUMO2 iso2;SUMO3;SUMO3 iso 2;SUMO4	K	33;33;32;32;33	0.344828	0.08	0.137504	0.03	0.238787	0.06	-0.0285692	0.06	0.176323	0.1	0.03	VAGQDGSVVQFK*IKR
P62330_K_55	P62330	P62330	ADP-ribosylation factor 6	ARF6	K	55	0.344828	0.09	0.124328	0.17	-0.275007	0.28	-0.356144	0.01	-0.124328	0.1	0.02	LGQSVTTIPTVGFNVETVTYK*NVK
Q9HDC9_K_29	Q9HDC9	Q9HDC9;Q9HDC9-2	Adipocyte plasma membrane-associated protein	APMAP;APMAP iso2	K	29;29	0.344828	0.06	0.111031	0.27	0.400538	0.03	0.432959	0.01	0.400538	0.02	0.03	RPLRPQVVTDDDGQAPEAK*DGSSFSGR
P30740_K_317	P30740	P30740;P30740-2	Leukocyte elastase inhibitor	SERPINB1;SERPINB1 iso 2	K	317;166	0.344828	0.06	0.0703893	0.06	0.731183	0	0.565597	0	0.659925	0.01	0.05	DIFISK*IVHK
Q9C005_K_45	Q9C005	Q9C005	Protein dpy-30 homolog	DPY30	K	45	0.344828	0.06	0.0426443	0	0.263034	0.04	0.0840643	0.14	0.15056	0.18	0.06	QK*VDLQSLPTR
P25490_K_286	P25490	P25490	Transcriptional repressor protein YY1	YY1	K	286	0.344828	0.13	0.0285692	0.08	-0.275007	0.31	0	0.02	0.333424	0.03	0.25	K*IKEDDAPR
Q03252_K_150	Q03252	Q03252	Lamin-B2	Lamin B2	K	150	0.344828	0.07	0.0143553	0.08	-0.15056	0.12	0.250962	0.02	0.0426443	0.15	0.02	VK*DLESLFHR
Q13501_K_157	Q13501	Q13501;Q13501-2	Sequestosome-1	SQSTM1;SQSTM1 iso2	K	157;73	0.344828	0.05	-0.0143553	0.23	-0.163499	0.22	-0.163499	0.01	-0.124328	0.03	0.13	CSVCPDYDLCSVCEGK*GLHR
P47756-2_K_259	P47756-2	P47756-2	F-actin-capping protein subunit beta	CAPZB iso2	K	259	0.344828	0.12	-0.0143553	0.1	-0.378512	0.1	0.0840643	0.12	-0.356144	0.07	0.11	QEALK*NDLVEALKR
Q6ZUJ8_K_669	Q6ZUJ8	Q6ZUJ8;Q6ZUJ8-2;Q6ZUJ8-3	Phosphoinositide 3-kinase adapter protein 1	BCAP;BCAP iso 2;BCAP iso 3	K	669;491;268	0.344828	0.04	-0.0426443	0.04	0.124328	0.39	0.226509	0.16	0.15056	0.25	0.05	SGK*QTDLEITVPIR
Q63HN8_K_3255	Q63HN8	Q63HN8;Q63HN8-4	E3 ubiquitin-protein ligase RNF213	RNF213;RNF213 iso4	K	3255;3304	0.344828	0.03	-0.0565835	0.04	0.422233	0.08	0.831877	0.01	0.454176	0.04	0.05	VSEEAK*SILLNCATPDAVVR
Q9Y490_K_1530	Q9Y490	Q9Y490	Talin-1	talin 1	K	1530	0.344828	0.11	-0.0565835	0.08	-0.485427	0.87	-0.124328	0.08	-0.62293	0.24	0.54	QFVQSAK*EVANSTANLVK
P31146_K_449	P31146	P31146	Coronin-1A	coronin 1A	K	449	0.344828	0.09	-0.0840643	0.32	0.214125	0.02	0.214125	0.03	0.0565835	0.5	0.24	LQATVQELQK*R
P67936_K_116	P67936	P67936;P06753;P06753-2;P06753-3;P06753-4;P06753-5;P06753-6;P06753-7;P67936-2	Tropomyosin alpha-4 chain	TPM4;TPM3;TPM3 iso2;TPM3 iso3;TPM3 iso2;TPM3 iso2;TPM3 iso6;TPM3 iso2;TPM4 iso2	K	116;153;116;116;116;116;116;26;152	0.344828	0.07	-0.0840643	1.39	-0.0285692	1.29	0.505891	0.17	0.722466	0.23	1.18	EAK*HIAEEADRKYEEVAR
P04406_K_145	P04406	P04406;P04406-2	Glyceraldehyde-3-phosphate dehydrogenase	GAPDH;GAPDH iso 2	K	145;103	0.344828	0.18	-0.15056	0.19	0.214125	0.04	0.704872	0	0.0840643	0.01	0.04	YDNSLK*IISNASCTTNCLAPLAK
P15104_K_372	P15104	P15104	Glutamine synthetase	GLUL	K	372	0.344828	0.03	-0.189034	0.01	0.333424	0.02	0.704872	0.02	0.263034	0	0.01	TCLLNETGDEPFQYK*N
O76054_K_376	O76054	O76054;O76054-5	SEC14-like protein 2	SEC14L2;SEC14L2 iso 5	K	376;293	0.344828	0.07	-0.275007	0.21	-0.189034	0.26	0.15056	0.18	-0.485427	0.08	0.04	K*VNFTVEVLLPD
Q93008_K_1627	Q93008	Q93008;Q93008-1	Probable ubiquitin carboxyl-terminal hydrolase FAF-X	USP9X;USP9X iso1	K	1627;1627	0.333424	0.16	0.757023	0.08	-0.0703893	0.12	-0.0285692	0.03	-0.250962	0.01	0.08	DDVFGYPQQFEDK*PALSK
P51828_K_579	P51828	P51828	Adenylate cyclase type 7	ADCY7	K	579	0.333424	0.54	0.722466	0.08	1.20163	0.16	1.29278	0.32	0.85599	0.08	0.35	SDDFYTFGSIFLEK*GFER
Q6PJF5_K_358	Q6PJF5	Q6PJF5;Q6PJF5-2	Inactive rhomboid protein 2	RHBDL6;RHBDL6 iso2	K	358;329	0.333424	0.06	0.536053	0.14	0.238787	0.31	0.584963	0.18	1.04264	0.05	0.14	VK*HFAFDR
Q12798_K_124	Q12798	Q12798;P41208	Centrin-1	CETN1;CETN2	K	124;124	0.333424	0.01	0.443607	0.14	-0.0143553	0.01	0.454176	0.18	-0.214125	0.14	0.11	LFDDDETGKISFK*NLK
P23528_K_132	P23528	P23528	Cofilin-1	Cofilin-1	K	132	0.333424	0.12	0.321928	0.02	0.895303	0.01	0.704872	0.03	0.963474	0.03	0.08	LTGIK*HELQANCYEEVKDR
P05107_K_379	P05107	P05107	Integrin beta-2	ITGB2	K	379	0.333424	0.34	0.298658	0.08	-0.286881	0.13	-0.226509	0.13	0.575312	0.34	0.08	VFLDHNALPDTLK*VTYDSFCSNGVTHR
P22314_K_185	P22314	P22314;P22314-2	Ubiquitin-like modifier-activating enzyme 1	UBE1;UBE1 iso 2	K	185;145	0.333424	0.13	0.286881	0.04	0.687061	0.16	0.250962	0.09	0	0.19	0.18	GIK*LVVADTR
O60493_K_158	O60493	O60493;O60493-2;O60493-4	Sorting nexin-3	SNX3;SNX3 iso2;SNX3 iso4	K	158;126;136	0.333424	0.06	0.286881	0.05	0.584963	0.29	0.704872	0.02	0.650765	0.13	0.05	SYTPSK*IR
P06899_K_6	P06899	P06899;P62807;O60814;Q16778;P57053	Histone H2B type 1-J	HIST1H2BJ;H2B1C;H2B1K;H2B2E;H2BFS	K	6;6;6;6;6	0.333424	0.09	0.263034	0.11	0.432959	0.01	0.238787	0.11	0.505891	0.1	0.15	PEPAK*SAPAPK
Q58FF7_K_289	Q58FF7	Q58FF7;P08238	Putative heat shock protein HSP 90-beta-3	HSP90AB3P;HSP90B	K	289;347	0.333424	0.24	0.250962	0.11	0.0976108	0.15	-0.238787	0.22	-0.0426443	0.09	0.14	RAPFDLFENK*K
Q58FF7_K_290	Q58FF7	Q58FF7;P08238	Putative heat shock protein HSP 90-beta-3	HSP90AB3P;HSP90B	K	290;348	0.333424	0.24	0.250962	0.11	0.0976108	0.15	-0.238787	0.22	-0.0426443	0.09	0.14	RAPFDLFENKK*
P39086_K_810	P39086	P39086;Q13002;P39086-2;Q13002-2;Q13002-4;Q13002-5;Q13002-6;Q13002-7	Glutamate receptor ionotropic, kainate 1	GluR5;GluR6;GluR5 iso2;GluR6 iso 2;GluR6 iso 4;GluR6 iso 5;GluR6 iso 6;GluR6 iso 7	K	810;795;795;795;719;795;608;590	0.333424	0.27	0.214125	0.2	0.176323	0.01	0.356144	0.05	0.214125	0.12	0.08	ITIAILQLQEEGKLHM#MK*
P04899_K_350	P04899	P04899;P04899-2;P04899-3;P04899-5;P04899-6;P63096;P63096-2	Guanine nucleotide-binding protein G(i) subunit alpha-2	G-alpha i2;G-alpha i2 iso 2;G-alpha i2 iso 3;G-alpha i2 iso 5;G-alpha i2 iso 6;G-alpha i1;G-alpha i1 iso 2	K	350;334;313;334;298;349;297	0.333424	0.03	0.214125	0.04	0.0565835	0.08	0.214125	0.1	-0.443607	0.1	0.09	NNLK*DCGLF
P47756-2_K_48	P47756-2	P47756-2;P47756	F-actin-capping protein subunit beta	CAPZB iso2;CAPZB	K	48;48	0.333424	0.01	0.201634	0.05	0.443607	0.06	0.970854	0.01	-0.321928	0.03	0.07	NLSDLIDLVPSLCEDLLSSVDQPLK*IAR
Q96GF1_K_105	Q96GF1	Q96GF1	E3 ubiquitin-protein ligase RNF185	RNF185	K	105	0.333424	0.04	0.201634	0.15	0.344828	0.04	-0.0703893	0.04	0.275007	0.15	0.07	EK*TPPRPQGQRPEPENR
Q5EBM0_K_249+251	Q5EBM0	Q5EBM0;Q5EBM0-2;Q5EBM0-3;Q5EBM0-4	UMP-CMP kinase 2, mitochondrial	CMPK2;CMPK2 iso 2;CMPK2 iso 3;CMPK2 iso 4	K	249, 251;249, 251;249, 251;249, 251	0.333424	0.17	0.176323	0.08	1.02857	0.09	0.137504	0.07	1.09761	0.01	0.02	VDQCPKQIQK*GK*
P15104_K_95	P15104	P15104	Glutamine synthetase	GLUL	K	95	0.333424	0.18	0.176323	0.15	0.124328	0.02	0.422233	0.01	0.367371	0.14	0.09	DPFRKDPNK*LVLCEVFK
P07900_K_112	P07900	P07900;P08238;Q14568;P07900-2	Heat shock protein HSP 90-alpha	HSP90A;HSP90B;HSP90AA2;HSP90A iso2	K	112;107;112;234	0.333424	0.02	0.163499	0.02	-0.226509	0.08	-0.0976108	0.04	-0.613532	0.05	0	ADLINNLGTIAK*SGTK
P14618_K_136	P14618	P14618;P14618-2;P14618-3	Pyruvate kinase PKM	PKM;PKM iso2;PKM iso3	K	136;136;121	0.333424	0.06	0.137504	0.07	0.226509	0.02	0.443607	0.02	0	0.03	0.13	GSGTAEVELKK*
Q13630_K_21	Q13630	Q13630	GDP-L-fucose synthase	TSTA3	K	21	0.333424	0.1	0.124328	0.01	0.443607	0.02	0.400538	0.03	0.454176	0.02	0.03	ILVTGGSGLVGK*AIQK
O00410_K_556	O00410	O00410;O00410-2;O00410-3	Importin-5	KPNB3;KPNB3 iso3;KPNB3 iso3	K	556;496;574	0.333424	0.25	0.124328	0	0.226509	0.13	0.111031	0	0.111031	0.13	0.18	GK*TIECISLIGLAVGK
P55072_K_295	P55072	P55072	Transitional endoplasmic reticulum ATPase	VCP	K	295	0.333424	0.21	0.0840643	0.48	0.286881	0	0.879706	0.16	-0.344828	0.13	0.43	KAFEEAEK*NAPAIIFIDELDAIAPK
P52209_K_248	P52209	P52209;P52209-2	6-phosphogluconate dehydrogenase, decarboxylating	PGD;PGD iso 2	K	248;235	0.333424	0.08	0.0703893	0.1	-0.137504	0.06	0.344828	0	0.0285692	0.11	0.06	FQDTDGK*HLLPK
P14866_K_264	P14866	P14866;P14866-2	Heterogeneous nuclear ribonucleoprotein L	hnRNP L;hnRNP L iso 2	K	264;131	0.333424	0.05	0.0565835	0.11	-0.0840643	0.05	0.0565835	0.04	-0.0976108	0.03	0.18	ASLNGADIYSGCCTLK*IEYAKPTR
P06748_K_248	P06748	P06748;P06748-2;P06748-3	Nucleophosmin	NPM1;NPM1 iso2;NPM1 iso3	K	248;219;248	0.333424	0.19	0	0.11	-0.124328	0.28	-0.464668	0.04	-0.400538	0.04	0.17	GPSSVEDIK*AK
Q99685_K_165	Q99685	Q99685	Monoglyceride lipase	MGLL	K	165	0.333424	0.07	-0.0143553	0.24	1.09761	0.11	1.22651	0.01	0.669027	0.01	0.09	VLAAK*VLNLVLPNLSLGPIDSSVLSR
Q14498_K_178	Q14498	Q14498;Q14498-2;Q14498-3	RNA-binding protein 39	RNPC2;RNPC2 iso2;RNPC2 iso2	K	178;178;156	0.333424	0.16	-0.0285692	0.07	-0.0565835	0.16	0.31034	0.2	-0.31034	0.15	0.25	DLEEFFSTVGK*VR
Q13107_K_414	Q13107	Q13107;Q13107-2	Ubiquitin carboxyl-terminal hydrolase 4	USP4;USP4 iso 2	K	414;367	0.333424	0.04	-0.0285692	0.01	-0.275007	0.14	-0.111031	0.32	-0.163499	0.15	0.11	K*KPYLELK
P54920_K_22	P54920	P54920	Alpha-soluble NSF attachment protein	SNAP-alpha	K	22	0.333424	0.03	-0.0426443	0.19	0.214125	0.09	-0.0976108	0.03	0.201634	0.12	0.05	KVK*NSQSFFSGLFGGSSK
P29401_K_465	P29401	P29401;P29401-2	Transketolase	TKT;TKT iso2	K	465;473	0.333424	0.23	-0.0703893	0.09	-0.214125	0.11	0.137504	0.1	-0.367371	0.01	0.23	AVELAANTK*GICFIR
P04080_K_91	P04080	P04080	Cystatin-B	CSTB	K	91	0.333424	0.02	-0.111031	0	-0.516015	0.03	0.0285692	0.07	-0.650765	0.01	0.05	AK*HDELTYF
P04406_K_259	P04406	P04406;P04406-2	Glyceraldehyde-3-phosphate dehydrogenase	GAPDH;GAPDH iso 2	K	259;217	0.333424	0.24	-0.124328	0.1	0.526069	0.2	0.275007	0.14	0.632268	0.39	0.04	LEKPAKYDDIK*K
P02545_K_261	P02545	P02545;P02545-2;P02545-3;P02545-6;P02545-4;P02545-5	Prelamin-A/C	lamin A/C;lamin A/C iso2;lamin A/C iso3;lamin A/C iso3;lamin A/C iso3;lamin A/C iso3	K	261;261;261;261;149;162	0.333424	0.05	-0.176323	0.06	-0.831877	0.02	0.613532	0.01	-0.189034	0.15	0.12	AQHEDQVEQYKK*ELEK
O15525_K_110	O15525	O15525;O60675	Transcription factor MafG	MAFG;MAFK	K	110;110	0.333424	0.84	-0.31034	0.29	-0.0840643	1.23	0.321928	0.26	-0.454176	1.32	0.46	SK*YEALQTFAR
Q8TDB6_K_456	Q8TDB6	Q8TDB6	E3 ubiquitin-protein ligase DTX3L	DTX3L	K	456	0.333424	0.23	-0.389567	0.11	0.526069	0.05	0.765535	0.15	-0.584963	0.03	0.24	EVLLLK*SLGK
Q9Y5B9_K_497	Q9Y5B9	Q9Y5B9	FACT complex subunit SPT16	SPT16	K	497	0.333424	0.14	-0.400538	0.96	0.176323	0.04	-0.443607	0.41	-0.286881	1.11	0.87	RLTEQK*GEQQIQK
P19338_K_537	P19338	P19338	Nucleolin	NCL	K	537	0.321928	1.16	0.739848	0.37	-0.367371	0.94	0.731183	0.66	0.0840643	0.69	0.34	GYAFIEFASFEDAK*EALNSCNKR
Q7Z6Z7_K_3345	Q7Z6Z7	Q7Z6Z7;Q7Z6Z7-2;Q7Z6Z7-3	E3 ubiquitin-protein ligase HUWE1	HUWE1;HUWE1 iso2;HUWE1 iso2	K	3345;3329;3336	0.321928	0.27	0.695994	0.01	0.790772	0.17	0.739848	0.12	0.903038	0.01	0.01	HVLDTLIQLAK*VFPSHFTQQR
P12268_K_450	P12268	P12268	Inosine-5'-monophosphate dehydrogenase 2	IMPDH2	K	450	0.321928	0.01	0.495695	0.01	-0.0143553	0.05	0.163499	0.08	0.432959	0.16	0.26	VAQGVSGAVQDK*GSIHK
P68104_K_386+392	P68104	P68104;P68104-2;Q5VTE0	Elongation factor 1-alpha 1	EEF1A1;EEF1A1 iso3;EEF1A1P5	K	386, 392;365, 371;386, 392	0.321928	1.33	0.432959	0.37	0.565597	0.38	0.176323	0.34	0.641546	0.31	0.82	K*LEDGPK*FLK
P57737-3_K_508	P57737-3	P57737-3;P57737;P57737-2;P57737-4	Coronin-7	coronin 7 iso3;coronin 7;coronin 7 iso2;coronin 7 iso4	K	508;508;423;490	0.321928	0.15	0.411426	0.02	0.443607	0.48	0.757023	0.16	0.432959	0.17	0.24	GLNLTTPGESDGFCANK*LR
P05386_K_93	P05386	P05386;P05386-2	60S acidic ribosomal protein P1	RPLP1;RPLP1 iso 2	K	93;68	0.321928	0.16	0.389567	0.01	0.555816	0.24	0.422233	0.01	0.799087	0.13	0.14	ALANVNIGSLICNVGAGGPAPAAGAAPAGGPAPSTAAAPAEEKK*VEAK
P07305_K_12	P07305	P07305	Histone H1.0	H1F0	K	12	0.321928	0.13	0.389567	0.2	0.411426	0.36	0.15056	0.16	0.263034	0.26	0.05	TENSTSAPAAK*PK
Q7Z739_K_397	Q7Z739	Q7Z739	YTH domain-containing family protein 3	YTHDF3	K	397	0.321928	0.19	0.389567	0.07	0.275007	0.1	-0.378512	0.03	-0.344828	0.09	0.09	GAGFNQNNGAGSENFGLGVVPVSASPSSVEVHPVLEK*LK
P60660-2_K_81	P60660-2	P60660-2;P60660	Myosin light polypeptide 6	MYL6 iso2;MYL6	K	81;81	0.321928	0.01	0.389567	0	-0.238787	0.09	0.298658	0.12	-0.641546	0.04	0.02	NK*DQGTYEDYVEGLR
Q12965_K_564	Q12965	Q12965	Unconventional myosin-Ie	MYO1E	K	564	0.321928	0.03	0.367371	0.03	0.400538	0.43	-0.831877	0.89	0.400538	0.32	0.11	GRPTTAGSK*IK
P63279_K_18	P63279	P63279	SUMO-conjugating enzyme UBC9	UBC9	K	18	0.321928	0	0.344828	0.1	0.367371	0.1	0.201634	0.03	0.555816	0.06	0.29	K*DHPFGFVAVPTK
Q658Y4_K_17	Q658Y4	Q658Y4	Protein FAM91A1	FAM91A1	K	17	0.321928	0.52	0.344828	0.12	-0.214125		0.137504	0.19	-0.485427	0.76	0.19	HNYPWNK*LPANVR
P68104_K_255	P68104	P68104;P68104-2;Q5VTE0	Elongation factor 1-alpha 1	EEF1A1;EEF1A1 iso3;EEF1A1P5	K	255;234;255	0.321928	0.16	0.321928	0.23	0.0285692	0.85	0.678072	0.06	1.02148	0.27	0.34	DGNASGTTLLEALDCILPPTRPTDKPLRLPLQDVYK*IGGIGTVPVGR
Q9H8H3_K_219	Q9H8H3	Q9H8H3	Methyltransferase-like protein 7A	METTL7A	K	219	0.321928	0.19	0.31034	0.32	0.831877	0.26	0.62293	0.03	0.871844	0.04	0.05	ASFSK*LK
P20700_K_547	P20700	P20700	Lamin-B1	Lamin B1	K	547	0.321928	0.01	0.31034	0.09	0.111031	0.2	0.286881	0.11	0.176323	0.04	0.02	STVFK*TTIPEEEEEEEEAAGVVVEEELFHQQGTPR
P62258_K_106	P62258	P62258;P62258-2	14-3-3 protein epsilon	14-3-3 epsilon;14-3-3 epsilon iso2	K	106;84	0.321928	0.05	0.298658	0.03	0.226509	0.04	0.713696	0.01	0.189034	0.03	0.11	LICCDILDVLDK*HLIPAANTGESK
P00558_K_139	P00558	P00558;P00558-2	Phosphoglycerate kinase 1	PGK1;PGK1 iso 2	K	139;111	0.321928	0.07	0.298658	0.15	-0.111031	0.01	-0.31034	0.02	0.275007	0.15	0.24	FHVEEEGKGKDASGNK*VK
Q9UQN3_K_63	Q9UQN3	Q9UQN3;Q9UQN3-2	Charged multivesicular body protein 2b	CHMP2B;CHMP2B iso 2	K	63;22	0.321928	0.18	0.226509	0.03	1.10434	0.01	0.815575	0.03	1.14405	0.04	0.03	VLAK*QLVHLR
Q9H0E2_K_63	Q9H0E2	Q9H0E2	Toll-interacting protein	TOLLIP	K	63	0.321928	0	0.226509	0.02	0.321928	0.01	0.15056	0	0.214125	0.02	0.08	LNITVVQAK*LAK
P48059-3_K_173	P48059-3	P48059-3;P0CW19-2;P48059;P48059-2;P48059-4;P48059-5	LIM and senescent cell antigen-like-containing domain protein 1	LIMS1 iso3;LIMS3;LIMS1;LIMS1 iso4;LIMS1 iso4;LIMS1 iso5	K	173;173;111;123;115;148	0.321928	0.05	0.226509	0.05	0.163499	0.07	0.367371	0.26	-0.15056	0.12	0.28	CDLCQEVLADIGFVK*NAGR
P05386_K_92	P05386	P05386;P05386-2	60S acidic ribosomal protein P1	RPLP1;RPLP1 iso 2	K	92;67	0.321928	0.09	0.15056	0.17	0.536053	0.03	0.464668	0.08	0.799087	0.04	0.04	ALANVNIGSLICNVGAGGPAPAAGAAPAGGPAPSTAAAPAEEK*KVEAK
O43399_K_165	O43399	O43399;O43399-2;O43399-3;O43399-6;O43399-7;O43399-4;O43399-5	Tumor protein D54	TPD52L2;TPD52L2 iso2;TPD52L2 iso3;TPD52L2 iso4;TPD52L2 iso7;TPD52L2 iso4;TPD52L2 iso5	K	165;145;168;122;188;159;179	0.321928	0.1	0.137504	0	0.263034	0.05	0.613532	0.04	0.124328	0.14	0.08	NSATFK*SFEDR
Q9NT62_K_208	Q9NT62	Q9NT62;Q9NT62-2	Ubiquitin-like-conjugating enzyme ATG3	ATG3;ATG3 iso2	K	208;208	0.321928	0.1	0.137504	0.13	0.111031	0.24	0.111031	0.04	-0.0703893	0.27	0.41	TYDLYITYDK*YYQTPR
Q9BSA9_K_292	Q9BSA9	Q9BSA9;Q9BSA9-2	Endosomal/lysosomal potassium channel TMEM175	TMEM175;TMEM175 iso 2	K	292;176	0.321928	0.04	0.111031	0.02	0	0.03	0.189034	0.03	-0.176323	0.01	0.02	NVPDPKDVK*
P12268_K_208	P12268	P12268	Inosine-5'-monophosphate dehydrogenase 2	IMPDH2	K	208	0.321928	0.22	0.111031	0.08	-0.0565835	0.15	0.124328	0.04	0.0565835	0.07	0.08	GK*LPIVNEDDELVAIIAR
Q13283_K_36	Q13283	Q13283;Q13283-2	Ras GTPase-activating protein-binding protein 1	G3BP-1;G3BP-1 iso 2	K	36;36	0.321928	0.31	0.111031	0.07	-0.163499	0.13	-0.31034	0.06	0.15056	0.07	0.06	FYGK*NSSYVHGGLDSNGKPADAVYGQK
Q71U36_K_370	Q71U36	Q71U36;P68363;Q9BQE3;P0DPH7;P0DPH8;Q6PEY2;P68366;Q9NY65;Q71U36-2;P68363-2;P68366-2;Q9NY65-2;P0DPH7-2	Tubulin alpha-1A chain	TUBA1A;TUBA1B;TUBA1C;TUBA3C;TUBA3D;TUBA3E;TUBA4A;TUBA8;TUBA1A iso 2;TUBA1B iso 2;TUBA4A iso 2;TUBA8 iso 2;TUBA3C iso 2	K	370;370;370;370;370;370;370;370;335;254;355;304;370	0.321928	0.04	0.0976108	0.02	0.226509	0.03	0.389567	0.02	0.0840643	0.02	0.04	VGINYQPPTVVPGGDLAK*VQR
P63165_K_37	P63165	P63165	Small ubiquitin-related modifier 1	SUMO1	K	37	0.321928	0.01	0.0976108	0.01	0.111031	0.14	0.201634	0.03	0.226509	0.03	0.11	VIGQDSSEIHFK*VK
P35579_K_186	P35579	P35579;P35579-2	Myosin-9	MYH9;MYH9 iso2	K	186;50	0.321928	0.06	0.0703893	0.05	0.545968	0.09	0.485427	0.04	0.432959	0.04	0.05	K*VIQYLAYVASSHK
P04075_K_28	P04075	P04075;P04075-2	Fructose-bisphosphate aldolase A	ALDOA;ALDOA iso 2	K	28;82	0.321928	0.03	0.0703893	0.05	0.356144	0.09	0.0703893	0.02	0.485427	0.04	0.09	IVAPGK*GILAADESTGSIAKR
Q9UNH7_K_366	Q9UNH7	Q9UNH7;Q9UNH7-2	Sorting nexin-6	SNX6;SNX6 iso2	K	366;250	0.321928	0.21	0.0426443	0.16	0.454176	0.24	0.400538	0.35	0.0840643	0.42	0.34	QELIDFK*TRR
P35869_K_560	P35869	P35869	Aryl hydrocarbon receptor	AHR	K	560	0.321928	0.02	0	0.23	0.584963	0.2	0.584963	0.18	0.62293	0.13	0.19	HMQNEK*FFR
Q8IXS0_K_456	Q8IXS0	Q8IXS0	Protein FAM217A	FAM217A	K	456	0.321928	0.09	-0.0285692	0.02	0.389567	0.1	0.454176	0.01	0.201634	0.01	0.13	PM#PVSPIPLTFPENQK*EEIK
P62851_K_114	P62851	P62851	40S ribosomal protein S25	RPS25	K	114	0.321928	0.05	-0.0703893	0.07	0.344828	0.1	0.250962	0.07	0.201634	0.04	0.03	NTK*GGDAPAAGEDA
P61106_K_193	P61106	P61106	Ras-related protein Rab-14	RAB14	K	193	0.321928	0.17	-0.0840643	0.01	0.163499	0.04	-0.0426443	0.17	0.176323	0.21	0.03	IYQNIQDGSLDLNAAESGVQHK*PSAPQGGR
Q12965_K_160	Q12965	Q12965;O00160	Unconventional myosin-Ie	MYO1E;MYO1F	K	160;158	0.321928	0.1	-0.0976108	0.03	0.0976108	0.03	0.111031	0.04	0.0703893	0.05	0.03	DIILQSNPLLEAFGNAK*TVR
Q99460_K_838	Q99460	Q99460;Q99460-2	26S proteasome non-ATPase regulatory subunit 1	PSMD1;PSMD1 iso2	K	838;807	0.321928	0.18	-0.15056	0.07	0.669027	0.09	0.321928	0.11	0.367371	0.12	0.12	VSTAVLSITAK*AK
Q13287_K_284	Q13287	Q13287	N-myc-interactor	NMI	K	284	0.321928	0.13	-0.238787	0.13	0.422233	0.18	0.632268	0.12	0.713696	0.03	0.03	AK*NGGGEVDVVK
P22059_K_544	P22059	P22059	Oxysterol-binding protein 1	OSBP	K	544	0.321928	0.04	-0.238787	0.12	0.31034	0.02	0.765535	0.14	0.475085	0.11	0.09	QEIK*ITSK
Q6ZNB6_K_39	Q6ZNB6	Q6ZNB6;Q6ZNB6-2	NF-X1-type zinc finger protein NFXL1	NFXL1;NFXL1 iso2	K	39;39	0.321928	0.05	-0.250962	0.08	0.526069	0.03	0.275007	0.07	0.321928	0	0.05	EK*GSVGAVPSGTSPGGVATTAAAGSR
P19971_K_253	P19971	P19971;P19971-2	Thymidine phosphorylase	ECGF1;ECGF1 iso2	K	253;253	0.321928	0.07	-0.495695	0.03	0.526069	0.26	-0.0565835	0.14	0.250962	0.24	0.06	ELAK*TLVGVGASLGLR
Q14683_K_660	Q14683	Q14683	Structural maintenance of chromosomes protein 1A	Smc1	K	660	0.321928	0.46	-0.545968	1.09	-0.545968	0.29	0.0565835	0.03	0.632268	0.05	0.05	SGVISGGASDLK*AK
Q32MZ4_K_606+612+617	Q32MZ4	Q32MZ4;Q32MZ4-2;Q32MZ4-3	Leucine-rich repeat flightless-interacting protein 1	LRRFIP1;LRRFIP1 iso2;LRRFIP1 iso3	K	606, 612, 617;582, 588, 593;550, 556, 561	0.321928	0.38	-0.584963		0.879706	0	0.669027	0.43	0.765535	0.09	0.36	LSEIK*EEEQVK*STDRK*
Q9UGU5_K_440	Q9UGU5	Q9UGU5	HMG domain-containing protein 4	HMG2L1	K	440	0.321928	0.13	-1.16993	0.17	-0.163499	0.17	0.321928	0.25	0.831877	0.17	0.21	VADHPGIDFGELSKK*
Q86VB7_K_59	Q86VB7	Q86VB7;Q86VB7-2;Q86VB7-3;Q86VB7-4	Scavenger receptor cysteine-rich type 1 protein M130	CD163;CD163 iso3;CD163 iso3;CD163 iso3	K	59;59;59;59	0.31034	0.24	0.613532	0.37	0.613532	0.12	1.18903	0.09	1.15704	0.12	0.01	LVDGENK*CSGR
P05023_K_9	P05023	P05023;P05023-2;P05023-4	Sodium/potassium-transporting ATPase subunit alpha-1	ATP1A1;ATP1A1 iso2;ATP1A1 iso3	K	9;9;9	0.31034	0.26	0.555816	0.04	0.321928	0.1	-0.286881	0.79	0.400538	0.09	0.74	GRDK*YEPAAVSEQGDKK
Q9Y6I3_K_153	Q9Y6I3	Q9Y6I3;Q9Y6I3-1;Q9Y6I3-3	Epsin-1	epsin 1;epsin 1 iso1;epsin 1 iso3	K	153;264;153	0.31034	0.07	0.526069	0.07	-0.214125	0.06	-0.0143553	0.03	-0.584963	0.14	0.07	EK*LAQTATASSAAVG
P53621_K_750	P53621	P53621;P53621-2	Coatomer subunit alpha	COPA;COPA iso2	K	750;759	0.31034	0.03	0.475085	0.09	0.275007		-0.214125	0.06	0.263034	0.06	0.02	ILK*NCGQK
P27635_K_30	P27635	P27635;Q96L21	60S ribosomal protein L10	RPL10;RPL10L	K	30;30	0.31034	0.06	0.422233	0.15	1.26903	0.05	0.790772	0.13	1.18903	0.01	0.25	GVPDAK*IR
P06454_K_21	P06454	P06454;P06454-2	Prothymosin alpha	PTMA;PTMA iso2	K	21;21	0.31034	0.02	0.389567	0.07	0.137504	0.03	-0.176323	0.06	0.250962	0.07	0.11	EKK*EVVEEAENGR
Q96CW1_K_224	Q96CW1	Q96CW1;Q96CW1-2	AP-2 complex subunit mu	AP2M1;AP2M1 iso2	K	224;222	0.31034	0.06	0.378512	0.09	0.0426443	0.12	0.464668	0.04	-0.137504	0.26	0.02	IVIEK*QGK
Q15833_K_523	Q15833	Q15833;Q15833-2;Q15833-3	Syntaxin-binding protein 2	STXBP2;STXBP2 iso 2;STXBP2 iso 3	K	523;520;534	0.31034	0.15	0.367371	0.2	0.321928	0.05	0.659925	0.11	0.799087	0.03	0.09	NK*AGIEAR
Q10567_K_948	Q10567	Q10567;Q10567-2;Q10567-3;Q10567-4	AP-1 complex subunit beta-1	AP1B1;AP1B1 iso2;AP1B1 iso3;AP1B1 iso4	K	948;941;938;918	0.31034	0.33	0.356144	0.24	0.250962	0.25	0.15056	0.04	0.505891	0.04	0.06	CRAPEVSQHVYQAYETILK*N
O14828_K_101	O14828	O14828;O14828-2	Secretory carrier-associated membrane protein 3	SCAMP3;SCAMP3 iso2	K	101;75	0.31034	0.21	0.31034	0.04	0.594549	0.22	0.669027	0.09	0.678072	0.05	0.19	NYGSYSTQASAAAATAELLK*KQEELNR
P61978_K_422	P61978	P61978;P61978-2;P61978-3	Heterogeneous nuclear ribonucleoprotein K	hnRNP K;hnRNP K iso2;hnRNP K iso 3	K	422;422;398	0.31034	0.09	0.298658	0.09	0.137504	0.05	0.411426	0.01	0.298658	0.05	0.2	HESGASIK*IDEPLEGSEDR
Q9H8S9_K_30	Q9H8S9	Q9H8S9;Q7L9L4;Q9H8S9-2;Q7L9L4-2	MOB kinase activator 1A	MOB1A;MOB1B;MOB1A iso 2;MOB1B iso 2	K	30;30;30;35	0.31034	0.05	0.298658	0.04	0.0976108	0.01	-0.263034	0.13	0.495695	0.07	0.01	KNIPEGSHQYELLK*HAEATLGSGNLR
P45973_K_102	P45973	P45973	Chromobox protein homolog 5	HP1 alpha	K	102	0.31034	0.04	0.286881	0.21	0.137504	0.06	0.713696	0.48	0.263034	0.28	0.8	KSNFSNSADDIK*SK
Q12913_K_1031	Q12913	Q12913	Receptor-type tyrosine-protein phosphatase eta	PTPRJ	K	1031	0.31034	0.02	0.263034	0.05	-0.189034	0.07	0.378512	0.02	-0.584963	0.06	0.23	VENFEAYFK*K
Q06323_K_91	Q06323	Q06323;Q06323-2;Q06323-3	Proteasome activator complex subunit 1	PSME1;PSME1 iso2;PSME1 iso2	K	91;91;91	0.31034	0.23	0.238787	0.01	0.0976108	0.71	0.137504	0.14	0.344828	0.28	0.14	KK*GEDEDKGPPCGPVNCNEK
P08238_K_624	P08238	P08238	Heat shock protein HSP 90-beta	HSP90B	K	624	0.31034	0.15	0.226509	0.24	-0.201634	0.13	-0.201634	0.02	-0.389567	0.07	0.11	K*HLEINPDHPIVETLR
P09012_K_88	P09012	P09012	U1 small nuclear ribonucleoprotein A	snRNP A	K	88	0.31034	0.04	0.189034	0.1	-0.400538	0.06	-0.526069	0.03	-0.475085	0.15	0.01	IQYAK*TDSDIIAK
Q04323_K_83	Q04323	Q04323;Q04323-2	UBX domain-containing protein 1	UBXN1;UBXN1 iso2	K	83;83	0.31034	0.31	0.176323	0.07	-0.650765	0.22	0.505891	0.38	-0.545968	0.08	0.06	EPTSSEQGGLEGSGSAAGEGK*PALSEEERQEQTKR
P49327_K_2449	P49327	P49327	Fatty acid synthase	FASN	K	2449	0.31034	0.03	0.176323	0.1	-1.09085	0.02	-0.226509	0.09	-1.17632	0.03	0.1	AK*TGGAYGEDLGADYNLSQVCDGK
O15144_K_77	O15144	O15144	Actin-related protein 2/3 complex subunit 2	ARPC2	K	77	0.31034	0.02	0.163499	0.1	0.464668	0.07	0.669027	0.04	0.378512	0.13	0.08	ELQAHGADELLK*R
Q9UM00_K_186	Q9UM00	Q9UM00;Q9UM00-2	Calcium load-activated calcium channel	TMCO1;TMCO1 iso 2	K	186;167	0.31034	0.18	0.124328	0.15	0.594549	0	0.250962	0.11	0.0285692	0.13	0.1	QAGGFLGPPPPSGK*FS
P20618_K_73	P20618	P20618	Proteasome subunit beta type-1	PSMB1	K	73	0.31034	0.06	0.124328	0.07	0.263034	0.06	0.0143553	0.11	0.641546	0.02	0.18	CYK*LTDKTVIGCSGFHGDCLTLTK
P02545_K_90	P02545	P02545;P02545-2;P02545-3;P02545-6	Prelamin-A/C	lamin A/C;lamin A/C iso2;lamin A/C iso3;lamin A/C iso3	K	90;90;90;90	0.31034	0.1	0.0840643	0.13	-0.0565835	0.06	-0.847997	0.01	0.432959	0.07	0.23	K*TLDSVAKER
A4UGR9_K_2158	A4UGR9	A4UGR9;A4UGR9-2;A4UGR9-3;A4UGR9-8	Xin actin-binding repeat-containing protein 2	CMYA3;CMYA3 iso 2;CMYA3 iso 3;CMYA3 iso 8	K	2158;2111;2158;2333	0.31034	0.08	0.0703893	0.03	0.0565835	0.08	0.687061	0.06	0.124328	0.1	0.11	NGFLPSLSTEK*
Q9HB71_K_41	Q9HB71	Q9HB71;Q9HB71-2	Calcyclin-binding protein	CACYBP;CACYBP iso 2	K	41;41	0.31034	0.05	0.0565835	0.12	0.516015	0.14	0.516015	0.04	0.650765	0.12	0.06	SKIETEIK*NK
[truncated: 3,977 more rows]

## Sheet: vs LPS ctrl
							BL/LPS		FL/LPS		LPS
Ub-Site_ID	Uniprot-ID	Uniprot-Ids (protein group)	Protein names	Gene names	AA	Sites	log2(ratio)	BL_%_CV	log2(ratio)	FL_%_CV	LPS_%_CV	Modified peptide
Q9Y624_K_292	Q9Y624	Q9Y624;Q9Y624-2	Junctional adhesion molecule A	JAM-A;JAM-A iso 2	K	292;243	2.0036	0.03	2.15381	0.35	0.14	SEGEFK*QTSSFLV
Q6FI13_K_100	Q6FI13	Q6FI13;P20671;Q96KK5;Q99878;P0C0S8;Q16777;Q9BTM1;Q9BTM1-2	Histone H2A type 2-A	H2AO;HIST1H2AD;HIST1H2AH;H2AE;H2A.1;HIST2H2AC;H2AFJ;H2AFJ iso 2	K	100;100;100;100;100;100;100;100	1.91456	0.41	1.53107	0.1	0.11	NDEELNKLLGK*VTIAQGGVLPNIQAV
P21333_K_88	P21333	P21333;P21333-2	Filamin-A	FLNA;FLNA iso2	K	88;88	1.72247	0.36	1.40599	0.07	0.42	LIALLEVLSQKK*
Q13576_K_1024	Q13576	Q13576;Q13576-2;Q13576-3	Ras GTPase-activating-like protein IQGAP2	IQGAP2;IQGAP2 iso2;IQGAP2 iso2	K	1024;520;520	1.7137	0.01	1.87971	0.1	0.19	AWVNQLETQTGEASK*LPYDVTTEQALTYPEVK
P22681_K_203	P22681	P22681	E3 ubiquitin-protein ligase CBL	CBL	K	203	1.69599	0.15	1.4489	0.32	0.05	TIVPWK*SFR
Q9NX09_K_129	Q9NX09	Q9NX09	DNA damage-inducible transcript 4 protein	DDIT4	K	129	1.60407	0.04	1.49057	0.1	0.2	LLMPSQLVSQVGK*ELLR
P05387_K_41	P05387	P05387	60S acidic ribosomal protein P2	RPLP2	K	41	1.5509		1.65076	0.31	0.3	KILDSVGIEADDDRLNK*VISELNGK
P15090_K_22	P15090	P15090	Fatty acid-binding protein, adipocyte	FABP4	K	22	1.51096	0.53	2.45154	0.38	0.11	LVSSENFDDYMK*EVGVGFATR
P55072_K_486	P55072	P55072	Transitional endoplasmic reticulum ATPase	VCP	K	486	1.42761	0.05	1.90689	0.12	0.33	ETVVEVPQVTWEDIGGLEDVK*R
P02778_K_67	P02778	P02778	C-X-C motif chemokine 10	CXCL10	K	67	-1.38957	0.42	-1.85599	0.21	0.02	VEIIATMK*K
A6NK06_K_183	A6NK06	A6NK06	Cis-aconitate decarboxylase	IRG1	K	183	-1.40599	0.96	-1.83188	0.64	0.16	FLGLSSTK*CR
[truncated: 5,964 more rows]
