# Supplementary material for: Non-Genomic AhR-Signaling Modulates the Immune Response in Endotoxin-Activated Macrophages After Activation by the Environmental Stressor BaP
Source: Front Immunol. 2021 Mar 31;12:620270. doi: 10.3389/fimmu.2021.620270 (PMC8045971; doi:10.3389/fimmu.2021.620270)
Supplement: Supplementary file 3 [file Table_3.xlsx]

## Sheet: vs DMSO ctrl
							BaP/ctrl		FICZ/ctrl		BL/ctrl		FL/ctrl		LPS/ctrl
PP-Site_ID	Uniprot-ID	Uniprot-Ids (protein group)	Protein names	Gene names	AA	Sites	log2(ratio)	p-value	log2(ratio)	p-value	log2(ratio)	p-value	log2(ratio)	p-value	log2(ratio)	p-value	Sequence_windows	Site-Probabilities
Q9HBL0_Y_366	Q9HBL0	Q9HBL0	Tensin-1	TNS1	Y	366	0.986654	0.00091079	0.719382	0.000400042	1.38253	7.21449e-06	1.09072	0.00909814	0.859207	0.000425511	EEVVGHTQGPLDGSLYAKVKKKDSLHGSTGA	DDGMEEVVGHTQGPLDGS(0.01)LY(0.99)AK
Q13428_S_233	Q13428	Q13428	Treacle protein	TCOF1	S	233	-1.19833	3.46031e-06	-0.677967	0.00494714	-1.73746	0.00125088	#N/A	#N/A	-0.339216	0.00609815	VKPAQVKASSVSTKESPARKAAPAPGKVGDV	ASSVSTKES(1)PAR
O43719_S_721	O43719	O43719	HIV Tat-specific factor 1	HTATSF1	S	721	1.72303	0.00184556	1.35247	0.000683565	1.71984	0.00322947	1.66528	0.0117138	1.57536	0.00166479	LFDEEEDSSEKLFDDSDERGTLGGFGSVEEG	LFDEEEDS(1)S(1)EKLFDDS(1)DER
Q03111_S_292	Q03111	Q03111	Protein ENL	MLLT1	S	292	-0.986991	0.00559666	-0.60038	0.00394235	-1.06356	0.000428236	-1.00579	0.010837	-0.656909	0.00384465	PPPPRASSKRPATADSPKPSAKKQKKSSSKG	RPAT(0.001)ADS(0.999)PKPSAK
Q13459_S_1972	Q13459	Q13459	Unconventional myosin-IXb	MYO9B	S	1972	1.05623	0.000411421	1.05048	0.0086273	1.20615	0.00730834	0.986376	0.0652718	0.608652	0.0133326	GDEDREKEILIERIQSIKEEKEDITYRLPEL	IQS(1)IKEEK
Q9Y2J2_T_492	Q9Y2J2	Q9Y2J2	Band 4.1-like protein 3;Band 4.1-like protein 3, N-terminally processed	EPB41L3	T	492	-0.908138	0.0062574	-0.772203	0.00468607	-0.908412	0.00529357	-0.733776	0.0468837	-0.342555	0.15584	ERDEEEDKRRKGEEVTPISAIRHEGKSPGLG	KGEEVT(1)PISAIR
Q96K76_S_910	Q96K76	Q96K76	Ubiquitin carboxyl-terminal hydrolase 47	USP47	S	910	0.793361	0.000187195	0.486736	0.00453132	#N/A	#N/A	0.721701	0.00334654	0.262336	0.0342881	DSSKSTETSDFENIESPLNERDSSASVDNRE	STETSDFENIES(1)PLNER
Q01518_T_307	Q01518	Q01518	Adenylyl cyclase-associated protein 1	CAP1	T	307	-2.34287	0.00238971	-1.85317	0.00322418	#N/A	#N/A	-1.02721	0.00443452	-1.0759	0.130408	PVRSGPKPFSAPKPQTSPSPKRATKKEPAVL	PQT(0.921)S(0.094)PS(0.984)PKR
P55008_S_39	P55008	P55008	Allograft inflammatory factor 1	AIF1	S	39	0.967679	0.00263842	0.998972	0.0032528	1.12963	0.0404881	1.70051	0.000182886	1.11248	0.0395335	LDEINKQFLDDPKYSSDEDLPSKLEGFKEKY	YSS(1)DEDLPSK
Q8ND04_S_668	Q8ND04	Q8ND04	Protein SMG8	SMG8	S	668	0.433761	0.0033683	0.459901	0.00930812	0.592327	0.012009	0.564415	0.0064642	#N/A	#N/A	FEPSTPDPAPAKNESSPAPPDSDADKLKEKE	NES(0.243)S(0.746)PAPPDS(0.01)DADK
Q9Y3T9_S_672	Q9Y3T9	Q9Y3T9	Nucleolar complex protein 2 homolog	NOC2L	S	672	-1.48622	0.00854754	-0.495488	5.20483e-05	-0.211232	0.108791	-1.21685	0.00162846	-0.454875	0.326595	KDEDRKQFKDLFDLNSSEEDDTEGFSERGIL	DLFDLNS(1)S(1)EEDDTEGFSER
Q9Y3T9_S_673	Q9Y3T9	Q9Y3T9	Nucleolar complex protein 2 homolog	NOC2L	S	673	-1.48622	0.00854754	-0.495488	5.20483e-05	-0.211232	0.108791	-1.21685	0.00162846	-0.454875	0.326595	DEDRKQFKDLFDLNSSEEDDTEGFSERGILR	DLFDLNS(1)S(1)EEDDTEGFSER
P98171_S_906	P98171	P98171	Rho GTPase-activating protein 4	ARHGAP4	S	906	-1.9233	0.0056089	-1.06317	0.00400447	#N/A	#N/A	#N/A	#N/A	-0.715313	0.137554	GLGPASTTSPSPGPRSPKAPPSSRLGRNKGF	QGLGPASTTSPS(0.002)PGPRS(0.998)PK
A6NMZ7_S_2165	A6NMZ7	A6NMZ7	Collagen alpha-6(VI) chain	COL6A6	S	2165	3.87558	3.49638e-06	2.40402	0.0398162	4.22156	1.02776e-06	3.72274	0.000740594	0.789179	0.0018384	PDHSYGVKFVKSFINSIRRAINKYPPINLKI	S(0.011)FINS(0.989)IR
Q6Y7W6_S_160	Q6Y7W6	Q6Y7W6	PERQ amino acid-rich with GYF domain-containing protein 2	GIGYF2	S	160	1.76207	6.13414e-06	0.798388	0.114815	1.70434	2.65851e-05	1.56037	0.001114	0.708845	0.00605504	GVFGRGGGREMHRSQSWEERGDRRFEKPGRK	SQS(1)WEER
Q8NFC6_S_538	Q8NFC6	Q8NFC6	Biorientation of chromosomes in cell division protein 1-like 1	BOD1L1	S	538	1.54619	1.68033e-05	0.699332	0.0748748	1.36352	1.11741e-05	1.20551	0.000250436	0.242274	0.00447741	AEKTKSSKTKGQGRSSVDLEESSTKSLEPKA	S(0.139)S(0.861)VDLEESSTK
O60784_S_355	O60784	O60784	Target of Myb protein 1	TOM1	S	355	2.17797	3.17245e-05	0.838803	0.277191	2.33736	2.38291e-05	1.90816	0.000135432	0.753538	0.000257843	AGMNLGSSSVRAGLQSLEASGRLEDEFDMFA	AGLQS(1)LEASGR
O43399_S_166	O43399	O43399	Tumor protein D54	TPD52L2	S	166	-1.76069	5.61981e-05	-0.650323	0.0119147	-2.47919	6.9034e-05	-1.93832	0.00852913	-1.01938	0.00202073	ISRKLGDMRNSATFKSFEDRVGTIKSKVVGD	NSATFKS(1)FEDR
P27708_S_1859	P27708	P27708	CAD protein;Glutamine-dependent carbamoyl-phosphate synthase;Aspartate carbamoyltransferase;Dihydroorotase	CAD	S	1859	0.764481	0.000174519	0.571184	0.0533014	1.21029	0.000125878	0.892866	0.00591989	0.365021	0.00453513	LPDGRFHLPPRIHRASDPGLPAEEPKEKSSR	IHRAS(1)DPGLPAEEPK
O43310_S_299	O43310	O43310	CBP80/20-dependent translation initiation factor	CTIF	S	299	1.33182	0.00172584	#N/A	#N/A	1.03545	0.00114733	1.24775	0.00164616	1.24775	0.00164616	DTAGDTGHSSLEAPRSPDTLAPVASERLPPQ	S(1)PDTLAPVASER
Q9H4Z3_S_116	Q9H4Z3	Q9H4Z3	Phosphorylated CTD-interacting factor 1	PCIF1	S	116	1.29515	0.00389836	-0.382987	0.379692	1.08929	0.00245181	1.21586	0.00843471	1.21586	0.00843471	VETPPAENKPRKRQLSEEQPSGNGVKKPKIE	QLS(1)EEQPSGNGVK
Q96FS4_S_884	Q96FS4	Q96FS4	Signal-induced proliferation-associated protein 1	SIPA1	S	884	1.02709	0.00408668	0.778007	0.0168851	1.37872	0.000874128	1.39034	0.00988165	1.10244	0.00140987	PSADSETPLTQDRPGSPSGSEDKGNPAPELR	PSVPSADSETPLTQDRPGS(0.997)PS(0.003)GSEDKGNPAPELR
Q86VM9_S_46	Q86VM9	Q86VM9	Zinc finger CCCH domain-containing protein 18	ZC3H18	S	46	0.510824	0.00951241	0.4294	0.0192553	0.775768	0.0024265	0.758566	0.00439672	0.540468	0.00533866	DSGSDQDLDGAGVRASDLEDEESAARGPSQE	AS(1)DLEDEESAAR
P09496_S_105	P09496	P09496	Clathrin light chain A	CLTA	S	105	3.77922	1.99444e-08	#N/A	#N/A	3.53061	1.55482e-06	3.67671	2.06116e-06	0.0403072	0.837838	PTDSYAAISQVDRLQSEPESIRKWREEQMER	LQS(1)EPESIR
P04792_S_15	P04792	P04792	Heat shock protein beta-1	HSPB1	S	15	3.53346	6.6533e-08	2.84197	0.0396242	3.78803	6.14048e-07	3.50577	0.000102339	#N/A	#N/A	_MTERRVPFSLLRGPSWDPFRDWYPHSRLFD	GPS(1)WDPFR
Q6Y7W6_S_201	Q6Y7W6	Q6Y7W6	PERQ amino acid-rich with GYF domain-containing protein 2	GIGYF2	S	201	2.86259	6.8914e-08	1.18191	0.284561	3.11211	1.39372e-05	2.46052	0.00797007	0.0741582	0.690749	GPTSVGRKHEFIRSESENWRIFREEQNGEDE	SES(1)ENWR
P42331_S_533	P42331	P42331	Rho GTPase-activating protein 25	ARHGAP25	S	533	3.90204	9.53436e-08	1.63329	0.138559	3.81898	1.10071e-07	3.50619	9.50598e-06	0.123583	0.534398	ALSSQACDSKGDTLASPNSETGPGKKNSGEE	GDTLAS(1)PNSETGPGK
Q6NYC8_S_224	Q6NYC8	Q6NYC8	Phostensin	PPP1R18	S	224	2.58777	1.0432e-07	1.01154	0.160083	2.40136	1.72456e-06	2.26637	1.67757e-05	0.121106	0.328555	SREQSPRRKEVESRLSPGESAYQKLGLTEAH	LS(1)PGESAYQK
O75569_S_18	O75569	O75569	Interferon-inducible double-stranded RNA-dependent protein kinase activator A	PRKRA	S	18	1.54995	1.2876e-07	0.654203	0.0813701	1.53615	0.000133211	1.38367	0.00159102	0.258716	0.0571738	QSRHRAEAPPLEREDSGTFSLGKMITAKPGK	EDS(0.994)GT(0.005)FSLGK
O75995_S_142	O75995	O75995	SAM and SH3 domain-containing protein 3	SASH3	S	142	1.89637	3.2059e-07	0.825075	0.108182	1.5547	3.35072e-05	1.57125	9.96841e-05	0.520565	0.0530648	ALAFSEQEEHELPVLSRQASTGSELCSPSPG	MALAFSEQEEHELPVLS(1)R
P29966_S_118	P29966	P29966	Myristoylated alanine-rich C-kinase substrate	MARCKS	S	118	4.18005	4.48648e-07	1.913	0.188625	3.90218	8.87671e-07	3.98056	7.32935e-06	0.188743	0.456035	VEKEAPAEGEAAEPGSPTAAEGEAASAASST	EAPAEGEAAEPGS(1)PTAAEGEAASAASSTSSPK
Q16539_Y_182	Q16539	Q16539	Mitogen-activated protein kinase 14	MAPK14	Y	182	2.70917	6.76802e-07	#N/A	#N/A	2.22215	0.000206507	2.28807	8.66103e-05	0.482468	0.075236	LDFGLARHTDDEMTGYVATRWYRAPEIMLNW	HTDDEMTGY(1)VATR
P21580_S_645	P21580	P21580	Tumor necrosis factor alpha-induced protein 3;A20p50;A20p37	TNFAIP3	S	645	3.24901	7.50573e-07	1.35504	0.16431	3.33146	7.98757e-06	2.95937	0.00120967	-0.349878	0.726463	EYRENKHFAAASGKVSPTASRFQNTIPCLGR	VS(1)PTASR
Q9H307_S_66	Q9H307	Q9H307	Pinin	PNN	S	66	2.58962	8.494e-07	#N/A	#N/A	2.77511	9.9342e-07	2.3691	0.000938053	#N/A	#N/A	GGGRGRGSLLLRRGFSDSGGGPPAKQRDLEG	GFS(1)DSGGGPPAK
Q15311_S_29	Q15311	Q15311	RalA-binding protein 1	RALBP1	S	29	-1.33165	8.82211e-07	-0.374705	0.0687759	-1.63051	0.00838701	-0.931107	0.00854637	-0.175868	0.0950886	EHRRVEHGSGLTRTPSSEEISPTKFPGLYRT	TPS(1)SEEISPTK
Q16875_S_461	Q16875	Q16875	6-phosphofructo-2-kinase/fructose-2,6-bisphosphatase 3;6-phosphofructo-2-kinase;Fructose-2,6-bisphosphatase	PFKFB3	S	461	3.39199	9.55897e-07	0.788863	0.337465	3.16018	1.22969e-05	3.15537	3.86095e-06	0.136541	0.604506	SEDAKKGPNPLMRRNSVTPLASPEPTKKPRI	RNS(1)VTPLASPEPTK
Q9NS69_S_15	Q9NS69	Q9NS69	Mitochondrial import receptor subunit TOM22 homolog	TOMM22	S	15	3.6179	1.38019e-06	1.01215	0.182112	3.42493	5.62513e-07	2.68588	0.00108938	-0.331544	0.261236	_MAAAVAAAGAGEPQSPDELLPKGDAEKPEE	AAAVAAAGAGEPQS(1)PDELLPK
Q09666_T_3716	Q09666	Q09666	Neuroblast differentiation-associated protein AHNAK	AHNAK	T	3716	3.22782	1.42735e-06	1.92885	0.216519	3.5134	5.8918e-06	3.02275	0.000882688	0.808673	0.076335	KGPEVDIKGPKVDIDTPDINIEGSEGKFKGP	VDIDT(1)PDINIEGSEGK
Q9Y2W1_S_575	Q9Y2W1	Q9Y2W1	Thyroid hormone receptor-associated protein 3	THRAP3	S	575	1.71153	1.75429e-06	0.759658	0.203031	1.9157	1.02075e-05	1.75644	0.000217338	0.248268	0.13072	SFSITREAQVNVRMDSFDEDLARPSGLLAQE	MDS(1)FDEDLAR
Q01433_S_168	Q01433	Q01433	AMP deaminase 2	AMPD2	S	168	2.07645	1.89714e-06	0.591868	0.393734	1.93094	7.9461e-05	1.49594	0.000329836	0.12831	0.591273	IEQLEERRQRLERQISQDVKLEPDILLRAKQ	QIS(1)QDVKLEPDILLR
O43598_S_12	O43598	O43598	2'-deoxynucleoside 5'-phosphate N-hydrolase 1	DNPH1	S	12	3.5778	1.91054e-06	1.41748	0.150836	3.3888	1.98312e-05	3.35713	5.63981e-05	0.57534	0.0674225	____MAAAMVPGRSESWERGEPGRPALYFCG	SES(1)WER
Q16543_S_377	Q16543	Q16543	Hsp90 co-chaperone Cdc37;Hsp90 co-chaperone Cdc37, N-terminally processed	CDC37	S	377	2.6783	2.39042e-06	1.50084	0.0778286	2.39093	6.71267e-05	2.21632	0.00150611	-0.0972524	0.471606	PLLEAVPKTGDEKDVSV______________	TGDEKDVS(1)V
Q5ZPR3_S_525	Q5ZPR3	Q5ZPR3	CD276 antigen	CD276	S	525	1.97075	2.50767e-06	0.800084	0.181193	2.2941	9.9031e-07	1.48111	0.00339603	-0.226291	0.255793	GEGSKTALQPLKHSDSKEDDGQEIA______	HSDS(1)KEDDGQEIA
P14598_S_348	P14598	P14598;A8MVU1;A6NI72	Neutrophil cytosol factor 1;Putative neutrophil cytosol factor 1C;Putative neutrophil cytosol factor 1B	NCF1;NCF1C;NCF1B	S	348;324;349	2.57878	2.54489e-06	0.910913	0.202481	2.50748	5.20688e-07	2.17541	3.05343e-05	-1.85024	0.119095	QQRRRQARPGPQSPGSPLEEERQTQRSKPQP	QARPGPQS(1)PGS(1)PLEEER
P42858_S_1874	P42858	P42858	Huntingtin	HTT	S	1874	3.16129	2.64331e-06	1.24011	0.215628	3.37515	1.33711e-06	2.76856	3.24819e-05	-0.0507003	0.811974	KRHSLSSTKLLSPQMSGEEEDSDLAAKLGMC	LLS(1)PQMS(1)GEEEDSDLAAK
P52790_S_67	P52790	P52790	Hexokinase-3	HK3	S	67	2.035	2.76098e-06	0.639585	0.247253	1.88015	8.82562e-06	1.75946	0.00301223	-0.12816	0.367028	ASLLGSMEQALRGQASPAPAVRMLPTYVGST	GQAS(1)PAPAVR
Q9NZ32_S_414	Q9NZ32	Q9NZ32	Actin-related protein 10	ACTR10	S	414	2.12931	2.94131e-06	0.899147	0.23882	2.25666	3.58483e-06	1.89387	0.000135435	0.0701841	0.679884	FDVGKTQPPLMKRAFSTEK____________	AFS(0.982)T(0.018)EK
Q13263_S_473	Q13263	Q13263	Transcription intermediary factor 1-beta	TRIM28	S	473	2.98008	2.97598e-06	1.03944	0.321501	2.7529	6.9626e-08	2.6461	1.44968e-07	-0.255497	0.106099	YSSAEPHVSGVKRSRSGEGEVSGLMRKVPRV	S(1)GEGEVSGLMR
Q96JM3_S_507	Q96JM3	Q96JM3	Chromosome alignment-maintaining phosphoprotein 1	CHAMP1	S	507	1.34948	3.83341e-06	0.647982	0.0827557	1.10714	0.000101712	0.982482	5.37989e-05	-0.225867	0.126626	VFPETRKPGPSGPSESPKAASDIWKPVLSID	KPGPSGPSES(1)PK
P27816_S_507	P27816	P27816	Microtubule-associated protein 4	MAP4	S	507	1.8126	3.94387e-06	0.850392	0.112853	1.8761	7.74992e-07	1.54447	0.00299467	0.332371	0.017128	VAPSTVKEVGLLKDMSPLSETEMALGKDVTP	DMS(1)PLS(0.99)ET(0.01)EMALGK
Q07352_S_92	Q07352	Q07352	Zinc finger protein 36, C3H1 type-like 1	ZFP36L1	S	92	2.71832	4.52699e-06	0.948285	0.373944	2.54938	9.52502e-06	2.33002	0.000342846	0.116716	0.428333	PALSSRDSRFRDRSFSEGGERLLPTQKQPGG	SFS(1)EGGER
P52948_T_670	P52948	P52948	Nuclear pore complex protein Nup98-Nup96;Nuclear pore complex protein Nup98;Nuclear pore complex protein Nup96	NUP98	T	670	1.7219	4.55355e-06	0.86571	0.122017	1.57957	5.15064e-06	1.58246	0.000356553	#N/A	#N/A	VSHFYTNPIAKPIPQTPESAGNKHSNSNSVD	PIPQT(1)PESAGNK
P29966_S_46	P29966	P29966	Myristoylated alanine-rich C-kinase substrate	MARCKS	S	46	2.59073	4.6317e-06	1.08406	0.13323	2.21489	1.23983e-06	2.39074	1.21973e-05	0.385577	0.0975287	ANGQENGHVKVNGDASPAAAESGAKEELQAN	VNGDAS(1)PAAAESGAK
O75592_S_3467	O75592	O75592	E3 ubiquitin-protein ligase MYCBP2	MYCBP2	S	3467	1.16812	5.0346e-06	0.529255	0.0905239	1.37185	4.93801e-06	1.16033	5.15634e-05	0.143251	0.252707	ILPARVKAIPRRRVNSGDTEVGSSLLRHPSP	VNS(1)GDTEVGSSLLR
P29966_S_101	P29966	P29966	Myristoylated alanine-rich C-kinase substrate	MARCKS	S	101	2.46362	5.08175e-06	1.07217	0.173177	2.06179	1.49467e-05	2.22385	7.32918e-06	0.00813492	0.970821	EKGEPAAAAAPEAGASPVEKEAPAEGEAAEP	GEPAAAAAPEAGAS(1)PVEK
Q86UE4_S_298	Q86UE4	Q86UE4	Protein LYRIC	MTDH	S	298	4.00109	5.47427e-06	1.73781	0.207566	4.48855	1.99797e-07	3.7476	3.6126e-05	0.503446	0.0639891	GGGWNEKSVKLSSQISAGEEKWNSVSPASAG	LSSQIS(1)AGEEK
Q8WUA7_S_167	Q8WUA7	Q8WUA7	TBC1 domain family member 22A	TBC1D22A	S	167	1.95508	5.72233e-06	0.797536	0.213235	1.73865	0.000463555	1.56096	0.000382632	0.144472	0.5914	PAESASDAAPLQRSQSLPHSATVTLGGTSDP	S(0.24)QS(0.752)LPHS(0.008)ATVTLGGTSDPSTLSSSALSER
Q9Y5S2_S_1659	Q9Y5S2	Q9Y5S2	Serine/threonine-protein kinase MRCK beta	CDC42BPB	S	1659	2.35008	5.86966e-06	#N/A	#N/A	2.20491	4.58203e-05	2.00717	0.000612409	#N/A	#N/A	SGGSEPSVTVPLRSMSDPDQDFDKEPDSDST	S(0.001)MS(0.999)DPDQDFDKEPDSDSTK
P02545_S_12	P02545	P02545	Prelamin-A/C;Lamin-A/C	LMNA	S	12	2.90581	6.62974e-06	-0.387242	0.405687	2.86823	1.33388e-05	2.66366	0.000165396	0.00757106	0.97851	____METPSQRRATRSGAQASSTPLSPTRIT	S(1)GAQASSTPLSPTR
P14598_S_345	P14598	P14598;A8MVU1;A6NI72	Neutrophil cytosol factor 1;Putative neutrophil cytosol factor 1C;Putative neutrophil cytosol factor 1B	NCF1;NCF1C;NCF1B	S	345;321;346	2.28056	7.11997e-06	0.786775	0.179125	2.17499	1.11634e-05	1.73067	0.00556836	0.527403	0.134142	RFLQQRRRQARPGPQSPGSPLEEERQTQRSK	QARPGPQS(1)PGS(1)PLEEER
P29966_S_27	P29966	P29966	Myristoylated alanine-rich C-kinase substrate	MARCKS	S	27	2.56803	7.17265e-06	1.32993	0.0652422	2.04651	3.69624e-05	2.06995	0.000397621	-0.157484	0.251327	GEAAAERPGEAAVASSPSKANGQENGHVKVN	GEAAAERPGEAAVAS(0.002)S(0.995)PS(0.002)K
Q7Z3T8_S_939	Q7Z3T8	Q7Z3T8	Zinc finger FYVE domain-containing protein 16	ZFYVE16	S	939	2.27405	7.2404e-06	#N/A	#N/A	2.17398	2.56828e-05	1.8626	0.000910952	0.455232	0.166848	PNNETGDITRNEIIQSPISQVPSVEKLSMNT	NEIIQS(1)PISQVPSVEK
O95999_S_138	O95999	O95999	B-cell lymphoma/leukemia 10	BCL10	S	138	2.79404	7.60362e-06	0.949929	0.244715	2.57982	0.000138118	2.44539	0.00297073	0.250507	0.31875	EPFPDGATNNLSRSNSDESNFSEKLRASTVM	SNS(1)DESNFSEK
Q3KQU3_S_70	Q3KQU3	Q3KQU3	MAP7 domain-containing protein 1	MAP7D1	S	70	2.93844	8.99188e-06	1.24779	0.140158	2.79019	7.2279e-06	2.42996	0.000655379	0.0897689	0.691258	MKNATSSKQLPLEPESPSGQVGPRPAPPQEE	QLPLEPES(1)PSGQVGPR
Q09666_S_3426	Q09666	Q09666	Neuroblast differentiation-associated protein AHNAK	AHNAK	S	3426	2.55951	9.27726e-06	1.1014	0.317003	2.74387	1.81206e-05	2.04435	0.00224549	0.682941	0.022571	SSPKVSMPDVELNLKSPKVKGDLDIAGPNLE	VSMPDVELNLKS(1)PK
Q16186_S_405	Q16186	Q16186	Proteasomal ubiquitin receptor ADRM1	ADRM1	S	405	2.86062	1.04184e-05	0.789815	0.24863	2.59418	1.09534e-05	2.57192	9.38835e-05	0.168176	0.4533	KEGDTKDKKDEEEDMSLD_____________	KDEEEDMS(1)LD
P16949_S_46	P16949	P16949;Q93045	Stathmin;Stathmin-2	STMN1;STMN2	S	46;80	1.52827	1.11904e-05	#N/A	#N/A	1.39263	0.000908384	1.53198	3.03989e-05	#N/A	#N/A	SEAPRTLASPKKKDLSLEEIQKKLEAAEERR;SVPEFPLSPPKKKDLSLEEIQKKLEAAEERR	DLS(1)LEEIQK
Q09666_T_4100	Q09666	Q09666	Neuroblast differentiation-associated protein AHNAK	AHNAK	T	4100	3.26618	1.14636e-05	1.36568	0.331066	3.33508	4.34253e-05	2.97316	0.00107705	0.755322	0.0654773	PKADIDVSGPKVDIDTPDIDIHGPEGKLKGP	VDIDT(1)PDIDIHGPEGK
Q15036_S_421	Q15036	Q15036	Sorting nexin-17	SNX17	S	421	2.59991	1.4065e-05	0.65516	0.358005	2.5114	4.66395e-06	2.2531	2.27726e-05	0.0260999	0.866125	RSDSQQAVKSPPLLESPDATRESMVKLSSKL	SPPLLES(1)PDATR
E7EVH7_S_632	E7EVH7	E7EVH7;Q07866	Kinesin light chain 1	KLC1	S	632;460	1.69794	1.42622e-05	0.654616	0.216071	1.59961	2.76067e-05	1.62471	0.000656321	0.211732	0.211618	SFGEYGGWYKACKVDSPTVTTTLKNLGALYR	VDS(1)PTVTTTLK
Q07352_S_54	Q07352	Q07352	Zinc finger protein 36, C3H1 type-like 1	ZFP36L1	S	54	2.8027	1.46906e-05	1.28468	0.148874	2.49806	9.99158e-05	1.64814	0.000166874	-0.205351	0.546637	KAVGTPAGGGFPRRHSVTLPSSKFHQNQLLS	RHS(1)VTLPSSK
Q9UMZ2_S_580	Q9UMZ2	Q9UMZ2	Synergin gamma	SYNRG	S	580	2.09854	1.48856e-05	0.902869	0.140551	1.80118	7.93646e-05	1.6094	0.00112596	0.106812	0.674923	GTDDGFTDFKTADSVSPLEPPTKDKTFPPSF	TADSVS(1)PLEPPTK
P05412_S_73	P05412	P05412;P17535	Transcription factor AP-1;Transcription factor jun-D	JUN;JUND	S	73;100	3.0776	1.57163e-05	#N/A	#N/A	2.54124	7.53294e-05	2.82372	0.000380832	0.239887	0.439944	DGLLASPDLGLLKLASPELERLIIQSNGLVT;SDLLTSPDVGLLKLASPELERLIIQSSNGHI	LAS(1)PELER
O43399_S_12	O43399	O43399	Tumor protein D54	TPD52L2	S	12	2.50696	1.58941e-05	0.898244	0.180121	2.3967	5.85999e-05	2.05222	0.00909147	0.373375	0.121231	____MDSAGQDINLNSPNKGLLSDSMTDVPV	MDSAGQDINLNS(1)PNK
Q9Y2J2_S_962	Q9Y2J2	Q9Y2J2	Band 4.1-like protein 3;Band 4.1-like protein 3, N-terminally processed	EPB41L3	S	962	2.46017	1.6372e-05	0.912946	0.250706	2.28624	6.12235e-05	2.15619	0.000990861	0.129171	0.568154	ESSTVKTETISFGSVSPGGVKLEISTKEVPV	TETISFGSVS(1)PGGVK
P25098_S_670	P25098	P25098	Beta-adrenergic receptor kinase 1	ADRBK1	S	670	1.64099	1.72706e-05	0.638977	0.22325	1.97315	8.59484e-06	1.47617	0.0028653	0.18258	0.478375	QQLVQRVPKMKNKPRSPVVELSKVPLVQRGS	S(1)PVVELSK
Q9Y485_S_1896	Q9Y485	Q9Y485	DmX-like protein 1	DMXL1	S	1896	1.67706	1.87484e-05	0.549676	0.407973	1.75109	2.39002e-05	1.55991	0.00180156	#N/A	#N/A	MPKVIKKTRPFYRASSFLDTSKDCSPSSPLK	ASS(1)FLDTSK
O60271_T_226	O60271	O60271	C-Jun-amino-terminal kinase-interacting protein 4	SPAG9	T	226	2.10377	1.92164e-05	0.867094	0.109388	2.03801	9.39571e-05	1.92517	0.000240912	-0.0166498	0.938653	AGDGLLTPDAQKGGETPGSEQWKFQELSQPR	GGET(1)PGSEQWK
Q9UIA0_S_215	Q9UIA0	Q9UIA0	Cytohesin-4	CYTH4	S	215	3.12442	1.94449e-05	0.987067	0.313428	3.08263	0.000131723	2.37645	0.00694693	0.163845	0.601394	HNPNVRDRPPFERFVSMNRGINNGSDLPEDQ	FVS(1)MNR
P26358_S_143	P26358	P26358	DNA (cytosine-5)-methyltransferase 1	DNMT1	S	143	2.29411	2.0473e-05	#N/A	#N/A	2.2666	0.000125295	1.8986	0.000693111	0.14899	0.669331	PPKPLSKPRTPRRSKSDGEAKPEPSPSPRIT	S(0.001)KS(0.999)DGEAKPEPSPSPR
Q92608_S_1685	Q92608	Q92608	Dedicator of cytokinesis protein 2	DOCK2	S	1685	1.89396	2.25653e-05	0.879479	0.174782	1.92865	1.71153e-05	1.8452	0.000134043	0.0739322	0.604152	LASPKTPRVEQEEPISPGSTLPEVKLRRSKK	VEQEEPIS(1)PGSTLPEVK
Q5T8P6_S_616	Q5T8P6	Q5T8P6	RNA-binding protein 26	RBM26	S	616	2.15606	2.28846e-05	0.530045	0.432003	1.90925	0.000222299	1.68687	0.00693868	-0.0120499	0.957898	VYWHREGSTQQLQTTSPKVMQPLVQQPILPV	EGSTQQLQT(0.002)T(0.078)S(0.92)PK
O14920_S_672	O14920	O14920	Inhibitor of nuclear factor kappa-B kinase subunit beta	IKBKB	S	672	0.916715	2.31038e-05	0.321952	0.2953	1.03513	5.2544e-05	0.68427	4.42349e-05	0.0674057	0.473534	LLKIACSKVRGPVSGSPDSMNASRLSQPGQL	GPVSGS(1)PDSMNASR
Q9Y572_S_410	Q9Y572	Q9Y572;G3V2L1	Receptor-interacting serine/threonine-protein kinase 3	RIPK3	S	410;84	2.35745	2.32319e-05	0.777961	0.206665	2.13665	7.8577e-05	1.75608	0.00262814	-0.123832	0.64401	PPQTPETSTFRNQMPSPTSTGTPSPGPRGNQ	NQMPS(0.993)PT(0.003)S(0.003)TGTPSPGPR
Q9Y580_S_136	I3L521	I3L521;Q9Y580	RNA-binding protein 7	RBM7	S	134;136	3.67345	2.35444e-05	#N/A	#N/A	3.28758	5.79688e-05	3.36878	0.000154163	0.648798	0.0833732	MDNMTSSAQIIQRSFSSPENFQRQAVITLV_;MDNMTSSAQIIQRSFSSPENFQRQAVMNSAL	SFS(1)SPENFQR
Q86YV0_S_18	Q86YV0	Q86YV0	RAS protein activator like-3	RASAL3	S	18	1.80306	2.65963e-05	0.842839	0.174057	1.56838	0.00080832	1.46218	0.00580569	0.15127	0.399889	PPSPSRTSQTQPTATSPLTSYRWHTGGGGEK	TSQTQPTAT(0.002)S(0.978)PLT(0.015)S(0.005)YR
Q13428_S_1257	Q13428	Q13428	Treacle protein	TCOF1	S	1257	1.15033	2.66129e-05	#N/A	#N/A	1.02017	0.000229256	1.00505	0.000355528	0.0874968	0.59368	DGKQEAKPQQAAGMLSPKTGGKEAASGTTPQ	QEAKPQQAAGMLS(1)PK
P08670_S_430	P08670	P08670	Vimentin	VIM	S	430	3.23556	2.69985e-05	1.2386	0.288933	3.2236	4.61183e-05	2.87475	0.000275631	0.40173	0.24044	LPNFSSLNLRETNLDSLPLVDTHSKRTLLIK	ETNLDS(1)LPLVDTHSK
Q9NQC3_S_107	Q9NQC3	Q9NQC3	Reticulon-4	RTN4	S	107	3.91384	2.70275e-05	1.85453	0.103281	3.93418	1.85391e-06	3.47876	0.00038912	0.604394	0.0434781	GPLPAAPPVAPERQPSWDPSPVSSTVPAPSP	QPS(0.995)WDPS(0.939)PVS(0.03)S(0.018)T(0.018)VPAPSPLSAAAVSPSK
Q9Y6D5_S_1015	Q9Y6D5	Q9Y6D5	Brefeldin A-inhibited guanine nucleotide-exchange protein 2	ARFGEF2	S	1015	2.27119	2.7243e-05	1.14623	0.151412	2.52825	7.47125e-06	1.921	0.00019292	-0.0380775	0.8392	ELAQLIGTGVKTRYLSGSGREREGSLKGHTL	YLS(0.967)GS(0.033)GR
P35611_S_358	P35611	P35611	Alpha-adducin	ADD1	S	358	1.42783	2.80884e-05	0.492783	0.0738928	1.36545	6.33228e-06	1.21903	1.92504e-05	-0.0862653	0.299628	LLNPEKYKAKSRSPGSPVGEGTGSPPKWQIG	SPGS(1)PVGEGTGSPPK
Q9UGP4_S_316	Q9UGP4	Q9UGP4	LIM domain-containing protein 1	LIMD1	S	316	2.68323	2.82617e-05	1.40941	0.0856896	3.00514	2.51618e-06	2.26763	0.00633141	0.31803	0.0411655	LALSCPRQGGLPRSNSGLGGEVSGVMSKPNV	S(0.004)NS(0.996)GLGGEVSGVMSK
Q9UBW5_S_263	Q9UBW5	Q9UBW5	Bridging integrator 2	BIN2	S	263	2.30638	2.84963e-05	0.730417	0.398899	2.08959	0.000106849	1.56446	0.000943654	-0.359573	0.297175	VVKGLSSSSRRSLVISPPVRTATVSSPLTSP	S(1)LVIS(1)PPVR
P53621_S_173	P53621	P53621	Coatomer subunit alpha;Xenin;Proxenin	COPA	S	173	1.85109	2.88359e-05	0.468764	0.293688	1.83041	9.07635e-05	1.36253	0.00194678	-0.0146955	0.934841	TVRVWDISGLRKKNLSPGAVESDVRGITGVD	NLS(1)PGAVESDVR
Q13459_S_1405	Q13459	Q13459	Unconventional myosin-IXb	MYO9B	S	1405	2.07316	2.98369e-05	0.950825	0.0957849	2.36428	0.000188112	2.07233	0.000868547	0.351848	0.242426	KKKPGDASSLPDAGLSPGSQVDSKSTFKRLF	KKPGDASSLPDAGLS(1)PGSQVDSK
Q7Z3T8_S_815	Q7Z3T8	Q7Z3T8	Zinc finger FYVE domain-containing protein 16	ZFYVE16	S	815	1.1521	3.18687e-05	0.705652	0.149473	1.26784	0.000126576	0.927472	0.000735514	0.23404	0.290779	CYETISKAQAFERMMSPTGSNLKSNHSDECT	MMS(1)PTGSNLK
Q96FS4_S_837	Q96FS4	Q96FS4	Signal-induced proliferation-associated protein 1	SIPA1	S	837	3.24142	3.41245e-05	1.23895	0.258656	3.01228	2.93225e-05	2.5358	0.00585232	0.574738	0.16825	GDLAEERTEFLHSQNSLSPRSSLSDEAPVLP	TEFLHS(0.002)QNS(0.998)LS(1)PR
P18615_S_115	P18615	P18615	Negative elongation factor E	NELFE	S	115	2.42167	3.513e-05	1.15456	0.276477	2.60737	7.49647e-05	2.21975	0.00168433	0.466568	0.0652012	EKGPVPTFQPFQRSISADDDLQESSRRPQRK	SIS(1)ADDDLQESSR
P26038_S_576	P26038	P26038	Moesin	MSN	S	576	1.79871	3.57975e-05	0.686831	0.0748402	1.77466	1.84461e-05	1.74043	0.000998703	0.139181	0.113325	QIRQGNTKQRIDEFESM______________	QRIDEFES(1)M
P04792_S_82	P04792	P04792	Heat shock protein beta-1	HSPB1	S	82	2.658	3.59378e-05	1.6897	0.0553546	2.61469	5.84225e-05	2.69455	5.61505e-05	0.433721	0.404619	AVAAPAYSRALSRQLSSGVSEIRHTADRWRV	QLS(1)SGVSEIR
Q92882_S_213	Q92882	Q92882	Osteoclast-stimulating factor 1	OSTF1	S	213	-1.83051	4.06138e-05	-0.472113	0.330871	-2.07959	5.2018e-06	-1.49679	0.00104498	-0.114916	0.656114	VRTLSNAEDYLDDEDSD______________	TLSNAEDYLDDEDS(1)D
Q15942_S_344	Q15942	Q15942	Zyxin	ZYX	S	344	2.19194	4.17483e-05	0.954936	0.209587	1.57472	0.00401347	2.01656	0.000557275	0.0931729	0.803104	QHPVPPPAQNQNQVRSPGAPGPLTLKEVEEL	S(1)PGAPGPLTLK
Q4ADV7_S_1017	Q4ADV7	Q4ADV7	RAB6A-GEF complex partner protein 1	RIC1	S	1017	1.73626	4.30829e-05	0.792137	0.122584	1.88613	1.57432e-05	1.49302	0.00045253	0.0958037	0.492181	PSSSGGFEFFRNRSISLSQSAENVPASKFSL	S(0.001)IS(0.998)LSQSAENVPASK
Q8WWQ0_S_1315	Q8WWQ0	Q8WWQ0	PH-interacting protein	PHIP	S	1315	2.12937	4.48325e-05	#N/A	#N/A	2.25385	3.80065e-05	1.98939	0.000146506	0.415423	0.0292753	RKDHQPRRRLRNRAQSYDIQAWKKQCEELLN	AQS(1)YDIQAWK
Q9Y4E8_S_229	Q9Y4E8	Q9Y4E8	Ubiquitin carboxyl-terminal hydrolase 15	USP15	S	229	2.23497	4.58221e-05	0.682054	0.459762	1.93154	0.000139798	1.65185	0.00560184	-0.101867	0.589532	KNEDGTWPRGPSTPKSPGASNFSTLPKISPS	S(1)PGASNFSTLPK
Q6NYC8_S_368	Q6NYC8	Q6NYC8	Phostensin	PPP1R18	S	368	2.94775	4.77193e-05	1.30875	0.180287	2.93699	5.11523e-05	2.6522	0.000997686	0.0646133	0.873903	TQKPEPPESAEKLLESPGVEAGEGEAEKEEA	LLES(1)PGVEAGEGEAEKEEAGAQGR
O14974_S_507	O14974	O14974	Protein phosphatase 1 regulatory subunit 12A	PPP1R12A	S	507	1.14386	5.11911e-05	0.401224	0.0937906	1.14063	1.2741e-05	1.03632	0.000174775	0.214695	0.059064	TRLAYVAPTIPRRLASTSDIEEKENRDSSSL	LAS(0.999)T(0.001)SDIEEK
Q92974_S_932	Q92974	Q92974	Rho guanine nucleotide exchange factor 2	ARHGEF2	S	932	1.55708	5.13264e-05	0.602944	0.170729	1.36668	0.000248192	1.29578	0.000843625	0.144752	0.413574	SVHRNFEDRERQELGSPEERLQDSSDPDTGS	QELGS(1)PEER
O15164_S_1042	O15164	O15164	Transcription intermediary factor 1-alpha	TRIM24	S	1042	1.93095	5.34342e-05	#N/A	#N/A	1.89478	1.63653e-06	1.63976	0.000137542	0.240522	0.192502	DSDDDFVQPRKKRLKSIEERQLLK_______	LKS(1)IEER
Q66K74_S_759	Q66K74	Q66K74	Microtubule-associated protein 1S;MAP1S heavy chain;MAP1S light chain	MAP1S	S	759	1.28623	5.37119e-05	0.453367	0.0666088	0.970914	4.45837e-05	0.828732	0.000479595	-0.0229121	0.83224	EFEHRKAVPMAPAPASPGSSNDSSARSQERA	AVPMAPAPAS(1)PGSSNDSSAR
O75152_S_108	O75152	O75152	Zinc finger CCCH domain-containing protein 11A	ZC3H11A	S	108	2.33223	5.46061e-05	0.824484	0.371761	2.23497	1.74248e-05	2.06397	0.000349842	-0.044861	0.809716	LFLPPSKTVLPTVPESPEEEVKASQLSVQQN	TVLPTVPES(1)PEEEVK
Q8TD19_S_868	Q8TD19	Q8TD19	Serine/threonine-protein kinase Nek9	NEK9	S	868	2.30867	5.48121e-05	0.999532	0.189985	2.23596	0.000160257	2.16686	0.000129164	0.180001	0.466684	VASEAPLEHKPQVEASSPRLNPAVTCAGKGT	VASEAPLEHKPQVEAS(0.656)S(0.344)PR
Q8TD19_S_869	Q8TD19	Q8TD19	Serine/threonine-protein kinase Nek9	NEK9	S	869	2.30867	5.48121e-05	0.999532	0.189985	2.23596	0.000160257	2.16686	0.000129164	0.180001	0.466684	ASEAPLEHKPQVEASSPRLNPAVTCAGKGTP	VASEAPLEHKPQVEAS(0.133)S(0.867)PR
Q13501_S_272	Q13501	Q13501	Sequestosome-1	SQSTM1	S	272	1.33203	5.59332e-05	0.495046	0.238578	1.21728	6.01252e-06	1.03958	5.83507e-05	-0.163993	0.185652	IDVEHGGKRSRLTPVSPESSSTEEKSSSQPS	SRLT(1)PVS(1)PESSSTEEK
Q13459_S_1290	Q13459	Q13459	Unconventional myosin-IXb	MYO9B	S	1290	1.45348	5.74855e-05	0.401044	0.235862	1.43887	3.48587e-05	1.32786	0.000135712	-0.0512079	0.805907	KSKPCGSPRVQEKPDSPGGSTQIQRYLDAER	VQEKPDS(1)PGGSTQIQR
Q0VD83_S_930	Q0VD83	Q0VD83	Apolipoprotein B receptor	APOBR	S	930	3.76836	5.79056e-05	1.52879	0.261566	3.85159	2.9213e-05	3.51252	0.000122295	0.585201	0.184837	VTGGRRAEAKETEPESLEHVRGQEEQPTHQA	ETEPES(1)LEHVR
Q96B23_S_66	Q96B23	Q96B23	Uncharacterized protein C18orf25	C18orf25	S	66	1.20581	5.86671e-05	-0.212552	0.794219	1.18935	5.26863e-05	1.12645	0.000382154	-0.0114605	0.922734	VISSMPCLLMELRRDSSESQLASTESDKPTT	RDS(0.988)S(0.011)ES(0.001)QLASTESDKPTTGR
Q15121_S_116	Q15121	Q15121	Astrocytic phosphoprotein PEA-15	PEA15	S	116	1.42971	5.88286e-05	0.421038	0.385485	1.22185	0.000999296	1.13643	0.00562145	-0.195415	0.224035	RIPSAKKYKDIIRQPSEEEIIKLAPPPKKA_	QPS(1)EEEIIK
Q9Y5S9_S_42	Q9Y5S9	Q9Y5S9	RNA-binding protein 8A	RBM8A	S	42	0.646344	6.08244e-05	0.178951	0.0900332	0.371334	0.0006962	0.41308	0.000690023	0.115558	0.0391001	KLKEKAKKRKGRGFGSEEGSRARMREDYDSV	GFGS(1)EEGSR
Q96CX2_S_187	Q96CX2	Q96CX2	BTB/POZ domain-containing protein KCTD12	KCTD12	S	187	1.93558	6.15023e-05	0.784488	0.0628549	1.37247	0.000424858	1.46207	0.000792455	0.170311	0.366569	AGAPSPTLELASRSPSGGAAGPLLTPSQSLD	S(0.041)PS(0.959)GGAAGPLLTPSQSLDGSR
Q9UKA4_S_133	Q9UKA4	Q9UKA4	A-kinase anchor protein 11	AKAP11	S	133	1.20811	6.26962e-05	0.568691	0.0888805	0.837443	0.00738879	0.95102	0.000898593	#N/A	#N/A	SHPSGMLCVMRVSPTSPRLRIDFIFSLLSKY	VSPT(0.126)S(0.874)PR
Q9C0C9_S_896	Q9C0C9	Q9C0C9	E2/E3 hybrid ubiquitin-protein ligase UBE2O	UBE2O	S	896	1.69455	6.29375e-05	0.232527	0.688857	1.54377	0.000107679	1.19332	0.00874757	0.35691	0.178675	AVPDVERKEDKPEGQSPVKAEWPSETPVLCQ	KEDKPEGQS(1)PVK
O00429_S_616	O00429	O00429	Dynamin-1-like protein	DNM1L	S	616	1.61909	6.90785e-05	0.260578	0.606684	1.33086	4.50507e-05	1.19016	0.00899391	-0.131593	0.557083	LLAEEKSKPIPIMPASPQKGHAVNLLDVPVP	PIPIMPAS(1)PQK
Q6NYC8_S_195	Q6NYC8	Q6NYC8	Phostensin	PPP1R18	S	195	2.02325	6.96667e-05	0.391846	0.582642	1.49663	0.00394508	1.6125	0.00322405	-0.146771	0.524983	GDRSSRLSEAWKWRLSPGETPERSLRLAESR	LS(1)PGETPER
Q9UPU7_S_473	Q9UPU7	Q9UPU7	TBC1 domain family member 2B	TBC1D2B	S	473	2.45588	7.19512e-05	#N/A	#N/A	2.34855	0.000160662	2.36308	0.000750341	#N/A	#N/A	SEGEGNGPPPTVAPSSPSVVPVARDQLELDR	LSEGEGNGPPPTVAPS(0.071)S(0.859)PS(0.071)VVPVAR
P49790_S_516	P49790	P49790	Nuclear pore complex protein Nup153	NUP153	S	516	1.61823	7.88595e-05	-0.0620484	0.926614	1.38282	0.00304981	1.35725	0.000785199	0.206007	0.421258	PINSSQALTNKVQMTSPSSTGSPMFKFSSPI	VQMT(0.002)S(0.99)PS(0.007)S(0.001)TGSPMFK
Q9UMZ2_S_752	Q9UMZ2	Q9UMZ2	Synergin gamma	SYNRG	S	752	1.33904	8.2513e-05	0.754558	0.0739156	1.48568	7.97326e-05	1.30623	0.00990614	0.459436	0.0999045	NSTAASTKYDVFRQLSLEGSGLGVEDLKDNT	QLS(1)LEGSGLGVEDLK
Q14160_S_1475	Q14160	Q14160	Protein scribble homolog	SCRIB	S	1475	1.11972	8.4376e-05	0.501487	0.183013	1.17079	2.84041e-05	1.08401	3.69917e-05	-0.0414697	0.839789	TAKAERRHQERLRVQSPEPPAPERALSPAEL	VQS(1)PEPPAPER
Q8WWM7_S_111	Q8WWM7	Q8WWM7	Ataxin-2-like protein	ATXN2L	S	111	1.26124	8.87149e-05	0.352556	0.262327	1.0415	0.00405195	0.986977	5.1858e-05	-0.000563949	0.998469	IGSARGQSTGKGPPQSPVFEGVYNNSRMLHF	GPPQS(1)PVFEGVYNNSR
Q8TF42_S_377	Q8TF42	Q8TF42	Ubiquitin-associated and SH3 domain-containing protein B	UBASH3B	S	377	3.56859	8.99042e-05	1.29181	0.245117	3.87426	1.24021e-05	3.03093	0.00426686	0.45474	0.164806	PLTIICQPMQPLRVNSQPGPQKRCLFVCRHG	VNS(1)QPGPQK
Q99685_S_5	Q99685	Q99685	Monoglyceride lipase	MGLL	S	5	1.59753	9.67181e-05	0.172339	0.665071	1.62172	0.00051487	1.10071	0.00135507	#N/A	#N/A	___________MPEESSPRRTPQSIPYQDLP	PEES(0.765)S(0.235)PR
Q9Y666_T_30	Q9Y666	Q9Y666	Solute carrier family 12 member 7	SLC12A7	T	30	1.52144	9.99308e-05	0.81771	0.173226	2.02274	0.000187717	1.58053	0.000325045	-0.125335	0.613271	DGGGDETAERTEAPGTPEGPEPERPSPGDGN	TEAPGT(1)PEGPEPERPSPGDGNPR
Q8WWM7_S_594	Q8WWM7	Q8WWM7	Ataxin-2-like protein	ATXN2L	S	594	1.21813	0.000100859	0.641607	0.15441	1.04855	0.000128778	1.11322	0.00511191	0.134496	0.449898	KEKEVDGLLTSEPMGSPVSSKTESVSDKEDK	EKEVDGLLTSEPMGS(0.996)PVS(0.003)SK
Q9UBW5_S_375	Q9UBW5	Q9UBW5	Bridging integrator 2	BIN2	S	375	3.03584	0.000103531	#N/A	#N/A	2.50012	0.0015113	1.89209	0.00921856	#N/A	#N/A	EVLPSSTTPSPGGALSPSGQPSSSATEVVLR	SQEEVLPSSTTPSPGGALS(0.974)PS(0.026)GQPSSSATEVVLR
Q9UKV3_S_825	Q9UKV3	Q9UKV3	Apoptotic chromatin condensation inducer in the nucleus	ACIN1	S	825	1.33939	0.00010988	0.364521	0.412328	1.23928	0.00261114	1.01912	0.0025262	-0.128074	0.400897	EKKESSLPKSFKRKISVVSATKGVPAGNSDT	KIS(1)VVSATK
P28066_S_16	P28066	P28066	Proteasome subunit alpha type-5	PSMA5	S	16	1.49973	0.000110347	0.642658	0.186049	1.33802	0.000893967	1.06616	0.00203196	0.363679	0.0523588	MFLTRSEYDRGVNTFSPEGRLFQVEYAIEAI	GVNTFS(1)PEGR
Q9BTC0_S_1456	Q9BTC0	Q9BTC0	Death-inducer obliterator 1	DIDO1	S	1456	1.37336	0.000113611	-0.117565	0.744446	1.06816	0.000303124	1.16051	0.00212064	-0.29946	0.0527583	VDDLPNRMCADVRRNSVERPAEPVAGAATPS	RNS(1)VERPAEPVAGAATPSLVEQQK
Q13459_S_717	Q13459	Q13459	Unconventional myosin-IXb	MYO9B	S	717	1.45188	0.000115566	#N/A	#N/A	1.53677	0.000135724	1.24539	0.00130804	#N/A	#N/A	GRLRAERAEKAAGMSSPGAQSHPEELPRGAS	AAGMS(0.11)S(0.89)PGAQSHPEELPR
P52790_S_3	P52790	P52790	Hexokinase-3	HK3	S	3	2.49554	0.000122973	1.47374	0.166414	2.61103	0.000819229	2.19989	0.0089211	0.191629	0.527136	_____________MDSIGSSGLRQGEETLSC	MDS(1)IGSSGLR
Q9NZT2_S_537	Q9NZT2	Q9NZT2	Opioid growth factor receptor	OGFR	S	537	1.3783	0.000129936	0.609112	0.11528	1.49705	5.75273e-05	1.25151	0.0018593	0.414162	0.0209863	PGPSPAGPAGDEPAESPSETPGPRPAGPAGD	PAGPAGDEPAES(0.999)PS(0.001)ETPGPR
Q9UKV3_S_710	Q9UKV3	Q9UKV3	Apoptotic chromatin condensation inducer in the nucleus	ACIN1	S	710	1.70614	0.0001309	0.55337	0.357821	1.5251	0.000354455	1.46969	0.000212804	0.134543	0.466721	ERTSTSSSSVQARRLSQPESAEKHVTQRLQP	RLS(1)QPESAEK
Q13905_S_652	Q13905	Q13905	Rap guanine nucleotide exchange factor 1	RAPGEF1	S	652	1.84232	0.000131516	1.19856	0.020262	2.13601	2.43056e-06	1.75895	0.00393281	0.167113	0.48868	VPGKDSRDGSERAPKSPDALESAQSEEEVDE	S(1)PDALESAQSEEEVDELSLIDHNEIMSR
P08670_S_29	P08670	P08670	Vimentin	VIM	S	29	1.00861	0.000134256	0.553208	0.136073	0.890386	0.00201654	0.70303	0.00664879	-0.111751	0.812835	MFGGPGTASRPSSSRSYVTTSTRTYSLGSAL	S(0.999)Y(0.001)VTTSTR
P42566_S_796	P42566	P42566	Epidermal growth factor receptor substrate 15	EPS15	S	796	1.86869	0.000143184	1.01512	0.111682	2.2422	9.58297e-05	1.93684	0.000250613	0.396736	0.130997	PCPLPPGKRSINKLDSPDPFKLNDPFQPFPG	SINKLDS(1)PDPFK
Q6JBY9_S_83	Q6JBY9	Q6JBY9	CapZ-interacting protein	RCSD1	S	83	2.7606	0.000143643	1.40555	0.115131	2.63232	0.00163001	2.55528	0.00156369	0.427529	0.458216	SPPNASHPPKFKVKSSPLIEKLQANLTFDPA	VKS(0.017)S(0.983)PLIEK
P13807_S_727	P13807	P13807	Glycogen [starch] synthase, muscle	GYS1	S	727	2.74124	0.000146306	1.61996	0.197686	2.78172	0.000129484	2.28683	0.00257967	0.321853	0.465599	DTATSSSLSTPSEPLSPTSSLGEERN_____	NSVDTATSSSLSTPSEPLS(0.988)PT(0.009)S(0.002)S(0.001)LGEER
O00443_S_259	O00443	O00443	Phosphatidylinositol 4-phosphate 3-kinase C2 domain-containing subunit alpha	PIK3C2A	S	259	1.4564	0.000149177	0.51403	0.371062	1.55941	0.000717498	1.43544	0.000305107	-0.0504105	0.746631	TDLEITDSKVSNLQVSPKSEDISKFDWLDLD	VSNLQVS(1)PK
Q5JSH3_S_50	Q5JSH3	Q5JSH3	WD repeat-containing protein 44	WDR44	S	50	1.16318	0.000149409	0.351218	0.214785	1.03044	1.86725e-05	0.890364	0.000272737	-0.0917253	0.298785	TFKETENTAYKVGNESPVQELKQDVSKKIIE	VGNES(1)PVQELK
Q641Q2_S_498	Q641Q2	Q641Q2;Q9Y4E1	WASH complex subunit FAM21A;WASH complex subunit FAM21C	FAM21A;FAM21C	S	498;498	1.67441	0.000149683	0.503911	0.285634	1.5477	0.000223536	1.3994	0.000587957	-0.247164	0.222407	FGDEEGDLFKEKAVASPEATVSQTDENKARA	AVAS(1)PEATVSQTDENK
Q9Y4P8_S_413	Q9Y4P8	Q9Y4P8	WD repeat domain phosphoinositide-interacting protein 2	WIPI2	S	413	0.939289	0.000151735	#N/A	#N/A	0.984066	1.51193e-05	0.747695	4.82185e-05	-0.108466	0.281023	QTYGAAAGKGTYVPSSPTRLAYTDDLGAVGG	GTYVPS(0.012)S(0.977)PT(0.01)R
Q68CZ2_S_1154	Q68CZ2	Q68CZ2	Tensin-3	TNS3	S	1154	3.25348	0.000152052	1.5663	0.109132	3.54191	5.66937e-05	2.64786	0.00838385	0.710519	0.0656101	PDFSKASEAASPLPDSPGDKLVIVKFVQDTS	ASEAAS(1)PLPDS(1)PGDK
O43149_S_1518	O43149	O43149	Zinc finger ZZ-type and EF-hand domain-containing protein 1	ZZEF1	S	1518	1.68416	0.000157013	0.752374	0.217101	1.81617	8.04182e-05	1.3935	0.00173151	-0.0650895	0.805778	LPAADVSPATAEEPLSPSTPTRRPPFTRGRL	LPSSSGLPAADVSPATAEEPLS(0.942)PS(0.044)T(0.011)PT(0.003)R
Q9Y6G9_S_207	Q9Y6G9	Q9Y6G9	Cytoplasmic dynein 1 light intermediate chain 1	DYNC1LI1	S	207	1.10115	0.000158821	0.537689	0.102325	1.23441	6.91956e-05	0.989546	0.00229594	0.353371	0.0347953	RDFQEYVEPGEDFPASPQRRNTASQEDKDDS	DFQEYVEPGEDFPAS(1)PQR
P16949_S_38	P16949	P16949	Stathmin	STMN1	S	38	2.68062	0.00015936	0.971936	0.309451	2.35053	0.000863962	2.58309	0.00114255	-0.0478895	0.915141	ILSPRSKESVPEFPLSPPKKKDLSLEEIQKK	ESVPEFPLS(1)PPK
O75420_S_157	O75420	O75420	PERQ amino acid-rich with GYF domain-containing protein 1	GIGYF1	S	157	1.00984	0.000162491	#N/A	#N/A	1.41383	2.05834e-05	1.14153	0.00301254	#N/A	#N/A	DGAFGRSPREIQRSQSWDDRGERRFEKSARR	S(0.009)QS(0.991)WDDR
Q96BY7_S_497	Q96BY7	Q96BY7	Autophagy-related protein 2 homolog B	ATG2B	S	497	1.31767	0.000168693	0.368201	0.401631	1.46036	3.08308e-05	1.13961	0.000454703	0.349568	0.256858	HPTPLQKTSLPSRSVSVDESRPELIFRLAVG	S(0.015)VS(0.985)VDESRPELIFR
O60307_S_348	O60307	O60307	Microtubule-associated serine/threonine-protein kinase 3	MAST3	S	348	1.19187	0.00017563	0.663415	0.128758	1.26243	0.000493094	0.991476	0.00655352	0.177764	0.523558	VPLSHLEEEQPPAPESPESRALVGQSRRKPC	DPLEEMVPLSHLEEEQPPAPES(0.972)PES(0.028)R
Q9ULH1_S_1027	Q9ULH1	Q9ULH1	Arf-GAP with SH3 domain, ANK repeat and PH domain-containing protein 1	ASAP1	S	1027	2.15109	0.00017948	0.378941	0.613444	1.91114	1.86195e-05	1.74925	0.000720361	-0.164126	0.275799	QQPSEVTLKSHPLDLSPNVQSRDAIQKQASE	SHPLDLS(1)PNVQSR
Q96QC0_S_313	Q96QC0	Q96QC0	Serine/threonine-protein phosphatase 1 regulatory subunit 10	PPP1R10	S	313	1.40278	0.000188109	0.590224	0.25048	1.41997	6.93853e-05	1.59085	0.000933705	0.560802	0.0471465	APVPGIKIKKKKKVLSPTAAKPSPFEGKTST	VLS(1)PTAAK
Q9NTI5_S_1257	Q9NTI5	Q9NTI5	Sister chromatid cohesion protein PDS5 homolog B	PDS5B	S	1257	0.925934	0.000199599	0.417389	0.051324	1.0286	0.000133851	0.995458	3.55367e-05	0.213047	0.344468	KPKGSQRSRKRGHTASESDEQQWPEEKRLKE	GHTAS(1)ESDEQQWPEEK
Q09666_S_135	Q09666	Q09666	Neuroblast differentiation-associated protein AHNAK	AHNAK	S	135	0.628035	0.0002001	0.189964	0.319098	0.601186	0.000838922	0.368441	0.00217302	0.0700656	0.217959	EYQRIYTTKIKPRLKSEDGVEGDLGETQSRT	LKS(1)EDGVEGDLGETQSR
Q13868_S_124	Q13868	Q13868	Exosome complex component RRP4	EXOSC2	S	124	1.2645	0.000206751	0.541097	0.082105	1.32595	9.87403e-05	1.27104	0.000175933	0.0569785	0.717221	LLSSMNLPGGELRRRSAEDELAMRGFLQEGD	S(1)AEDELAMR
Q9Y217_S_589	Q9Y217	Q9Y217	Myotubularin-related protein 6	MTMR6	S	589	1.30456	0.000207426	0.452982	0.426072	1.28605	0.00246155	1.22533	0.00331014	0.0567959	0.762205	TLLPVNDALRTIEGSSPADNRYSEYAEEFSK	TIEGSS(1)PADNR
Q9Y490_T_1263	Q9Y490	Q9Y490	Talin-1	TLN1	T	1263	-0.460771	0.000221408	-0.180893	0.131024	-0.785731	0.000574175	-0.411483	0.00247653	0.00972002	0.895051	GLNQAATELVQASRGTPQDLARASGRFGQDF	GT(1)PQDLAR
Q4KMP7_S_132	Q4KMP7	Q4KMP7	TBC1 domain family member 10B	TBC1D10B	S	132	1.25455	0.000237538	0.588886	0.18456	1.36525	0.000521421	1.41915	0.00349876	0.250249	0.148493	VAGVETSRALAAGADSPKTEEARPSPAPGPG	ALAAGADS(1)PK
P46087_S_58	P46087	P46087	Probable 28S rRNA (cytosine(4447)-C(5))-methyltransferase	NOP2	S	58	1.93326	0.000238116	0.45638	0.498415	1.85233	0.000617041	1.75692	0.00494077	#N/A	#N/A	LSSRARKRAAKRRLGSVEAPKTNKSPEAKPL	LGS(1)VEAPK
Q9NQG7_S_272	Q9NQG7	Q9NQG7	Hermansky-Pudlak syndrome 4 protein	HPS4	S	272	1.40434	0.000241222	0.740819	0.305746	1.15275	0.000583908	1.50101	0.00187892	-0.243127	0.11848	SLHEFPVEQMTRSLASPAGLQDGSAQHHPKG	S(0.003)LAS(0.997)PAGLQDGSAQHHPK
Q99788_S_358	Q99788	Q99788	Chemokine-like receptor 1	CMKLR1	S	358	2.3359	0.000251603	1.06311	0.200723	2.35431	3.01041e-05	2.3756	0.000254518	-0.235608	0.352903	GHSSYPSHRSFTKMSSMNERTSMNERETGML	MS(0.001)S(0.999)MNER
P17858_S_775	P17858	P17858	ATP-dependent 6-phosphofructokinase, liver type	PFKL	S	775	2.32723	0.000252705	0.670527	0.427903	1.88508	0.000560418	1.8051	0.00122399	-0.474112	0.0818406	AYVSGELEHVTRRTLSMDKGF__________	TLS(1)MDKGF
Q6ZNJ1_S_2739	Q6ZNJ1	Q6ZNJ1	Neurobeachin-like protein 2	NBEAL2	S	2739	1.07524	0.000254324	0.329013	0.378053	1.16709	0.00476148	0.894694	0.00486002	-0.346996	0.0439059	SSQFARKLWRSSRRISQVSSGETEYNPTEAR	RIS(1)QVSSGETEYNPTEAR
O43432_S_232	O43432	O43432	Eukaryotic translation initiation factor 4 gamma 3	EIF4G3	S	232	-1.16459	0.000259629	-0.425164	0.0817492	-1.24751	9.93475e-06	-1.07896	0.00812714	-0.15047	0.0110629	KQEEKPKPDPVLKSPSPVLRLVLSGEKKEQE	SPS(1)PVLR
P36507_S_295	P36507	P36507	Dual specificity mitogen-activated protein kinase kinase 2	MAP2K2	S	295	2.85761	0.000268837	1.41811	0.0936121	2.90162	0.000161866	2.51448	0.00216312	0.739333	0.0614591	GRPVVDGEEGEPHSISPRPRPPGRPVSGHGM	PVVDGEEGEPHS(1)IS(1)PR
Q504Q3_S_1189	Q504Q3	Q504Q3	PAB-dependent poly(A)-specific ribonuclease subunit PAN2	PAN2	S	1189	1.13166	0.000275239	0.572429	0.102862	0.990749	0.00268791	0.767138	0.00478387	0.0767801	0.699445	GRKMDWKVPEPEGQTSPKNAAVFSSVLAL__	VPEPEGQT(0.082)S(0.918)PK
Q53EL6_S_94	Q53EL6	Q53EL6	Programmed cell death protein 4	PDCD4	S	94	-1.03186	0.000308195	-0.370313	0.150357	-1.10025	0.000268798	-0.66498	0.00113996	0.0164497	0.913011	DSGSDALRSGLTVPTSPKGRLLDRRSRSGKG	SGLTVPT(0.001)S(0.999)PK
Q13428_S_381	Q13428	Q13428	Treacle protein	TCOF1	S	381	-0.745112	0.00031112	-0.34878	0.0849352	-1.36451	0.00297664	-0.770264	0.00383416	-0.415995	0.295333	GKTSQVGAASAPAKESPRKGAAPAPPGKTGP	AASAPAKES(1)PR
Q9NRL3_T_377	Q9NRL3	Q9NRL3	Striatin-4	STRN4	T	377	0.775285	0.000315974	#N/A	#N/A	0.616008	0.00780914	0.574633	0.00679378	#N/A	#N/A	DVDGLPPKVTGPPPGTPQPRPHEDVFIMDTI	VTGPPPGT(1)PQPR
Q8TDB6_S_202	Q8TDB6	Q8TDB6	E3 ubiquitin-protein ligase DTX3L	DTX3L	S	202	1.06845	0.000328525	0.153901	0.62241	0.897335	0.000201224	0.900176	0.000684544	-0.0516572	0.711535	FLSEQFLESEQKQQFSPSMTERKPLSQQERD	QQFS(1)PSMTER
Q9UJF2_S_663	Q9UJF2	Q9UJF2	Ras GTPase-activating protein nGAP	RASAL2	S	663	1.71312	0.000332975	#N/A	#N/A	1.81329	0.000783987	1.33214	0.00206272	0.358741	0.191793	KIFEDPTDSDLHKLKSPSQDNTDSYFRGKTL	LKS(0.994)PS(0.005)QDNTDSYFR
P33241_S_177	P33241	P33241	Lymphocyte-specific protein 1	LSP1	S	177	-2.36723	0.000333449	-0.386731	0.414924	-2.2634	1.02387e-05	-2.10834	0.000165138	-0.255341	0.480446	EEQEEHQKCQQPRTPSPLVLEGTIEQSSPPL	T(1)PS(1)PLVLEGTIEQS(0.072)S(0.928)PPLS(0.972)PT(0.017)T(0.012)K
P22314_S_13	P22314	P22314	Ubiquitin-like modifier-activating enzyme 1	UBA1	S	13	1.67156	0.000336902	0.844945	0.116604	1.74223	0.000151497	1.43378	0.000559773	0.558364	0.0387959	___MSSSPLSKKRRVSGPDPKPGSNCSPAQS	RVS(1)GPDPK
Q96ST2_S_720	Q96ST2	Q96ST2	Protein IWS1 homolog	IWS1	S	720	1.04667	0.000343268	0.0470704	0.950498	1.0899	0.000981032	1.16575	0.00729228	0.0260267	0.924837	EQRDLEQMPQRRRMNSTGGQTPRRDLEKVLT	MNS(1)TGGQTPR
Q96S55_S_75	Q96S55	Q96S55	ATPase WRNIP1	WRNIP1	S	75	0.973334	0.000363171	-0.0802546	0.587098	0.897158	0.000340922	0.83349	0.000166344	0.136505	0.229368	RAKGPSPPGAKRRRLSESSALKQPATPTAAE	RLS(0.999)ESSALK
Q68CZ2_S_660	Q68CZ2	Q68CZ2	Tensin-3	TNS3	S	660	1.72155	0.000384674	0.4647	0.457767	1.70219	0.00191326	1.48779	0.0085205	0.0591879	0.837318	RGVGSGPHPPDTQQPSPSKAFKPRFPGDQVV	GVGSGPHPPDTQQPS(0.999)PS(0.001)K
Q6PJI9_S_830	Q6PJI9	Q6PJI9	WD repeat-containing protein 59	WDR59	S	830	1.64315	0.000408236	0.96254	0.143886	1.66524	0.00286391	1.49912	0.000649256	#N/A	#N/A	SSPWGESSPEELRFGSLTYSDPRERERDQHD	FGS(0.996)LT(0.004)YSDPR
Q96FH0_S_118	Q96FH0	Q96FH0	Protein MEF2BNB	MEF2BNB	S	118	1.73596	0.000410907	0.702219	0.365342	1.47113	0.00426578	1.46021	0.00611687	0.411756	0.134354	ASAQGHSPEEPPPPSSA______________	DHMNASAQGHSPEEPPPPS(0.115)S(0.885)A
O60504_S_348	O60504	O60504	Vinexin	SORBS3	S	348	-1.32807	0.000416024	-0.266481	0.348334	-1.54871	5.24574e-05	-0.99995	0.00830504	0.00664706	0.949137	GSARSLSPHKMADGGSPFLGRRDFVYPSSTR	MADGGS(1)PFLGR
Q92622_S_248	Q92622	Q92622	Run domain Beclin-1 interacting and cysteine-rich containing protein	KIAA0226	S	248	0.667084	0.000426827	#N/A	#N/A	0.442095	0.000881297	0.570768	0.00246052	#N/A	#N/A	LHQSVPNNGSERRSTSFPLSGPPRKPQESRG	S(0.006)T(0.006)S(0.988)FPLSGPPR
O75995_S_38	O75995	O75995	SAM and SH3 domain-containing protein 3	SASH3	S	38	2.40933	0.000426845	0.572322	0.477177	2.00161	0.00206161	1.7037	0.00411235	0.0530053	0.913561	QRSSSFKDFAKSKPSSPVVSEKEFNLDDNIP	SKPS(0.003)S(0.996)PVVS(0.001)EK
Q09666_T_490	Q09666	Q09666	Neuroblast differentiation-associated protein AHNAK	AHNAK	T	490	2.5972	0.000432837	0.776465	0.431894	2.38871	0.00076017	2.10738	0.00981907	-0.386491	0.333218	ATGGLEGKMKGTKVKTPEMIIQKPKISMQDV	VKT(1)PEMIIQKPK
Q9BUH6_S_148	Q9BUH6	Q9BUH6	Protein PAXX	C9orf142	S	148	1.7877	0.000435022	0.952082	0.169091	1.53462	0.000309082	1.75254	0.00215346	0.388618	0.156336	WSLERRLAAAEETAVSPRKSPRPAGPQLFLP	LAAAEETAVS(1)PR
Q07960_S_51	Q07960	Q07960	Rho GTPase-activating protein 1	ARHGAP1	S	51	4.51009	0.000448346	2.34989	0.0759263	4.43351	0.0004244	4.15295	0.000650318	1.27208	0.0891008	DEMPDFPKSDDSKSSSPELVTHLKWDDPYYD	SSS(0.999)PELVTHLK
Q5T8D3_S_418	Q5T8D3	Q5T8D3	Acyl-CoA-binding domain-containing protein 5	ACBD5	S	418	2.25533	0.000466956	1.3917	0.105855	2.6161	0.000188524	1.62521	0.00232982	#N/A	#N/A	FSNVRRGRGHRMQHLSEGTKGRQVGSGGDGE	MQHLS(1)EGTK
Q09666_S_5110	Q09666	Q09666	Neuroblast differentiation-associated protein AHNAK	AHNAK	S	5110	0.98488	0.00050319	0.423982	0.227613	0.990154	0.000209888	0.918537	0.00192035	0.307902	0.037526	FDIKSPKFKAEAPLPSPKLEGELQAPDLELS	FKAEAPLPS(1)PK
Q96HC4_S_332	Q96HC4	Q96HC4	PDZ and LIM domain protein 5	PDLIM5	S	332	1.43283	0.000511048	0.946446	0.0357306	1.49768	0.000517312	1.24284	0.00670108	#N/A	#N/A	ASSVASTRSMPESLDSPTSGRPGVTSLTAAA	SMPES(0.001)LDS(0.979)PT(0.017)S(0.003)GR
Q96Q05_S_953	Q96Q05	Q96Q05	Trafficking protein particle complex subunit 9	TRAPPC9	S	953	1.48923	0.000519106	0.476271	0.513171	1.62653	0.000548399	1.24564	0.00459256	-0.138326	0.549774	MAIQVDKFNFESFPESPGEKGQFANPKQLEE	FNFESFPES(1)PGEK
Q9UNZ2_S_140	Q9UNZ2	Q9UNZ2	NSFL1 cofactor p47	NSFL1C	S	140	1.63923	0.000519823	0.633872	0.226275	2.00155	0.00927746	1.57011	0.00657916	0.214816	0.408675	GAKEHGAVAVERVTKSPGETSKPRPFAGGGY	S(1)PGETSKPR
P35611_S_12	P35611	P35611	Alpha-adducin	ADD1	S	12	1.06074	0.000529072	0.0769868	0.767234	1.0419	0.000123807	0.863055	0.000732822	-0.134698	0.348384	____MNGDSRAAVVTSPPPTTAPHKERYFDR	AAVVT(0.027)S(0.973)PPPTTAPHK
Q04721_S_1778	Q04721	Q04721	Neurogenic locus notch homolog protein 2;Notch 2 extracellular truncation;Notch 2 intracellular domain	NOTCH2	S	1778	0.914751	0.000535922	0.692464	0.0270704	1.29645	0.000493241	1.13364	0.00138127	0.034416	0.882413	GPQPKKVKAEDEALLSEEDDPIDRRPWTQQH	AEDEALLS(1)EEDDPIDR
Q9BTU6_S_9	Q9BTU6	Q9BTU6	Phosphatidylinositol 4-kinase type 2-alpha	PI4K2A	S	9	3.06989	0.000544118	0.928496	0.411833	3.31205	0.00024094	2.63803	0.000619149	-0.335293	0.544373	_______MDETSPLVSPERAQPPDYTFPSGS	MDET(0.283)S(0.717)PLVS(1)PER
Q9Y2J2_S_762	Q9Y2J2	Q9Y2J2	Band 4.1-like protein 3;Band 4.1-like protein 3, N-terminally processed	EPB41L3	S	762	1.35845	0.00059933	0.543735	0.368045	1.67798	0.00117134	1.78653	0.0042906	0.727965	0.121787	TDTAVTNEWEKRLSTSPVRLAARQEDAPMIE	LSTS(1)PVR
Q96KR1_S_1054	Q96KR1	Q96KR1	Zinc finger RNA-binding protein	ZFR	S	1054	1.12236	0.000606722	0.491725	0.208683	1.4044	0.00023417	1.24539	0.00260038	0.368539	0.230729	SQRFNIHNNRKRRRDSDGVDGFEAEGKKDKK	RRDS(1)DGVDGFEAEGK
Q14980_S_1757	Q14980	Q14980	Nuclear mitotic apparatus protein 1	NUMA1	S	1757	0.981973	0.00061768	0.282711	0.347772	0.871227	0.000367314	0.782016	0.00107059	0.11206	0.163317	PRTQPDGTSVPGEPASPISQRLPPKVESLES	TQPDGTSVPGEPAS(0.996)PIS(0.004)QR
Q9Y613_S_523	Q9Y613	Q9Y613	FH1/FH2 domain-containing protein 1	FHOD1	S	523	1.20194	0.000623809	0.390219	0.357629	1.12599	0.00153109	0.953541	0.00713312	0.13192	0.373152	QRSLAPEPKEPLIPASPKAEPIWELPTRAPR	EPLIPAS(1)PK
Q09666_S_5731	Q09666	Q09666	Neuroblast differentiation-associated protein AHNAK	AHNAK	S	5731	-0.407829	0.000636874	-0.212162	0.0313226	-0.494864	0.000610352	-0.325351	0.00761144	-0.0424541	0.544943	KFNFSKPKGKGGVTGSPEASISGSKGDLKSS	GGVTGS(1)PEASISGSK
Q8WYL5_S_897	Q8WYL5	Q8WYL5	Protein phosphatase Slingshot homolog 1	SSH1	S	897	1.87617	0.000679177	0.485661	0.0535241	1.83247	8.68639e-05	1.90296	9.61425e-05	0.443095	0.102667	KSEAAPASLEGGSLKSPPPFFYRLDHTSSFS	S(1)PPPFFYR
P98082_S_316	P98082	P98082	Disabled homolog 2	DAB2	S	316	2.4449	0.00070724	1.01642	0.217651	2.60021	0.00102511	2.37442	4.47539e-05	0.136437	0.286541	TQPDQSTPSSFDSLKSPDQKKENSSSSSTPL	DDPFTQPDQSTPSSFDSLKS(1)PDQK
Q13188_S_385	Q13188	Q13188	Serine/threonine-protein kinase 3;Serine/threonine-protein kinase 3 36kDa subunit;Serine/threonine-protein kinase 3 20kDa subunit	STK3	S	385	1.54944	0.00079271	0.843861	0.154228	1.60896	0.00108361	1.70163	0.00138858	#N/A	#N/A	EDEEEEDGTMKRNATSPQVQRPSFMDYFDKQ	NAT(0.082)S(0.918)PQVQR
Q96CX2_T_196	Q96CX2	Q96CX2	BTB/POZ domain-containing protein KCTD12	KCTD12	T	196	3.41626	0.00080357	2.5277	0.0463668	4.04879	0.000181882	3.48632	0.00322392	#N/A	#N/A	LASRSPSGGAAGPLLTPSQSLDGSRRSGYIT	SPSGGAAGPLLT(1)PS(0.001)QS(0.993)LDGS(0.006)R
Q8N3D4_S_964	Q8N3D4	Q8N3D4	EH domain-binding protein 1-like protein 1	EHBP1L1	S	964	1.4995	0.000809356	0.423727	0.354736	1.31697	0.00266066	1.31834	0.00308872	#N/A	#N/A	SGAWGAQEAEMKVLESPENKSGTFKAQEAEA	VLES(1)PENK
P42566_S_814	P42566	P42566	Epidermal growth factor receptor substrate 15	EPS15	S	814	1.47654	0.000810383	1.04136	0.0125717	1.80449	0.000441404	1.6596	0.000778171	0.524744	0.0686152	PFKLNDPFQPFPGNDSPKEKDPEIFCDPFTS	LNDPFQPFPGNDS(1)PKEK
Q86VP3_S_349	Q86VP3	Q86VP3	Phosphofurin acidic cluster sorting protein 2	PACS2	S	349	1.98288	0.000857334	0.510803	0.222937	1.39849	0.00651556	1.45755	0.00872684	-0.42523	0.166983	EIGSIHSARSHKEPPSPADVPEKTRSLGGRQ	EPPS(1)PADVPEK
O43399_S_96	O43399	O43399	Tumor protein D54	TPD52L2	S	96	0.97278	0.000886059	0.726132	0.095787	1.03078	0.000162021	1.03537	0.000606834	0.246839	0.0592721	LGLSTLGELKQNLSRSWHDVQVSSAYVKTSE	S(1)WHDVQVSSAYVK
O95772_S_39	O95772	O95772	MLN64 N-terminal domain homolog	STARD3NL	S	39	3.12339	0.000893978	1.09542	0.310862	3.258	0.000469595	2.67301	0.000397588	0.0120559	0.958762	NIHSINPTQLMARIESYEGREKKGISDVRRT	IES(1)YEGR
P42684_T_818	P42684	P42684	Abelson tyrosine-protein kinase 2	ABL2	T	818	0.929156	0.000920733	0.350885	0.126812	0.795663	0.00205458	0.809137	0.00411554	0.0841098	0.754302	RNCQRSKLQLERTVSTSSQPEENVDRANDML	TVS(0.012)T(0.671)S(0.04)S(0.277)QPEENVDR
Q9Y2X7_T_392	Q9Y2X7	Q9Y2X7	ARF GTPase-activating protein GIT1	GIT1	T	392	-0.582223	0.00093553	0.0752635	0.828075	-0.61488	0.000761521	-0.569112	0.00189329	0.125608	0.475489	LDDQHDYDSVASDEDTDQEPLRSTGATRSNR	S(0.078)QS(0.101)DLDDQHDY(0.007)DS(0.815)VAS(0.998)DEDT(1)DQEPLR
Q5T8P6_S_518	Q5T8P6	Q5T8P6	RNA-binding protein 26	RBM26	S	518	-0.488567	0.000955745	-0.189728	0.13726	-0.727951	0.000306222	-0.63106	0.00438643	#N/A	#N/A	TKKTWFDKPNFNRTNSPGFQKKVQFGNENTK	TNS(1)PGFQK
Q13443_T_761	Q13443	Q13443	Disintegrin and metalloproteinase domain-containing protein 9	ADAM9	T	761	1.45399	0.000970022	0.0720377	0.916813	1.48083	0.000658764	1.13043	0.00585798	-0.154989	0.61569	PSRQPGSVPRHVSPVTPPREVPIYANRFAVP	HVS(1)PVT(1)PPR
Q15149_S_4613	Q15149	Q15149	Plectin	PLEC	S	4613	-3.098	0.000982433	-0.38491	0.4152	-2.41775	0.000131984	-2.02005	0.00183884	0.0951991	0.733075	LRLLEAAAQSTKGYYSPYSVSGSGSTAGSRT	GYYS(1)PYSVSGS(0.002)GS(0.782)T(0.211)AGS(0.004)R
Q96B36_T_246	Q96B36	Q96B36	Proline-rich AKT1 substrate 1	AKT1S1	T	246	0.683937	0.00106915	0.24318	0.236601	0.589124	0.000670757	0.564854	0.0052965	0.141075	0.321864	EDTQVFGDLPRPRLNTSDFQKLKRKY_____	LNT(1)SDFQK
Q09666_S_93	Q09666	Q09666	Neuroblast differentiation-associated protein AHNAK	AHNAK	S	93	1.04433	0.00108058	0.492561	0.0852204	1.42047	0.000392113	1.37105	0.000751205	0.366526	0.170015	GHHTVGLKLHRKGDRSPEPGQTWTREVFSSC	KGDRS(1)PEPGQTWTR
Q14684_S_513	Q14684	Q14684	Ribosomal RNA processing protein 1 homolog B	RRP1B	S	513	1.49299	0.00108933	#N/A	#N/A	1.26754	0.000264332	1.30783	0.00335937	0.10555	0.542404	SQSGPSGSHPQGPRGSPTGGAQLLKRKRKLG	GS(0.971)PT(0.029)GGAQLLK
O60256_S_227	O60256	O60256	Phosphoribosyl pyrophosphate synthase-associated protein 2	PRPSAP2	S	227	0.732494	0.00111463	0.346144	0.0615816	0.803357	0.00854234	0.613497	0.00934933	0.467453	0.0562089	GEAQDAESDLVDGRHSPPMVRSVAAIHPSLE	HS(1)PPMVR
Q8ND30_S_329	Q8ND30	Q8ND30	Liprin-beta-2	PPFIBP2	S	329	0.97954	0.00111714	0.445759	0.181197	1.22096	0.00146644	0.966807	0.00172499	-0.0121009	0.952556	KEIVMVTQGPSERTLSINEEEPEGGFSKWNA	TLS(1)INEEEPEGGFSK
Q9UKJ3_S_1107	Q9UKJ3	Q9UKJ3	G patch domain-containing protein 8	GPATCH8	S	1107	0.921173	0.00112924	0.0915269	0.783823	0.707136	0.00662335	0.699873	0.0080668	-0.00226253	0.990304	LLLEKIQSRKVERKPSVSEEVQATPNKAGPK	KPS(1)VSEEVQATPNK
Q09666_T_4766	Q09666	Q09666	Neuroblast differentiation-associated protein AHNAK	AHNAK	T	4766	3.45913	0.00113231	2.15125	0.177189	3.66432	0.000945533	3.01271	0.00920874	0.889287	0.188889	KGPEADIKGPKVDINTPDVDVHGPDWHLKMP	VDINT(1)PDVDVHGPDWHLK
Q6JBY9_S_216	Q6JBY9	Q6JBY9	CapZ-interacting protein	RCSD1	S	216	1.70243	0.00116243	0.799245	0.190172	1.41505	0.00176247	1.52731	0.00444522	-0.0461183	0.899618	EDGDEVLPSKSKAPGSPLSSEGAAGEGVRTL	APGS(1)PLSSEGAAGEGVR
P04920_S_113	P04920	P04920	Anion exchange protein 2	SLC4A2	S	113	1.5774	0.00118575	-0.0344651	0.92215	1.39099	7.65301e-05	1.45262	0.000129462	-0.591067	0.132479	TPQGPGRKPRRRPGASPTGETPTIEEGEEDE	RRPGAS(0.998)PT(0.002)GET(0.001)PTIEEGEEDEDEASEAEGAR
Q9UQ35_S_1444	Q9UQ35	Q9UQ35	Serine/arginine repetitive matrix protein 2	SRRM2	S	1444	-1.6905	0.00126876	-0.349018	0.231058	-1.44401	1.26164e-05	-1.6848	0.00223294	-0.102861	0.382781	DGLPRTPSRRSRSGSSPGLRDGSGTPSRHSL	S(0.041)GS(0.96)S(1)PGLR
Q92841_S_599	Q92841	Q92841	Probable ATP-dependent RNA helicase DDX17	DDX17	S	599	2.26064	0.00149484	0.988723	0.29852	2.05194	0.00623071	2.1916	0.00722328	0.0660918	0.902148	CDRRLRGVKDGGRRDSASYRDRSETDRAGYA	RDS(0.999)AS(0.001)YR
Q86VP3_S_390	Q86VP3	Q86VP3	Phosphofurin acidic cluster sorting protein 2	PACS2	S	390	0.934222	0.00156662	0.692374	0.142622	0.913264	0.00283687	0.889853	0.0035142	0.324615	0.0617026	LGVPGPREHPGQPEDSPEAEASTLDVFTERL	EHPGQPEDS(1)PEAEASTLDVFTER
Q14764_S_445	Q14764	Q14764	Major vault protein	MVP	S	445	3.05219	0.00156858	0.893415	0.368216	2.89908	0.000677871	2.44913	0.00558554	#N/A	#N/A	GQDPLADRGEKDTAKSLQPLAPRNKTRVVSY	S(1)LQPLAPR
P23528_S_3	P23528	P23528	Cofilin-1	CFL1	S	3	-0.394744	0.00160647	-0.0104066	0.952434	-0.478999	0.00376026	-0.467262	0.00795546	-0.107059	0.202704	_____________MASGVAVSDGVIKVFNDM	AS(1)GVAVS(1)DGVIK
Q5VT52_S_1099	Q5VT52	Q5VT52	Regulation of nuclear pre-mRNA domain-containing protein 2	RPRD2	S	1099	1.8845	0.00161713	0.781904	0.310946	1.52455	0.000795629	1.65379	0.000217755	-0.121227	0.330731	PIETLGYHSASNRRMSGEPIQTVESIRVPGK	RMS(1)GEPIQTVESIR
P46939_S_1405	P46939	P46939	Utrophin	UTRN	S	1405	1.39839	0.00162306	#N/A	#N/A	1.20876	0.00462136	0.956451	0.00493899	#N/A	#N/A	TLEELRRNMRSQPLTSPESRTARGGSQMDVL	S(0.001)QPLT(0.067)S(0.9)PES(0.032)R
Q6NYC8_S_125	Q6NYC8	Q6NYC8	Phostensin	PPP1R18	S	125	0.238631	0.00166095	0.147754	0.410634	0.248271	0.00523196	0.340413	0.00223351	0.0169651	0.853904	AERKPGPLEARERRPSPGEMRDQSPKGRESR	RPS(1)PGEMR
Q8NHL6_S_521	Q8NHL6	Q8NHL6	Leukocyte immunoglobulin-like receptor subfamily B member 1	LILRB1	S	521	0.903433	0.00176092	0.850341	0.01652	1.27988	8.37914e-05	0.873362	0.00120585	-0.267753	0.202017	GAVGPEPTDRGLQWRSSPAADAQEENLYAAV	S(0.5)S(0.5)PAADAQEENLYAAVK
Q8NHL6_S_522	Q8NHL6	Q8NHL6	Leukocyte immunoglobulin-like receptor subfamily B member 1	LILRB1	S	522	0.903433	0.00176092	0.850341	0.01652	1.27988	8.37914e-05	0.873362	0.00120585	-0.267753	0.202017	AVGPEPTDRGLQWRSSPAADAQEENLYAAVK	S(0.5)S(0.5)PAADAQEENLYAAVK
Q9Y6A5_S_317	Q9Y6A5	Q9Y6A5	Transforming acidic coiled-coil-containing protein 3	TACC3	S	317	1.87876	0.00183323	0.803117	0.306241	1.63269	0.00527235	1.78201	0.00187481	0.121854	0.686681	TAPTNHLVAGRAMTLSPQEEVAAGQMASSSR	AMT(0.001)LS(0.999)PQEEVAAGQMASSSR
O95379_S_3	O95379	O95379	Tumor necrosis factor alpha-induced protein 8	TNFAIP8	S	3	0.468803	0.00186833	0.0515852	0.76949	0.658574	0.000975559	0.692201	0.00559073	0.170941	0.34588	_____________MHSEAEESKEVATDVFNS	MHS(1)EAEESK
Q8TB61_S_427	Q8TB61	Q8TB61	Adenosine 3'-phospho 5'-phosphosulfate transporter 1	SLC35B2	S	427	1.14989	0.00195648	0.801658	0.071652	1.83567	0.00257626	1.29044	0.000645306	0.187689	0.323059	RGRLKQRGKKAVPVESPVQKV__________	AVPVES(1)PVQKV
Q9Y4G2_S_432	Q9Y4G2	Q9Y4G2	Pleckstrin homology domain-containing family M member 1	PLEKHM1	S	432	2.1432	0.00196771	0.889304	0.331149	2.20246	0.00158193	1.93425	0.00581705	0.0762363	0.859537	KAQAHDGAGLKLVVSSPTSPKNKSWISEDDF	LVVS(0.03)S(0.965)PT(0.004)S(0.001)PK
P42331_S_362	P42331	P42331	Rho GTPase-activating protein 25	ARHGAP25	S	362	1.34108	0.00214748	0.533995	0.266665	1.35533	0.000558595	1.22072	0.00126109	-0.0601661	0.679666	RDHEVLFPKSKDIPLSPPAQKNDPKKAPVAR	DIPLS(1)PPAQK
Q12929_S_659	Q12929	Q12929	Epidermal growth factor receptor kinase substrate 8	EPS8	S	659	1.8031	0.00229418	0.806578	0.236975	1.80947	0.00251006	1.45866	0.0076663	0.186642	0.736434	PVPVSKVPANITRQNSSSSDSGGSIVRDSQR	QNS(0.995)S(0.005)S(0.016)S(0.961)DS(0.022)GGS(0.001)IVR
Q13428_S_1350	Q13428	Q13428	Treacle protein	TCOF1	S	1350	0.921397	0.00233799	-0.0283659	0.933934	0.72311	0.00703216	0.660315	0.00986393	-0.0104365	0.956794	KESSRKGWESRKRKLSGDQPAARTPRSKKKK	KLS(1)GDQPAAR
Q86YV5_S_745	Q86YV5	Q86YV5	Tyrosine-protein kinase SgK223	SGK223	S	745	0.920402	0.00234976	0.193953	0.625133	0.754126	0.00927393	0.855089	0.0091382	-0.0117164	0.948681	SSDLEKVSQGSAESLSPSFRGVHVSFTTGST	VSQGSAESLS(0.998)PS(0.002)FR
Q9H4X1_S_97	Q9H4X1	Q9H4X1	Regulator of cell cycle RGCC	RGCC	S	97	2.56764	0.00235332	1.53298	0.0650711	2.46007	0.000307627	2.085	0.00084461	1.00433	0.017449	SLYRNSFSFSDEKLNSPTDSTPALLSATVTP	LNS(0.999)PT(0.001)DSTPALLSATVTPQK
O94979_S_799	O94979	O94979	Protein transport protein Sec31A	SEC31A	S	799	0.658635	0.00250616	0.472903	0.0531588	0.836678	0.0004964	0.733401	0.00352784	0.194564	0.272523	DRLCRAQGEPVAGHESPKIPYEKQQLPKGRP	AQGEPVAGHES(1)PK
Q96CX2_S_200	Q96CX2	Q96CX2	BTB/POZ domain-containing protein KCTD12	KCTD12	S	200	3.20538	0.00263816	#N/A	#N/A	3.18825	0.000838577	3.14156	0.00158055	0.685296	0.368004	SPSGGAAGPLLTPSQSLDGSRRSGYITIGYR	SPSGGAAGPLLT(1)PS(0.002)QS(0.998)LDGSR
P27816_S_99	P27816	P27816	Microtubule-associated protein 4	MAP4	S	99	1.17492	0.00280063	0.826958	0.222832	1.37927	0.0010749	1.26398	0.00988705	#N/A	#N/A	LANGGHGVEGSDTTGSPTEFLEEKMAYQEYP	PTLLANGGHGVEGSDT(0.002)T(0.039)GS(0.929)PT(0.029)EFLEEK
Q92619_S_93	Q92619	Q92619	Minor histocompatibility protein HA-1;Minor histocompatibility antigen HA-1	HMHA1	S	93	2.14459	0.00280531	1.2286	0.0959453	2.37553	0.000417007	2.38102	0.00344709	#N/A	#N/A	PLSGAASWTLGRSHRSPLTAASPGELPTEGA	S(0.994)PLT(0.006)AASPGELPTEGAGPDVVEDISHLLADVAR
Q16204_S_351	Q16204	Q16204	Coiled-coil domain-containing protein 6	CCDC6	S	351	2.1525	0.00282767	1.42459	0.0360813	1.80186	0.0027781	1.62322	0.00671683	1.02137	0.0334371	YFNEMSAQGLRPRTVSSPIPYTPSPSSSRPI	T(0.018)VS(0.991)S(0.991)PIPYTPSPSSSR
Q6NYC8_S_432	Q6NYC8	Q6NYC8	Phostensin	PPP1R18	S	432	1.0566	0.00291212	0.47153	0.378233	0.979472	0.00634963	0.963661	0.00824226	0.197392	0.476737	EEEAVELQPPPPAPLSPPPPAPTAPQPPGDP	QQEEEAVELQPPPPAPLS(1)PPPPAPTAPQPPGDPLMSR
Q7Z4V5_S_664	Q7Z4V5	Q7Z4V5	Hepatoma-derived growth factor-related protein 2	HDGFRP2	S	664	0.923433	0.00292472	0.398904	0.117206	0.746078	0.00235868	0.755846	0.00418195	0.0990929	0.571126	RPGSDRQERERARGDSEALDEES________	ARGDS(1)EALDEES
Q9BW71_S_143	Q9BW71	Q9BW71	HIRA-interacting protein 3	HIRIP3	S	143	-0.933284	0.00293711	-0.531641	0.0190293	-1.48014	0.00503647	-0.984934	0.00690779	-0.379949	0.389027	KEENPRRASKAVEESSDEERQRDLPAQRGEE	AVEES(1)S(1)DEERQR
Q15311_S_92	Q15311	Q15311	RalA-binding protein 1	RALBP1	S	92	-0.683304	0.00304581	-0.328121	0.143311	-1.00674	0.00192671	-0.887613	0.00322803	-0.236598	0.331746	KKEKRTEGYAAFQEDSSGDEAESPSKMKRSK	TEGYAAFQEDS(1)S(1)GDEAESPSK
Q15311_S_93	Q15311	Q15311	RalA-binding protein 1	RALBP1	S	93	-0.683304	0.00304581	-0.328121	0.143311	-1.00674	0.00192671	-0.887613	0.00322803	-0.236598	0.331746	KEKRTEGYAAFQEDSSGDEAESPSKMKRSKG	TEGYAAFQEDS(1)S(1)GDEAESPSK
P10644_S_83	P10644	P10644	cAMP-dependent protein kinase type I-alpha regulatory subunit;cAMP-dependent protein kinase type I-alpha regulatory subunit, N-terminally processed	PRKAR1A	S	83	0.928265	0.00308521	0.64051	0.0204451	1.1691	0.00116337	0.949843	0.00344952	0.428385	0.0413648	LQKAGTRTDSREDEISPPPPNPVVKGRRRRG	EDEIS(1)PPPPNPVVK
P98082_S_227	P98082	P98082	Disabled homolog 2	DAB2	S	227	2.77239	0.00316605	2.61814	0.0216802	3.33149	8.66304e-05	2.66211	0.0019825	0.381924	0.286058	QMDLFGDMSTPPDLNSPTESKDILLVDLNSE	SGVDQMDLFGDMSTPPDLNS(0.909)PT(0.079)ES(0.012)K
Q8IY17_S_363	Q8IY17	Q8IY17	Neuropathy target esterase	PNPLA6	S	363	1.04747	0.00317157	#N/A	#N/A	1.46811	0.000280266	0.919874	0.0044086	-0.0968481	0.76511	LPTRTSPVRGSKRMVSTSATDEPRETPGRPP	MVS(0.98)T(0.018)S(0.003)ATDEPR
Q8NFC6_S_1531	Q8NFC6	Q8NFC6	Biorientation of chromosomes in cell division protein 1-like 1	BOD1L1	S	1531	0.727588	0.00334466	0.181126	0.535368	0.588753	0.00249907	0.634521	0.00453554	0.0887316	0.583612	SVATSTEGKDKDVTLSPVKAGPATTTSSETR	DKDVTLS(1)PVK
Q7Z4V5_S_454	Q7Z4V5	Q7Z4V5	Hepatoma-derived growth factor-related protein 2	HDGFRP2	S	454	1.79149	0.00369518	0.748821	0.210174	1.55229	0.00800828	1.54779	0.00521707	-0.00510974	0.990167	KQQAKPVKVERTRKRSEGFSMDRKVEKKKEP	S(1)EGFSMDR
Q49A26_S_130	Q49A26	Q49A26	Putative oxidoreductase GLYR1	GLYR1	S	130	2.21076	0.00381254	0.755673	0.334117	2.01132	0.00573175	1.88456	0.00732742	0.596984	0.273804	EERSRPNSGDEKRKLSLSEGKVKKNMGEGKK	KLS(1)LSEGK
Q53F19_S_25	Q53F19	Q53F19	Uncharacterized protein C17orf85	C17orf85	S	25	1.04607	0.00392256	0.680681	0.0929247	1.1678	0.000752847	1.19446	0.00533541	0.508038	0.179239	SVKAEAPAGPALGLPSPEAESGVDRGEPEPM	AEAPAGPALGLPS(1)PEAESGVDR
Q9BW71_S_142	Q9BW71	Q9BW71	HIRA-interacting protein 3	HIRIP3	S	142	-0.827824	0.00426566	-0.426181	0.0295844	-1.37468	0.00623653	-0.879475	0.00910418	-0.274489	0.520663	AKEENPRRASKAVEESSDEERQRDLPAQRGE	AVEES(1)S(1)DEERQR
Q07960_S_223	Q07960	Q07960	Rho GTPase-activating protein 1	ARHGAP1	S	223	-1.91742	0.0044056	-0.407322	0.317781	-2.12004	0.000912586	-1.45878	0.00313941	-0.498129	0.252091	RQVLKYDDFLKSTQKSPATAPKPMPPRPPLP	S(0.002)T(0.002)QKS(0.99)PAT(0.006)APK
O43491_S_715	O43491	O43491	Band 4.1-like protein 2	EPB41L2	S	715	0.753681	0.00460072	0.418762	0.192855	0.704814	0.00618585	0.643597	0.00616184	-0.017282	0.871209	KDERVITEEMNGKEISPGSGPGEIRKVEPVT	EIS(1)PGSGPGEIR
Q9UQ35_S_424	Q9UQ35	Q9UQ35	Serine/arginine repetitive matrix protein 2	SRRM2	S	424	0.818375	0.0046172	0.337682	0.0932636	0.883278	0.00371372	0.794962	0.00277633	0.281815	0.337605	PEKLPQSSSSESSPPSPQPTKVSRHASSSPE	LPQSSSSESSPPS(0.996)PQPT(0.004)K
P52948_S_934	P52948	P52948	Nuclear pore complex protein Nup98-Nup96;Nuclear pore complex protein Nup98;Nuclear pore complex protein Nup96	NUP98	S	934	0.954162	0.00488434	0.691481	0.0756356	1.27746	0.000942189	0.977411	0.00255911	0.457141	0.145307	QMALNGKPAPPPQSQSPEVEQLGRVVELDSD	PAPPPQSQS(1)PEVEQLGR
Q13077_S_66	Q13077	Q13077	TNF receptor-associated factor 1	TRAF1	S	66	1.05043	0.00542514	-0.140705	0.587352	0.951459	0.00474737	1.10464	0.00601404	0.288786	0.396772	DQICPKCRGEDLQSISPGSRLRTQEKAHPEV	GEDLQSIS(0.997)PGS(0.002)R
Q8WUA7_S_132	Q8WUA7	Q8WUA7	TBC1 domain family member 22A	TBC1D22A	S	132	0.741304	0.00556732	#N/A	#N/A	0.687739	0.00107677	0.783524	0.00263504	0.239154	0.146251	GPGLQQKPRPEAEPPSPPSGDLRLVKSVSES	PRPEAEPPS(1)PPSGDLR
O43290_S_448	O43290	O43290	U4/U6.U5 tri-snRNP-associated protein 1	SART1	S	448	1.26525	0.00561127	0.629103	0.224248	1.3445	0.00476028	1.28514	0.00347981	0.251514	0.430587	GDFGSRLRGRGRRRVSEVEEEKEPVPQPLPS	RVS(1)EVEEEKEPVPQPLPSDDTR
Q9UHY1_S_2	Q9UHY1	Q9UHY1	Nuclear receptor-binding protein	NRBP1	S	2	-0.275471	0.00563186	0.0284197	0.700538	-0.370406	0.00527901	-0.417566	0.00235835	-0.0733091	0.58069	______________MSEGESQTVLSSGSDPK	S(1)EGESQTVLSSGSDPK
Q8IZD4_S_275	Q8IZD4	Q8IZD4	mRNA-decapping enzyme 1B	DCP1B	S	275	0.982173	0.00575062	0.292926	0.614893	1.03938	0.000795078	0.839013	0.00470982	0.0263245	0.820188	QQEKLPIRQGVVRSLSYEEPRRHSPPIEKQL	S(0.001)LS(0.998)Y(0.001)EEPR
Q8TDY2_S_222	Q8TDY2	Q8TDY2	RB1-inducible coiled-coil protein 1	RB1CC1	S	222	1.42763	0.00612923	0.895231	0.0815146	1.60736	0.00110881	1.37914	0.00835271	0.449646	0.158436	CLTRHSYRECLGRLDSLPEHEDSEKAEMKRS	LDS(1)LPEHEDSEK
O15127_S_320	O15127	O15127	Secretory carrier-associated membrane protein 2	SCAMP2	S	320	1.51064	0.00627187	#N/A	#N/A	1.86468	6.29091e-05	1.46795	0.00550371	-0.0722009	0.780166	SQGIFSSRTFHRAASSAAQGAFQGN______	AAS(0.391)S(0.609)AAQGAFQGN
Q8NHL6_S_579	Q8NHJ6	Q8NHJ6;Q8NHL6	Leukocyte immunoglobulin-like receptor subfamily B member 4;Leukocyte immunoglobulin-like receptor subfamily B member 1	LILRB4;LILRB1	S	377;579	0.963717	0.0069345	0.787856	0.203279	1.45872	0.00519546	1.16404	0.00600848	-0.0190194	0.962315	EVKHSRPRREMASPPSPLSGEFLDTKDRQAE;KVKHSRPRREMASPPSPLSGEFLDTKDRQAE	REMASPPS(1)PLSGEFLDTK
Q15691_S_155	Q15691	Q15691	Microtubule-associated protein RP/EB family member 1	MAPRE1	S	155	1.0771	0.00694541	0.659659	0.135229	1.59153	0.00398507	1.39085	0.00130123	0.536672	0.140458	SLVAPALNKPKKPLTSSSAAPQRPISTQRTA	KPLT(0.019)S(0.979)S(0.002)SAAPQR
O43815_S_245	O43815	O43815	Striatin	STRN	S	245	-0.722026	0.00719338	-0.561333	0.0845703	-1.40203	0.000353863	-0.78382	0.000862364	-0.303264	0.206807	VLDNFKFLESAAADFSDEDEDDDVDGREKSV	FLESAAADFS(1)DEDEDDDVDGR
Q86U86_S_1453	Q86U86	Q86U86	Protein polybromo-1	PBRM1	S	1453	-0.343575	0.00727709	-0.0839102	0.533595	-0.541607	0.000569449	-0.326905	0.00353831	-0.0437307	0.737378	QQERERAAQQQQPSASPRAGTPVGALMGVVP	AAQQQQPS(0.024)AS(0.976)PR
P61457_S_9	P61457	P61457;Q9BQS8	Pterin-4-alpha-carbinolamine dehydratase;FYVE and coiled-coil domain-containing protein 1	PCBD1;FYCO1	S	9;1165	0.860436	0.00757154	0.711488	0.0129018	1.32614	0.00294223	0.964887	0.00488294	0.292356	0.296109	_______MAGKAHRLSAEERDQLLPNLRAVG;ALWQKSDALEFQQKLSAEERWLGDTEANHCL	LS(1)AEER
Q8WWW8_S_482	Q8WWW8	Q8WWW8	GRB2-associated-binding protein 3	GAB3	S	482	0.920832	0.00767388	0.0892677	0.845736	0.883711	0.00863496	0.77422	0.00494155	-0.114201	0.600927	LTRTRTVPCSRTSFLSPERNGINSARFFANP	TSFLS(1)PER
P23193_S_100	P23193	P23193	Transcription elongation factor A protein 1	TCEA1	S	100	0.589596	0.00866847	0.324234	0.0889728	0.694641	0.00446368	0.72386	0.00631684	0.434342	0.04804	DLDEKKKEPAITSQNSPEAREESTSSGNVSN	EPAITSQNS(1)PEAR
Q9Y4F3_S_760	Q9Y4F3	Q9Y4F3	Meiosis arrest female protein 1	KIAA0430	S	760	-0.77376	0.00930038	-0.516778	0.050623	-0.897565	0.00345262	-0.660536	0.00924083	-0.167994	0.348435	VSPLLASQSWSSRSMSPNLLNRASPLAFNIA	SMS(1)PNLLNR
Q5VZ89_S_1640	Q5VZ89	Q5VZ89	DENN domain-containing protein 4C	DENND4C	S	1640	0.767476	0.00946664	0.449388	0.0708068	0.873771	0.000602196	0.67022	0.00570982	0.401869	0.166169	PNSLSKRNVSLTRSHSVGGPLQNIDFTQRPF	SHS(1)VGGPLQNIDFTQR
Q14694_S_576	Q14694	Q14694	Ubiquitin carboxyl-terminal hydrolase 10	USP10	S	576	-0.297378	0.00973438	-0.132246	0.511706	-0.483151	0.000485032	-0.359317	0.00419319	0.0130471	0.910829	NHSVNEEEQEEQGEGSEDEWEQVGPRNKTSV	NHS(1)VNEEEQEEQGEGS(1)EDEWEQVGPR
Q5R372_S_119	Q5R372	Q5R372	Rab GTPase-activating protein 1-like	RABGAP1L	S	119	0.407166	0.000449123	0.356812	0.0903233	0.468363	0.000598616	0.394103	0.144684	0.531236	3.17977e-05	ILDPSNTEISTPRPSSPGGLPEEDSVLFNKL	PS(0.015)S(0.985)PGGLPEEDSVLFNK
Q96JM7_S_625	Q96JM7	Q96JM7	Lethal(3)malignant brain tumor-like protein 3	L3MBTL3	S	625	-0.974938	0.000612795	-0.453415	0.230279	-1.05589	0.000326218	-0.819183	0.0234007	-1.23744	0.000272572	SFPRNKRTDANESSSSPEIRDQHADDVKEDF	TDANESS(0.002)S(0.127)S(0.871)PEIR
Q06265_S_306	Q06265	Q06265	Exosome complex component RRP45	EXOSC9	S	306	0.570125	0.00355806	0.440426	0.0102786	0.913392	0.00551387	0.815422	0.0278342	0.767179	0.00182299	QRITAFKMEKAPIDTSDVEEKAEEIIAEAEP	APIDT(0.015)S(0.985)DVEEK
Q5BKZ1_S_270	Q5BKZ1	Q5BKZ1	DBIRD complex subunit ZNF326	ZNF326	S	270	-0.971004	0.00646519	-0.915121	0.0117142	-1.96892	0.00312802	-1.45859	0.0177853	-0.746187	0.00309703	KPKLAKPMEKISLSKSPTKTDPKNEEEEKRR	ISLS(0.001)KS(0.998)PTK
Q04637_S_1209	Q04637	Q04637	Eukaryotic translation initiation factor 4 gamma 1	EIF4G1	S	1209	0.929636	0.00855061	-0.0882109	0.882344	1.47063	0.000309139	1.06038	0.0388538	0.668362	0.00525969	SRERPSQPEGLRKAASLTEDRDRGRDAVKRE	AAS(1)LTEDRDR
Q9UBP0_S_245	Q9UBP0	Q9UBP0	Spastin	SPAST	S	245	-0.769546	2.03046e-06	-0.346276	0.200479	-0.455872	0.00890011	-0.183785	0.588645	0.641108	0.0735191	GAVPKRKDPLTHTSNSLPRSKTVMKTGSAGL	DPLTHT(0.007)S(0.025)NS(0.968)LPR
Q9Y2I7_S_1754	Q9Y2I7	Q9Y2I7	1-phosphatidylinositol 3-phosphate 5-kinase	PIKFYVE	S	1754	-0.935418	4.06478e-06	-0.315201	0.215074	-1.35561	7.20886e-07	-0.492225	0.32052	-0.286675	0.0905382	KASGMLSFFRGTAGKSPDLSSQKRETLRGAD	GTAGKS(1)PDLSSQK
Q8TBN0_S_168	Q8TBN0	Q8TBN0	Guanine nucleotide exchange factor for Rab-3A	RAB3IL1	S	168	1.96255	4.9449e-06	1.08946	0.0469224	1.99281	5.24468e-06	#N/A	#N/A	0.337468	0.0256042	EVTALKTLVITSTPASPNRELHPQLLSPTKA	TLVITSTPAS(1)PNR
Q13131_S_508	Q13131	Q13131	5'-AMP-activated protein kinase catalytic subunit alpha-1	PRKAA1	S	508	1.52659	8.88903e-06	0.158011	0.742587	1.38402	0.000292796	0.695238	0.0975557	-0.361665	0.163249	RSGSVSNYRSCQRSDSDAEAQGKSSEVSLTS	SDS(1)DAEAQGK
Q09666_T_4564	Q09666	Q09666	Neuroblast differentiation-associated protein AHNAK	AHNAK	T	4564	2.78534	1.62166e-05	0.784788	0.553968	2.76274	0.0001445	2.09727	0.0413135	0.413967	0.213032	KGPKVDVKGPKVGIDTPDIDIHGPEGKLKGP	VGIDT(1)PDIDIHGPEGK
Q92888_S_863	Q92888	Q92888	Rho guanine nucleotide exchange factor 1	ARHGEF1	S	863	1.53622	1.9144e-05	0.68299	0.127489	1.59234	8.94671e-06	0.263315	0.799585	0.0159934	0.912215	GPPRDGDGVPGGGPLSPARTQEIQENLLSLE	DGDGVPGGGPLS(1)PAR
Q15811_S_986	Q15811	Q15811	Intersectin-1	ITSN1	S	986	-1.56001	2.57736e-05	-0.158065	0.577518	-1.29835	4.86043e-07	-1.10973	0.0100893	0.0694447	0.270132	GPIRKSTSMDSGSSESPASLKRVASPAAKPV	STSMDSGSSES(0.997)PAS(0.002)LK
Q9UJU6_T_291	Q9UJU6	Q9UJU6	Drebrin-like protein	DBNL	T	291	-1.08796	3.67448e-05	-0.167244	0.32029	-1.5779	9.52599e-05	-0.750127	0.0422917	-0.312878	0.324825	PQPGKLRSPFLQKQLTQPETHFGREPAAAIS	QLT(1)QPETHFGR
Q9NQC3_S_7	Q9NQC3	Q9NQC3	Reticulon-4	RTN4	S	7	1.15605	4.26248e-05	#N/A	#N/A	1.12259	0.000107609	0.480642	0.299513	-0.312091	0.51869	_________MEDLDQSPLVSSSDSPPRPQPA	MEDLDQS(1)PLVS(0.011)S(0.044)S(0.307)DS(0.638)PPRPQPAFK
Q9Y4P1_S_392	Q9Y4P1	Q9Y4P1	Cysteine protease ATG4B	ATG4B	S	392	1.71027	6.31671e-05	0.742631	0.197675	1.60565	0.000222201	1.45402	0.0158514	0.00280284	0.989431	LERFFDSEDEDFEILSL______________	FFDS(1)EDEDFEILS(1)L
Q96QH2_S_346	Q96QH2	Q96QH2	PML-RARA-regulated adapter molecule 1	PRAM1	S	346	-0.857634	8.31949e-05	-0.0783005	0.648184	-0.92651	0.00129035	-0.525418	0.0872526	-0.0446452	0.684185	KKPPQPELGDLTRTSSEPEVSVLPKRPRPAE	TSS(1)EPEVSVLPK
Q6ICG6_S_287	Q6ICG6	Q6ICG6	Uncharacterized protein KIAA0930	KIAA0930	S	287	1.85526	0.000107555	0.499698	0.314697	1.56515	0.000214962	1.32893	0.0201708	0.271633	0.198234	EEDSSPASPMHERVTSFSTPPTPERNNRPAF	VT(0.005)S(0.991)FS(0.003)TPPT(1)PER
Q8TDJ6_S_1400	Q8TDJ6	Q8TDJ6	DmX-like protein 2	DMXL2	S	1400	1.1836	0.000119726	0.532187	0.195964	1.27143	2.33049e-05	0.232748	0.803984	-0.725662	0.351271	PDAGEGTKRHLSRTISVSGSTAKETVTVGKD	TIS(0.999)VS(0.001)GSTAK
Q15036_S_409	Q15036	Q15036	Sorting nexin-17	SNX17	S	409	2.08691	0.000120201	-0.142233	0.838494	2.01276	0.00253645	1.19141	0.049547	-1.36856	0.0293546	KMLRRRVGGTLRRSDSQQAVKSPPLLESPDA	SDS(1)QQAVK
Q09666_S_5739	Q09666	Q09666	Neuroblast differentiation-associated protein AHNAK	AHNAK	S	5739	-1.19737	0.000121445	-0.43619	0.195135	-1.54053	2.01374e-05	-0.997631	0.0187567	0.0363279	0.828308	GKGGVTGSPEASISGSKGDLKSSKASLGSLE	GGVTGSPEASIS(0.001)GS(0.999)KGDLK
Q13501_S_366	Q13501	Q13501	Sequestosome-1	SQSTM1	S	366	1.73558	0.000126536	#N/A	#N/A	1.72381	0.000481809	-0.918198	0.624978	#N/A	#N/A	GELQSLQMPESEGPSSLDPSQEGPTGLKEAA	EVDPSTGELQSLQMPESEGPS(0.071)S(0.925)LDPS(0.004)QEGPTGLK
P53985_S_498	P53985	P53985	Monocarboxylate transporter 1	SLC16A1	S	498	3.47892	0.000142652	#N/A	#N/A	3.40063	5.05141e-05	#N/A	#N/A	#N/A	#N/A	SPDQKDTDGGPKEEESPV_____________	DTDGGPKEEES(1)PV
Q5SYE7_S_1233	Q5SYE7	Q5SYE7	NHS-like protein 1	NHSL1	S	1233	0.898266	0.000162046	0.756257	0.252351	0.863088	7.43716e-05	0.91529	0.0161289	#N/A	#N/A	VEPAENVSEALRAVPSPTTGEEGSVHSREAK	AVPS(0.999)PT(0.001)TGEEGSVHSR
Q9UGJ0_S_90	Q9UGJ0	Q9UGJ0	5'-AMP-activated protein kinase subunit gamma-2	PRKAG2	S	90	2.15411	0.000168692	#N/A	#N/A	2.14077	0.000491682	#N/A	#N/A	#N/A	#N/A	GFFSRGPQPRPSSPMSAPVRPKTSPGSPKTV	PS(0.125)S(0.875)PMS(1)APVRPK
Q13094_S_207	Q13094	Q13094	Lymphocyte cytosolic protein 2	LCP2	S	207	-1.63645	0.000190805	-0.299094	0.330675	-1.50475	0.000843446	-1.01225	0.119449	-0.0435473	0.76116	RPMAALPPPPAGRNHSPLPPPQTNHEEPSRS	NHS(1)PLPPPQTNHEEPSR
Q9UKY7_S_106	Q9UKY7	Q9UKY7	Protein CDV3 homolog	CDV3	S	106	1.1396	0.000199745	#N/A	#N/A	0.814685	0.00014631	0.552481	0.350136	#N/A	#N/A	KEVDYSGLRVQAMQISSEKEEDDNEKRQDPG	VQAMQIS(1)S(1)EKEEDDNEKR
Q7Z417_S_652	Q7Z417	Q7Z417	Nuclear fragile X mental retardation-interacting protein 2	NUFIP2	S	652	1.27834	0.000203566	0.363732	0.365019	1.05276	0.000484362	0.945753	0.0147022	0.00459523	0.977707	SAKEQRYQRGLERNDSWGSFDLRAAIVYHTK	NDS(1)WGSFDLR
P23443_T_444	P23443	P23443	Ribosomal protein S6 kinase beta-1	RPS6KB1	T	444	1.52188	0.00021068	#N/A	#N/A	0.962186	0.000529909	#N/A	#N/A	#N/A	#N/A	EPKIRSPRRFIGSPRTPVSPVKFSPGDFWGR	FIGS(1)PRT(1)PVS(1)PVK
Q8IWE5_S_253	Q8IWE5	Q8IWE5	Pleckstrin homology domain-containing family M member 2	PLEKHM2	S	253	1.78829	0.000213671	0.409836	0.338844	1.69725	0.000746189	0.715314	0.259652	0.152493	0.786597	DGDLTDTVSGPRSTASDLTSSKASTRSPTQR	STAS(1)DLTSSK
Q6JBY9_S_284	Q6JBY9	Q6JBY9	CapZ-interacting protein	RCSD1	S	284	3.55421	0.000214426	1.22176	0.290051	3.046	0.000382501	2.75006	0.0164888	0.0456815	0.928635	EEVDGQHPAQEEVPESPQTSGPEAENRCGSP	RS(0.539)S(0.461)EEVDGQHPAQEEVPES(1)PQTSGPEAENR
Q15025_S_266	Q15025	Q15025	TNFAIP3-interacting protein 1	TNIP1	S	266	-2.40128	0.000215245	-0.695998	0.144508	-2.39749	0.0019199	#N/A	#N/A	-0.541692	0.344283	LMSNGNKEGASGRPGSPKMEGTGKKAVAGQQ	EGASGRPGS(1)PK
Q96F24_S_120	Q96F24	Q96F24	Nuclear receptor-binding factor 2	NRBF2	S	120	1.71112	0.000237092	0.772856	0.169206	1.81829	0.000165556	#N/A	#N/A	-0.0266771	0.884288	SAEDAEGQSPLSQKYSPSTEKCLPEIQGIFD	Y(0.005)S(0.993)PS(0.002)T(0.001)EK
P35236_S_110	P35236	P35236	Tyrosine-protein phosphatase non-receptor type 7	PTPN7	S	110	2.33913	0.000240547	#N/A	#N/A	2.22794	0.000101142	#N/A	#N/A	#N/A	#N/A	KQLEEEFLKIPSNFVSPEDLDIPGHASKDRY	IPS(0.064)NFVS(0.936)PEDLDIPGHASK
Q5SW79_S_881	Q5SW79	Q5SW79	Centrosomal protein of 170 kDa	CEP170	S	881	1.03022	0.00026165	0.718014	0.0431451	1.22994	0.000163128	0.885618	0.0132996	0.232248	0.291879	SLALTSASRIRERSESLDPDSSMDTTLILKD	S(0.01)ES(0.99)LDPDSSMDTTLILK
Q12792_S_143	Q12792	Q12792	Twinfilin-1	TWF1	S	143	1.73568	0.000270956	#N/A	#N/A	1.51379	0.00178493	1.56765	0.0153324	#N/A	#N/A	DVSLHGYKKYLLSQSSPAPLTAAEEELRQIK	YLLS(0.002)QS(0.072)S(0.927)PAPLTAAEEELR
Q7Z333_S_947	Q7Z333	Q7Z333	Probable helicase senataxin	SETX	S	947	1.11552	0.000272095	0.381082	0.185205	0.939428	0.000798651	#N/A	#N/A	#N/A	#N/A	SVIYSNLTREQAPDISPKSDTLTDSQIDRDL	EQAPDIS(1)PK
Q15942_S_259	Q15942	Q15942	Zyxin	ZYX	S	259	-0.903859	0.000277241	-0.355545	0.129976	-0.917845	0.00202578	-0.325122	0.218836	0.2394	0.261959	PVSLANTQPRGPPASSPAPAPKFSPVTPKFT	GPPAS(0.001)S(0.999)PAPAPK
P52594_S_181	P52594	P52594	Arf-GAP domain and FG repeat-containing protein 1	AGFG1	S	181	-0.488106	0.000279712	-0.140756	0.0821616	-0.722171	0.00889031	-0.374365	0.0433401	0.0688771	0.584698	DSAPTLHLNKGTPSQSPVVGRSQGQQQEKKQ	GT(1)PSQS(1)PVVGR
Q9UHB7_S_836	Q9UHB7	Q9UHB7	AF4/FMR2 family member 4	AFF4	S	836	0.790761	0.000297833	0.188784	0.464052	0.560767	0.000395459	1.0211	0.133312	0.329776	0.516589	SKDPKTEHGSRKRTISQSSSLKSSSNSNKET	TIS(1)QSSSLK
Q5SW79_S_359	Q5SW79	Q5SW79	Centrosomal protein of 170 kDa	CEP170	S	359	-1.05125	0.000324281	-1.00666	0.215874	-1.43915	5.32151e-05	-1.23287	0.0117717	-0.991209	0.114873	QMLWERTEEDSKSIKSDVPVYLKRLKGNKHD	S(1)IKS(1)DVPVYLK
Q9ULT8_S_357	Q9ULT8	Q9ULT8	E3 ubiquitin-protein ligase HECTD1	HECTD1	S	357	1.29121	0.000328113	0.44077	0.494548	1.03646	0.000556863	0.941374	0.0310369	#N/A	#N/A	SAGSTGRIPGLRRLDSSGERSHRQLIDCIRS	RLDS(0.988)S(0.012)GER
O60504_S_545	O60504	O60504	Vinexin	SORBS3	S	545	3.88693	0.000334979	#N/A	#N/A	3.60046	0.00989754	3.46531	0.0107247	0.62153	0.241153	SPRLTAAARSARHPSSPSALRSPADPIDLGG	HPS(1)S(0.998)PS(0.002)ALR
Q9H4E7_S_597	Q9H4E7	Q9H4E7	Differentially expressed in FDCP 6 homolog	DEF6	S	597	-0.893541	0.000347544	0.0114862	0.975029	-0.737074	0.00144622	-0.340047	0.363004	-0.0810058	0.862464	LKRLTRWGSQGNRTPSPNSNEQQKSLNGGDE	TPS(1)PNSNEQQK
Q15154_S_93	Q15154	Q15154	Pericentriolar material 1 protein	PCM1	S	93	2.57475	0.000364113	1.02978	0.344339	2.60583	0.000388521	2.2238	0.0174725	0.449057	0.337678	KTPHTFPHSRYMSQMSVPEQAELEKLKQRIN	YMSQMS(1)VPEQAELEK
P10398_S_257	P10398	P10398	Serine/threonine-protein kinase A-Raf	ARAF	S	257	-1.15986	0.000387091	-0.344277	0.160099	-1.23356	0.00299881	-0.816179	0.0612336	-0.137394	0.404595	DAAGSRGGSDGTPRGSPSPASVSSGRKSPHS	GS(0.997)PS(0.003)PASVSSGR
E9PCH4_S_1640	E9PCH4	E9PCH4;Q8TEU7	Rap guanine nucleotide exchange factor 6	RAPGEF6	S	1640;1590	1.08002	0.000387971	0.6482	0.262107	1.42488	0.00218999	0.789817	0.0710915	0.0913609	0.548442	LQPFHPKLGDVTDADSEADENEQVSAV____	LGDVT(0.001)DADS(0.999)EADENEQVS(0.001)AV
Q13459_T_1346	Q13459	Q13459	Unconventional myosin-IXb	MYO9B	T	1346	1.98729	0.000422629	0.64729	0.417297	1.97023	0.000817198	1.70589	0.0144428	0.111582	0.77712	SLDLSDRHRATGAALTPTEERRTSFSTSDVS	ATGAALT(1)PTEER
Q5R372_S_118	Q5R372	Q5R372	Rab GTPase-activating protein 1-like	RABGAP1L	S	118	0.407166	0.000449123	0.191447	0.0499765	0.468363	0.000598616	0.394103	0.144684	#N/A	#N/A	LILDPSNTEISTPRPSSPGGLPEEDSVLFNK	PS(0.5)S(0.5)PGGLPEEDSVLFNK
Q99759_S_166	Q99759	Q99759	Mitogen-activated protein kinase kinase kinase 3	MAP3K3	S	166	0.843545	0.000455344	0.444064	0.350732	1.02467	0.000771635	0.786993	0.0118103	-0.290536	0.248063	INTIYQPPEPRSRHLSVSSQNPGRSSPPPGY	HLS(1)VSSQNPGR
Q6PJG2_S_461	Q6PJG2	Q6PJG2	ELM2 and SANT domain-containing protein 1	ELMSAN1	S	461	0.952654	0.00047582	0.0297097	0.921353	0.71409	0.000138568	0.656415	0.0371697	0.106991	0.685287	LRGGVIQSTRRRRRASQEANLLTLAQKAVEL	RAS(1)QEANLLTLAQK
Q9NV56_S_195	Q9NV56	Q9NV56	MRG/MORF4L-binding protein	MRGBP	S	195	-1.32038	0.000499624	-0.535082	0.052798	-1.49325	0.000349271	-1.17956	0.0330125	-0.160197	0.30378	SRVTDKVLTANSNPSSPSAAKRRRT______	VLTANSNPS(0.002)S(0.92)PS(0.078)AAK
P49796_S_806	P49796	P49796	Regulator of G-protein signaling 3	RGS3	S	806	1.86343	0.000576275	0.72918	0.260955	1.9647	0.00501564	1.33791	0.0231227	0.108787	0.669163	HQDPLLTKDLPAIQESPTRDLPPCQDLPPSQ	DLPAIQES(0.997)PT(0.003)R
Q6ZNL6_S_552	Q6ZNL6	Q6ZNL6	FYVE, RhoGEF and PH domain-containing protein 5	FGD5	S	552	1.90383	0.000584167	0.824821	0.298754	1.9673	0.000243871	1.67655	0.010148	0.271774	0.227629	LPAKPRAFTLYPRSFSVEGREIPVSVYQEPE	SFS(1)VEGR
Q86WB0_S_335	Q86WB0	Q86WB0	Nuclear-interacting partner of ALK	ZC3HC1	S	335	1.72434	0.000612717	0.747531	0.250593	1.64015	0.00396111	0.81877	0.020993	0.399485	0.374411	ESPRRMMTRSQDATFSPGSEQAEKSPGPIVS	SQDATFS(0.998)PGS(0.002)EQAEK
Q6ICG6_T_293	Q6ICG6	Q6ICG6	Uncharacterized protein KIAA0930	KIAA0930	T	293	1.787	0.000638064	0.641832	0.183055	1.54816	0.00134223	0.748424	0.278862	0.326789	0.272252	ASPMHERVTSFSTPPTPERNNRPAFFSPSLK	VTSFSTPPT(1)PER
Q13428_S_906	Q13428	Q13428	Treacle protein	TCOF1	S	906	-1.11911	0.000664715	-0.35289	0.130889	-1.09012	0.000552961	-0.536785	0.0299396	0.0151599	0.956617	GKTHQIRAALAPAKESPRKGAAPTPPGKTGP	AALAPAKES(1)PR
Q92538_S_1784	Q92538	Q92538	Golgi-specific brefeldin A-resistance guanine nucleotide exchange factor 1	GBF1	S	1784	1.88669	0.000677386	0.90399	0.237035	1.90065	0.00275275	1.15879	0.105224	0.558216	0.134759	EKPESPRAASSSSPGSPVASSPSRLSPTPDG	AASSSS(0.001)PGS(0.999)PVASSPSR
P52756_S_78	P52756	P52756	RNA-binding protein 5	RBM5	S	78	-1.53085	0.000687847	-0.484342	0.0531604	-1.76497	0.000627448	-0.993091	0.0343865	-0.161026	0.0928449	ERERRNSDRSEDGYHSDGDYGEHDYRHDISD	NS(0.61)DRS(0.685)EDGY(0.706)HS(0.999)DGDYGEHDYR
Q9NWZ3_S_157	Q9NWZ3	Q9NWZ3	Interleukin-1 receptor-associated kinase 4	IRAK4	S	157	1.5254	0.000894556	#N/A	#N/A	1.6655	0.000452275	#N/A	#N/A	#N/A	#N/A	EQSYMPPDSSSPENKSLEVSDTRFHSFSFYE	S(1)LEVSDTR
P98082_S_401	P98082	P98082	Disabled homolog 2	DAB2	S	401	1.19178	0.000910528	0.684505	0.0946951	1.01562	0.00116554	0.751995	0.0380532	-0.298374	0.161121	QNGFSVKSSPNPFVGSPPKGLSIQNGVKQDL	SSPNPFVGS(1)PPK
Q9BXW6_S_499	Q9BXW6	Q9BXW6	Oxysterol-binding protein-related protein 1	OSBPL1A	S	499	1.22811	0.000969544	0.349486	0.363902	1.24965	0.000320633	1.12764	0.0100853	0.0305467	0.862996	ESERSLSRLEAVTARSFEEEGEHLGSRKHRM	S(1)FEEEGEHLGSR
P23396_T_221	P23396	P23396	40S ribosomal protein S3	RPS3	T	221	1.39733	0.000979946	0.387109	0.540303	1.36129	0.00639293	1.08782	0.0330785	-0.00366055	0.988836	DHVSIVEPKDEILPTTPISEQKGGKPEPPAM	DEILPTT(1)PISEQK
Q8N163_S_627	Q8N163	Q8N163	Cell cycle and apoptosis regulator protein 2	CCAR2	S	627	0.628831	0.000981429	#N/A	#N/A	0.701004	0.00491169	#N/A	#N/A	#N/A	#N/A	EAPLKEDGLLPKPLSSGGEEEEKPRGEASED	PLS(0.002)S(0.998)GGEEEEKPR
O43765_S_77	O43765	O43765	Small glutamine-rich tetratricopeptide repeat-containing protein alpha	SGTA	S	77	1.07876	0.00101502	-0.0119513	0.979042	1.14374	0.00100139	0.664727	0.109217	0.264595	0.564414	FEAAATGKEMPQDLRSPARTPPSEEDSAEAE	EMPQDLRS(1)PAR
O95453_S_557	O95453	O95453	Poly(A)-specific ribonuclease PARN	PARN	S	557	2.31014	0.0010226	0.747994	0.500339	2.56761	0.00056348	1.79561	0.0205347	0.691875	0.0513611	QCIPYTLQNHYYRNNSFTAPSTVGKRNLSPS	NNS(1)FTAPSTVGK
Q8WY36_S_844	Q8WY36	Q8WY36	HMG box transcription factor BBX	BBX	S	844	0.634563	0.00102864	0.167632	0.546495	0.683413	0.00508617	0.415601	0.0974239	0.332022	0.06071	KTKITHLVRTADGRVSPAGGTLDDKPKEQLQ	VS(1)PAGGTLDDKPK
Q6PJG2_S_700	Q6PJG2	Q6PJG2	ELM2 and SANT domain-containing protein 1	ELMSAN1	S	700	1.71178	0.00104916	#N/A	#N/A	1.70313	0.000140541	1.39874	0.019179	0.352022	0.514995	PITPKSAHRTLLRTNSAEVTPPVLSVMGEAT	T(0.664)NS(0.701)AEVT(0.544)PPVLS(0.111)VMGEAT(0.957)PVS(0.022)IEPR
Q9UKG1_S_401	Q9UKG1	Q9UKG1	DCC-interacting protein 13-alpha	APPL1	S	401	-1.36246	0.00106597	-0.203835	0.674383	-1.88749	0.0023836	-1.48005	0.0261367	-0.0179686	0.946009	TAARVNQSALEAVTPSPSFQQRHESLRPAAG	VNQSALEAVT(0.005)PS(0.994)PS(0.002)FQQR
Q8IXQ6_S_851	Q8IXQ6	Q8IXQ6	Poly [ADP-ribose] polymerase 9	PARP9	S	851	1.72647	0.00111523	#N/A	#N/A	1.4604	0.00319874	#N/A	#N/A	#N/A	#N/A	MRPFAQHPWRGFASGSPVD____________	GFASGS(1)PVD
Q9ULH1_S_1008	Q9ULH1	Q9ULH1	Arf-GAP with SH3 domain, ANK repeat and PH domain-containing protein 1	ASAP1	S	1008	1.54736	0.001117	0.756333	0.196208	1.73713	0.00048252	1.43697	0.0222142	0.221604	0.502312	PQLGDLLAKSQTGDVSPKAQQPSEVTLKSHP	SQTGDVS(1)PK
Q4KMP7_S_707	Q4KMP7	Q4KMP7	TBC1 domain family member 10B	TBC1D10B	S	707	2.89198	0.00112083	#N/A	#N/A	2.15285	0.00348775	0.502833	0.168149	-0.345322	0.53914	PGPVVTAEGLHPSLPSPTGNSTPLGSSKETR	RAS(1)AGPAPGPVVTAEGLHPSLPS(0.993)PT(0.007)GNSTPLGSSK
Q9NQT8_S_1644	Q9NQT8	Q9NQT8	Kinesin-like protein KIF13B	KIF13B	S	1644	-1.13801	0.00112674	-0.368305	0.282531	-1.22959	0.000407257	-0.74521	0.047997	-0.116812	0.709407	SPGRERPDLEAPAPGSPFRVRRVRASELRSF	ERPDLEAPAPGS(1)PFR
Q9P107_S_234	Q9P107	Q9P107	GEM-interacting protein	GMIP	S	234	0.913104	0.00114143	0.200752	0.580531	0.870247	0.00147469	0.641212	0.0249088	0.112267	0.55851	QYVQRSEDLRARSQGSPEDSAPQASPGPSKQ	SQGS(1)PEDSAPQASPGPSK
Q9UPN3_S_4496	Q9UPN3	Q9UPN3	Microtubule-actin cross-linking factor 1, isoforms 1/2/3/5	MACF1	S	4496	0.931069	0.00117392	0.359323	0.274413	1.15013	0.000245809	0.845898	0.0119194	0.243447	0.458505	LESKEEVLKSMDAMSSPTKTETVKAQAESNK	SMDAMS(0.001)S(0.994)PT(0.006)K
P08670_S_10	P08670	P08670	Vimentin	VIM	S	10	-0.775599	0.00118649	-0.467356	0.0170421	-0.809869	0.00284302	-0.581437	0.0310954	-0.270956	0.126176	______MSTRSVSSSSYRRMFGGPGTASRPS	SVSS(0.001)S(0.01)S(0.989)YR
P23443_S_441	P23443	P23443;K7ERJ3	Ribosomal protein S6 kinase beta-1	RPS6KB1	S	441;44	0.848119	0.00120435	0.234485	0.393605	0.719292	0.00534612	0.0469301	0.932408	0.0585395	0.72504	FSFEPKIRSPRRFIGSPRTPVSPVKFSPGDF	FIGS(1)PRT(1)PVS(1)PVK
P10644_S_77	P10644	P10644	cAMP-dependent protein kinase type I-alpha regulatory subunit;cAMP-dependent protein kinase type I-alpha regulatory subunit, N-terminally processed	PRKAR1A	S	77	1.5012	0.00124415	0.383569	0.578597	1.51494	0.00105839	1.12609	0.0442723	0.00935812	0.967217	AKQIQNLQKAGTRTDSREDEISPPPPNPVVK	T(0.173)DS(0.831)REDEIS(0.996)PPPPNPVVK
Q9P2E9_S_1277	Q9P2E9	Q9P2E9	Ribosome-binding protein 1	RRBP1	S	1277	0.996402	0.00125089	0.369527	0.409147	0.979685	0.0046945	0.768106	0.0406556	0.0687083	0.634103	KSHVEDGDIAGAPASSPEAPPAEQDPVQLKT	SHVEDGDIAGAPAS(0.146)S(0.854)PEAPPAEQDPVQLK
Q9NQP4_S_125	Q9NQP4	Q9NQP4	Prefoldin subunit 4	PFDN4	S	125	-0.598967	0.00133585	-0.224648	0.389655	-0.699451	0.00142064	-0.409393	0.0436753	-0.0856572	0.673053	RVLADLKVQLYAKFGSNINLEADES______	FGS(1)NINLEADES
P52594_T_177	P52594	P52594	Arf-GAP domain and FG repeat-containing protein 1	AGFG1	T	177	-1.2683	0.0013935	-0.16038	0.591096	-1.27863	0.00198885	-0.825113	0.081802	0.307814	0.123278	SLLGDSAPTLHLNKGTPSQSPVVGRSQGQQQ	GT(1)PSQS(1)PVVGR
O14745_S_280	O14745	O14745	Na(+)/H(+) exchange regulatory cofactor NHE-RF1	SLC9A3R1	S	280	1.15123	0.00140989	0.591446	0.201717	1.12721	0.00470903	1.12342	0.010237	-0.0362839	0.909753	QKENSREALAEAALESPRPALVRSASSDTSE	EALAEAALES(1)PRPALVR
Q9BTA9_S_53	Q9BTA9	Q9BTA9	WW domain-containing adapter protein with coiled-coil	WAC	S	53	-0.416076	0.00157376	-0.231857	0.138599	-0.652659	0.000817595	-0.673721	0.254509	0.0263803	0.848518	SGDHRHEKMRDAGDPSPPNKMLRRSDSPENK	DAGDPS(1)PPNK
Q92922_S_357	Q92922	Q92922	SWI/SNF complex subunit SMARCC1	SMARCC1	S	357	1.55152	0.00162609	#N/A	#N/A	1.34725	0.00239475	#N/A	#N/A	#N/A	#N/A	KSGKKGQASLYGKRRSQKEEDEQEDLTKDME	S(1)QKEEDEQEDLTK
P57737_S_915	P57737	P57737	Coronin-7	CORO7	S	915	1.301	0.00170422	1.0553	0.0339736	1.45225	0.00169072	1.03874	0.217427	0.342122	0.252968	MVAKLGNREDPLPQDSFEGVDEDEWD_____	EDPLPQDS(1)FEGVDEDEWD
P78314_S_416	P78314	P78314	SH3 domain-binding protein 2	SH3BP2	S	416	1.12798	0.00172465	0.139981	0.747273	1.08919	0.00215872	0.753056	0.0368807	0.0779661	0.75708	VLPRPEKPQLPHLQRSPPDGQSFRSFSFEKP	S(1)PPDGQSFR
Q8TBN0_S_179	Q8TBN0	Q8TBN0	Guanine nucleotide exchange factor for Rab-3A	RAB3IL1	S	179	0.813385	0.00188324	0.31664	0.354344	0.915866	0.000604013	0.821463	0.0116161	-0.0895599	0.550692	STPASPNRELHPQLLSPTKAGPRKGHSRHKS	ELHPQLLS(1)PTK
O75179_S_2044	O75179	O75179	Ankyrin repeat domain-containing protein 17	ANKRD17	S	2044	1.10827	0.00190542	-0.193496	0.811732	0.602545	0.00278116	-0.250095	0.760154	-0.714395	0.205178	YPMPTAKEHYPVSSPSSPSPPAQPGGVSRNS	EHY(0.001)PVS(0.6)S(0.6)PS(0.6)S(0.6)PS(0.6)PPAQPGGVSR
O75179_S_2045	O75179	O75179	Ankyrin repeat domain-containing protein 17	ANKRD17	S	2045	1.10827	0.00190542	-0.193496	0.811732	0.602545	0.00278116	-0.250095	0.760154	-0.232668	0.817697	PMPTAKEHYPVSSPSSPSPPAQPGGVSRNSP	EHY(0.001)PVS(0.6)S(0.6)PS(0.6)S(0.6)PS(0.6)PPAQPGGVSR
Q9C0C2_S_836	Q9C0C2	Q9C0C2	182 kDa tankyrase-1-binding protein	TNKS1BP1	S	836	2.44421	0.00196786	0.975577	0.317123	2.3444	0.00314631	1.85058	0.0435655	#N/A	#N/A	QDRVVGKPAQLGTQRSQEADVQDWEFRKRDS	S(1)QEADVQDWEFR
Q09666_S_210	Q09666	Q09666	Neuroblast differentiation-associated protein AHNAK	AHNAK	S	210	1.78949	0.00201629	0.798587	0.128851	1.69714	0.00230912	1.41771	0.0102243	0.284217	0.450418	VDVETQSGKTVIRLPSGSGAASPTGSAVDIR	LPS(1)GSGAAS(0.999)PT(0.001)GSAVDIR
P29966_T_150	P29966	P29966	Myristoylated alanine-rich C-kinase substrate	MARCKS	T	150	-0.899148	0.00203121	-0.451927	0.147243	-1.50075	0.00206512	-0.39829	0.180798	-0.0169345	0.953139	SPKAEDGATPSPSNETPKKKKKRFSFKKSFK	AEDGATPSPSNET(1)PKK
P08651_S_305	P08651	P08651	Nuclear factor 1 C-type	NFIC	S	305	-2.07202	0.00203964	-0.695246	0.19814	-1.96399	0.000610652	-1.09055	0.0241135	-0.0970532	0.752067	DVDTSPGGDYYTSPSSPTSSSRNWTEDMEGG	S(0.002)GS(0.002)MEEDVDT(0.16)S(0.179)PGGDY(0.608)Y(0.048)T(0.002)SPS(0.081)S(0.832)PT(0.059)S(0.017)S(0.005)S(0.005)R
Q8NDX5_S_842	Q8NDX5	Q8NDX5	Polyhomeotic-like protein 3	PHC3	S	842	1.39827	0.002077	#N/A	#N/A	1.15018	0.000562092	#N/A	#N/A	#N/A	#N/A	RKPDNQSLGHRGRRPSGPDGAAREHILRQLP	RPS(1)GPDGAAR
Q8IV53_S_619	Q8IV53	Q8IV53	DENN domain-containing protein 1C	DENND1C	S	619	1.61088	0.0020849	#N/A	#N/A	1.36204	0.00787665	1.4195	0.0107768	#N/A	#N/A	QPDDKKLPEPEPQPLSLPSLQNASSLDATSS	KLPEPEPQPLS(0.975)LPS(0.025)LQNASSLDATSSSK
Q9UQ35_S_1537	Q9UQ35	Q9UQ35	Serine/arginine repetitive matrix protein 2	SRRM2	S	1537	1.30215	0.00216732	#N/A	#N/A	1.90377	0.00371539	1.50677	0.0107656	0.819921	0.0482221	SVDQKTVARTPLGQRSRSGSSQELDVKPSAS	S(0.767)RS(0.767)GS(0.767)S(0.698)QELDVKPS(0.001)ASPQER
Q96JH7_S_747	Q96JH7	Q96JH7	Deubiquitinating protein VCIP135	VCPIP1	S	747	-0.960072	0.00224803	-0.11472	0.46896	-1.01719	0.000162546	#N/A	#N/A	-0.0580625	0.737662	TEKLKQEQKGQPRTVSPSTIRDGPSSAPATP	TVS(1)PSTIR
O60716_S_288	O60716	O60716	Catenin delta-1	CTNND1	S	288	0.630284	0.00225479	0.554154	0.0488791	0.84902	0.0046805	0.721068	0.0389307	0.428555	0.111839	HRFHPEPYGLEDDQRSMGYDDLDYGMMSDYG	S(1)MGYDDLDYGMMSDYGTAR
Q9H1A4_S_688	Q9H1A4	Q9H1A4	Anaphase-promoting complex subunit 1	ANAPC1	S	688	0.934588	0.00227424	0.293604	0.355129	0.8712	0.00356662	0.700726	0.0454002	0.138793	0.629975	DRLAWTRNFDFEGSLSPVIAPKKARPSETGS	NFDFEGS(0.009)LS(0.991)PVIAPK
P55010_S_389	P55010	P55010	Eukaryotic translation initiation factor 5	EIF5	S	389	-0.607574	0.00229172	-0.259425	0.147799	-0.475458	0.00734179	-0.721105	0.0110936	-0.127576	0.423117	KAEPFIKWLKEAEEESSGGEEEDEDENIEVV	EAEEES(1)S(1)GGEEEDEDENIEVVYSK
P55010_S_390	P55010	P55010	Eukaryotic translation initiation factor 5	EIF5	S	390	-0.607574	0.00229172	-0.259425	0.147799	-0.475458	0.00734179	-0.721105	0.0110936	-0.127576	0.423117	AEPFIKWLKEAEEESSGGEEEDEDENIEVVY	EAEEES(1)S(1)GGEEEDEDENIEVVYSK
P78344_S_395	P78344	P78344	Eukaryotic translation initiation factor 4 gamma 2	EIF4G2	S	395	-0.731491	0.0022951	-0.0711475	0.66584	-0.464513	0.00404417	-0.37651	0.0555567	0.324659	0.0198087	GSGIGTGPGVIQDRFSPTMGRHRSNQLFNGH	FS(1)PTMGR
Q9Y6Y8_S_926	Q9Y6Y8	Q9Y6Y8	SEC23-interacting protein	SEC23IP	S	926	1.14795	0.00235113	0.290775	0.486184	1.18981	0.00126301	0.988684	0.010135	-0.0284177	0.901755	EEEEKQVVEAEKVVESPDFSKDEDYLGKVGM	VVES(1)PDFSKDEDYLGK
Q9UKV3_S_240	Q9UKV3	Q9UKV3	Apoptotic chromatin condensation inducer in the nucleus	ACIN1	S	240	1.32721	0.00243898	0.193933	0.686915	0.854094	0.00886893	0.545324	0.184632	-0.27549	0.295384	ERRSSRVRQARAAKLSEGSQPAEEEEDQETP	LS(1)EGS(1)QPAEEEEDQETPSR
Q15149_S_149	Q15149	Q15149	Plectin	PLEC	S	149	1.10461	0.00244492	0.423333	0.344659	1.15176	0.00274637	0.987655	0.0174711	0.290774	0.267334	TEEQRVYRRKELEEVSPETPVVPATTQRTLA	ELEEVS(1)PETPVVPATTQR
Q92564_S_71	Q92564	Q92564	DCN1-like protein 4	DCUN1D4	S	71	1.56093	0.00247373	#N/A	#N/A	1.6039	0.00335363	#N/A	#N/A	-0.0633198	0.852248	CFNKVMPPRKKRRPASGDDLSAKKSRHDSMY	RPAS(1)GDDLSAK
Q9UKK3_S_1335	Q9UKK3	Q9UKK3	Poly [ADP-ribose] polymerase 4	PARP4	S	1335	-1.25568	0.00247565	-0.452985	0.0505425	-1.44247	0.000926812	-0.749267	0.114313	-0.58662	0.021465	APAVGSYLPPTARAHSPASLSFASYRQVASF	AHS(1)PASLSFASYR
Q5THJ4_S_2435	Q5THJ4	Q5THJ4	Vacuolar protein sorting-associated protein 13D	VPS13D	S	2435	0.891807	0.00253269	0.0761097	0.861708	0.970688	0.00246619	0.6291	0.0296436	-0.186507	0.362687	IKKQNHVTPSRHRNSSSESAIVPKTVKSGVV	NSS(0.993)S(0.006)ESAIVPK
Q32MZ4_S_714	Q32MZ4	Q32MZ4	Leucine-rich repeat flightless-interacting protein 1	LRRFIP1	S	714	1.02693	0.00254049	0.192577	0.712247	0.815047	0.00824912	0.761554	0.0207388	-0.10239	0.585548	GVAKDNAKIDGATQSSPAEPKSEDADRCTLP	IDGAT(0.001)QS(0.032)S(0.967)PAEPK
O75995_S_113	O75995	O75995	SAM and SH3 domain-containing protein 3	SASH3	S	113	4.54043	0.00255411	1.34855	0.41399	4.54838	0.00211148	3.98406	0.0121505	1.14776	0.438384	EEMADTLEEGSASPTSPDYSLDSPGPEKMAL	ALSEEMADTLEEGSASPT(0.003)S(0.993)PDYS(0.004)LDSPGPEK
Q9Y6W5_S_308	Q9Y6W5	Q9Y6W5	Wiskott-Aldrich syndrome protein family member 2	WASF2	S	308	1.88509	0.00258806	0.941897	0.314961	1.74811	0.00695376	1.5752	0.129741	0.279166	0.597175	SVVSPSHPPPAPPLGSPPGPKPGFAPPPAPP	RS(0.538)S(0.458)VVS(0.003)PSHPPPAPPLGS(1)PPGPK
P51003_S_24	P51003	P51003	Poly(A) polymerase alpha	PAPOLA	S	24	1.31079	0.00261685	#N/A	#N/A	1.24084	0.00598054	#N/A	#N/A	#N/A	#N/A	GSQQTQPPQKHYGITSPISLAAPKETDCVLT	HYGIT(0.285)S(0.71)PIS(0.004)LAAPK
P49023_S_126	P49023	P49023	Paxillin	PXN	S	126	1.71572	0.00268692	#N/A	#N/A	1.21936	0.00300191	0.723235	0.372093	0.13215	0.665718	VGEEEHVYSFPNKQKSAEPSPTVMSTSLGSN	QKS(0.993)AEPS(0.502)PT(0.502)VMS(0.167)T(0.153)S(0.677)LGS(0.005)NLSELDR
Q6GYQ0_S_740	Q6GYQ0	Q6GYQ0	Ral GTPase-activating protein subunit alpha-1	RALGAPA1	S	740	-0.948565	0.00268932	-0.31305	0.341288	-0.814055	0.00276867	-0.441712	0.072753	-0.0462793	0.792275	PGQAPMRQRSATTTGSPGTEKARSIVRQKTV	SATTTGS(0.997)PGT(0.003)EK
Q96FS4_S_839	Q96FS4	Q96FS4	Signal-induced proliferation-associated protein 1	SIPA1	S	839	0.876571	0.00269105	0.110868	0.746239	0.673113	0.00314096	0.714197	0.0139211	-0.0612892	0.674882	LAEERTEFLHSQNSLSPRSSLSDEAPVLPNT	TEFLHS(0.003)QNS(0.997)LS(1)PR
Q96B97_S_587	Q96B97	Q96B97	SH3 domain-containing kinase-binding protein 1	SH3KBP1	S	587	-1.01146	0.00270059	-0.310834	0.205529	-1.33428	0.00179898	#N/A	#N/A	-0.197517	0.201022	SPLSSSLGTAGHRANSPSLFGTEGKPKMEPA	ANS(1)PSLFGTEGK
P61978_S_284	P61978	P61978	Heterogeneous nuclear ribonucleoprotein K	HNRNPK	S	284	-0.368092	0.00273591	-0.0977111	0.392913	-0.325404	0.00240463	-0.277792	0.0316517	0.123439	0.313098	GGRPMPPSRRDYDDMSPRRGPPPPPPGRGGR	RDYDDMS(1)PR
P55010_S_10	P55010	P55010	Eukaryotic translation initiation factor 5	EIF5	S	10	1.73199	0.00276831	#N/A	#N/A	1.85613	0.00176907	#N/A	#N/A	#N/A	#N/A	______MSVNVNRSVSDQFYRYKMPRLIAKV	S(0.004)VS(0.996)DQFYR
Q9UNF0_S_387	Q9UNF0	Q9UNF0	Protein kinase C and casein kinase substrate in neurons protein 2	PACSIN2	S	387	0.996313	0.00277905	#N/A	#N/A	0.737526	0.00965412	0.499081	0.0411643	#N/A	#N/A	STVSEKDDTKAKNVSSYEKTQSYPTDWSDDE	NVS(0.051)S(0.944)Y(0.005)EK
Q7KZI7_S_390	Q7KZI7	Q7KZI7	Serine/threonine-protein kinase MARK2	MARK2	S	390	-1.10082	0.00278356	-0.211598	0.376878	-0.90855	0.00914185	-0.617631	0.120782	-0.00535374	0.978449	LKPRPSADLTNSSAPSPSHKVQRSVSANPKQ	PSADLTNSSAPS(0.983)PS(0.017)HK
Q9P270_S_377	Q9P270	Q9P270	SLAIN motif-containing protein 2	SLAIN2	S	377	-1.36819	0.00280351	-0.66958	0.047203	-1.99053	0.00352231	#N/A	#N/A	-0.537957	0.106534	PRSRSPARGIEYSRVSPQPMISRLQQPRLSL	VS(1)PQPMISR
P48681_S_548	P48681	P48681	Nestin	NES	S	548	2.24773	0.00283746	0.326242	0.605024	2.54087	0.00460578	1.72305	0.0853974	#N/A	#N/A	EIQDSQVPLEKETLKSLGEEIQESLKTLENQ	S(1)LGEEIQESLK
O43598_S_169	O43598	O43598	2'-deoxynucleoside 5'-phosphate N-hydrolase 1	DNPH1	S	169	0.878435	0.00292251	0.0905283	0.629963	0.716052	0.00909433	0.690268	0.0478392	0.0998009	0.558972	LDRYFEADPPGQVAASPDPTT__________	YFEADPPGQVAAS(0.976)PDPT(0.012)T(0.012)
Q16204_S_244	Q16204	Q16204	Coiled-coil domain-containing protein 6	CCDC6	S	244	0.855508	0.00293525	0.105436	0.645359	0.695343	0.00963801	0.621801	0.024118	0.0612863	0.733922	RILQEKLDQPVSAPPSPRDISMEIDSPENMM	LDQPVS(1)APPS(1)PR
Q9Y608_S_328	Q9Y608	Q9Y608	Leucine-rich repeat flightless-interacting protein 2	LRRFIP2	S	328	1.02236	0.00297257	0.37025	0.137947	1.1366	0.000779601	0.907074	0.0530219	0.730498	0.0136564	ASATTPLSGNSSRRGSGDTSSLIDPDTSLSE	RGS(1)GDTSSLIDPDTSLSELR
Q8NI27_S_1393	Q8NI27	Q8NI27	THO complex subunit 2	THOC2	S	1393	1.27174	0.00298611	0.158184	0.740008	0.992751	0.00834429	0.998212	0.0251804	-0.254999	0.423809	NVKGGEKTPVSGSLKSPVPRSDIPEPEREQK	TPVSGSLKS(1)PVPR
P23588_S_497	P23588	P23588	Eukaryotic translation initiation factor 4B	EIF4B	S	497	1.09431	0.00300263	1.39346	0.190984	1.95187	0.00421967	1.35222	0.261256	-0.0412288	0.8858	NAWVKRSSNPPARSQSSDTEQQSPTSGGGKV	S(0.001)QS(0.998)S(0.001)DTEQQSPTSGGGK
Q8IUD2_S_21	Q8IUD2	Q8IUD2	ELKS/Rab6-interacting/CAST family member 1	ERC1	S	21	-1.09426	0.00312546	-0.56466	0.0405283	-1.17725	0.00561798	-0.757265	0.040659	-0.340462	0.0938797	RSVGKVEPSSQSPGRSPRLPRSPRLGHRRTN	VEPSSQS(0.003)PGRS(0.997)PR
P46100_S_1527	P46100	P46100	Transcriptional regulator ATRX	ATRX	S	1527	0.950955	0.00314859	0.534114	0.11239	0.942829	0.00160274	#N/A	#N/A	#N/A	#N/A	REREKLREVIEIEDASPTKCPITTKLVLDED	EVIEIEDAS(0.938)PT(0.062)K
Q13459_S_1267	Q13459	Q13459	Unconventional myosin-IXb	MYO9B	S	1267	2.1469	0.00322187	0.799428	0.31624	2.22768	0.00249278	1.74685	0.0263941	-0.371253	0.596795	TSLALDSRVSPPAPGSAPETPEDKSKPCGSP	VS(1)PPAPGS(1)APET(1)PEDK
Q12888_T_1056	Q12888	Q12888	Tumor suppressor p53-binding protein 1	TP53BP1	T	1056	1.11043	0.00329432	0.197944	0.723155	1.11942	0.00148944	0.936203	0.0205848	0.139632	0.526275	EARQENEARSEDPPTTPIRGNLLHFPSSQGE	SEDPPT(0.002)T(0.998)PIR
O75179_S_2042	O75179	O75179	Ankyrin repeat domain-containing protein 17	ANKRD17	S	2042	0.97268	0.00329617	-0.193496	0.811732	0.602545	0.00278116	-0.250095	0.760154	-0.714395	0.205178	ATYPMPTAKEHYPVSSPSSPSPPAQPGGVSR	EHY(0.004)PVS(0.593)S(0.603)PS(0.598)S(0.598)PS(0.603)PPAQPGGVSR
Q92835_T_963	Q92835	Q92835	Phosphatidylinositol 3,4,5-trisphosphate 5-phosphatase 1	INPP5D	T	963	2.12981	0.00331498	0.0499784	0.958526	2.11795	0.00182422	1.59883	0.020419	-0.0226942	0.953458	PKDSPLGPCRGESPPTPPGQPPISPKKFLPS	GES(1)PPT(1)PPGQPPIS(1)PK
O00308_S_211	O00308	O00308	NEDD4-like E3 ubiquitin-protein ligase WWP2	WWP2	S	211	-0.793914	0.00342573	-0.307395	0.16597	-1.12367	0.00664758	-0.776017	0.0185702	-0.177964	0.229321	HSGASARTTPATGEQSPGARSRHRQPVKNSG	TTPATGEQS(1)PGAR
Q8TEH3_S_473	Q8TEH3	Q8TEH3	DENN domain-containing protein 1A	DENND1A	S	473	-1.02868	0.0035582	-0.394909	0.114729	-1.24061	0.00279357	-0.783527	0.0476403	-0.243505	0.186625	GCAPTPEEQLPKTAPSPLVEAKDPKLREDRR	T(0.001)APS(0.999)PLVEAK
Q6NZY4_S_658	Q6NZY4	Q6NZY4	Zinc finger CCHC domain-containing protein 8	ZCCHC8	S	658	0.867974	0.00370618	#N/A	#N/A	0.684618	0.00905697	#N/A	#N/A	-0.346165	0.0878993	LFPADTSPSTATKIHSPIPDMSKFATGITPF	IHS(1)PIPDMSK
Q9NW97_S_182	Q9NW97	Q9NW97	Transmembrane protein 51	TMEM51	S	182	-0.894493	0.00375547	-0.471881	0.234566	-0.741299	0.00661707	-0.596187	0.170165	-0.0373807	0.846504	LDETTPTSTRADVEASPGNPPDRQNSKLAKR	ADVEAS(1)PGNPPDR
Q5JTD0_S_300	Q5JTD0	Q5JTD0	Tight junction-associated protein 1	TJAP1	S	300	0.773797	0.00376694	0.338402	0.233943	0.865563	0.00691705	0.744225	0.0102153	0.145207	0.520548	PQPNGECHSLGTARGSPEEELPLPAFEKLNP	GS(1)PEEELPLPAFEK
Q9BZ67_S_408	Q9BZ67	Q9BZ67	FERM domain-containing protein 8	FRMD8	S	408	0.712189	0.00378267	0.495097	0.0334495	0.786158	0.00995169	0.778815	0.0503224	0.14787	0.492838	SSLAPVQRPKLRRQGSVVSSRIQHLSTIDYV	QGS(1)VVSSR
Q7Z6Z7_S_1903	Q7Z6Z7	Q7Z6Z7	E3 ubiquitin-protein ligase HUWE1	HUWE1	S	1903	1.36129	0.00380937	0.749489	0.127792	1.38363	0.00703945	0.864136	0.039276	#N/A	#N/A	VANCCIRIALPAPRGSGTASDDEFENLRIKG	GS(0.944)GT(0.056)AS(1)DDEFENLR
Q9UJU6_S_275	Q9UJU6	Q9UJU6	Drebrin-like protein	DBNL	S	275	0.606152	0.00403941	0.44078	0.20155	1.07133	1.75028e-05	0.4855	0.098596	0.287684	0.0255779	IFKQKERAMSTTSISSPQPGKLRSPFLQKQL	AMS(0.925)T(0.074)TSIS(0.004)S(0.996)PQPGK
Q9NRA8_S_345	Q9NRA8	Q9NRA8	Eukaryotic translation initiation factor 4E transporter	EIF4ENIF1	S	345	-0.946673	0.00406685	-0.362303	0.169204	-1.04817	5.64824e-05	-0.80072	0.0484669	0.0690304	0.282067	GSVSASRFSRWFSNPSRSGSRSSSLGSTPHE	WFSNPS(1)R
O15400_S_126	O15400	O15400	Syntaxin-7	STX7	S	126	1.1981	0.00406951	0.231603	0.692941	1.39214	0.00205315	0.775246	0.195229	0.099466	0.746489	AAEREKEFVARVRASSRVSGSFPEDSSKERN	AS(0.139)S(0.863)RVS(0.767)GS(0.229)FPEDS(0.001)S(0.001)K
O60315_S_778	O60315	O60315	Zinc finger E-box-binding homeobox 2	ZEB2	S	778	-0.859756	0.00408339	-0.237923	0.4398	-0.763332	0.00951779	#N/A	#N/A	-0.117543	0.645626	PSHFTNIKPVEKLDHSRSNTPSPLNLSSTSS	LDHS(1)RS(1)NT(1)PS(1)PLNLS(0.001)STSSK
O60315_S_780	O60315	O60315	Zinc finger E-box-binding homeobox 2	ZEB2	S	780	-0.859756	0.00408339	-0.0833799	0.787009	-0.763332	0.00951779	#N/A	#N/A	-0.117543	0.645626	HFTNIKPVEKLDHSRSNTPSPLNLSSTSSKN	LDHS(1)RS(1)NT(1)PS(1)PLNLS(0.001)STSSK
Q6VY07_T_504	Q6VY07	Q6VY07	Phosphofurin acidic cluster sorting protein 1	PACS1	T	504	-0.760715	0.00408806	-0.27058	0.128107	-0.902381	0.00571304	-0.481537	0.146687	0.00672557	0.963338	DLQGSASPSKVEGVHTPRQKRSTPLKERQLS	VEGVHT(1)PR
Q92625_S_663	Q92625	Q92625	Ankyrin repeat and SAM domain-containing protein 1A	ANKS1A	S	663	-0.635688	0.00423933	-0.159205	0.595752	-0.71478	0.00252666	-0.641061	0.0109699	-0.0432944	0.745743	LSNCSIGKKRLEKSPSFASEWDEIEKIMSSI	SPS(1)FASEWDEIEK
Q9P2G1_S_898	Q9P2G1	Q9P2G1	Ankyrin repeat and IBR domain-containing protein 1	ANKIB1	S	898	1.2049	0.00452508	1.38278	0.253103	1.33241	0.000583292	1.51207	0.018131	1.81628	0.0691389	ASLGAIGTSLPSRLDSVPRNTDSPRAALSSS	LDS(1)VPR
Q9Y2D5_S_393	Q9Y2D5	Q9Y2D5	A-kinase anchor protein 2	AKAP2	S	393	1.75987	0.00461846	0.605606	0.39672	1.72865	0.00460412	1.40165	0.0324476	-0.196748	0.720303	GPPEDSGASAAKGQKSPGALETPSAAGSQGN	S(1)PGALETPSAAGSQGNTASQGK
Q07960_S_47	Q07960	Q07960	Rho GTPase-activating protein 1	ARHGAP1	S	47	2.98552	0.00480444	-0.432806	0.593722	2.24102	0.00753576	1.18182	0.568015	#N/A	#N/A	NWPSDEMPDFPKSDDSKSSSPELVTHLKWDD	S(0.005)DDS(0.994)KS(0.004)S(0.311)S(0.686)PELVTHLK
P43243_S_598	P43243	P43243	Matrin-3	MATR3	S	598	-0.488151	0.00495341	0.0907375	0.665827	-0.511922	0.0094503	-0.251135	0.188072	0.161123	0.404516	GIDLLKKDKSRKRSYSPDGKESPSDKKSKTD	SYS(1)PDGK
Q5THJ4_S_2079	Q5THJ4	Q5THJ4	Vacuolar protein sorting-associated protein 13D	VPS13D	S	2079	1.1241	0.00501271	#N/A	#N/A	1.20531	0.000191735	0.964706	0.0122892	0.314333	0.123766	PGTFSLQDKESVPSASPTGIPKHSLRKTTST	ESVPS(0.025)AS(0.776)PT(0.199)GIPK
P02545_T_19	P02545	P02545	Prelamin-A/C;Lamin-A/C	LMNA	T	19	1.81871	0.00507727	0.862042	0.257016	1.5987	0.00910251	1.47171	0.0234228	0.33784	0.529006	PSQRRATRSGAQASSTPLSPTRITRLQEKED	SGAQAS(0.001)S(0.003)T(0.996)PLSPTR
Q9H792_S_568	Q9H792	Q9H792	Pseudopodium-enriched atypical kinase 1	PEAK1	S	568	1.15697	0.00531385	0.416799	0.423918	1.02182	0.00796384	0.82224	0.047862	0.182772	0.567362	SGTGPNVPPRKNCHKSAPTSPTATNISSKTI	S(0.998)APT(0.01)S(0.98)PT(0.011)AT(0.001)NISSK
Q96SB3_T_191	Q96SB3	Q96SB3	Neurabin-2	PPP1R9B	T	191	2.14644	0.0053213	#N/A	#N/A	3.18615	0.00011288	#N/A	#N/A	#N/A	#N/A	LQDRKLDVVVRFNGSTEALDKLDADAVSPTV	FNGS(0.64)T(0.603)EALDKLDADAVS(0.603)PT(0.147)VS(0.007)QLS(0.001)AVFEK
P22059_S_240	P22059	P22059	Oxysterol-binding protein 1	OSBP	S	240	0.612158	0.00532269	0.264777	0.297438	0.671738	0.00435093	0.550069	0.0311799	0.191926	0.324537	NDLIAKHGTALQRSLSELESLKLPAESNEKI	SLS(1)ELESLK
Q3V6T2_S_1417	Q3V6T2	Q3V6T2	Girdin	CCDC88A	S	1417	0.549885	0.00533609	0.159394	0.613124	0.478764	0.000769522	0.249629	0.134179	-0.156682	0.452405	KLIKSKKDINRERQKSLTLTPTRSDSSEGFL	QKS(0.999)LT(0.001)LTPTR
Q9P107_S_437	Q9P107	Q9P107	GEM-interacting protein	GMIP	S	437	0.403861	0.00541611	-0.13616	0.704254	0.404101	0.00469569	0.29118	0.0190408	-0.00411169	0.970088	DVDSVGGGSESRSLDSPTSSPGAGTRQLVKA	S(1)LDS(1)PT(0.002)S(0.091)S(0.891)PGAGT(0.017)R
Q9Y2X7_S_388	Q9Y2X7	Q9Y2X7	ARF GTPase-activating protein GIT1	GIT1	S	388	-0.419562	0.00544346	-0.0570292	0.627119	-0.430909	0.000939494	-0.352711	0.0320203	-0.134159	0.52808	SQSDLDDQHDYDSVASDEDTDQEPLRSTGAT	SQSDLDDQHDY(0.002)DS(0.998)VAS(1)DEDTDQEPLR
A0A0A6YYC7_S_103	A0A0A6YYC7	A0A0A6YYC7;Q96JP5	E3 ubiquitin-protein ligase ZFP91	ZFP91-CNTF;ZFP91	S	103;103	-0.976805	0.00548575	0.049605	0.826797	-1.21512	0.00639343	-0.763796	0.0586462	-0.417786	0.578726	PPDVPGQQPQAAKSPSPVQGKKSPRLLCIEK	S(0.002)PS(0.998)PVQGK
Q15149_S_4626	Q15149	Q15149	Plectin	PLEC	S	4626	-2.10028	0.00568001	-0.754186	0.073704	-2.8325	0.00426563	-1.59172	0.0111737	-0.458777	0.0723052	YYSPYSVSGSGSTAGSRTGSRTGSRAGSRRG	GY(0.006)Y(0.017)S(0.988)PY(0.009)S(0.017)VS(0.952)GS(0.012)GS(0.003)T(0.007)AGS(0.988)R
Q8TBZ3_S_434	Q8TBZ3	Q8TBZ3	WD repeat-containing protein 20	WDR20	S	434	0.699223	0.00573394	-0.00918307	0.97128	0.687442	0.00664896	0.168299	0.448362	0.133174	0.529428	TTPGNSVPPPLPRSNSLPHSAVSNAGSKSSV	S(0.003)NS(0.997)LPHSAVSNAGSK
Q8N684_T_203	Q8N684	Q8N684	Cleavage and polyadenylation specificity factor subunit 7	CPSF7	T	203	-0.806674	0.00580122	#N/A	#N/A	-1.34782	0.00349836	-0.541944	0.0314035	-0.461711	0.0741328	RAHSRDSSDSADGRATPSENLVPSSARVDKP	AT(1)PSENLVPSSAR
O94956_S_320	O94956	O94956	Solute carrier organic anion transporter family member 2B1	SLCO2B1	S	320	-1.6205	0.00585446	-0.167347	0.727711	-1.63759	0.00334316	-1.31233	0.0487483	-0.773069	0.037873	KRELQFRRKVLAVTDSPARKGKDSPSKQSPG	VLAVTDS(1)PAR
Q14155_S_694	Q14155	Q14155	Rho guanine nucleotide exchange factor 7	ARHGEF7	S	694	0.694996	0.00588834	0.266363	0.296635	0.590128	0.00164606	0.43981	0.0169449	-0.229322	0.0792942	TMKKLLPKRKPERKPSDEEFASRKSTAALEE	KPS(1)DEEFASR
O95251_S_57	O95251	O95251	Histone acetyltransferase KAT7	KAT7	S	57	-1.78532	0.00593327	-0.471185	0.177434	-1.9361	0.00120732	-1.29884	0.0533102	-0.116345	0.192475	VTRSSARLSQSSQDSSPVRNLQSFGTEEPAY	LSQSSQDS(0.027)S(0.973)PVR
Q86UE4_S_308	Q86UE4	Q86UE4	Protein LYRIC	MTDH	S	308	0.998958	0.00615675	0.64398	0.181681	1.48674	0.000540806	0.913804	0.0126803	-0.0295949	0.891574	LSSQISAGEEKWNSVSPASAGKRKTEPSAWS	WNSVS(0.997)PAS(0.003)AGK
Q9Y6G9_S_516	Q9Y6G9	Q9Y6G9	Cytoplasmic dynein 1 light intermediate chain 1	DYNC1LI1	S	516	3.60836	0.00620638	1.47227	0.234557	4.21029	0.000856695	2.7366	0.115968	1.28537	0.11166	RITRKPVTVSPTTPTSPTEGEAS________	KPVT(0.009)VS(0.796)PT(0.061)T(0.134)PT(0.004)S(0.973)PT(0.018)EGEAS(0.005)
Q8WZ74_S_1524	Q8WZ74	Q8WZ74	Cortactin-binding protein 2	CTTNBP2	S	1524	-0.559126	0.00627115	#N/A	#N/A	-0.624054	0.00766178	#N/A	#N/A	-0.211354	0.419123	DLSLTLNLDQRLSLGSDDEADLVKELQSMCS	LSLGS(1)DDEADLVK
O15127_S_319	O15127	O15127	Secretory carrier-associated membrane protein 2	SCAMP2	S	319	1.51064	0.00627187	0.493671	0.366639	1.86468	6.29091e-05	0.982737	0.126047	#N/A	#N/A	FSQGIFSSRTFHRAASSAAQGAFQGN_____	AAS(0.848)S(0.152)AAQGAFQGN
Q13459_T_1271	Q13459	Q13459	Unconventional myosin-IXb	MYO9B	T	1271	2.88526	0.00635727	1.34486	0.18835	2.95544	0.00555639	2.46917	0.0220414	-0.229718	0.842473	LDSRVSPPAPGSAPETPEDKSKPCGSPRVQE	VS(1)PPAPGS(1)APET(1)PEDK
P32519_S_163	P32519	P32519	ETS-related transcription factor Elf-1	ELF1	S	163	-0.527423	0.00686967	-0.426171	0.398399	-0.772933	0.000740519	-0.834764	0.136614	-0.309065	0.295201	PEVMETQQVQEKYADSPGASSPEQPKRKKGR	YADS(1)PGASSPEQPK
Q14242_T_393	Q14242	Q14242	P-selectin glycoprotein ligand 1	SELPLG	T	393	1.51484	0.00699344	-0.114508	0.859154	1.76598	0.000860231	1.04534	0.0723668	-0.0392873	0.888234	ATANGGLSKAKSPGLTPEPREDREGDDLTLH	S(1)PGLT(1)PEPR
A7E2V4_S_567	A7E2V4	A7E2V4	Zinc finger SWIM domain-containing protein 8	ZSWIM8	S	567	0.546339	0.00705502	0.235502	0.457718	0.667944	0.0020223	0.394349	0.0445125	#N/A	#N/A	LGEGVPSSQRGPRRLSAEGGDKALHKMGPGG	RLS(1)AEGGDK
P42566_S_790	P42566	P42566	Epidermal growth factor receptor substrate 15	EPS15	S	790	1.85634	0.00725089	0.585361	0.491208	1.98674	0.00344555	1.73541	0.0336315	#N/A	#N/A	IGTPTRPCPLPPGKRSINKLDSPDPFKLNDP	S(1)INKLDS(1)PDPFK
Q92609_S_43	Q92609	Q92609	TBC1 domain family member 5	TBC1D5	S	43	-0.873635	0.00742927	-0.427429	0.147567	-1.18055	0.00437547	#N/A	#N/A	-0.428088	0.172101	SNKSGGDSNKNGRRTSSTLDSEGTFNSYRKE	RT(0.015)S(0.969)S(0.015)TLDSEGTFNSYR
P04920_T_169	P04920	P04920	Anion exchange protein 2	SLC4A2	T	169	1.59006	0.00743286	#N/A	#N/A	1.75623	1.66756e-05	#N/A	#N/A	#N/A	#N/A	FFLQEDDSADRKAERTSPSSPAPLPHQEATP	T(0.507)S(0.507)PS(0.493)S(0.493)PAPLPHQEATPR
Q13247_S_303	Q13247	Q13247	Serine/arginine-rich splicing factor 6	SRSF6	S	303	0.206051	0.00770021	0.149336	0.0552999	0.282293	0.000625447	0.223895	0.086336	0.0374193	0.621467	DIKSKSRSRSQSRSNSPLPVPPSKARSVSPP	SNS(1)PLPVPPSK
Q15811_S_904	Q15811	Q15811;CON__ENSEMBL:ENSBTAP00000001528	Intersectin-1	ITSN1	S	904;906	-0.546243	0.00780917	-0.0829087	0.757908	-0.817667	0.00425863	-0.616783	0.0710655	-0.198199	0.198584	QRSAFTPATATGSSPSPVLGQGEKVEGLQAQ	SAFTPATATGS(0.001)S(0.005)PS(0.994)PVLGQGEK
Q9UQ35_S_1112	Q9UQ35	Q9UQ35	Serine/arginine repetitive matrix protein 2	SRRM2	S	1112	-1.03767	0.00785989	-0.602324	0.0571519	-2.00544	0.00481889	-1.94854	0.120087	-0.665839	0.341083	GRSRSSSPVTELASRSPIRQDRGEFSASPML	S(1)PIRQDR
Q92835_Y_865	Q92835	Q92835	Phosphatidylinositol 3,4,5-trisphosphate 5-phosphatase 1	INPP5D	Y	865	0.528057	0.0080083	0.136167	0.742651	1.093	0.000162097	0.591885	0.0263237	0.216784	0.0958958	EIKLQTSQGKTREKLYDFVKTERDESSGPKT	LY(1)DFVK
Q66K74_S_582	Q66K74	Q66K74	Microtubule-associated protein 1S;MAP1S heavy chain;MAP1S light chain	MAP1S	S	582	0.536315	0.00821158	-0.115676	0.513347	0.481577	0.00975138	0.447619	0.014521	-0.0343766	0.888052	STSHSGFPPVANGPRSPPSLRCGEASPPSAA	S(1)PPSLR
Q92508_S_165	Q92508	Q92508	Piezo-type mechanosensitive ion channel component 1	PIEZO1	S	165	1.02017	0.00821506	#N/A	#N/A	1.39855	0.00269455	0.934304	0.0449188	#N/A	#N/A	PHPRELDDDERDVDASPTAGLQEAATLAPTR	ELDDDERDVDAS(0.993)PT(0.007)AGLQEAATLAPTR
Q9BZ67_S_21	Q9BZ67	Q9BZ67;Q9BZ68	FERM domain-containing protein 8;Putative FERM domain-containing protein FRMD8P1	FRMD8;FRMD8P1	S	21;21	0.946137	0.00825543	0.653287	0.0646459	1.12504	0.000693686	0.852842	0.0166164	0.666787	0.0996024	GSAGQPGPAERSHRSSVSSVGARAADVLVYL	S(0.124)S(0.876)VSSVGAR
Q5VZK9_S_1315	Q5VZK9	Q5VZK9	Leucine-rich repeat-containing protein 16A	LRRC16A	S	1315	-0.87524	0.0087005	#N/A	#N/A	-0.72747	0.00610133	-0.602407	0.0212247	-0.207211	0.323157	VLKKVPSDKERDGQSSPQPSPRTFSQEVSRR	DGQS(0.157)S(0.842)PQPS(0.001)PR
P54253_S_406	P54253	P54253	Ataxin-1	ATXN1	S	406	-0.560308	0.00872266	-0.200712	0.182141	-0.754731	0.000363406	-0.468932	0.0140488	-0.182438	0.223863	PAADLEVQQATHREASPSTLNDKSGLHLGKP	EAS(0.999)PS(0.001)TLNDK
O75362_S_407	O75362	O75362	Zinc finger protein 217	ZNF217	S	407	0.724363	0.00887358	0.240413	0.434235	0.75371	0.00109026	0.601885	0.0112142	-0.112958	0.466178	LHSRVHKKDRRAGAESPTMSVDGRQPGTCSP	AGAES(1)PTMSVDGR
O15085_S_1457	O15085	O15085	Rho guanine nucleotide exchange factor 11	ARHGEF11	S	1457	1.45639	0.00901339	0.806255	0.169279	1.27847	0.00676558	1.40502	0.0171701	0.476991	0.237713	MELAHRELLKSLGGESSGGTTPVGSFHTEAA	S(0.096)LGGES(0.775)S(0.775)GGT(0.332)T(0.022)PVGSFHTEAAR
P46100_S_704	P46100	P46100	Transcriptional regulator ATRX	ATRX	S	704	1.21415	0.00905828	#N/A	#N/A	1.47277	0.00119939	1.4854	0.0501057	#N/A	#N/A	QKLSVPVRKKDKRNSSDSAIDNPKPNKLPKS	NS(0.667)S(0.667)DS(0.667)AIDNPKPNK
Q9ULH1_S_839	Q9ULH1	Q9ULH1	Arf-GAP with SH3 domain, ANK repeat and PH domain-containing protein 1	ASAP1	S	839	-0.452936	0.00915815	-0.408986	0.0144434	-0.646874	0.00279062	-0.409519	0.232249	-0.0701055	0.46396	KKRPPPPPPGHKRTLSDPPSPLPHGPPNKGA	TLS(1)DPPSPLPHGPPNK
O14617_S_658	O14617	O14617	AP-3 complex subunit delta-1	AP3D1	S	658	0.6753	0.0091825	0.283903	0.507211	0.678355	0.006707	0.567167	0.106667	-0.18833	0.397243	AVFHEEEQRRPKHRPSEADEEELARRREARK	HRPS(1)EADEEELAR
Q92835_S_971	Q92835	Q92835	Phosphatidylinositol 3,4,5-trisphosphate 5-phosphatase 1	INPP5D	S	971	1.01037	2.59428e-05	0.41355	0.0334055	0.605109	0.0938904	0.828072	0.00498417	0.0949517	0.478175	CRGESPPTPPGQPPISPKKFLPSTANRGLPP	GES(1)PPT(1)PPGQPPIS(1)PK
P12956_S_477	P12956	P12956	X-ray repair cross-complementing protein 6	XRCC6	S	477	-0.792391	3.07522e-05	-0.0107551	0.947955	-0.490467	0.0133743	-0.622337	0.000851913	-0.430785	0.0699734	MKAIVEKLRFTYRSDSFENPVLQQHFRNLEA	S(0.114)DS(0.886)FENPVLQQHFR
O75367_T_178	O75367	O75367	Core histone macro-H2A.1	H2AFY	T	178	2.84784	6.51124e-05	#N/A	#N/A	#N/A	#N/A	3.00692	2.20209e-05	#N/A	#N/A	GEVSKAASADSTTEGTPADGFTVLSTKSLFL	AAS(0.001)ADS(0.002)T(0.002)T(0.036)EGT(0.957)PADGFT(0.001)VLSTK
Q92622_S_266	Q92622	Q92622	Run domain Beclin-1 interacting and cysteine-rich containing protein	KIAA0226	S	266	1.19256	0.000160322	0.408903	0.276784	0.88215	0.0221597	0.980875	0.00283724	0.0939475	0.686701	LSGPPRKPQESRGHVSPAEDQTIQAPPVSVS	GHVS(1)PAEDQTIQAPPVSVSALAR
P18583_S_283	P18583	P18583	Protein SON	SON	S	283	0.80388	0.000305788	0.143273	0.522966	0.27799	0.262067	0.601016	0.00772579	-0.153067	0.505727	VEYQMKSVLKSVESTSPEPSKIMLVEPPVAK	SVEST(0.001)S(0.998)PEPS(0.001)K
Q9Y6I3_S_454	Q9Y6I3	Q9Y6I3	Epsin-1	EPN1	S	454	3.21385	0.000309581	1.06698	0.157536	#N/A	#N/A	2.81468	0.000706924	0.72452	0.137075	FDMSGVRGSLAEAVGSPPPAATPTPTPPTRK	GS(0.001)LAEAVGS(0.999)PPPAATPTPTPPTR
P49023_S_85	P49023	P49023	Paxillin	PXN	S	85	0.993494	0.000356393	0.310126	0.336702	#N/A	#N/A	0.987415	0.000242692	-0.211036	0.34307	QPSSSRFIHQQPQSSSPVYGSSAKTSSVSNP	FIHQQPQS(0.001)S(0.043)S(0.956)PVYGSSAK
Q9ULE0_T_909	Q9ULE0	Q9ULE0	Protein WWC3	WWC3	T	909	-0.779507	0.000372765	-0.514108	0.0142875	-0.687208	0.141495	-0.544196	0.00166674	-0.0020808	0.992647	RGSPFVRSGTIVRSQTFSPGARSQYVCRLYR	S(0.001)QT(0.998)FS(0.001)PGAR
O75676_S_343	O75676	O75676	Ribosomal protein S6 kinase alpha-4	RPS6KA4	S	343	1.23866	0.00054337	#N/A	#N/A	#N/A	#N/A	1.22631	0.00954654	#N/A	#N/A	VGNFAEEFTRLEPVYSPPGSPPPGDPRIFQG	LEPVY(0.229)S(0.778)PPGS(0.993)PPPGDPR
Q9HBL0_S_849	Q9HBL0	Q9HBL0	Tensin-1	TNS1	S	849	2.63527	0.000862737	#N/A	#N/A	#N/A	#N/A	2.31333	0.000765073	#N/A	#N/A	QPPASLPGLTAQPLLSPKEATSDPSRTPEEE	SPASSSLPAFLPTTHSPPGPQQPPAS(0.005)LPGLT(0.008)AQPLLS(0.986)PK
P16949_S_25	P16949	P16949	Stathmin	STMN1	S	25	1.62814	0.000965412	0.35025	0.716728	1.02804	0.0127508	1.40778	0.00684788	-0.3074	0.49148	ELEKRASGQAFELILSPRSKESVPEFPLSPP	RAS(1)GQAFELILS(1)PR
Q5VUA4_S_527	Q5VUA4	Q5VUA4	Zinc finger protein 318	ZNF318	S	527	0.757816	0.00102974	0.168205	0.464173	0.677905	0.0304728	0.643107	0.00549237	-0.0557531	0.760349	SMLADSTSTQEKRRRSFPDIEDEEKFLYGDE	S(1)FPDIEDEEK
Q9UJF2_S_665	Q9UJF2	Q9UJF2	Ras GTPase-activating protein nGAP	RASAL2	S	665	1.84215	0.00138772	#N/A	#N/A	#N/A	#N/A	1.49147	0.00141674	#N/A	#N/A	FEDPTDSDLHKLKSPSQDNTDSYFRGKTLLL	LKS(0.5)PS(0.5)QDNTDSYFR
Q92538_S_1780	Q92538	Q92538	Golgi-specific brefeldin A-resistance guanine nucleotide exchange factor 1	GBF1	S	1780	2.19549	0.0014489	1.01355	0.147083	0.813491	0.0399263	1.3037	0.00128365	#N/A	#N/A	ACDFEKPESPRAASSSSPGSPVASSPSRLSP	AASS(0.001)S(0.986)S(0.013)PGSPVASSPSR
O75995_S_97	O75995	O75995	SAM and SH3 domain-containing protein 3	SASH3	S	97	-2.69584	0.00164787	-0.719125	0.488102	#N/A	#N/A	-1.95448	0.00577872	-0.296811	0.490762	RTMNRKMGKMMVKALSEEMADTLEEGSASPT	ALS(1)EEMADTLEEGSASPTSPDYSLDSPGPEK
Q9Y6W5_S_296	Q9Y6W5	Q9Y6W5	Wiskott-Aldrich syndrome protein family member 2	WASF2	S	296	3.61722	0.00168322	1.5764	0.152584	2.64073	0.0285018	3.03342	0.00252587	#N/A	#N/A	QRGSGLAGPKRSSVVSPSHPPPAPPLGSPPG	RS(0.177)S(0.824)VVS(0.953)PS(0.046)HPPPAPPLGSPPGPK
Q8NFC6_S_1077	Q8NFC6	Q8NFC6	Biorientation of chromosomes in cell division protein 1-like 1	BOD1L1	S	1077	0.976707	0.00172439	#N/A	#N/A	#N/A	#N/A	0.970442	0.00327732	0.264611	0.0926125	MEKKLSRRLCENRRGSLSQEMAKGEEKLAAN	RGS(0.987)LS(0.013)QEMAK
Q8N4C6_S_269	Q8N4C6	Q8N4C6	Ninein	NIN	S	269	0.486359	0.00224837	-0.11385	0.607125	0.514693	0.0186394	0.520242	0.0045361	-0.0685385	0.705912	TPSASTPYRQLKRHLSMQSFDESGRRTTTSS	HLS(1)MQSFDESGR
P22059_S_379	P22059	P22059	Oxysterol-binding protein 1	OSBP	S	379	-0.446675	0.00229514	-0.296059	0.0497404	-0.217378	0.293906	-0.338526	0.00798125	-0.0628354	0.551024	EIITMPENLGHKRTGSNISGASSDISLDEQY	T(0.904)GS(0.923)NIS(0.181)GAS(0.856)S(0.135)DIS(0.001)LDEQYK
P62753_S_244	P62753	P62753	40S ribosomal protein S6	RPS6	S	244	2.48963	0.00239973	#N/A	#N/A	#N/A	#N/A	2.50217	0.000790786	#N/A	#N/A	AKRRRLSSLRASTSKSESSQK__________	LS(0.36)S(0.401)LRAS(0.41)T(0.424)S(0.424)KS(0.973)ES(0.093)S(0.915)QK
O75563_S_6	O75563	O75563	Src kinase-associated phosphoprotein 2	SKAP2	S	6	0.727921	0.00250367	0.442971	0.110111	0.229372	0.587702	0.511142	0.00630037	0.00711081	0.968298	__________MPNPSSTSSPYPLPEEIRNLL	PNPS(0.002)S(0.998)TSSPYPLPEEIR
Q9UJ41_S_310	Q9UJ41	Q9UJ41	Rab5 GDP/GTP exchange factor	RABGEF1	S	310	1.03282	0.00278863	0.208544	0.656471	0.825954	0.0486847	1.03529	0.00418002	#N/A	#N/A	IQEAKAPSPSINRQTSIETDRVSKEFIEFLK	QT(0.006)S(0.994)IETDR
Q9UHD8_S_30	Q9UHD8	Q9UHD8	Septin-9	9-Sep	S	30	-0.630454	0.00319062	-0.201261	0.313117	-0.57154	0.0105745	-0.782703	0.00768282	-0.332105	0.0561844	RLRRLGDSSGPALKRSFEVEEVETPNSTPPR	S(1)FEVEEVETPNSTPPR
Q12888_S_1430	Q12888	Q12888	Tumor suppressor p53-binding protein 1	TP53BP1	S	1430	0.778462	0.00330341	-0.71459	0.107907	#N/A	#N/A	0.99738	0.00541885	#N/A	#N/A	AVPGPLGIEDISPNLSPDDKSFSRVVPRVPD	ETAVPGPLGIEDIS(0.009)PNLS(0.991)PDDK
Q8ND04_S_667	Q8ND04	Q8ND04	Protein SMG8	SMG8	S	667	0.433761	0.0033683	0.394844	0.0153681	0.592327	0.012009	0.564415	0.0064642	#N/A	#N/A	VFEPSTPDPAPAKNESSPAPPDSDADKLKEK	NES(0.5)S(0.5)PAPPDSDADK
Q14155_S_249	Q14155	Q14155	Rho guanine nucleotide exchange factor 7	ARHGEF7	S	249	0.759219	0.0036148	0.0536401	0.877692	0.372645	0.28391	0.698001	0.00966537	-0.383328	0.307599	PSNYVREVKASEKPVSPKSGTLKSPPKGFDT	ASEKPVS(1)PK
Q0VD83_S_175	Q0VD83	Q0VD83	Apolipoprotein B receptor	APOBR	S	175	1.01158	0.00363587	0.16654	0.69764	0.945815	0.0123608	0.935435	0.00507252	0.0824277	0.743597	QESHEQEVNREERLRSWEQEEEEEEVRAREP	S(1)WEQEEEEEEVR
P53396_S_455	P53396	P53396	ATP-citrate synthase	ACLY	S	455	0.499808	0.00448681	0.174049	0.390042	0.34782	0.0123706	0.476115	0.00505031	-0.0592814	0.636612	NASGSTSTPAPSRTASFSESRADEVAPAKKA	TAS(1)FSESR
P42226_Y_641	P42226	P42226	Signal transducer and activator of transcription 6	STAT6	Y	641	1.21694	0.00449228	#N/A	#N/A	#N/A	#N/A	1.28906	0.000628981	#N/A	#N/A	RSHYKPEQMGKDGRGYVPATIKMTVERDQPL	GY(1)VPATIK
Q9Y520_S_2694	Q9Y520	Q9Y520	Protein PRRC2C	PRRC2C	S	2694	-1.38746	0.00514302	-0.836114	0.0868587	-0.961379	0.0294414	-1.5406	0.00549469	-0.749521	0.209907	RSTTPTSSPFRATSTSPNSQSSKMNSIVYQK	ATSTS(1)PNSQSSK
P27816_S_280	P27816	P27816	Microtubule-associated protein 4	MAP4	S	280	1.26969	0.00540955	0.317957	0.620473	0.829511	0.0123296	1.07871	0.00514157	-0.160785	0.57357	ALATKTEVALAKDMESPTKLDVTLAKDMQPS	DMES(1)PTKLDVTLAK
Q9UQC2_S_141	Q9UQC2	Q9UQC2	GRB2-associated-binding protein 2	GAB2	S	141	0.587829	0.00644022	0.0546105	0.859947	0.254161	0.205337	0.343394	0.00750754	-0.185125	0.262251	DSLRNVSSAGHGPRSSPAELSSSSQHLLRER	S(0.431)S(0.569)PAELS(0.009)S(0.178)S(0.711)S(0.103)QHLLR
Q9Y2Y9_S_162	Q9Y2Y9	Q9Y2Y9	Krueppel-like factor 13	KLF13	S	162	-0.675301	0.00653317	-0.308695	0.260963	-0.588986	0.0113379	-0.682861	0.000128698	0.135724	0.135514	LRQRVRRGRSRADLESPQRKHKCHYAGCEKV	ADLES(1)PQR
Q0JRZ9_S_488	Q0JRZ9	Q0JRZ9	F-BAR domain only protein 2	FCHO2	S	488	0.984152	0.0065968	0.456918	0.186103	0.377683	0.208101	0.810999	0.00753533	0.40655	0.25413	TSGKLSGINEIPRPFSPPVTSNTSPPPAAPL	LSGINEIPRPFS(1)PPVTSNTSPPPAAPLAR
P50570_S_764	P50570	P50570	Dynamin-2	DNM2	S	764	-1.00875	0.0070021	-0.437782	0.0537608	-0.445095	0.0306118	-0.444904	0.00961178	-0.187197	0.639345	PPPVDDTWLQSASSHSPTPQRRPVSSIHPPG	EALNIIGDISTSTVSTPVPPPVDDTWLQSAS(0.001)S(0.016)HS(0.822)PT(0.161)PQR
Q92934_S_118	Q92934	Q92934	Bcl2-associated agonist of cell death	BAD	S	118	0.512334	0.0076616	0.0554558	0.89602	0.236697	0.362682	0.663364	0.00955162	#N/A	#N/A	NLWAAQRYGRELRRMSDEFVDSFKKGLPRPK	RMS(1)DEFVDSFK
Q9Y3R5_S_718	Q9Y3R5	Q9Y3R5	Protein dopey-2	DOPEY2	S	718	-0.752335	0.00801228	#N/A	#N/A	#N/A	#N/A	-1.04397	0.00847992	0.0461522	0.843182	RGSPFKTKSSESPSSSPSSPARKNGGEWDVE	S(0.144)S(0.193)ES(0.663)PSS(0.081)S(0.896)PS(0.019)S(0.004)PAR
Q68EM7_S_674	Q68EM7	Q68EM7	Rho GTPase-activating protein 17	ARHGAP17	S	674	1.10547	0.0085626	-0.0181783	0.984078	0.896905	0.0244172	1.04604	0.00159712	0.519677	0.0200429	TSQHPPSLSPKPPTRSPSPPTQHTGQPPGQP	S(0.996)PS(0.991)PPT(0.006)QHT(0.007)GQPPGQPSAPSQLSAPR
Q9UI08_S_331	Q9UI08	Q9UI08	Ena/VASP-like protein	EVL	S	331	1.04849	0.00945418	0.466163	0.266289	0.844726	0.0611996	0.849691	0.00527349	-0.338929	0.342375	PNSSEAGRKPWERSNSVEKPVSSILSRTPSV	SNS(1)VEKPVSSILSR
Q8NC51_S_234	Q8NC51	Q8NC51	Plasminogen activator inhibitor 1 RNA-binding protein	SERBP1	S	234	1.25214	0.000740703	0.883797	0.115562	1.34273	0.0130036	0.341773	0.826383	0.623607	0.00594872	SGSHNWGTVKDELTESPKYIQKQISYNYSDL	DELTES(1)PK
Q9Y6M1_S_162	Q9Y6M1	Q9Y6M1	Insulin-like growth factor 2 mRNA-binding protein 2	IGF2BP2	S	162	1.313	0.00233833	0.469342	0.208837	0.747614	0.0916775	1.00861	0.0401025	0.480645	0.00560852	NYSFKISYIPDEEVSSPSPPQRAQRGDHSSR	ISYIPDEEVS(0.144)S(0.831)PS(0.024)PPQR
Q92619_S_14	Q92619	Q92619	Minor histocompatibility protein HA-1;Minor histocompatibility antigen HA-1	HMHA1	S	14	-0.892882	0.00245216	-0.586765	0.0217871	-2.54049	0.0137372	-2.741	0.0181795	-0.847629	0.000154972	__MFSRKKRELMKTPSISKKNRAGSPSPQPS	TPS(1)ISK
P08567_S_117	P08567	P08567	Pleckstrin	PLEK	S	117	-1.11783	0.00933794	-0.871573	0.0441498	#N/A	#N/A	-1.17054	0.0152373	-1.13182	0.00794833	CIEGGQKFARKSTRRSIRLPETIDLGALYLS	S(0.998)IRLPET(0.002)IDLGALYLSMK
P82094_S_77	P82094	P82094	TATA element modulatory factor	TMF1	S	77	0.869326	3.2403e-06	#N/A	#N/A	#N/A	#N/A	#N/A	#N/A	#N/A	#N/A	WGLKSNTEPQSPPIASPKAITKPVRRTVVDE	SNTEPQS(0.005)PPIAS(0.995)PK
Q9Y6G9_T_512	Q9Y6G9	Q9Y6G9	Cytoplasmic dynein 1 light intermediate chain 1	DYNC1LI1	T	512	3.65829	2.17803e-05	#N/A	#N/A	#N/A	#N/A	#N/A	#N/A	#N/A	#N/A	AELDRITRKPVTVSPTTPTSPTEGEAS____	KPVT(0.034)VS(0.887)PT(0.789)T(0.283)PT(0.046)S(0.464)PT(0.328)EGEAS(0.17)
Q7Z422_S_107	Q7Z422	Q7Z422	SUZ domain-containing protein 1	SZRD1	S	107	2.89219	3.63183e-05	1.35464	0.343717	0.901778	0.58208	1.12656	0.441736	-0.111149	0.785618	EAEYAEARKRILGSASPEEEQEKPILDRPTR	ILGS(1)AS(1)PEEEQEKPILDRPTR
P98082_S_393	P98082	P98082	Disabled homolog 2	DAB2	S	393	-3.90948	5.11909e-05	-0.902547	0.190862	#N/A	#N/A	-2.28043	0.0608998	-1.58936	0.235567	QNGVSEREQNGFSVKSSPNPFVGSPPKGLSI	S(0.5)S(0.5)PNPFVGSPPK
Q9Y4I1_S_600	Q9Y4I1	Q9Y4I1	Unconventional myosin-Va	MYO5A	S	600	2.13516	5.85768e-05	0.68117	0.283669	0.571933	0.734554	#N/A	#N/A	0.0111063	0.964407	FKMLPELFQDDEKAISPTSATSSGRTPLTRT	AIS(1)PTSATSSGR
Q13595_S_236	Q13595	Q13595	Transformer-2 protein homolog alpha	TRA2A	S	236	2.7776	9.84359e-05	#N/A	#N/A	#N/A	#N/A	#N/A	#N/A	#N/A	#N/A	GGGGGGGGGGGRRRDSYYDRGYDRGYDRYED	RDS(1)YYDR
P28290_S_1040	P28290	P28290	Sperm-specific antigen 2	SSFA2	S	1040	-0.933448	0.000179984	-0.157174	0.12511	#N/A	#N/A	#N/A	#N/A	-0.221799	0.110204	RLLGLEEQLRAVRMPSPFRSSALMGMCGSRS	MPS(1)PFR
Q96SB3_S_100	Q96SB3	Q96SB3	Neurabin-2	PPP1R9B	S	100	2.14916	0.000236849	#N/A	#N/A	#N/A	#N/A	#N/A	#N/A	#N/A	#N/A	RASERGVRLSLPRASSLNENVDHSALLKLGT	AS(0.022)S(0.978)LNENVDHSALLK
Q09666_S_5851	Q09666	Q09666	Neuroblast differentiation-associated protein AHNAK	AHNAK	S	5851	-0.704667	0.000243857	-0.133121	0.564739	-0.691527	0.0152882	-0.459724	0.10372	0.262449	0.130509	YEVTGSDDETGKLQGSGVSLASKKSRLSSSS	LQGS(1)GVS(1)LAS(1)KK
A2A288_S_336	A2A288	A2A288	Probable ribonuclease ZC3H12D	ZC3H12D	S	336	-0.744704	0.000264821	-0.0896085	0.379172	#N/A	#N/A	-0.428056	0.218572	0.25269	0.0230219	APREPFAHSLPPARGSPDLAALRGSFSRLAF	GS(1)PDLAALR
P17029_T_10	P17029	P17029	Zinc finger protein with KRAB and SCAN domains 1	ZKSCAN1	T	10	2.69826	0.000290431	#N/A	#N/A	#N/A	#N/A	#N/A	#N/A	#N/A	#N/A	______MMTAESREATGLSPQAAQEKDGIVI	EAT(0.939)GLS(0.061)PQAAQEK
Q14764_S_873	Q14764	Q14764	Major vault protein	MVP	S	873	2.47894	0.000373534	#N/A	#N/A	#N/A	#N/A	#N/A	#N/A	#N/A	#N/A	LGRRVASGPSPGEGISPQSAQAPQAPGDNHV	VASGPS(0.001)PGEGIS(0.999)PQSAQAPQAPGDNHVVPVLR
Q8NE71_S_22	Q8NE71	Q8NE71	ATP-binding cassette sub-family F member 1	ABCF1	S	22	0.71157	0.000413732	0.187467	0.40597	0.603802	0.019243	0.591122	0.0590868	0.0836626	0.509257	QQPPEPEWIGDGESTSPSDKVVKKGKKDKKI	QQPPEPEWIGDGES(0.019)T(0.066)S(0.869)PS(0.046)DK
Q16539_S_2	Q16539	Q16539	Mitogen-activated protein kinase 14	MAPK14	S	2	0.709659	0.000475049	-0.18394	0.213415	#N/A	#N/A	0.284548	0.303268	-0.0183438	0.87554	______________MSQERPTFYRQELNKTI	S(1)QERPTFYR
O95251_S_50	O95251	O95251	Histone acetyltransferase KAT7	KAT7	S	50	1.85886	0.000476016	#N/A	#N/A	1.03587	0.0607146	0.861976	0.190933	#N/A	#N/A	TSRRSARVTRSSARLSQSSQDSSPVRNLQSF	LS(0.999)QS(0.001)SQDS(0.251)S(0.749)PVR
Q70CQ2_S_2488	Q70CQ2	Q70CQ2	Ubiquitin carboxyl-terminal hydrolase 34	USP34	S	2488	-0.999493	0.00049928	0.102181	0.666386	0.126517	0.575747	-0.395564	0.358261	-0.218156	0.519267	YMGTKGPENPQVEVLSEEEGEEEEEEEDILS	GPENPQVEVLS(1)EEEGEEEEEEEDILSLAEEK
Q9NZM3_S_884	Q9NZM3	Q9NZM3	Intersectin-2	ITSN2	S	884	0.571587	0.000509123	0.180161	0.146527	0.215306	0.176574	0.376414	0.0740178	0.31878	0.06106	VNTSWQKKSAFTRTVSPGSVSPIHGQGQVVE	TVS(1)PGS(0.005)VS(0.995)PIHGQGQVVENLK
Q68DQ2_S_457	Q68DQ2	Q68DQ2	Very large A-kinase anchor protein	CRYBG3	S	457	1.23327	0.00052012	0.196445	0.794436	1.14163	0.010821	0.824861	0.0512375	0.156113	0.574417	SDGSDTTEQESTNLPSPNKSIRHEHLQLPES	SDGSDTTEQESTNLPS(1)PNK
Q96B36_S_88	Q96B36	Q96B36	Proline-rich AKT1 substrate 1	AKT1S1	S	88	1.15577	0.000575141	1.19845	0.0141759	0.440714	0.412719	0.97104	0.0341386	0.679554	0.241999	TAARPPAPPPAPQPPSPTPSPPRPTLAREDN	AATAARPPAPPPAPQPPS(0.994)PT(0.012)PS(0.979)PPRPT(0.016)LAR
P53667_S_310	P53667	P53667	LIM domain kinase 1	LIMK1	S	310	-0.906328	0.000593609	-0.176117	0.176244	#N/A	#N/A	-0.909093	0.0133714	-0.0237654	0.820063	RSCSIDRSPGAGSLGSPASQRKDLGRSESLR	SPGAGSLGS(1)PASQR
Q9H307_S_100	Q9H307	Q9H307	Pinin	PNN	S	100	-1.39766	0.000606197	-0.262051	0.461352	-0.774341	0.0701909	-0.291182	0.379343	-0.180312	0.598487	RLGGERRTRRESRQESDPEDDDVKKPALQSS	RES(1)RQES(1)DPEDDDVK
REV__Q6ZUS5_S_257	O43303	O43303	Centriolar coiled-coil protein of 110 kDa	CCP110		641	1.50767	0.000610158	0.515436	0.354738	#N/A	#N/A	1.29224	0.0265608	0.0100575	0.978116	EQSRRSLRGSINRIVNESHLDKEHDAVEVAD	ES(1)EELLK
P49023_S_130	P49023	P49023	Paxillin	PXN	S	130	1.80213	0.000665596	#N/A	#N/A	1.38763	0.0136129	0.717468	0.310369	0.295407	0.221646	EHVYSFPNKQKSAEPSPTVMSTSLGSNLSEL	QKS(0.594)AEPS(0.7)PT(0.7)VMS(0.052)T(0.188)S(0.758)LGS(0.008)NLSELDR
Q9UQC2_S_543	Q9UQC2	Q9UQC2	GRB2-associated-binding protein 2	GAB2	S	543	0.82638	0.000688977	-0.167093	0.483782	0.149468	0.679388	#N/A	#N/A	0.130033	0.461077	LDLRNNTVIDELPFKSPITKSWSRANHTFNS	NNTVIDELPFKS(0.987)PIT(0.013)K
Q6ZUM4_S_466	Q6ZUM4	Q6ZUM4	Rho GTPase-activating protein 27	ARHGAP27	S	466	0.755125	0.000737874	0.100319	0.337097	0.491437	0.0110663	0.155702	0.330192	-0.0851817	0.596258	SIHKSSQDGDTPAQASPPEEKVPAELDEVGS	SSQDGDTPAQAS(1)PPEEK
Q8NFC6_S_902	Q8NFC6	Q8NFC6	Biorientation of chromosomes in cell division protein 1-like 1	BOD1L1	S	902	1.70161	0.000741659	#N/A	#N/A	#N/A	#N/A	#N/A	#N/A	#N/A	#N/A	LKPEEVVHKEKRRTKSLLEEKLVLKSKSKTQ	T(0.01)KS(0.99)LLEEK
Q8TF01_S_290	Q8TF01	Q8TF01	Arginine/serine-rich protein PNISR	PNISR	S	290	0.730627	0.000752583	0.284507	0.101023	0.664764	0.0106498	0.479279	0.0441043	0.0288342	0.820536	EGGDGPRLPQRSKFDSDEEEEDTENVEAASS	S(0.003)KFDS(0.997)DEEEEDTENVEAASSGK
Q9UKM9_S_288	Q9UKM9	Q9UKM9	RNA-binding protein Raly	RALY	S	288	-0.394037	0.000764227	-0.0969216	0.403336	-0.41643	0.0290696	-0.263979	0.0152745	0.0186491	0.914122	ARTRDDGDEEGLLTHSEEELEHSQDTDADDG	TRDDGDEEGLLT(1)HS(1)EEELEHSQDTDADDGALQ
O00193_S_17	O00193	O00193	Small acidic protein	SMAP	S	17	-0.277201	0.000829029	0.110568	0.367832	-0.16219	0.155958	-0.244399	0.0815461	0.173567	0.0667649	SAARESHPHGVKRSASPDDDLGSSNWEAADL	S(0.994)AS(0.995)PDDDLGS(0.006)S(0.005)NWEAADLGNEER
O00193_S_15	O00193	O00193	Small acidic protein	SMAP	S	15	-0.277201	0.000829029	0.110568	0.367832	-1.09534	0.251687	-0.244399	0.0815461	0.154637	0.0487199	_MSAARESHPHGVKRSASPDDDLGSSNWEAA	S(0.994)AS(0.995)PDDDLGS(0.006)S(0.005)NWEAADLGNEER
P33241_T_244	P33241	P33241	Lymphocyte-specific protein 1	LSP1	T	244	-3.15435	0.00100227	-1.34291	0.0182193	#N/A	#N/A	-2.37238	0.0165566	-0.618343	0.186875	QWLEQYTQAIETAGRTPKLARQASIELPSMA	IDQWLEQYTQAIET(0.003)AGRT(0.997)PK
Q9P107_S_243	Q9P107	Q9P107	GEM-interacting protein	GMIP	S	243	-0.805773	0.00100948	-0.31593	0.176065	-0.970545	0.0141421	-0.444066	0.181702	0.0934641	0.573892	RARSQGSPEDSAPQASPGPSKQQERRRRSRE	SQGSPEDSAPQAS(0.997)PGPS(0.003)K
O14974_S_995	O14974	O14974	Protein phosphatase 1 regulatory subunit 12A	PPP1R12A	S	995	1.75503	0.00104686	#N/A	#N/A	1.23469	0.0549133	0.413014	0.707913	-0.468116	0.0640505	LEMEKRERRALERRISEMEEELKMLPDLKAD	RIS(1)EMEEELK
P80723_T_36	P80723	P80723	Brain acid soluble protein 1	BASP1	T	36	0.983861	0.00110057	0.518621	0.327191	0.514619	0.13715	1.22332	0.010964	0.0295956	0.923866	EKDKKAEGAATEEEGTPKESEPQAAAEPAEA	AEGAATEEEGT(1)PK
Q13459_S_1242	Q13459	Q13459	Unconventional myosin-IXb	MYO9B	S	1242	1.02604	0.00110672	0.483346	0.168914	1.01841	0.0102738	0.961554	0.0180507	0.386077	0.0926339	VGKVSEETEKTLPSGSPRPGQLERPTSLALD	TLPS(0.001)GS(0.999)PR
Q12888_S_1094	Q12888	Q12888	Tumor suppressor p53-binding protein 1	TP53BP1	S	1094	0.994546	0.00110688	0.00175346	0.995477	0.598203	0.0479939	0.393451	0.122529	#N/A	#N/A	GDHTIRQSQQPMKPISPVKDPVSPASQKMVI	QSQQPMKPIS(1)PVKDPVS(0.959)PAS(0.041)QK
Q00987_S_166	Q00987	Q00987	E3 ubiquitin-protein ligase Mdm2	MDM2	S	166	1.20255	0.00111885	0.6543	0.073269	1.02038	0.0103807	1.0505	0.0125089	0.230501	0.319027	HLVSRPSTSSRRRAISETEENSDELSGERQR	AIS(1)ETEENSDELSGER
Q9UKV3_S_243	Q9UKV3	Q9UKV3	Apoptotic chromatin condensation inducer in the nucleus	ACIN1	S	243	1.33126	0.00119195	-0.172094	0.790648	0.516983	0.142321	0.409323	0.146223	-0.426047	0.12173	SSRVRQARAAKLSEGSQPAEEEEDQETPSRN	LS(1)EGS(1)QPAEEEEDQETPSR
Q3KQU3_T_816	Q3KQU3	Q3KQU3	MAP7 domain-containing protein 1	MAP7D1	T	816	1.4159	0.00120524	0.965685	0.0734073	#N/A	#N/A	#N/A	#N/A	#N/A	#N/A	TNGPSGDKSLSRTPETLLPFAEAEAFLKKAV	T(0.086)PET(0.914)LLPFAEAEAFLK
A6NC98_T_1346	A6NC98	A6NC98	Coiled-coil domain-containing protein 88B	CCDC88B	T	1346	-1.05952	0.0012088	#N/A	#N/A	-0.968884	0.0144488	#N/A	#N/A	#N/A	#N/A	GPPGGLRLGADGAGSTESLGGPPETELPEGR	LGADGAGS(0.825)T(0.825)ES(0.349)LGGPPET(0.001)ELPEGR
P45973_S_11	P45973	P45973	Chromobox protein homolog 5	CBX5	S	11	-0.536082	0.00122076	0.030704	0.799407	-0.191198	0.237593	-0.37156	0.0340623	0.112639	0.693893	_____MGKKTKRTADSSSSEDEEEYVVEKVL	T(0.043)ADS(0.989)S(0.989)S(0.989)S(0.989)EDEEEYVVEK
P45973_S_12	P45973	P45973	Chromobox protein homolog 5	CBX5	S	12	-0.536082	0.00122076	0.030704	0.799407	-0.191198	0.237593	-0.37156	0.0340623	0.112639	0.693893	____MGKKTKRTADSSSSEDEEEYVVEKVLD	T(0.043)ADS(0.989)S(0.989)S(0.989)S(0.989)EDEEEYVVEK
P45973_S_13	P45973	P45973	Chromobox protein homolog 5	CBX5	S	13	-0.536082	0.00122076	0.030704	0.799407	-0.191198	0.237593	-0.37156	0.0340623	0.112639	0.693893	___MGKKTKRTADSSSSEDEEEYVVEKVLDR	T(0.043)ADS(0.989)S(0.989)S(0.989)S(0.989)EDEEEYVVEK
P45973_S_14	P45973	P45973	Chromobox protein homolog 5	CBX5	S	14	-0.536082	0.00122076	0.030704	0.799407	-0.191198	0.237593	-0.37156	0.0340623	0.112639	0.693893	__MGKKTKRTADSSSSEDEEEYVVEKVLDRR	T(0.047)ADS(0.988)S(0.988)S(0.988)S(0.99)EDEEEYVVEK
Q86YV5_S_826	Q86YV5	Q86YV5	Tyrosine-protein kinase SgK223	SGK223	S	826	0.79583	0.00125182	0.355016	0.389649	0.507315	0.0179896	#N/A	#N/A	0.240625	0.262741	QPPPLPQKKIVSRAASSPDGFFWTQGSPKPG	AAS(0.974)S(0.026)PDGFFWTQGSPK
P42166_S_156	P42166	P42166	Lamina-associated polypeptide 2, isoform alpha;Thymopoietin;Thymopentin	TMPO	S	156	-1.40844	0.00126956	0.859555	0.26279	#N/A	#N/A	#N/A	#N/A	#N/A	#N/A	LYEKKLLKLREQGTESRSSTPLPTISSSAEN	LREQGT(0.004)ES(0.996)R
Q5T4S7_T_2724	Q5T4S7	Q5T4S7	E3 ubiquitin-protein ligase UBR4	UBR4	T	2724	-0.416494	0.00127169	-0.0312548	0.801469	-0.17021	0.265861	-0.257891	0.144019	-0.0157995	0.914058	NKRRHVTLPSSPRSNTPMGDKDDDDDDDADE	HVT(0.002)LPS(0.478)S(0.536)PRS(0.988)NT(0.997)PMGDKDDDDDDDADEK
P08621_S_320	P08621	P08621	U1 small nuclear ribonucleoprotein 70 kDa	SNRNP70	S	320	-0.631566	0.00127681	-0.0382977	0.775131	-0.212353	0.113106	-0.40773	0.0444811	0.302398	0.133713	RKEELRGGGGDMAEPSEAGDAPPDDGPPGEL	GGGGDMAEPS(1)EAGDAPPDDGPPGELGPDGPDGPEEK
Q92917_S_42	Q92917	Q92917	G patch domain and KOW motifs-containing protein	GPKOW	S	42	1.24445	0.00142434	#N/A	#N/A	0.418723	0.0758921	0.444383	0.226674	#N/A	#N/A	SARRRLADSGDGAGPSPEEKDFLKTVEGREL	LADS(0.003)GDGAGPS(0.997)PEEKDFLK
P08670_S_278	P08670	P08670	Vimentin	VIM	S	278	0.607065	0.00142943	0.405548	0.25019	0.619111	0.0242765	0.460468	0.0260855	#N/A	#N/A	PDLTAALRDVRQQYESVAAKNLQEAEEWYKS	QQYES(1)VAAK
O60861_S_152	O60861	O60861	Growth arrest-specific protein 7	GAS7	S	152	1.0578	0.00147404	0.300415	0.551372	-0.155094	0.873809	-0.308036	0.823974	-0.808711	0.357219	TPAHPPETAHMSVRKSTGDSQNLGSSSPSKK	KS(1)T(0.998)GDS(0.002)QNLGSSSPSK
Q5VYS8_S_132	Q5VYS8	Q5VYS8	Terminal uridylyltransferase 7	ZCCHC6	S	132	0.88371	0.00154227	0.397144	0.147564	0.731428	0.0195647	0.70919	0.0268937	0.0718594	0.630501	KPGPRIPVINRQRKDSFQENEDGYRWQDTRG	KDS(1)FQENEDGYR
Q96TA1_S_696	Q96TA1	Q96TA1	Niban-like protein 1	FAM129B	S	696	2.03868	0.00154649	0.333739	0.668876	1.28721	0.0198458	1.27609	0.0221879	0.593919	0.168137	SPQPKAAPEASSPPASPLQHLLPGKAVDLGP	AAPEAS(0.428)S(0.572)PPAS(1)PLQHLLPGK
Q15652_T_505	Q15652	Q15652	Probable JmjC domain-containing histone demethylation protein 2C	JMJD1C	T	505	1.46016	0.00156245	#N/A	#N/A	#N/A	#N/A	#N/A	#N/A	#N/A	#N/A	TMELLPKEKFVSRPPTPKCVIDITNDTNLEK	FVSRPPT(1)PK
Q13057_S_178	Q13057	Q13057	Bifunctional coenzyme A synthase;Phosphopantetheine adenylyltransferase;Dephospho-CoA kinase	COASY	S	178	0.370803	0.00166126	0.336076	0.0287125	0.456922	0.0616543	0.561861	0.0548153	0.216247	0.234217	VEPLDVPLPSTIRPASPVAGSPKQPVRGYYR	PAS(1)PVAGS(1)PK
Q8IWJ2_S_446	Q8IWJ2	Q8IWJ2	GRIP and coiled-coil domain-containing protein 2	GCC2	S	446	2.27411	0.00166782	#N/A	#N/A	#N/A	#N/A	1.88752	0.0125011	#N/A	#N/A	EQHQKEISELNETFLSDSEKEKLTLMFEIQG	EISELNETFLS(0.982)DS(0.018)EKEK
O60566_S_670	O60566	O60566	Mitotic checkpoint serine/threonine-protein kinase BUB1 beta	BUB1B	S	670	0.756872	0.00169362	#N/A	#N/A	#N/A	#N/A	#N/A	#N/A	#N/A	#N/A	ACGTIYSQTLSIKKLSPIIEDSREATHSSGF	KLS(1)PIIEDSR
Q6P0Q8_T_1508	Q6P0Q8	Q6P0Q8	Microtubule-associated serine/threonine-protein kinase 2	MAST2	T	1508	2.10616	0.00170434	#N/A	#N/A	#N/A	#N/A	#N/A	#N/A	#N/A	#N/A	QKQEAIREVDSSEDDTEEGPENSQGAQELSL	EVDS(0.654)S(0.654)EDDT(0.682)EEGPENS(0.011)QGAQELSLAPHPEVSQSVAPK
Q9UGH3_S_78	Q9UGH3	Q9UGH3	Solute carrier family 23 member 2	SLC23A2	S	78	-1.00508	0.00175443	-0.151996	0.589712	-0.128341	0.66917	-0.274937	0.373195	0.0830217	0.64399	ENGIAEKSSLAETLDSTGSLDPQRSDMIYTI	S(0.003)S(0.003)LAET(0.007)LDS(0.934)T(0.148)GS(0.905)LDPQR
Q9UPN4_S_78	Q9UPN4	Q9UPN4	Centrosomal protein of 131 kDa	CEP131	S	78	0.979811	0.00177441	0.351052	0.487737	0.756499	0.0913581	0.619806	0.067849	-0.228505	0.434332	GPGGSQAINNLRRSNSTTQVSQPRSGSPRPT	S(0.005)NS(0.994)T(0.001)TQVSQPR
Q1KMD3_T_165	Q1KMD3	Q1KMD3;H3BQZ7	Heterogeneous nuclear ribonucleoprotein U-like protein 2	HNRNPUL2;HNRNPUL2-BSCL2	T	165;165	0.820533	0.00177723	0.0717308	0.825731	0.552022	0.0363446	0.553451	0.0175611	-0.43371	0.201322	GKREEDEPEERSGDETPGSEVPGDKAAEEQG	S(1)GDET(1)PGS(1)EVPGDK
Q15154_S_1730	Q15154	Q15154	Pericentriolar material 1 protein	PCM1	S	1730	-0.962395	0.00183836	-0.714233	0.0830695	-1.40025	0.0216072	-0.961959	0.0471682	-0.670252	0.0536749	QSCAKEAKRILEDHGSPAGEIDDEDKDKDET	ILEDHGS(1)PAGEIDDEDKDKDETETVK
Q9NRA8_S_342	Q9NRA8	Q9NRA8	Eukaryotic translation initiation factor 4E transporter	EIF4ENIF1	S	342	1.33835	0.0018616	#N/A	#N/A	#N/A	#N/A	#N/A	#N/A	#N/A	#N/A	LGEGSVSASRFSRWFSNPSRSGSRSSSLGST	WFS(0.922)NPS(0.078)R
Q12888_S_1101	Q12888	Q12888	Tumor suppressor p53-binding protein 1	TP53BP1	S	1101	0.925005	0.00187915	0.00175346	0.995477	0.598203	0.0479939	0.405814	0.0645289	#N/A	#N/A	SQQPMKPISPVKDPVSPASQKMVIQGPSSPQ	QS(0.005)QQPMKPIS(0.995)PVKDPVS(0.989)PAS(0.011)QK
Q92734_S_197	Q92734	Q92734	Protein TFG	TFG	S	197	1.05366	0.00194561	0.358602	0.369259	0.492482	0.134914	0.813645	0.0231716	-0.0938529	0.706032	MSAFGLTDDQVSGPPSAPAEDRSGTPDSIAS	NVMSAFGLTDDQVS(0.001)GPPS(0.999)APAEDR
P08575_S_1002	P08575	P08575	Receptor-type tyrosine-protein phosphatase C	PTPRC	S	1002	-1.09451	0.00200425	0.101876	0.734769	0.00923929	0.966913	-0.318062	0.249294	0.297577	0.170493	HELEMSKESEHDSDESSDDDSDSEEPSKYIN	HELEMS(0.025)KES(0.975)EHDS(1)DES(1)S(1)DDDS(0.972)DS(0.028)EEPSK
P08575_S_1003	P08575	P08575	Receptor-type tyrosine-protein phosphatase C	PTPRC	S	1003	-1.09451	0.00200425	0.101876	0.734769	0.00923929	0.966913	-0.318062	0.249294	0.297577	0.170493	ELEMSKESEHDSDESSDDDSDSEEPSKYINA	HELEMS(0.025)KES(0.975)EHDS(1)DES(1)S(1)DDDS(0.972)DS(0.028)EEPSK
P08575_S_1007	P08575	P08575	Receptor-type tyrosine-protein phosphatase C	PTPRC	S	1007	-1.09451	0.00200425	0.101876	0.734769	0.00923929	0.966913	-0.318062	0.249294	0.297577	0.170493	SKESEHDSDESSDDDSDSEEPSKYINASFIM	ES(0.049)EHDS(0.951)DES(1)S(1)DDDS(0.983)DS(0.017)EEPSK
P08575_S_995	P08575	P08575	Receptor-type tyrosine-protein phosphatase C	PTPRC	S	995	-1.09451	0.00200425	0.101876	0.734769	0.00923929	0.966913	-0.318062	0.249294	0.297577	0.170493	YNRVPLKHELEMSKESEHDSDESSDDDSDSE	HELEMS(0.009)KES(0.991)EHDS(1)DES(1)S(1)DDDS(0.961)DS(0.039)EEPSK
P08575_S_999	P08575	P08575	Receptor-type tyrosine-protein phosphatase C	PTPRC	S	999	-1.09451	0.00200425	0.101876	0.734769	0.00923929	0.966913	-0.318062	0.249294	0.297577	0.170493	PLKHELEMSKESEHDSDESSDDDSDSEEPSK	VPLKHELEMS(0.012)KES(0.988)EHDS(1)DES(1)S(1)DDDS(0.965)DS(0.035)EEPSK
O75533_T_248	O75533	O75533	Splicing factor 3B subunit 1	SF3B1	T	248	-0.842025	0.00207955	0.0752509	0.771013	-0.896625	0.0304117	-0.599788	0.140873	-0.444736	0.291535	DETPGRAKGSETPGATPGSKIWDPTPSHTPA	GS(0.002)ET(0.998)PGAT(1)PGSK
Q13094_S_298	Q13094	Q13094	Lymphocyte cytosolic protein 2	LCP2	S	298	-1.13788	0.00211163	#N/A	#N/A	-1.22341	0.0166368	-0.565316	0.198523	-0.180102	0.396942	QKPPLPPTTERHERSSPLPGKKPPVPKHGWG	S(0.32)S(0.68)PLPGK
Q9UN70_S_732	Q9UN70	Q9UN70	Protocadherin gamma-C3	PCDHGC3	S	732	-0.536677	0.00212397	#N/A	#N/A	-0.378296	0.141642	#N/A	#N/A	#N/A	#N/A	VYKWKQSRDLYRAPVSSLYRTPGPSLHADAV	APVS(1)S(1)LYR
Q9UN70_S_733	Q9UN70	Q9UN70	Protocadherin gamma-C3	PCDHGC3	S	733	-0.536677	0.00212397	#N/A	#N/A	-0.378296	0.141642	#N/A	#N/A	#N/A	#N/A	YKWKQSRDLYRAPVSSLYRTPGPSLHADAVR	APVS(1)S(1)LYR
P62987_S_57	P62987	P62987;P62979;P0CG47;P0CG48	Ubiquitin-60S ribosomal protein L40;Ubiquitin;60S ribosomal protein L40;Ubiquitin-40S ribosomal protein S27a;Ubiquitin;40S ribosomal protein S27a;Polyubiquitin-B;Ubiquitin;Polyubiquitin-C;Ubiquitin	UBA52;RPS27A;UBB;UBC	S	57;57;57;57	0.610577	0.00214204	0.164233	0.196348	0.24199	0.0817365	0.330451	0.0363606	0.242173	0.18171	RLIFAGKQLEDGRTLSDYNIQKESTLHLVLR	TLS(1)DYNIQK
Q5VZ89_S_1293	Q5VZ89	Q5VZ89	DENN domain-containing protein 4C	DENND4C	S	1293	-1.9728	0.00215442	-0.236629	0.524506	#N/A	#N/A	#N/A	#N/A	-0.119448	0.66062	SLPLDHGSPAQENPESEKSSPAVSRSKTFTG	RS(0.535)S(0.465)LPLDHGSPAQENPES(0.999)EKS(0.534)S(0.464)PAVS(0.002)R
Q9P107_S_914	Q9P107	Q9P107	GEM-interacting protein	GMIP	S	914	-0.766693	0.00219045	0.039092	0.702388	-0.312649	0.083827	-1.14732	0.0933212	0.0243686	0.89591	PITSVPRGSLRGRGPSPAAASPEGSPLRRTP	GPS(1)PAAAS(1)PEGS(1)PLR
Q7KZ85_T_1718	Q7KZ85	Q7KZ85	Transcription elongation factor SPT6	SUPT6H	T	1718	-0.998964	0.00221226	0.0223274	0.942002	#N/A	#N/A	-0.499375	0.0504125	#N/A	#N/A	SPMIESTPMSIAGDATPLLDEMDR_______	PSPSPMIES(0.001)T(0.001)PMS(0.001)IAGDAT(0.997)PLLDEMDR
Q96B23_S_69	Q96B23	Q96B23	Uncharacterized protein C18orf25	C18orf25	S	69	1.285	0.00226732	0.000391817	0.999511	1.13658	0.0150616	0.915958	0.0142468	0.25133	0.486485	SMPCLLMELRRDSSESQLASTESDKPTTGRV	RDS(0.756)S(0.255)ES(0.989)QLASTESDKPTTGR
P22059_S_382	P22059	P22059	Oxysterol-binding protein 1	OSBP	S	382	-0.446675	0.00229514	-0.635538	0.179353	-0.217378	0.293906	-0.586046	0.0788671	-0.0628354	0.551024	TMPENLGHKRTGSNISGASSDISLDEQYKHQ	T(0.451)GS(0.55)NIS(1)GAS(0.873)S(0.127)DISLDEQYK
P29590_S_493	P29590	P29590	Protein PML	PML	S	493	0.705356	0.00239354	#N/A	#N/A	#N/A	#N/A	#N/A	#N/A	#N/A	#N/A	KCSQTQCPRKVIKMESEEGKEARLARSSPEQ	MES(1)EEGKEAR
O60716_S_230	O60716	O60716	Catenin delta-1	CTNND1	S	230	-0.736182	0.00243476	-0.18737	0.293038	-0.29348	0.0760039	-0.671273	0.0402564	#N/A	#N/A	RHYEDGYPGGSDNYGSLSRVTRIEERYRPSM	HYEDGYPGGS(0.002)DNYGS(0.902)LS(0.095)R
Q96FS4_S_67	Q96FS4	Q96FS4	Signal-induced proliferation-associated protein 1	SIPA1	S	67	0.473247	0.00251942	0.0809497	0.780448	0.331072	0.0601181	0.167415	0.249494	0.0954568	0.445547	RSGSDAGEARPPTPASPRARAHSHEEASRPA	S(0.422)GS(0.578)DAGEARPPTPAS(1)PR
P42224_Y_701	P42224	P42224	Signal transducer and activator of transcription 1-alpha/beta	STAT1	Y	701	3.06917	0.00255909	#N/A	#N/A	2.22231	0.0237281	2.89231	0.0104852	#N/A	#N/A	EAPEPMELDGPKGTGYIKTELISVSEVHPSR	GTGY(1)IK
Q9NPI6_S_522	Q9NPI6	Q9NPI6	mRNA-decapping enzyme 1A	DCP1A	S	522	-1.11109	0.0025918	#N/A	#N/A	#N/A	#N/A	#N/A	#N/A	-0.127811	0.632812	FQQTVTRSSDLERKASSPSPLTIGTPESQRK	AS(0.665)S(0.665)PS(0.665)PLT(0.004)IGTPESQR
Q9NPI6_S_523	Q9NPI6	Q9NPI6	mRNA-decapping enzyme 1A	DCP1A	S	523	-1.11109	0.0025918	#N/A	#N/A	#N/A	#N/A	#N/A	#N/A	-0.127811	0.632812	QQTVTRSSDLERKASSPSPLTIGTPESQRKP	AS(0.665)S(0.665)PS(0.665)PLT(0.004)IGTPESQR
Q9NPI6_S_525	Q9NPI6	Q9NPI6	mRNA-decapping enzyme 1A	DCP1A	S	525	-1.11109	0.0025918	#N/A	#N/A	#N/A	#N/A	#N/A	#N/A	-0.127811	0.632812	TVTRSSDLERKASSPSPLTIGTPESQRKPSI	KAS(0.465)S(0.537)PS(0.994)PLT(0.003)IGTPESQR
Q9UNZ2_T_138	Q9UNZ2	Q9UNZ2	NSFL1 cofactor p47	NSFL1C	T	138	0.685047	0.00262709	#N/A	#N/A	#N/A	#N/A	#N/A	#N/A	-0.432418	0.379064	FKGAKEHGAVAVERVTKSPGETSKPRPFAGG	VT(0.941)KS(0.059)PGETSKPR
I3L4J1_S_121	I3L4J1	I3L4J1;Q9UN37	Vacuolar protein sorting-associated protein 4A	VPS4A	S	121;97	-2.08915	0.00267424	-0.458372	0.594042	#N/A	#N/A	-0.450614	0.54592	-1.18872	0.174657	KKPVKENQSEGKGSDSDSEGDNPEKKKLQEQ	GSDS(1)DSEGDNPEK
Q9NZ09_S_146	Q9NZ09	Q9NZ09	Ubiquitin-associated protein 1	UBAP1	S	146	1.20441	0.00272735	0.184568	0.771948	1.02478	0.014929	1.12331	0.0279217	-0.0837521	0.708084	TPTRVSSSATKQKVLSPPHIKADFNLADFEC	VLS(1)PPHIK
Q13459_S_1261	Q13459	Q13459	Unconventional myosin-IXb	MYO9B	S	1261	-0.664705	0.00273171	-0.867555	0.223938	-0.515662	0.0321043	-1.20378	0.0395351	-0.0260707	0.820741	GQLERPTSLALDSRVSPPAPGSAPETPEDKS	VS(1)PPAPGS(1)APET(1)PEDK
Q7Z5L9_S_455	Q7Z5L9	Q7Z5L9	Interferon regulatory factor 2-binding protein 2	IRF2BP2	S	455	1.74659	0.00274214	0.642348	0.378384	1.08564	0.216346	#N/A	#N/A	0.358744	0.428695	ASKDANQVHSTTRRNSNSPPSPSSMNQRRLG	RNS(1)NS(1)PPS(0.996)PS(0.003)S(0.001)MNQR
P78344_T_508	P78344	P78344	Eukaryotic translation initiation factor 4 gamma 2	EIF4G2	T	508	-1.29094	0.00285578	-0.0577259	0.873913	-1.27383	0.0177141	-0.702612	0.105652	-0.0661601	0.855437	QITMIPPSAQPPRTQTPPLGQTPQLGLKTNP	TQT(1)PPLGQTPQLGLK
Q9NTI5_S_1182	Q9NTI5	Q9NTI5	Sister chromatid cohesion protein PDS5 homolog B	PDS5B	S	1182	1.24378	0.00286935	0.0374239	0.928825	0.908535	0.0285682	0.367845	0.652844	0.374319	0.267752	PGRIKGRLDSSEMDHSENEDYTMSSPLPGKK	GRLDS(0.79)S(0.211)EMDHS(0.999)ENEDY(0.001)TMSSPLPGK
Q08AD1_S_464	Q08AD1	Q08AD1	Calmodulin-regulated spectrin-associated protein 2	CAMSAP2	S	464	0.784502	0.00295194	0.155783	0.571991	0.617924	0.0372263	0.429261	0.0367446	0.121398	0.494703	SVQRSTPNRGITRSISNEGLTLNNSHVSKHI	S(0.003)IS(0.997)NEGLTLNNSHVSK
O96013_S_474	O96013	O96013	Serine/threonine-protein kinase PAK 4	PAK4	S	474	-1.23305	0.00302192	-0.895787	0.161696	-0.267338	0.0637821	#N/A	#N/A	-0.425774	0.191082	FGFCAQVSKEVPRRKSLVGTPYWMAPELISR	S(1)LVGTPYWMAPELISR
Q68CZ2_S_1149	Q68CZ2	Q68CZ2	Tensin-3	TNS3	S	1149	1.93971	0.00305089	0.757282	0.383809	1.28822	0.177654	1.67502	0.0180008	0.239585	0.651424	FPNVLPDFSKASEAASPLPDSPGDKLVIVKF	ASEAAS(1)PLPDSPGDK
P16949_S_63	P16949	P16949	Stathmin	STMN1	S	63	1.14368	0.00309119	0.265447	0.691421	1.09313	0.0838401	1.2796	0.0452634	#N/A	#N/A	EEIQKKLEAAEERRKSHEAEVLKQLAEKREH	S(1)HEAEVLK
Q9Y6G9_S_405	Q9Y6G9	Q9Y6G9	Cytoplasmic dynein 1 light intermediate chain 1	DYNC1LI1	S	405	-2.05746	0.00318222	#N/A	#N/A	#N/A	#N/A	#N/A	#N/A	#N/A	#N/A	AAGRPVDASPRVPGGSPRTPNRSVSSNVASV	VPGGS(1)PR
Q9NZC9_S_934	Q9NZC9	Q9NZC9	SWI/SNF-related matrix-associated actin-dependent regulator of chromatin subfamily A-like protein 1	SMARCAL1	S	934	-1.15589	0.00318609	-0.379951	0.306114	#N/A	#N/A	#N/A	#N/A	#N/A	#N/A	SQNMGDTLDESSLTASPQKKRRFEFFDNWDS	EGSDMELLEAAESFDPGSASGTSGSSSQNMGDTLDESS(0.001)LT(0.019)AS(0.98)PQK
B2RTY4_S_1299	B2RTY4	B2RTY4	Unconventional myosin-IXa	MYO9A	S	1299	0.500856	0.00318928	#N/A	#N/A	#N/A	#N/A	#N/A	#N/A	#N/A	#N/A	IFSLELLKVRSLGGISPSEDRRWSTELVPEG	SLGGIS(0.991)PS(0.009)EDR
O75179_S_2041	O75179	O75179	Ankyrin repeat domain-containing protein 17	ANKRD17	S	2041	0.97268	0.00329617	-0.956897	0.0197785	#N/A	#N/A	0.345429	0.717775	#N/A	#N/A	NATYPMPTAKEHYPVSSPSSPSPPAQPGGVS	EHY(0.007)PVS(0.738)S(0.314)PS(0.314)S(0.314)PS(0.314)PPAQPGGVSR
P17096_S_36	P17096	P17096	High mobility group protein HMG-I/HMG-Y	HMGA1	S	36	1.45304	0.00330586	-0.115564	0.923175	0.890976	0.066152	0.651658	0.139775	#N/A	#N/A	TEKRGRGRPRKQPPVSPGTALVGSQKEPSEV	QPPVS(1)PGTALVGSQK
Q9UPT5_S_250	Q9UPT5	Q9UPT5	Exocyst complex component 7	EXOC7	S	250	-0.65513	0.00331647	-0.474461	0.124413	-0.916365	0.0291079	-0.522371	0.0811102	#N/A	#N/A	KEHFHKSSSSSGVPYSPAIPNKRKDTPTKKP	SSS(0.001)S(0.001)S(0.001)GVPY(0.003)S(0.994)PAIPNKR
Q9UQC2_S_140	Q9UQC2	Q9UQC2	GRB2-associated-binding protein 2	GAB2	S	140	0.496458	0.00334963	0.0712794	0.808979	0.2119	0.219158	0.315015	0.0243752	-0.143943	0.410796	TDSLRNVSSAGHGPRSSPAELSSSSQHLLRE	S(0.5)S(0.5)PAELSSSSQHLLR
Q14814_S_444	Q14814	Q14814	Myocyte-specific enhancer factor 2D	MEF2D	S	444	0.375467	0.00343417	0.0545986	0.761554	0.209157	0.28465	0.338002	0.137935	-0.100153	0.696205	TVTTHPHISIKSEPVSPSRERSPAPPPPAVF	SEPVS(0.988)PS(0.012)RER
A3KN83_S_214	A3KN83	A3KN83	Protein strawberry notch homolog 1	SBNO1	S	214	-0.662658	0.00345422	-0.334076	0.0838972	-0.533745	0.0317045	-0.296672	0.0904981	-0.164558	0.407689	EGARMWINDMKMRSFSPTMKVPVVKEDDEPE	SFS(0.999)PT(0.001)MK
Q9NYV4_S_423	Q9NYV4	Q9NYV4	Cyclin-dependent kinase 12	CDK12	S	423	-0.618134	0.00352581	-0.109237	0.654931	-0.404115	0.0183846	-0.356743	0.376151	0.126586	0.311481	AAAAAAKMDGKESKGSPVFLPRKENSSVEAK	GS(1)PVFLPR
Q9BRX2_S_374	Q9BRX2	Q9BRX2	Protein pelota homolog	PELO	S	374	-0.637646	0.00353377	-0.0144518	0.925434	-0.42115	0.0670528	-0.486054	0.0764036	-0.164537	0.422849	LTGVAAILRFPVPELSDQEGDSSSEED____	FPVPELS(1)DQEGDS(1)S(1)S(1)EED
Q9BRX2_S_380	Q9BRX2	Q9BRX2	Protein pelota homolog	PELO	S	380	-0.637646	0.00353377	-0.0144518	0.925434	-0.42115	0.0670528	-0.486054	0.0764036	-0.164537	0.422849	ILRFPVPELSDQEGDSSSEED__________	FPVPELS(1)DQEGDS(1)S(1)S(1)EED
Q9BRX2_S_381	Q9BRX2	Q9BRX2	Protein pelota homolog	PELO	S	381	-0.637646	0.00353377	-0.0144518	0.925434	-0.42115	0.0670528	-0.486054	0.0764036	-0.164537	0.422849	LRFPVPELSDQEGDSSSEED___________	FPVPELS(1)DQEGDS(1)S(1)S(1)EED
Q9BRX2_S_382	Q9BRX2	Q9BRX2	Protein pelota homolog	PELO	S	382	-0.637646	0.00353377	-0.0144518	0.925434	-0.42115	0.0670528	-0.486054	0.0764036	-0.164537	0.422849	RFPVPELSDQEGDSSSEED____________	FPVPELS(1)DQEGDS(1)S(1)S(1)EED
P61106_S_204	P61106	P61106	Ras-related protein Rab-14	RAB14	S	204	0.704368	0.00353978	#N/A	#N/A	0.515405	0.140354	0.106691	0.772775	#N/A	#N/A	GVQHKPSAPQGGRLTSEPQPQREGCGC____	LTS(1)EPQPQR
Q8TF01_S_601	Q8TF01	Q8TF01	Arginine/serine-rich protein PNISR	PNISR	S	601	-0.593764	0.00355481	-0.314459	0.126067	#N/A	#N/A	-0.501206	0.162194	#N/A	#N/A	RARVKIRDRRRSNRNSIERERRRNRSPSRER	SNRNS(1)IER
Q5T8D3_S_193	Q5T8D3	Q5T8D3	Acyl-CoA-binding domain-containing protein 5	ACBD5	S	193	-0.754266	0.00383759	0.303369	0.3751	0.231025	0.475472	-0.134957	0.448564	-0.142457	0.495651	LTSTPNAKTVNGKAESSDSGAESEEEEAQEE	AES(1)S(1)DS(1)GAES(1)EEEEAQEEVK
Q9H8G2_S_203	Q9H8G2	Q9H8G2	Caspase activity and apoptosis inhibitor 1	CAAP1	S	203	-0.231186	0.00389794	-0.0915201	0.483049	-0.0772771	0.364963	-0.0738332	0.371725	-0.121206	0.196497	EKKILKILEGDNGMDSDMEEEADDGSKMGSD	ILEGDNGMDS(1)DMEEEADDGSK
Q96EQ0_S_295	Q96EQ0	Q96EQ0	Small glutamine-rich tetratricopeptide repeat-containing protein beta	SGTB	S	295	0.827077	0.00390709	0.225897	0.339874	0.655121	0.0110717	0.679253	0.0582627	0.29784	0.226958	NPELIEQLRNHIRSRSFSSSAEEHS______	S(0.991)FS(0.009)SSAEEHS
Q8TDJ6_S_1984	Q8TDJ6	Q8TDJ6	DmX-like protein 2	DMXL2	S	1984	-1.66808	0.00404546	-0.495754	0.442079	-0.231434	0.495664	-1.01848	0.0205945	-0.461774	0.400802	VDEEPLNLDWGEDHDSALDEEEDDAVGLVMK	VDEEPLNLDWGEDHDS(1)ALDEEEDDAVGLVMK
Q96RK0_T_1398	Q96RK0	Q96RK0	Protein capicua homolog	CIC	T	1398	1.31348	0.00407353	0.3991	0.167757	0.765781	0.196534	0.374373	0.138385	0.211935	0.430483	PRAILGSYRKKRKNSTDLDSAPEDPTSPKRK	KNS(0.301)T(0.699)DLDSAPEDPT(0.03)S(0.97)PK
P20700_S_393	P20700	P20700;Q03252	Lamin-B1;Lamin-B2	LMNB1;LMNB2	S	393;407	0.898569	0.00416648	0.19713	0.459967	0.42841	0.191639	0.0675315	0.746985	-0.498889	0.383644	RKLLEGEEERLKLSPSPSSRVTVSRASSSRS;RKLLEGEEERLKLSPSPSSRVTVSRATSSSS	LSPS(0.999)PS(0.001)SR
Q8TDJ6_S_929	Q8TDJ6	Q8TDJ6	DmX-like protein 2	DMXL2	S	929	-0.695188	0.00433439	-0.13748	0.704507	#N/A	#N/A	#N/A	#N/A	-0.441539	0.0301184	LKSVQACLAKASEGASSESLLSVPGQKNVDS	AS(0.024)EGAS(0.844)S(0.127)ES(0.005)LLSVPGQK
Q53LP3_S_213	Q53LP3	Q53LP3	Ankyrin repeat domain-containing protein SOWAHC	SOWAHC	S	213	-0.648145	0.00447548	-0.130875	0.56574	-0.577936	0.0191305	#N/A	#N/A	0.113971	0.437927	QRPARQNLRDLVMGSSPQLKRSVCPGGSSPG	DLVMGSS(1)PQLK
O60504_S_339	O60504	O60504	Vinexin	SORBS3	S	339	-0.522788	0.00462854	-1.74378	0.258075	-1.03654	0.0137575	-0.12852	0.281309	-0.502617	0.231343	SSYPHAPYLGSARSLSPHKMADGGSPFLGRR	SLS(1)PHK
Q05209_T_367	Q05209	Q05209	Tyrosine-protein phosphatase non-receptor type 12	PTPN12	T	367	2.18327	0.00464143	#N/A	#N/A	#N/A	#N/A	#N/A	#N/A	#N/A	#N/A	EILQPPEPHPVPPILTPSPPSAFPTVTTVWQ	EEILQPPEPHPVPPILT(0.927)PS(0.927)PPS(0.142)AFPT(0.002)VT(0.001)TVWQDNDR
P42694_S_1614	P42694	P42694	Probable helicase with zinc finger domain	HELZ	S	1614	0.553302	0.00466898	0.272145	0.63155	#N/A	#N/A	0.228492	0.0795152	-0.166421	0.498873	PPQSRLLQYRQVQSRSPPAVPSPPSSTDHSS	S(1)PPAVPS(0.999)PPS(0.001)STDHSSHFSNFNDNSR
O43663_T_481	O43663	O43663	Protein regulator of cytokinesis 1	PRC1	T	481	-0.883622	0.00469905	-0.411647	0.0251502	#N/A	#N/A	#N/A	#N/A	-0.0888259	0.27619	SAPRTPSKRRGLAPNTPGKARKLNTTTMSNA	GLAPNT(1)PGK
Q9H792_S_572	Q9H792	Q9H792	Pseudopodium-enriched atypical kinase 1	PEAK1	S	572	1.65902	0.00477648	0.467427	0.320993	1.51513	0.0197225	0.818475	0.244647	-0.183799	0.651807	PNVPPRKNCHKSAPTSPTATNISSKTIPVKS	S(0.997)APT(0.004)S(0.998)PT(0.001)ATNISSK
Q8TDJ6_S_953	Q8TDJ6	Q8TDJ6	DmX-like protein 2	DMXL2	S	953	0.703141	0.00481646	#N/A	#N/A	#N/A	#N/A	0.169926	0.266396	0.120043	0.796431	GQKNVDSSPETSPSVSPMPHSSSIANLQTAS	NVDS(0.822)S(0.838)PET(0.665)S(0.665)PS(0.023)VS(0.986)PMPHSSSIANLQTASK
Q68CZ2_S_379	Q68CZ2	Q68CZ2	Tensin-3	TNS3	S	379	1.31354	0.00487596	-0.0302579	0.962067	0.878643	0.229475	0.85725	0.124415	#N/A	#N/A	DPGIPGGPQAIPATNSPDHSDHTLSVSSDSG	S(0.29)S(0.331)S(0.379)DPGIPGGPQAIPAT(0.013)NS(0.982)PDHS(0.004)DHT(0.001)LSVSSDSGHSTASAR
Q96S38_S_644	Q96S38	Q96S38	Ribosomal protein S6 kinase delta-1	RPS6KC1	S	644	-0.445338	0.0049289	#N/A	#N/A	-0.589959	0.010431	#N/A	#N/A	#N/A	#N/A	LKPFFTLPDGDSASRSFNTSESKVEFKAQDT	S(1)FNTSESK
Q9Y2J2_T_761	Q9Y2J2	Q9Y2J2	Band 4.1-like protein 3;Band 4.1-like protein 3, N-terminally processed	EPB41L3	T	761	1.15132	0.00498009	0.0919188	0.873793	1.06777	0.0196847	1.06731	0.061747	#N/A	#N/A	STDTAVTNEWEKRLSTSPVRLAARQEDAPMI	RLS(1)T(0.974)S(0.026)PVR
Q9UPZ3_S_534	Q9UPZ3	Q9UPZ3	Hermansky-Pudlak syndrome 5 protein	HPS5	S	534	-0.69265	0.00499197	-0.21377	0.297851	-0.529328	0.0254486	-0.552136	0.0845169	0.00658103	0.977715	ETFLPFGIPLPFRSPSPLVSLQAVKESVSSF	S(0.001)PS(0.999)PLVSLQAVK
P62753_T_241	P62753	P62753	40S ribosomal protein S6	RPS6	T	241	2.21449	0.00501012	#N/A	#N/A	#N/A	#N/A	#N/A	#N/A	#N/A	#N/A	EQIAKRRRLSSLRASTSKSESSQK_______	RLS(1)S(0.996)LRAS(0.285)T(0.632)S(0.087)K
Q09666_S_559	Q09666	Q09666	Neuroblast differentiation-associated protein AHNAK	AHNAK	S	559	1.07024	0.00502048	0.280098	0.337649	0.67107	0.0114303	1.03256	0.0276099	0.0459398	0.864613	ETPNLEGTLTGPRLGSPSGKTGTCRISMSEV	LGS(1)PSGK
P60866_T_9	P60866	P60866	40S ribosomal protein S20	RPS20	T	9	1.54932	0.00502974	#N/A	#N/A	1.07771	0.0334375	0.943632	0.035698	0.238304	0.330175	_______MAFKDTGKTPVEPEVAIHRIRITL	DT(0.021)GKT(0.979)PVEPEVAIHR
Q96M96_S_702	Q96M96	Q96M96	FYVE, RhoGEF and PH domain-containing protein 4	FGD4	S	702	0.724486	0.00503101	0.201243	0.429304	0.513174	0.0294151	0.602068	0.0604149	0.295362	0.334124	ATIPLLGYVVDEMPRSADLPHSFKLTQSKSV	S(1)ADLPHSFK
Q32P44_S_889	Q32P44	Q32P44	Echinoderm microtubule-associated protein-like 3	EML3	S	889	0.8919	0.00513028	0.275063	0.430827	#N/A	#N/A	0.526506	0.178635	0.163152	0.537912	GAGPAPATPSRTPSLSPASSLDV________	T(0.091)PS(0.069)LS(0.839)PASSLDV
Q6ZNJ1_T_1867	Q6ZNJ1	Q6ZNJ1	Neurobeachin-like protein 2	NBEAL2	T	1867	1.56527	0.00516903	0.94601	0.264336	1.71995	0.0111114	1.25928	0.0585559	-0.0809277	0.863695	LEASALRDNLGEVPLTPTEEASLPLAVTKEA	DNLGEVPLT(0.998)PT(0.002)EEASLPLAVTK
O60784_S_375	O60784	O60784	Target of Myb protein 1	TOM1	S	375	0.811558	0.00519757	#N/A	#N/A	1.04044	0.0119324	#N/A	#N/A	#N/A	#N/A	GRLEDEFDMFALTRGSSLADQRKEVKYEAPQ	GS(0.6)S(0.4)LADQR
O94804_S_514	O94804	O94804	Serine/threonine-protein kinase 10	STK10	S	514	-0.418966	0.00527896	-0.273727	0.173802	0.172776	0.0110198	-0.333933	0.341829	0.156663	0.403482	GTNLSTDLSLNKEMGSLSIKDPKLYKKTLKR	EMGS(1)LSIKDPK
Q96JM3_S_675	Q96JM3	Q96JM3	Chromosome alignment-maintaining phosphoprotein 1	CHAMP1	S	675	0.630922	0.00528491	0.0789272	0.733543	0.421237	0.0848691	0.398761	0.021982	#N/A	#N/A	VESIDFSKENKMDMTSPEQSRNVLQFTEEKE	MDMT(0.011)S(0.988)PEQSR
Q8N4C8_S_641	Q8N4C8	Q8N4C8	Misshapen-like kinase 1	MINK1	S	641	0.707968	0.00532044	0.209971	0.438279	0.46668	0.186564	0.439464	0.0632927	0.216057	0.298352	PTATPSARGAVIRQNSDPTSEGPGPSPNPPA	QNS(1)DPTSEGPGPSPNPPAWVRPDNEAPPK
Q7Z460_S_646	Q7Z460	Q7Z460	CLIP-associating protein 1	CLASP1	S	646	0.749849	0.00532625	-0.507971	0.415135	0.305202	0.552398	0.44243	0.0940936	-0.376294	0.270669	PGSYASLGRIRTRRQSSGSATNVASTPDNRG	RQS(0.995)S(0.005)GSATNVASTPDNR
Q9Y2J2_S_760	Q9Y2J2	Q9Y2J2	Band 4.1-like protein 3;Band 4.1-like protein 3, N-terminally processed	EPB41L3	S	760	1.07562	0.00538636	0.0881339	0.871461	0.916556	0.0131543	0.819915	0.0926822	-0.121754	0.672544	TSTDTAVTNEWEKRLSTSPVRLAARQEDAPM	RLS(1)T(0.878)S(0.122)PVR
Q9Y6I3_S_5	Q9Y6I3	Q9Y6I3	Epsin-1	EPN1	S	5	-0.881183	0.00540794	-0.377637	0.183348	#N/A	#N/A	-0.39815	0.100672	-0.203868	0.340378	___________MSTSSLRRQMKNIVHNYSEA	S(0.002)T(0.002)S(0.025)S(0.971)LRR
Q9H792_S_898	Q9H792	Q9H792	Pseudopodium-enriched atypical kinase 1	PEAK1	S	898	0.928489	0.00545495	#N/A	#N/A	#N/A	#N/A	#N/A	#N/A	#N/A	#N/A	GNLLQRHFTNWTKPTSPTRSTEAESVLHSEG	HFT(0.001)NWT(0.004)KPT(0.042)S(0.804)PT(0.15)R
Q9P2E9_S_1276	Q9P2E9	Q9P2E9	Ribosome-binding protein 1	RRBP1	S	1276	0.990806	0.00551915	0.451615	0.396962	#N/A	#N/A	0.608194	0.0693387	0.0687083	0.634103	MKSHVEDGDIAGAPASSPEAPPAEQDPVQLK	SHVEDGDIAGAPAS(0.5)S(0.5)PEAPPAEQDPVQLK
Q5SW79_S_1160	Q5SW79	Q5SW79;Q00G26	Centrosomal protein of 170 kDa;Perilipin-5	CEP170;PLIN5	S	1160;203	0.545307	0.00560693	0.140434	0.458351	0.376068	0.0247534	0.39233	0.0224939	-0.152193	0.252934	SRIDLLAQPRRTRLGSLSARSDSEATISRSS	LGS(1)LSAR
P50990_S_537	P50990	P50990	T-complex protein 1 subunit theta	CCT8	S	537	0.835828	0.00561695	#N/A	#N/A	0.645427	0.0246	#N/A	#N/A	#N/A	#N/A	DQIIMAKPAGGPKPPSGKKDWDDDQND____	PAGGPKPPS(1)GK
Q14966_S_1401	Q14966	Q14966	Zinc finger protein 638	ZNF638	S	1401	-0.843728	0.00568395	-0.495844	0.0198975	-1.07351	0.0282914	#N/A	#N/A	-0.416717	0.057943	DVSSSKPSIKAVIVSSPKAKATVSKTENQKS	AVIVS(0.037)S(0.963)PK
Q9UQ35_S_1539	Q9UQ35	Q9UQ35	Serine/arginine repetitive matrix protein 2	SRRM2	S	1539	2.27771	0.00586235	0.923791	0.32534	1.55854	0.0182349	2.06496	0.0308036	1.32537	0.14178	DQKTVARTPLGQRSRSGSSQELDVKPSASPQ	S(0.092)RS(0.899)GS(0.774)S(0.234)QELDVKPSASPQER
Q9BTE3_S_298	Q9BTE3	Q9BTE3	Mini-chromosome maintenance complex-binding protein	MCMBP	S	298	0.430066	0.00586765	-0.0441399	0.918068	0.173045	0.586087	0.328839	0.0289516	-0.336208	0.0977786	DPMECTDTAEEQRVHSPPASLVPRIHVILAQ	VHS(1)PPASLVPR
O43399_S_21	O43399	O43399	Tumor protein D54	TPD52L2	S	21	-0.821569	0.00596347	#N/A	#N/A	-0.704755	0.0173369	-0.607786	0.0188899	0.220966	0.24552	QDINLNSPNKGLLSDSMTDVPVDTGVAARTP	GLLSDS(0.994)MT(0.006)DVPVDTGVAAR
O75563_S_9	O75563	O75563	Src kinase-associated phosphoprotein 2	SKAP2	S	9	1.71257	0.00608806	0.465916	0.575391	1.64392	0.0206724	1.07159	0.0581863	0.176921	0.722684	_______MPNPSSTSSPYPLPEEIRNLLADV	PNPS(0.994)S(0.973)T(0.033)S(0.021)S(0.979)PYPLPEEIR
Q86SQ7_S_92	Q86SQ7	Q86SQ7	Serologically defined colon cancer antigen 8	SDCCAG8	S	92	-0.763313	0.00610543	-0.20587	0.254953	-0.807827	0.0233183	-0.755859	0.0145886	-0.296752	0.0786294	LKDLLRQQADKESEVSPSRRRKMSPLRSLEH	QQADKES(0.008)EVS(0.959)PS(0.033)R
Q8NAA4_S_304	Q8NAA4	Q8NAA4	Autophagy-related protein 16-2	ATG16L2	S	304	0.592588	0.00614594	#N/A	#N/A	0.582964	0.0237013	#N/A	#N/A	#N/A	#N/A	DVVKGLLDFKKRRGHSIGGAPEQRYQIIPVC	GHS(1)IGGAPEQR
Q96S38_S_596	Q96S38	Q96S38	Ribosomal protein S6 kinase delta-1	RPS6KC1	S	596	0.823289	0.00623221	#N/A	#N/A	0.558131	0.020609	0.4639	0.18939	#N/A	#N/A	VSSPRTSDSLSRSKNSPMEFFRIDSKDSASE	S(0.002)KNS(0.998)PMEFFR
P25205_Y_708	P25205	P25205	DNA replication licensing factor MCM3	MCM3	Y	708	-1.09194	0.00630186	-1.62391	0.0691863	-1.04544	0.0815059	-0.937527	0.0142188	-0.392906	0.303866	KTRQPDAKDGDSYDPYDFSDTEEEMPQVHTP	DGDS(0.003)Y(0.004)DPY(0.959)DFS(0.031)DT(0.003)EEEMPQVHT(1)PK
P23381_S_467	P23381	P23381	Tryptophan--tRNA ligase, cytoplasmic;T1-TrpRS;T2-TrpRS	WARS	S	467	-0.44707	0.00633788	-0.0895659	0.671692	-0.450318	0.0206301	-0.198147	0.0714348	-0.0205955	0.853616	VTDEIVKEFMTPRKLSFDFQ___________	KLS(1)FDFQ
Q9H0E3_S_465	Q9H0E3	Q9H0E3	Histone deacetylase complex subunit SAP130	SAP130	S	465	-0.603857	0.00636467	-0.0128565	0.949686	#N/A	#N/A	#N/A	#N/A	-0.103636	0.537532	PAERSSLIPISGHRASPNPVAMETRSDNRPS	AS(1)PNPVAMETR
K7EQG2_S_35	K7EQG2	K7EQG2			S	35	-0.346343	0.00642283	-0.245316	0.147325	#N/A	#N/A	-0.157439	0.281384	-0.450489	0.010951	REPALGPHGPSRHKMSPPPSGFGERSSGGSG	HKMS(1)PPPSGFGER
Q8N5I9_S_178	Q8N5I9	Q8N5I9	Uncharacterized protein C12orf45	C12orf45	S	178	-0.886235	0.0064811	#N/A	#N/A	-1.23368	0.0364316	#N/A	#N/A	#N/A	#N/A	LPNSEGGKGKIEVLDSPASKKKK________	IEVLDS(0.999)PAS(0.001)K
A0JNW5_S_953	A0JNW5	A0JNW5	UHRF1-binding protein 1-like	UHRF1BP1L	S	953	-0.277728	0.00650065	#N/A	#N/A	-0.570379	0.0291918	0.040744	0.867211	-0.108987	0.608444	LSHIPLKDPLLFKSASDTNLQKGISFMDYLS	SAS(1)DTNLQK
Q09666_S_41	Q09666	Q09666	Neuroblast differentiation-associated protein AHNAK	AHNAK	S	41	0.475863	0.00664728	-0.0494523	0.484254	0.215298	0.0450857	0.281355	0.263424	-0.00305741	0.970542	AQRDDGVFVQEVTQNSPAARTGVVKEGDQIV	DDGVFVQEVTQNS(1)PAAR
Q96B23_S_145	Q96B23	Q96B23	Uncharacterized protein C18orf25	C18orf25	S	145	0.654214	0.00665847	0.0852489	0.779139	-0.362933	0.463875	0.198804	0.170661	0.066616	0.558388	GVSGATVGRKSRRSRSESETSTMAAKKNRQS	S(0.004)RS(0.996)ESETSTMAAK
Q6JBY9_S_123	Q6JBY9	Q6JBY9	CapZ-interacting protein	RCSD1	S	123	2.44481	0.00667024	#N/A	#N/A	#N/A	#N/A	1.60063	0.131055	#N/A	#N/A	SPGLKAMVSPFHSPPSTPSSPGVRSRPSEAE	AMVS(1)PFHS(1)PPS(0.999)T(0.997)PS(0.598)S(0.407)PGVR
Q5VZ89_S_1623	Q5VZ89	Q5VZ89	DENN domain-containing protein 4C	DENND4C	S	1623	0.42274	0.00668665	0.133491	0.50008	0.222689	0.0964855	#N/A	#N/A	#N/A	#N/A	EIKRASGDVQTMKISSVPNSLSKRNVSLTRS	ISS(1)VPNSLSK
Q86V48_S_745	Q86V48	Q86V48	Leucine zipper protein 1	LUZP1	S	745	-0.928811	0.00677976	-0.326518	0.258766	-0.821584	0.0254879	-0.497511	0.133441	-0.191032	0.553452	LPDTNGAGVKSQRPFSPREALRSRAIIKPVI	S(0.001)QRPFS(0.999)PR
Q5VTR2_S_138	Q5VTR2	Q5VTR2	E3 ubiquitin-protein ligase BRE1A	RNF20	S	138	-0.54708	0.00680843	-0.0165347	0.919387	-0.463999	0.0441733	-0.368949	0.187443	0.226158	0.25786	ERKALVVPEPEPDSDSNQERKDDRERGEGQE	ALVVPEPEPDS(1)DS(1)NQER
Q86TI0_S_237	Q86TI0	Q86TI0	TBC1 domain family member 1	TBC1D1	S	237	-0.502155	0.00685546	-0.140726	0.485085	-0.415794	0.0183297	-1.82695	0.180212	-0.0836926	0.588498	TGSQEPVRRPMRKSFSQPGLRSLAFRKELQD	SFS(1)QPGLR
Q96JM3_S_405	Q96JM3	Q96JM3	Chromosome alignment-maintaining phosphoprotein 1	CHAMP1	S	405	0.772558	0.00695362	0.0923886	0.79714	0.714642	0.024711	0.57026	0.0614485	-0.166865	0.371349	WKSGPPELRKTAPTLSPEHWKAVPPVSPELR	TAPTLS(1)PEHWK
Q96PY5_S_183	Q96PY5	Q96PY5	Formin-like protein 2	FMNL2	S	183	1.53641	0.00698223	#N/A	#N/A	#N/A	#N/A	#N/A	#N/A	#N/A	#N/A	WSRSIEDLHRGSNLPSPVGNSVSRSGRHSAL	GS(0.033)NLPS(0.961)PVGNS(0.004)VS(0.002)R
Q14669_S_1317	Q14669	Q14669	E3 ubiquitin-protein ligase TRIP12	TRIP12	S	1317	-1.1939	0.00698634	-0.698103	0.0423941	-0.591034	0.0511774	-1.02213	0.0157355	-0.176651	0.50584	LVVRGYGRVREDDEDSDDDGSDEEIDESLAA	VREDDEDS(1)DDDGS(1)DEEIDESLAAQFLNSGNVR
Q14669_S_1322	Q14669	Q14669	E3 ubiquitin-protein ligase TRIP12	TRIP12	S	1322	-1.1939	0.00698634	-0.698103	0.0423941	-0.591034	0.0511774	-1.02213	0.0157355	#N/A	#N/A	YGRVREDDEDSDDDGSDEEIDESLAAQFLNS	VREDDEDS(1)DDDGS(1)DEEIDESLAAQFLNSGNVR
Q14678_S_325	Q14678	Q14678	KN motif and ankyrin repeat domain-containing protein 1	KANK1	S	325	0.8421	0.00699558	0.152897	0.553961	0.434665	0.0883882	0.485949	0.0771034	0.0274016	0.889604	AASQINVCGVRKRSYSAGNASQLEQLSRARR	SYS(1)AGNASQLEQLSR
Q8WUA4_S_167	Q8WUA4	Q8WUA4	General transcription factor 3C polypeptide 2	GTF3C2	S	167	-0.683136	0.0070602	-0.279924	0.0210829	-0.73481	0.0268733	-0.565205	0.0605409	0.0319524	0.819172	LLLKLSKDLDRPESQSPKRPPEDFETPSGER	DLDRPESQS(1)PK
Q9BUL5_S_74	Q9BUL5	Q9BUL5	PHD finger protein 23	PHF23	S	74	-0.385965	0.00706229	-0.181223	0.47636	-0.0699334	0.639948	-0.122575	0.380604	#N/A	#N/A	ASGSSSPLRGESAADSDGWDSAPSDLRTIQT	GESAADS(1)DGWDSAPSDLR
Q92619_S_23	Q92619	Q92619	Minor histocompatibility protein HA-1;Minor histocompatibility antigen HA-1	HMHA1	S	23	-0.304319	0.00708037	0.0147293	0.860014	-0.297393	0.0123737	-2.27722	0.10142	-0.00881984	0.944348	ELMKTPSISKKNRAGSPSPQPSGELPRKDGA	AGS(1)PS(1)PQPSGELPR
P04083_S_37	P04083	P04083	Annexin A1	ANXA1	S	37	0.752238	0.00708432	0.145161	0.786685	0.738921	0.0273997	0.796964	0.0563793	0.232216	0.35448	VQTVKSSKGGPGSAVSPYPTFNPSSDVAALH	GGPGS(0.141)AVS(0.859)PYPTFNPSSDVAALHK
P62753_S_247	P62753	P62753	40S ribosomal protein S6	RPS6	S	247	2.93479	0.00708758	0.251225	0.76465	2.02608	0.0377943	2.34905	0.0242599	#N/A	#N/A	RRLSSLRASTSKSESSQK_____________	AS(0.012)T(0.252)S(0.087)KS(0.436)ES(0.292)S(0.921)QK
Q53GL0_T_254	Q53GL0	Q53GL0	Pleckstrin homology domain-containing family O member 1	PLEKHO1	T	254	-0.864762	0.00727401	-0.35404	0.264824	-1.02938	0.0312411	-0.44902	0.17814	-0.133851	0.607978	SLSRPWEKTDKGATYTPQAPKKLTPTEKGRC	GATYT(1)PQAPK
Q8IXT5_S_591	Q8IXT5	Q8IXT5	RNA-binding protein 12B	RBM12B	S	591	1.05131	0.00744464	-0.427106	0.124937	#N/A	#N/A	#N/A	#N/A	0.126338	0.857981	PEDFRRPREEDFRRPSEEDFRRPWEEDFRRP	RPS(1)EEDFR
P42696_S_14	P42696	P42696	RNA-binding protein 34	RBM34	S	14	1.38004	0.00747837	0.151624	0.773338	1.00526	0.031352	0.81462	0.0580419	0.634638	0.156189	__MALEGMSKRKRKRSVQEGENPDDGVRGSP	S(1)VQEGENPDDGVR
O95239_S_801	O95239	O95239	Chromosome-associated kinesin KIF4A	KIF4A	S	801	1.57716	0.00755284	#N/A	#N/A	1.30124	0.0137533	1.32888	0.0296307	#N/A	#N/A	ESGENPPPKLRRRTFSLTEVRGQVSESEDSI	TFS(1)LTEVR
Q8NAV1_S_193	Q8NAV1	Q8NAV1	Pre-mRNA-splicing factor 38A	PRPF38A	S	193	-0.378574	0.00757273	-0.070035	0.658453	-0.301398	0.0280784	-0.347099	0.0354246	0.0922171	0.421241	EPRVSALEEDMDDVESSEEEEEEDEKLERVP	VSALEEDMDDVES(1)S(1)EEEEEEDEKLER
Q8NAV1_S_194	Q8NAV1	Q8NAV1	Pre-mRNA-splicing factor 38A	PRPF38A	S	194	-0.378574	0.00757273	-0.070035	0.658453	-0.301398	0.0280784	-0.347099	0.0354246	0.0922171	0.421241	PRVSALEEDMDDVESSEEEEEEDEKLERVPS	VSALEEDMDDVES(1)S(1)EEEEEEDEKLER
Q4G0J3_S_300	Q4G0J3	Q4G0J3	La-related protein 7	LARP7	S	300	1.92588	0.007583	0.254777	0.792026	1.66088	0.0123014	0.804814	0.21645	0.652934	0.408167	SSLPEVRTGKRKRSSSEDAESLAPRSKVKKI	S(0.385)S(0.615)S(1)EDAESLAPR
Q86VM9_S_534	Q86VM9	Q86VM9	Zinc finger CCCH domain-containing protein 18	ZC3H18	S	534	-0.537511	0.00760887	-0.796558	0.289591	-1.81236	0.0694563	-0.434036	0.0242277	-0.135989	0.371537	WRRSKSPKKKLGVSVSPSRARRRRKTSASSA	LGVSVS(1)PSR
Q09666_S_5782	Q09666	Q09666	Neuroblast differentiation-associated protein AHNAK	AHNAK	S	5782	-0.37746	0.0076345	-0.1104	0.435265	-0.474512	0.0249492	-0.189236	0.0766552	-0.0920586	0.380715	KFSLFKSKKPRHRSNSFSDEREFSGPSTPTG	HRS(1)NS(1)FS(1)DER
P31949_S_6	P31949	P31949	Protein S100-A11;Protein S100-A11, N-terminally processed	S100A11	S	6	0.776624	0.00763453	0.597567	0.0651685	0.981078	0.0225442	0.864984	0.0370456	0.0503913	0.813135	__________MAKISSPTETERCIESLIAVF	ISS(0.998)PT(0.001)ETER
Q9NYV4_S_291	Q14004	Q14004;Q9NYV4	Cyclin-dependent kinase 13;Cyclin-dependent kinase 12	CDK13;CDK12	S	358;291	-0.841057	0.00763477	-0.458043	0.239002	#N/A	#N/A	-0.386536	0.345113	-0.277311	0.34178	PAGGGSSPYSRRLPRSPSPYSRRRSPSYSRH;SPPYKEPSAYQSSTRSPSPYSRRQRSVSPYS	S(1)PS(0.999)PYSR
Q9NYV4_S_293	Q14004	Q14004;Q9NYV4	Cyclin-dependent kinase 13;Cyclin-dependent kinase 12	CDK13;CDK12	S	360;293	-0.841057	0.00763477	-0.458043	0.239002	#N/A	#N/A	-0.386536	0.345113	-0.277311	0.34178	GGGSSPYSRRLPRSPSPYSRRRSPSYSRHSS;PYKEPSAYQSSTRSPSPYSRRQRSVSPYSRR	S(1)PS(0.999)PYSR
Q99590_S_963	Q99590	Q99590	Protein SCAF11	SCAF11	S	963	-0.781121	0.00770005	-0.5573	0.0519088	-0.751069	0.0128376	-0.74301	0.0127125	-0.204745	0.340484	KSKSSSFGRIDRDSYSPRWKGRWANDGWRCP	IDRDSYS(1)PR
Q9Y2W1_S_253	Q9Y2W1	Q9Y2W1	Thyroid hormone receptor-associated protein 3	THRAP3	S	253	1.14405	0.00775429	0.136007	0.759914	0.15595	0.721643	0.54994	0.119709	0.439862	0.242636	AVSELSPRERSPALKSPLQSVVVRRRSPRPS	ERS(1)PALKS(1)PLQSVVVR
P78362_S_494	P78362	P78362	SRSF protein kinase 2;SRSF protein kinase 2 N-terminal;SRSF protein kinase 2 C-terminal	SRPK2	S	494	1.26031	0.00783777	-0.299671	0.748291	0.295889	0.714114	0.887208	0.0550714	0.446144	0.300998	EQEESSPSHDRSRTVSASSTGDLPKAKTRAA	T(0.001)VS(0.999)AS(0.071)S(0.794)T(0.134)GDLPK
O15085_S_556	O15085	O15085	Rho guanine nucleotide exchange factor 11	ARHGEF11	S	556	1.34481	0.00792158	#N/A	#N/A	#N/A	#N/A	#N/A	#N/A	-0.780002	0.34795	GKPKSSSQSTFHIPLSPVEVKPGNVRNIIQH	SSSQSTFHIPLS(1)PVEVKPGNVR
Q6ZVF9_S_214	Q6ZVF9	Q6ZVF9	G protein-regulated inducer of neurite outgrowth 3	GPRIN3	S	214	2.03362	0.00801678	1.40393	0.109768	#N/A	#N/A	2.10953	0.0108794	0.0592249	0.865355	VQTPVTAARVVSHSSSPVGGPEGERQGAICD	VVSHS(0.001)S(0.043)S(0.956)PVGGPEGER
Q9UPZ3_S_695	Q9UPZ3	Q9UPZ3	Hermansky-Pudlak syndrome 5 protein	HPS5	S	695	0.569298	0.00801847	0.308755	0.436412	0.951693	0.0167433	0.558644	0.0135917	-0.0880475	0.611993	KKGILDEDNEKEKRDSLGNEESVDKTACECV	DS(1)LGNEESVDK
Q70E73_S_1154	Q70E73	Q70E73	Ras-associated and pleckstrin homology domains-containing protein 1	RAPH1	S	1154	1.2878	0.00810464	0.463997	0.409597	0.916403	0.0614418	#N/A	#N/A	0.417356	0.209475	SEQPTMATVVPQVPTSPKSSLSVQPGFLADL	LTQAEIS(0.001)EQPT(0.002)MAT(0.002)VVPQVPT(0.176)S(0.82)PK
Q641Q2_S_288	Q641Q2	Q641Q2;Q9Y4E1	WASH complex subunit FAM21A;WASH complex subunit FAM21C	FAM21A;FAM21C	S	288;288	0.811974	0.00818929	0.165648	0.714493	#N/A	#N/A	0.335676	0.484419	-0.0312548	0.935718	EDIEENTRPKRSRPTSFADELAARIKGDAMG;EDIEENTRPKRSRPTSFADELAARIKGDAVG	S(1)RPT(0.008)S(0.992)FADELAAR
Q641Q2_S_284	Q641Q2	Q641Q2;Q9Y4E1	WASH complex subunit FAM21A;WASH complex subunit FAM21C	FAM21A;FAM21C	S	284;284	0.788748	0.00819756	0.315531	0.470892	0.0271102	0.971849	0.73889	0.0143988	0.165412	0.630144	EEDIEDIEENTRPKRSRPTSFADELAARIKG	S(1)RPT(0.369)S(0.631)FADELAAR
Q9UJF2_S_864	Q9UJF2	Q9UJF2	Ras GTPase-activating protein nGAP	RASAL2	S	864	0.870027	0.00832671	0.36351	0.473602	0.742049	0.0873653	0.831024	0.0153993	0.277526	0.398081	TVPDRHIPLALPRQNSTGQAQIRKVDQGGLG	QNS(0.998)T(0.002)GQAQIR
Q92619_T_96	Q92619	Q92619	Minor histocompatibility protein HA-1;Minor histocompatibility antigen HA-1	HMHA1	T	96	1.52195	0.00835424	#N/A	#N/A	1.20321	0.0363258	#N/A	#N/A	#N/A	#N/A	GAASWTLGRSHRSPLTAASPGELPTEGAGPD	S(0.656)PLT(0.687)AAS(0.656)PGELPT(0.001)EGAGPDVVEDISHLLADVAR
Q12834_S_41	Q12834	Q12834	Cell division cycle protein 20 homolog	CDC20	S	41	-0.754676	0.00835519	-0.339446	0.0878031	#N/A	#N/A	-0.405234	0.0487831	0.00920048	0.958102	ARWQRKAKEAAGPAPSPMRAANRSHSAGRTP	EAAGPAPS(1)PMR
Q9H4G0_S_784	Q9H4G0	Q9H4G0	Band 4.1-like protein 1	EPB41L1	S	784	-0.786672	0.00842783	-0.149241	0.669042	-0.638066	0.03552	-0.506041	0.144203	-0.122119	0.618975	MIPGPQTVATEIRSLSPIIGKDVLTSTYGAT	SLS(1)PIIGK
Q9Y2H6_S_203	Q9Y2H6	Q9Y2H6	Fibronectin type-III domain-containing protein 3A	FNDC3A	S	203	0.645545	0.00844347	-0.495034	0.320763	0.330312	0.388768	0.425181	0.10436	-1.00757	0.0581785	KKLKDRQGTQKDKMSSPPSSPQKCPSPINEH	MS(0.001)S(0.999)PPSSPQK
P19878_S_332	P19878	P19878	Neutrophil cytosol factor 2	NCF2	S	332	0.638733	0.00846702	-0.0123564	0.964336	0.313136	0.0763718	#N/A	#N/A	#N/A	#N/A	IPAPPSSKAPGRPQLSPGQKQKEEPKEVKLS	PQLS(1)PGQK
Q9Y519_S_388	Q9Y519	Q9Y519	Transmembrane protein 184B	TMEM184B	S	388	0.99983	0.00853478	#N/A	#N/A	0.997845	0.0209568	#N/A	#N/A	#N/A	#N/A	GPTWRGGAHGLSRSHSLSGARDNEKTLLLSS	SHS(0.999)LSGAR
Q13427_S_415	Q13427	Q13427	Peptidyl-prolyl cis-trans isomerase G	PPIG	S	415	-0.430054	0.00853606	-0.323752	0.16904	-0.59203	0.0300439	-0.551362	0.170783	-0.672107	0.240964	RVKERKITDHRNVSESPNRKNEKEKKVKDHK	NVS(1)ES(1)PNRK
P05556_T_777	P05556	P05556	Integrin beta-1	ITGB1	T	777	-0.457412	0.00854133	-0.299269	0.382771	-0.252565	0.209783	-0.260536	0.21701	-0.279539	0.261111	EFAKFEKEKMNAKWDTGENPIYKSAVTTVVN	WDT(1)GENPIYK
O75676_S_347	O75676	O75676	Ribosomal protein S6 kinase alpha-4	RPS6KA4	S	347	1.85401	0.00854456	#N/A	#N/A	#N/A	#N/A	1.84165	0.0154486	#N/A	#N/A	AEEFTRLEPVYSPPGSPPPGDPRIFQGYSFV	LEPVY(0.229)S(0.778)PPGS(0.993)PPPGDPR
Q96PK6_S_618	Q96PK6	Q96PK6	RNA-binding protein 14	RBM14	S	618	1.34556	0.00855529	0.348014	0.603629	#N/A	#N/A	#N/A	#N/A	#N/A	#N/A	GSDRRLAELSDYRRLSESQLSFRRSPTKSSL	RLS(1)ESQLSFR
Q9H1E3_T_179	Q9H1E3	Q9H1E3	Nuclear ubiquitous casein and cyclin-dependent kinase substrate 1	NUCKS1	T	179	-1.54118	0.0086775	-0.896991	0.0602769	#N/A	#N/A	#N/A	#N/A	-0.743757	0.123544	RKEKKMPKPRLKATVTPSPVKGKGKVGRPTA	AT(0.008)VT(0.992)PS(1)PVKGK
Q8WXI9_S_134	Q8WXI9	Q8WXI9	Transcriptional repressor p66-beta	GATAD2B	S	134	-0.657234	0.00869062	-0.141524	0.690565	#N/A	#N/A	-0.565148	0.0544649	-0.00943487	0.976919	LTPSPDIIVLSDNEASSPRSSSRMEERLKAA	GRLT(1)PS(1)PDIIVLS(0.998)DNEAS(0.652)S(0.35)PR
P62753_S_242	P62753	P62753	40S ribosomal protein S6	RPS6	S	242	1.86049	0.00870371	#N/A	#N/A	#N/A	#N/A	#N/A	#N/A	#N/A	#N/A	QIAKRRRLSSLRASTSKSESSQK________	LS(0.247)S(0.289)LRAS(0.475)T(0.505)S(0.505)KS(0.956)ES(0.11)S(0.913)QK
Q9UHI6_S_678	Q9UHI6	Q9UHI6	Probable ATP-dependent RNA helicase DDX20	DDX20	S	678	-0.906728	0.00870374	-0.26062	0.461945	#N/A	#N/A	-0.173933	0.548812	-0.297487	0.523099	TSSQSKGNKSYLEGSSDNQLKDSESTPVDDR	S(0.055)Y(0.052)LEGS(0.918)S(0.918)DNQLKDS(0.038)ES(0.009)T(0.01)PVDDR
Q9UJY4_S_400	Q9UJY4	Q9UJY4	ADP-ribosylation factor-binding protein GGA2	GGA2	S	400	0.724907	0.00892191	0.178644	0.503745	0.572749	0.0406592	0.280802	0.225122	-0.203272	0.359462	GMVSGQNCCEEKRNPSSSTLPGGGVQNPSAD	RNPS(0.729)S(0.18)S(0.045)T(0.045)LPGGGVQNPSADR
Q09666_S_5749	Q09666	Q09666	Neuroblast differentiation-associated protein AHNAK	AHNAK	S	5749	-0.419125	0.0089484	-0.125842	0.551523	-0.937926	0.0323195	-0.478322	0.071719	0.305393	0.0169247	ASISGSKGDLKSSKASLGSLEGEAEAEASSP	AS(1)LGS(1)LEGEAEAEAS(0.256)S(0.744)PK
Q8NFZ5_S_146	Q8NFZ5	Q8NFZ5	TNFAIP3-interacting protein 2	TNIP2	S	146	1.45841	0.00901279	#N/A	#N/A	#N/A	#N/A	#N/A	#N/A	#N/A	#N/A	AEGERARAASDVLCRSLANETHQLRRTLTAT	S(1)LANETHQLR
Q6ZV73_S_605	Q6ZV73	Q6ZV73	FYVE, RhoGEF and PH domain-containing protein 6	FGD6	S	605	0.181855	0.0090931	0.206574	0.283393	0.144115	0.495822	-0.0148938	0.936962	-0.147037	0.463295	SNSEPSTALTKPRAKSLSAMDVEKCTKPCKD	AKS(0.995)LS(0.005)AMDVEK
O15047_S_1103	O15047	O15047	Histone-lysine N-methyltransferase SETD1A	SETD1A	S	1103	0.394897	0.0091383	0.146547	0.439339	0.355426	0.0194958	0.381332	0.0849362	0.282722	0.0744779	TPAPVEVPVPERVAGSPVTPLPEQEASPARP	VAGS(1)PVTPLPEQEASPAR
Q99590_S_771	Q99590	Q99590	Protein SCAF11	SCAF11	S	771	1.10938	0.00940254	#N/A	#N/A	0.919235	0.0193756	#N/A	#N/A	#N/A	#N/A	NMPSSDLADEKVETVSQPSESPKDTIDKTKK	VET(0.114)VS(0.872)QPS(0.596)ES(0.406)PKDT(0.011)IDK
Q15154_S_1485	Q15154	Q15154	Pericentriolar material 1 protein	PCM1	S	1485	-1.26957	0.00941896	#N/A	#N/A	#N/A	#N/A	-1.17699	0.0255953	-0.554247	0.24375	DETFEKNFERETHKISEQNDADNASVLSVSS	IS(0.806)EQNDADNAS(0.784)VLS(0.784)VS(0.784)S(0.784)NFEPFAT(0.057)DDLGNTVIHLDQALAR
O75695_S_28	O75695	O75695	Protein XRP2	RP2	S	28	-0.471415	0.00950206	-0.0291396	0.848261	-0.232888	0.0440561	-0.349459	0.0851993	-0.116194	0.344467	KESRPENEEERPKQYSWDQREKVDPKDYMFS	QYS(1)WDQR
Q9UQ88_S_47	P21127	P21127;Q9UQ88	Cyclin-dependent kinase 11B;Cyclin-dependent kinase 11A	CDK11B;CDK11A	S	47;47	0.935018	0.00951346	-0.565167	0.592178	0.868679	0.0534009	0.709128	0.0579088	-0.0583961	0.75486	IKRLKNSDDRDSKRDSLEEGELRDHCMEITI;IKRLKNSDDRDSKRDSLEEGELRDHRMEITI	RDS(1)LEEGELR
Q09666_S_2397	Q09666	Q09666	Neuroblast differentiation-associated protein AHNAK	AHNAK	S	2397	1.36871	0.00953859	0.0777631	0.918212	1.1456	0.0106959	0.716421	0.0948204	-0.319381	0.372608	KAPKISMPDLDLHLKSPKAKGEVDVDVPKLE	ISMPDLDLHLKS(1)PK
Q9Y2W1_S_119	Q9Y2W1	Q9Y2W1	Thyroid hormone receptor-associated protein 3	THRAP3	S	119	-0.673246	0.00966013	-0.130556	0.59693	-0.793977	0.0131748	-0.302524	0.25796	-0.27571	0.274382	YGNYRSNWQNYRQAYSPRRGRSRSRSPKRRS	QAYS(1)PR
Q9H467_S_110	Q9H467	Q9H467	CUE domain-containing protein 2	CUEDC2	S	110	0.927198	0.00966709	#N/A	#N/A	#N/A	#N/A	#N/A	#N/A	#N/A	#N/A	NLQPQSSGVQGQVPISPEPLQRPEMLKEETR	ENLQPQS(0.016)S(0.016)GVQGQVPIS(0.968)PEPLQRPEMLK
Q96BR1_S_129	Q96BR1	Q96BR1	Serine/threonine-protein kinase Sgk3	SGK3	S	129	-0.696371	0.00968279	#N/A	#N/A	-0.401602	0.0130519	#N/A	#N/A	#N/A	#N/A	RAFLQMDSPKHQSDPSEDEDERSSQKLHSTS	HQS(1)DPS(1)EDEDER
Q9Y6Y8_S_737	Q9Y6Y8	Q9Y6Y8	SEC23-interacting protein	SEC23IP	S	737	1.53034	0.00970301	#N/A	#N/A	1.51988	0.0238963	0.889955	0.163703	#N/A	#N/A	TKGQEQSAQKTKDMASLPSESNEPKRKLPVG	DMAS(1)LPSESNEPK
Q96QH2_S_382	Q96QH2	Q96QH2	PML-RARA-regulated adapter molecule 1	PRAM1	S	382	-0.554616	0.00981872	-0.0258831	0.875718	#N/A	#N/A	-0.385527	0.184031	0.0117952	0.935613	KKPPQPELGGLPRTSSEPEFNSLPRKLLQPE	TSS(1)EPEFNSLPR
Q9HC35_S_144	Q9HC35	Q9HC35	Echinoderm microtubule-associated protein-like 4	EML4	S	144	-0.525886	0.0099365	-0.231132	0.379071	-0.644655	0.0274146	-0.466705	0.133917	0.00727105	0.969929	KEESHSNDQSPQIRASPSPQPSSQPLQIHRQ	AS(1)PS(1)PQPSSQPLQIHR
Q13425_S_110	Q13425	Q13425	Beta-2-syntrophin	SNTB2	S	110	-0.870656	0.0115421	-1.20537	0.000320741	-1.64061	0.00131122	-1.10894	0.00541824	-1.04773	0.000577112	SPPAPPRGPAGEAGASPPVRRVRVVKQEAGG	GPAGEAGAS(1)PPVRR
Q9BTA9_S_525	Q9BTA9	Q9BTA9	WW domain-containing adapter protein with coiled-coil	WAC	S	525	-0.686646	0.442694	-2.61434	0.000212228	-2.9329	8.83804e-05	-3.08218	3.41587e-06	-2.58114	0.000181833	VSPRSLQRSSSQRSPSPGPNHTSNSSNASNA	S(0.141)S(0.15)S(0.158)QRS(0.521)PS(0.52)PGPNHT(0.139)S(0.133)NS(0.12)S(0.113)NAS(0.004)NAT(0.001)VVPQNSSAR
Q8IYB3_S_260	Q8IYB3	Q8IYB3	Serine/arginine repetitive matrix protein 1	SRRM1	S	260	-0.818989	0.0149099	-1.29615	0.000704347	-2.18224	0.000824093	-1.23466	0.0219662	-0.945272	0.00144953	LKVPKPEPIPEPKEPSPEKNSKKEKEKEKTR	VPKPEPIPEPKEPS(1)PEK
Q9Y3L3_S_544	Q9Y3L3	Q9Y3L3	SH3 domain-binding protein 1	SH3BP1	S	544	-0.584153	0.0178642	-0.503168	0.00764803	-1.19719	0.00190296	-0.511199	0.123028	-0.507583	0.00952442	ATKERTESEVPPRPASPKVTRSPPETAAPVE	ERTESEVPPRPAS(1)PK
O43719_S_702	O43719	O43719	HIV Tat-specific factor 1	HTATSF1	S	702	0.675061	0.0180549	0.886844	0.00835185	1.20609	0.00281875	0.442733	0.588387	0.963611	0.00324187	KEVEDADEKLFEDDDSNEKLFDEEEDSSEKL	LFEDDDS(1)NEK
Q14847_S_146	Q14847	Q14847	LIM and SH3 domain protein 1	LASP1	S	146	-0.491304	0.0352595	-0.58603	0.00882493	-1.34563	0.00396598	-1.18144	0.0146464	-0.651497	0.000678297	MGPSGGEGMEPERRDSQDGSSYRRPLEQQQP	RDS(1)QDGSSYR
Q9UEY8_S_693	P35611	P35611;Q9UEY8;P35612	Alpha-adducin;Gamma-adducin;Beta-adducin	ADD1;ADD3;ADD2	S	726;693;713	-0.435131	0.115808	-0.459363	0.00279928	-1.20577	0.000131243	-0.448843	0.195083	-0.789011	0.000316794	PGKSPSKKKKKFRTPSFLKKSKKKSDS____;PSKSPSKKKKKFRTPSFLKKNKKKEKVEA__	TPS(1)FLKK
Q9BTA9_S_523	Q9BTA9	Q9BTA9	WW domain-containing adapter protein with coiled-coil	WAC	S	523	-0.734342	0.441938	-3.2147	5.88489e-05	-2.40974	0.000641226	#N/A	#N/A	-2.20157	0.00583361	EPVSPRSLQRSSSQRSPSPGPNHTSNSSNAS	S(0.556)PS(0.097)PGPNHT(0.107)S(0.107)NS(0.107)S(0.022)NAS(0.005)NATVVPQNSSAR
Q8IZL8_S_1043	Q8IZL8	Q8IZL8	Proline-, glutamic acid- and leucine-rich protein 1	PELP1	S	1043	#N/A	#N/A	0.700292	0.00356961	0.78182	0.00170051	0.485062	0.0155153	0.683557	0.00139313	PEALPSQGEVEREGESPAAGPPPQELVEEEP	EGES(1)PAAGPPPQELVEEEPSAPPTLLEEETEDGSDK
Q9NRA8_T_668	Q9NRA8	Q9NRA8	Eukaryotic translation initiation factor 4E transporter	EIF4ENIF1	T	668	-0.816399	0.0275264	-0.884282	0.00367494	-1.29298	0.0054335	#N/A	#N/A	#N/A	#N/A	VDRTRDGFRNRQQRVTKSPAPVHRGNSSSPA	VT(0.893)KS(0.107)PAPVHR
Q01167_S_398	Q01167	Q01167	Forkhead box protein K2	FOXK2	S	398	0.216524	0.0361149	0.360372	0.000691611	0.682819	0.000126842	0.646678	0.0278327	0.342566	0.270344	HSSGAQTPESLSREGSPAPLEPEPGAAQPKL	EGS(1)PAPLEPEPGAAQPK
Q9Y6D6_S_1079	Q9Y6D6	Q9Y6D6	Brefeldin A-inhibited guanine nucleotide-exchange protein 1	ARFGEF1	S	1079	0.289359	0.0467272	0.448683	0.00832401	0.60285	0.000999249	0.621298	0.0131673	0.365353	0.248866	VKPRYISGTVRGREGSLTGTKDQAPDEFVGL	EGS(0.986)LT(0.012)GT(0.002)K
O60762_S_9	O60762	O60762	Dolichol-phosphate mannosyltransferase subunit 1	DPM1	S	9	-1.22612	0.0475663	-0.911528	0.00916401	-1.62373	0.00128577	-1.11247	0.0106181	-0.9611	0.0140259	_______MASLEVSRSPRRSRRELEVRSPRQ	ASLEVSRS(1)PR
Q9UQ35_T_1434	Q9UQ35	Q9UQ35	Serine/arginine repetitive matrix protein 2	SRRM2	T	1434	-0.557696	0.0893233	-0.52136	0.00841432	-1.24128	0.00144159	-0.705115	0.0237541	-0.84156	0.134124	SSSASSPEMKDGLPRTPSRRSRSGSSPGLRD	DGLPRT(1)PSR
Q9NRA8_S_951	Q9NRA8	Q9NRA8	Eukaryotic translation initiation factor 4E transporter	EIF4ENIF1	S	951	-0.269353	0.207613	-0.505126	0.00615153	-0.442003	0.00801856	-1.52954	0.229497	-0.151105	0.274197	HMHSQLEHRPSQRSSSPVGLAKWFGSDVLQQ	SSS(1)PVGLAK
P20810_S_364	P20810	P20810	Calpastatin	CAST	S	364	-0.580835	0.307838	0.546133	0.00587874	0.766145	0.0033591	-0.142564	0.806051	#N/A	#N/A	GKPLLPEPEEKPKPRSESELIDELSEDFDRS	S(0.998)ES(0.002)ELIDELSEDFDR
Q9BUA3_S_308	Q9BUA3	Q9BUA3	Uncharacterized protein C11orf84	C11orf84	S	308	#N/A	#N/A	-2.36981	0.00212498	-1.84029	0.124799	-1.78607	0.00553549	-2.30699	0.000376102	PKDREVAEGGLPRAESPSPAPPPGLRGTLDL	AES(1)PSPAPPPGLR
O15014_S_576	O15014	O15014	Zinc finger protein 609	ZNF609	S	576	-0.19801	0.53655	-0.409317	0.00912144	-0.302319	0.0492121	-0.213839	0.00587096	-0.514131	0.0189523	PARSATPKVRLVEPHSPSPSSKFSTKGLCKK	LVEPHS(1)PS(0.998)PS(0.001)SK
Q8NDX1_T_114	Q8NDX1	Q8NDX1	PH and SEC7 domain-containing protein 4	PSD4	T	114	#N/A	#N/A	-2.25519	0.000120561	-1.64879	0.0546649	-2.15006	0.00124059	-1.88443	0.0106984	STRQDAPPWGSGVELTHLGSPSAQREHRQNT	QDAPPWGS(0.005)GVELT(0.99)HLGS(0.004)PS(0.001)AQR
P27694_S_38	P27694	P27694	Replication protein A 70 kDa DNA-binding subunit;Replication protein A 70 kDa DNA-binding subunit, N-terminally processed	RPA1	S	38	0.300784	0.0148898	0.45568	0.00255522	0.346272	0.0853297	0.296026	0.17715	0.500788	0.00278267	PILQVINIRPITTGNSPPRYRLLMSDGLNTL	PITT(0.001)GNS(0.999)PPR
O43719_S_624	O43719	O43719	HIV Tat-specific factor 1	HTATSF1	S	624	0.276226	0.285463	0.556848	0.00903076	0.677911	0.0141308	0.649031	0.0118236	0.582732	0.00920575	KVLDEEGSEREFDEDSDEKEEEEDTYEKVFD	EFDEDS(1)DEKEEEEDTYEK
Q9Y463_Y_271	Q9Y463	Q9Y463;Q13627	Dual specificity tyrosine-phosphorylation-regulated kinase 1B;Dual specificity tyrosine-phosphorylation-regulated kinase 1A	DYRK1B;DYRK1A	Y	271;319	-1.22551	0.439834	-5.52556	4.64714e-06	#N/A	#N/A	-4.08852	0.0459489	-5.62419	6.22867e-06	KIVDFGSSCQLGQRIYQYIQSRFYRSPEVLL	IY(0.949)QY(0.051)IQSR
O75376_S_1758	O75376	O75376	Nuclear receptor corepressor 1	NCOR1	S	1758	0	1	-2.06516	0.000128698	#N/A	#N/A	-1.17635	0.016226	-1.56564	0.000931915	EQPGRPGSHGYVRSPSPSVRTQETMLQQRPS	S(0.001)PS(0.996)PS(0.003)VR
Q9H9E3_S_11	Q9H9E3	Q9H9E3	Conserved oligomeric Golgi complex subunit 4	COG4	S	11	#N/A	#N/A	-1.26811	0.00299087	-1.01818	0.0619867	-1.17141	0.0129457	-1.74072	0.00271417	_____MADLDSPPKLSGVQQPSEGVGGGRCS	ADLDS(0.5)PPKLS(0.5)GVQQPSEGVGGGR
Q53GL0_S_227	Q53GL0	Q53GL0	Pleckstrin homology domain-containing family O member 1	PLEKHO1	S	227	-0.635472	0.0993156	-0.860073	0.00844701	#N/A	#N/A	-0.803	0.0270315	-0.881376	0.0324456	DKSVAQLAGSRRRADSDRIQPSADRASSLSR	RADS(1)DRIQPSADR
O95400_S_195	O95400	O95400	CD2 antigen cytoplasmic tail-binding protein 2	CD2BP2	S	195	-0.266835	0.20725	-0.460391	0.0042325	#N/A	#N/A	-0.0844649	0.576755	-0.176349	0.0939189	ARGGGKGRKGPGQPSSPQRLDRLSGLADQMV	GPGQPS(0.012)S(0.988)PQR
Q9UQ35_S_1916	Q9UQ35	Q9UQ35	Serine/arginine repetitive matrix protein 2	SRRM2	S	1916	-0.405415	0.21189	-1.10982	0.00351803	-0.453881	0.173864	0.00237715	0.99242	-0.450633	0.101559	RSRTSVTRRRSRSRASPVSRRRSRSRTPPVT	S(1)RAS(0.999)PVS(0.001)R
Q9UPC5_S_357	Q9UPC5	Q9UPC5	Probable G-protein coupled receptor 34	GPR34	S	357	0.48051	0.249056	1.25604	0.00334055	0.583363	0.288982	0.800228	0.0696722	0.226918	0.374283	LFRRFQGEPSRSESTSEFKPGYSLHDTSVAV	S(0.072)ES(0.948)T(0.979)S(0.978)EFKPGY(0.016)S(0.007)LHDTSVAVK
Q9Y5J1_S_206	Q9Y5J1	Q9Y5J1	U3 small nucleolar RNA-associated protein 18 homolog	UTP18	S	206	0.400598	0.274155	1.72431	3.48867e-05	0.686454	0.066127	0.0896249	0.775517	0.647849	0.206613	GGVPAWAETTKRKTSSDDESEEDEDDLLQRT	KT(0.071)S(0.97)S(0.97)DDES(0.99)EEDEDDLLQR
P50579_T_30	P50579	P50579	Methionine aminopeptidase 2	METAP2	T	30	-0.201284	0.434391	-1.41299	0.000144684	#N/A	#N/A	#N/A	#N/A	-1.33603	0.0775929	NGDLDPDDREEGAASTAEEAAKKKRRKKKKS	AGVEEVAASGSHLNGDLDPDDREEGAAS(0.465)T(0.534)AEEAAK
Q9P0U3_S_170	Q9P0U3	Q9P0U3	Sentrin-specific protease 1	SENP1	S	170	-0.266331	0.468127	-1.23773	0.0020551	#N/A	#N/A	#N/A	#N/A	-1.08228	0.116435	VPSPSWSGSCRRSLLSPKKTQRRHVSTAEET	SLLS(1)PK
Q86YV5_S_740	Q86YV5	Q86YV5	Tyrosine-protein kinase SgK223	SGK223	S	740	-0.336016	0.482727	-1.14042	0.00134304	-1.21631	0.0509354	-0.93841	0.0222281	-1.35945	0.0829201	KMNKSSSDLEKVSQGSAESLSPSFRGVHVSF	VS(0.147)QGS(0.85)AES(0.003)LSPSFR
Q7L8J4_S_343	Q7L8J4	Q7L8J4	SH3 domain-binding protein 5-like	SH3BP5L	S	343	-0.0482149	0.711702	-0.301033	0.00172137	#N/A	#N/A	-0.05931	0.594865	-0.232667	0.0306406	PDTDTLSLLSLRTVASDLQKCDSVEHLRGLS	TVAS(1)DLQK
Q96B36_S_212	Q96B36	Q96B36	Proline-rich AKT1 substrate 1	AKT1S1	S	212	-0.0530979	0.791568	-1.67108	0.000385546	-0.914655	0.281241	-1.57238	0.121465	-0.238231	0.470835	RTEARSSDEENGPPSSPDLDRIAASMRALVL	T(0.116)EARS(0.948)S(0.937)DEENGPPS(1)S(1)PDLDR
Q9UGH3_T_75	Q9UGH3	Q9UGH3	Solute carrier family 23 member 2	SLC23A2	T	75	-0.0621277	0.874998	0.665309	0.0041006	0.523786	0.14947	-0.0771078	0.857728	0.203157	0.509176	YTTENGIAEKSSLAETLDSTGSLDPQRSDMI	S(0.454)S(0.546)LAET(1)LDS(0.803)T(0.249)GS(0.948)LDPQR
Q96JG6_S_559	Q96JG6	Q96JG6	Coiled-coil domain-containing protein 132	CCDC132	S	559	-0.0148793	0.935365	-0.510573	0.00165862	-0.62817	0.0843714	-0.330906	0.0820049	-0.486166	0.287448	YESDEQEKSAYQEYDSDSDVPEELKRDYVDE	SAYQEYDS(0.987)DS(0.013)DVPEELKR
Q9Y5K6_S_86	Q9Y5K6	Q9Y5K6	CD2-associated protein	CD2AP	S	86	#N/A	#N/A	-3.59324	0.000201419	#N/A	#N/A	#N/A	#N/A	-3.14946	0.0379803	KRERHGNVASLVQRISTYGLPAGGIQPHPQT	IS(0.653)T(0.296)Y(0.051)GLPAGGIQPHPQTK
Q9Y520_S_924	Q9Y520	Q9Y520	Protein PRRC2C	PRRC2C	S	924	#N/A	#N/A	-2.27103	0.00548527	#N/A	#N/A	#N/A	#N/A	-1.13377	0.371442	EERISAVESQPSRKRSVSHGSNHTQKPDEQR	S(0.985)VS(0.015)HGSNHTQKPDEQR
Q15021_S_1376	Q15021	Q15021	Condensin complex subunit 1	NCAPD2	S	1376	#N/A	#N/A	-0.641514	0.00797913	-0.668174	0.0542563	-0.849336	0.0148002	#N/A	#N/A	PKVVFSSDESSEEDLSAEMTEDETPKKTTPI	VVFS(1)S(1)DES(1)S(1)EEDLS(1)AEMT(0.002)EDETPKK
Q6P6C2_S_361	Q6P6C2	Q6P6C2	RNA demethylase ALKBH5	ALKBH5	S	361	0.546455	0.0151403	0.390442	0.0227313	0.839554	0.00166429	0.896846	0.000447248	0.358398	0.00559304	ENRRSVLLPTHRRRGSFSSENYWRKSYESSE	GS(1)FSSENYWR
Q9BXP5_S_74	Q9BXP5	Q9BXP5	Serrate RNA effector molecule homolog	SRRT	S	74	0.418906	0.0235068	0.303635	0.0355785	0.711668	0.000133912	0.541743	0.000496605	0.375264	0.00322965	DRNRRERFSPPRHELSPPQKRMRRDWDEHSS	HELS(1)PPQKR
P48736_S_974	P48736	P48736	Phosphatidylinositol 4,5-bisphosphate 3-kinase catalytic subunit gamma isoform	PIK3CG	S	974	0.588648	0.0605022	0.644199	0.0198717	0.975764	0.00540127	0.770942	0.00142316	0.478635	0.00888707	NLFHIDFGHILGNYKSFLGINKERVPFVLTP	S(1)FLGINK
Q9UQ35_T_359	Q9UQ35	Q9UQ35	Serine/arginine repetitive matrix protein 2	SRRM2	T	359	-0.884442	0.436881	#N/A	#N/A	-3.92858	7.59652e-07	-4.18332	7.97231e-06	-3.3265	2.27315e-05	EKSATRPSPSPERSSTGPEPPAPTPLLAERH	S(0.083)AT(0.089)RPS(0.431)PS(0.528)PERS(0.632)S(0.629)T(0.608)GPEPPAPTPLLAER
Q12789_S_1865	Q12789	Q12789	General transcription factor 3C polypeptide 1	GTF3C1	S	1865	0.147873	0.582101	-0.170151	0.460582	0.540741	0.00381655	0.451148	0.00611858	0.499636	0.00122843	QAPPSHSPRGTKRRASWASENGETDAEGTQM	RAS(1)WAS(0.997)ENGET(0.003)DAEGTQMTPAK
Q9P289_S_4	Q9P289	Q9P289	Serine/threonine-protein kinase 26	STK26	S	4	1.52605	0.010395	0.829462	0.333754	1.78913	0.00139155	1.43191	0.00890655	0.0360621	0.91707	____________MAHSPVAVQVPGMQNNIAD	AHS(1)PVAVQVPGMQNNIADPEELFTK
O60271_S_329	O60271	O60271	C-Jun-amino-terminal kinase-interacting protein 4	SPAG9	S	329	0.90684	0.0105759	0.608614	0.237019	1.49682	0.00302511	1.21164	0.00421004	0.491041	0.195951	SKHIEVQVAQETRNVSTGSAENEEKSEVQAI	NVS(1)TGS(1)AENEEK
Q8WYR1_S_507	Q8WYR1	Q8WYR1	Phosphoinositide 3-kinase regulatory subunit 5	PIK3R5	S	507	0.723624	0.0108988	0.109135	0.707075	0.873439	9.2164e-05	0.609327	0.00951932	0.00288173	0.983672	LLAPASRPQRRRPFLSGDEDPKASTLRVVVF	RPFLS(1)GDEDPK
Q07666_S_20	Q07666	Q07666	KH domain-containing, RNA-binding, signal transduction-associated protein 1	KHDRBS1	S	20	0.520943	0.0115587	0.150103	0.711721	0.961096	9.51159e-05	0.629852	0.0033396	0.0755222	0.610023	DDPAARMSRSSGRSGSMDPSGAHPSVRQTPS	S(0.014)GS(0.986)MDPSGAHPSVR
Q96F86_S_161	Q96F86	Q96F86	Enhancer of mRNA-decapping protein 3	EDC3	S	161	0.644045	0.0130699	0.14631	0.48094	0.559546	0.00946519	0.684463	0.00158809	0.125723	0.361671	MESLSQSKSFRRRHNSWSSSSRHPNQATPKK	HNS(1)WSSSSR
Q92922_S_310	Q92922	Q92922	SWI/SNF complex subunit SMARCC1	SMARCC1	S	310	0.787231	0.0136244	0.371191	0.0446925	0.938309	0.00184996	0.798098	0.00844439	0.495039	0.0160698	SFRQRISTKNEEPVRSPERRDRKASANARKR	NEEPVRS(1)PERR
P29350_S_591	P29350	P29350	Tyrosine-protein phosphatase non-receptor type 6	PTPN6	S	591	-0.712171	0.0153772	-0.66496	0.0176792	-0.749247	0.0077579	-0.815363	0.00595506	-1.12534	0.0210677	KVKKQRSADKEKSKGSLKRK___________	SKGS(1)LK
Q09666_S_5752	Q09666	Q09666	Neuroblast differentiation-associated protein AHNAK	AHNAK	S	5752	-0.737715	0.0164244	-0.0542432	0.778676	-0.722307	0.0037652	-0.373682	0.00372279	0.175406	0.0961876	SGSKGDLKSSKASLGSLEGEAEAEASSPKGK	AS(1)LGS(1)LEGEAEAEAS(0.413)S(0.587)PK
Q9ULU4_S_444	Q9ULU4	Q9ULU4	Protein kinase C-binding protein 1	ZMYND8	S	444	0.464494	0.0165958	#N/A	#N/A	0.541057	0.0015808	0.585155	0.00821166	0.302706	0.0824747	MPRSPMSTNSSVHTGSDVEQDAEKKATSSHF	S(0.623)PMS(0.205)T(0.046)NS(0.059)S(0.068)VHT(0.004)GS(0.996)DVEQDAEK
O43426_S_1565	O43426	O43426	Synaptojanin-1	SYNJ1	S	1565	0.554198	0.0174243	0.200196	0.510027	0.566638	0.00817468	0.637476	0.00461458	-0.0468342	0.67608	TSPPVDPFTTLASKASPTLDFTER_______	AS(0.998)PT(0.002)LDFTER
Q96RR4_S_100	Q8N5S9	Q8N5S9;Q96RR4	Calcium/calmodulin-dependent protein kinase kinase 1;Calcium/calmodulin-dependent protein kinase kinase 2	CAMKK1;CAMKK2	S	74;100	0.348322	0.0180575	#N/A	#N/A	0.543156	0.00112479	0.543156	0.00112479	-0.178344	0.130974	SRLLPARPSLSARKLSLQERPAGSYLEAQAG;TSGSQARPHLSGRKLSLQERSQGGLAAGGSL	KLS(1)LQER
Q9HBL0_S_1269	Q9HBL0	Q9HBL0	Tensin-1	TNS1	S	1269	-0.69486	0.0206014	-0.41404	0.0327134	-0.86267	0.000943937	-0.500372	0.00929695	-0.00642913	0.95981	YQVSGLHNKVATTPGSPSLGRHPGAHQGNLA	VATTPGS(1)PSLGR
Q05209_S_673	Q05209	Q05209	Tyrosine-protein phosphatase non-receptor type 12	PTPN12	S	673	0.52044	0.0211984	0.242775	0.180811	0.531141	0.00426224	0.668371	0.00737376	0.138778	0.22927	TTHSGAEKDVDVSEDSPPPLPERTPESFVLA	DVDVSEDS(1)PPPLPER
O43426_T_1220	O43426	O43426	Synaptojanin-1	SYNJ1	T	1220	-0.811638	0.0234631	-0.49702	0.0767664	-1.07565	0.00232228	-0.760312	0.00357122	-0.314106	0.108371	ISAPQSHARASAGRLTPESQSKTSETSKGST	LT(1)PESQSK
Q9UHW9_S_1032	Q9UHW9	Q9UHW9	Solute carrier family 12 member 6	SLC12A6	S	1032	0.556269	0.0238947	0.215086	0.43818	0.729956	6.09269e-05	0.61698	0.00181164	-0.0928646	0.677921	LVKDRNSMLRLTSIGSDEDEETETYQEKVHM	LT(0.056)S(0.944)IGS(1)DEDEETETYQEK
Q8N122_S_863	Q8N122	Q8N122	Regulatory-associated protein of mTOR	RPTOR	S	863	0.582854	0.0239514	0.398164	0.038329	0.493537	0.00455711	0.614256	0.0022177	0.140576	0.357337	QRVLDTSSLTQSAPASPTNKGVHIHQAGGSP	VLDT(0.079)S(0.593)S(0.225)LT(0.06)QS(0.043)APAS(0.991)PT(0.009)NK
P41212_S_203	P41212	P41212	Transcription factor ETV6	ETV6	S	203	0.601862	0.0246399	0.320763	0.0850752	0.875361	0.000819884	0.803955	0.00440444	0.343965	0.0744292	TNHRPSPDPEQRPLRSPLDNMIRRLSPAERA	S(1)PLDNMIR
O60861_S_117	O60861	O60861	Growth arrest-specific protein 7	GAS7	S	117	0.604083	0.0271212	0.346388	0.118516	0.836188	0.00340046	0.725293	0.00607365	0.531876	0.0343451	ETTWERPSSSPGIPASPGSHRSSLPPTVNGY	PS(0.019)S(0.947)S(0.034)PGIPAS(0.997)PGS(0.003)HR
Q8WVC0_S_658	Q8WVC0	Q8WVC0	RNA polymerase-associated protein LEO1	LEO1	S	658	-0.500793	0.0287233	-0.522945	0.0932194	-1.2477	0.00576761	-0.926712	0.00343501	-0.110503	0.558758	EDDDKANKKHKKYVISDEEEEDDD_______	YVIS(1)DEEEEDDD
Q99961_S_288	Q99961	Q99961	Endophilin-A2	SH3GL1	S	288	-0.495893	0.0302723	-0.394688	0.0155739	-0.653414	0.000389729	-0.527868	0.00780562	0.0328695	0.828924	GGFPCTTAPKIAASSSFRSSDKPIRTPSRSM	IAASS(0.002)S(0.998)FR
Q6DN90_S_417	Q6DN90	Q6DN90	IQ motif and SEC7 domain-containing protein 1	IQSEC1	S	417	-0.598697	0.0331053	-0.241744	0.286816	-0.933205	0.00464979	-0.591964	0.00379488	-0.0909024	0.51627	KRQSAYERSLGGQQGSPKHGPHSGAPKSLPR	SLGGQQGS(1)PK
Q8N163_S_678	Q8N163	Q8N163	Cell cycle and apoptosis regulator protein 2	CCAR2	S	678	-0.636974	0.0371176	-0.361147	0.105042	-1.46629	0.00324248	-1.15643	0.00375749	-0.374467	0.253056	FAGAKLEDSEVRSVASNQSEMEFSSLQDMPK	S(1)VAS(1)NQS(1)EMEFSSLQDMPK
P23443_S_427	P23443	P23443;K7ERJ3	Ribosomal protein S6 kinase beta-1	RPS6KB1	S	427;30	0.715804	0.0375775	#N/A	#N/A	0.830076	0.00122887	0.830647	0.000999474	#N/A	#N/A	TYVAPSVLESVKEKFSFEPKIRSPRRFIGSP	EKFS(1)FEPK
Q8TDJ6_S_2123	Q8TDJ6	Q8TDJ6	DmX-like protein 2	DMXL2	S	2123	0.817339	0.0405883	1.12193	0.0243329	1.04792	0.00318843	0.943718	0.0019997	-0.0567069	0.868296	DLLDQEEMVDKPDIGSYERHQIERRRLQAKR	VESDLLDQEEMVDKPDIGS(1)YER
Q99759_S_337	Q99759	Q99759	Mitogen-activated protein kinase kinase kinase 3	MAP3K3	S	337	1.11564	0.0411891	0.827425	0.119642	1.4147	0.00126943	1.22856	0.0026184	0.0905714	0.740158	MGLAVQYLDPRGRLRSADSENALSVQERNVP	LRS(1)ADS(1)ENALSVQER
Q8TDB6_S_532	Q8TDB6	Q8TDB6	E3 ubiquitin-protein ligase DTX3L	DTX3L	S	532	-0.652377	0.044095	-0.532051	0.0140855	-0.978281	0.0019041	-0.836756	0.00539322	-0.471233	0.0125125	GKKLKEGHETPMDIDSDDSKAASPPLKGSVS	EGHETPMDIDS(1)DDSK
Q9Y2W1_S_315	Q9Y2W1	Q9Y2W1	Thyroid hormone receptor-associated protein 3	THRAP3	S	315	0.673493	0.0453391	0.291709	0.468319	0.834354	0.0056055	1.14422	0.00429329	0.344763	0.23853	GQFDHGSGSLSPSKKSPVGKSPPSTGSTYGS	S(1)PVGKS(0.998)PPS(0.002)TGSTYGSSQK
Q92614_S_2020	Q92614	Q92614	Unconventional myosin-XVIIIa	MYO18A	S	2020	0.49687	0.0466961	0.368369	0.328068	0.800304	0.00641674	0.716807	0.00444493	0.176183	0.424316	SSSPTSYWKSLAPDRSDDEHDPLDNTSRPRY	SLAPDRS(1)DDEHDPLDNTSRPR
Q12888_S_294	Q12888	Q12888	Tumor suppressor p53-binding protein 1	TP53BP1	S	294	0.572458	0.0484183	0.319095	0.251092	0.713266	0.00114205	0.670706	0.00888627	0.573355	0.0233094	LSAQELMESGLQIQKSPEPEVLSTQEDLFDQ	S(1)PEPEVLSTQEDLFDQSNK
P19634_S_703	P19634	P19634	Sodium/hydrogen exchanger 1	SLC9A1	S	703	0.52792	0.0566828	0.357462	0.272464	0.826546	0.00481148	0.761198	0.00855431	-0.107499	0.679534	AHKLDSPTMSRARIGSDPLAYEPKEDLPVIT	IGS(1)DPLAYEPK
Q8N163_S_675	Q8N163	Q8N163	Cell cycle and apoptosis regulator protein 2	CCAR2	S	675	-0.63428	0.0568732	-0.450982	0.0632039	-1.43459	0.00126032	-1.37241	0.0040986	-0.285324	0.418638	EEEFAGAKLEDSEVRSVASNQSEMEFSSLQD	S(1)VAS(1)NQS(1)EMEFSSLQDMPK
Q99460_T_311	Q99460	Q99460	26S proteasome non-ATPase regulatory subunit 1	PSMD1	T	311	1.28542	0.0597118	0.756735	0.265639	1.7386	0.00533561	1.56454	0.00723143	#N/A	#N/A	SMETEEKTSSAFVGKTPEASPEPKDQTLKMI	TSSAFVGKT(1)PEASPEPK
F8WEM9_S_12	F8WEM9	F8WEM9;Q8N720	Zinc finger protein 655	ZNF655	S	12;12	-0.507605	0.0679003	-0.243036	0.0817211	-0.744033	0.001556	-0.709959	0.00069774	0.0254869	0.831045	____MEEIPAQEAAGSPRVQFQSLETQSECL	MEEIPAQEAAGS(1)PR
Q9P2B2_S_875	Q9P2B2	Q9P2B2	Prostaglandin F2 receptor negative regulator	PTGFRN	S	875	0.545278	0.0694289	0.694257	0.0379055	0.783942	0.00837569	0.834457	0.0063706	0.0402152	0.880989	KKEVQETRRERRRLMSMEMD___________	LMS(1)MEMD
Q8N6H7_S_146	Q8N6H7	Q8N6H7	ADP-ribosylation factor GTPase-activating protein 2	ARFGAP2	S	146	0.504829	0.0857235	#N/A	#N/A	1.02036	0.0034411	0.767266	0.00259039	0.317296	0.320379	TDLWIDNMSSAVPNHSPEKKDSDFFTEHTQP	HGTDLWIDNMSSAVPNHS(1)PEK
Q9NPQ8_S_436	Q9NPQ8	Q9NPQ8	Synembryn-A	RIC8A	S	436	-0.746762	0.0908308	-0.410488	0.0765461	-0.998395	0.00396039	-1.113	0.0011605	-0.418115	0.345032	AARGLMAGGRPEGQYSEDEDTDTDEYKEAKA	GLMAGGRPEGQYS(1)EDEDT(0.983)DT(0.017)DEYKEAK
Q07955_S_234	Q07955	Q07955	Serine/arginine-rich splicing factor 1	SRSF1	S	234	-0.919533	0.101805	-0.481099	0.0811339	-1.94733	0.00213282	-1.22436	0.00223238	#N/A	#N/A	SNSRSRSYSPRRSRGSPRYSPRHSRSRSRT_	GS(0.994)PRY(0.024)S(0.982)PR
Q07955_S_238	Q07955	Q07955	Serine/arginine-rich splicing factor 1	SRSF1	S	238	-0.919533	0.101805	-0.481099	0.0811339	-1.94733	0.00213282	-1.22436	0.00223238	#N/A	#N/A	SRSYSPRRSRGSPRYSPRHSRSRSRT_____	GS(0.994)PRY(0.024)S(0.982)PR
Q9H1E3_S_19	Q9H1E3	Q9H1E3	Nuclear ubiquitous casein and cyclin-dependent kinase substrate 1	NUCKS1	S	19	-0.819225	0.102041	-0.511822	0.190131	-1.76225	0.000601537	-1.42577	0.0038125	-0.641261	0.0948705	PVRNRKVVDYSQFQESDDADEDYGRDSGPPT	VVDYSQFQES(1)DDADEDYGR
Q8WUI4_S_155	Q8WUI4	Q8WUI4	Histone deacetylase 7	HDAC7	S	155	-0.324042	0.111036	-0.350434	0.0258333	-0.456052	0.000908523	-0.522439	0.00319292	0.0172844	0.827206	LPSDPPEHFPLRKTVSEPNLKLRYKPKKSLE	TVS(1)EPNLK
P07948_S_13	P07948	P07948	Tyrosine-protein kinase Lyn	LYN	S	13	0.382191	0.118564	0.206903	0.463224	0.983676	0.00421121	0.682201	0.00346968	0.144207	0.575476	___MGCIKSKGKDSLSDDGVDLKTQPVRNTE	GKDS(1)LS(1)DDGVDLK
Q8N163_S_681	Q8N163	Q8N163	Cell cycle and apoptosis regulator protein 2	CCAR2	S	681	-0.515507	0.124151	-0.362093	0.112923	-1.38959	0.00154439	-1.2503	0.00428986	-0.164984	0.518212	AKLEDSEVRSVASNQSEMEFSSLQDMPKELD	S(1)VAS(1)NQS(1)EMEFSSLQDMPK
Q8N1F8_S_788	Q8N1F8	Q8N1F8	Serine/threonine-protein kinase 11-interacting protein	STK11IP	S	788	1.12986	0.124407	0.751133	0.0929716	1.507	0.000702698	1.35776	0.000176884	#N/A	#N/A	PPQAPSTRDHGSWSLSPPPERCGLRSVDHRL	DHGSWS(0.013)LS(0.987)PPPER
Q13153_S_174	Q13153	Q13153	Serine/threonine-protein kinase PAK 1	PAK1	S	174	-0.127834	0.12692	-0.301484	0.0292684	-0.477845	0.00269663	-0.338751	0.00800486	-0.184397	0.179241	LNVKAVSETPAVPPVSEDEDDDDDDATPPPV	AVSETPAVPPVS(1)EDEDDDDDDAT(1)PPPVIAPRPEHTK
Q92974_S_645	Q92974	Q92974	Rho guanine nucleotide exchange factor 2	ARHGEF2	S	645	1.961	0.149383	1.20891	0.240395	3.04948	2.23362e-07	2.71952	5.22942e-05	0.326335	0.026425	GMALPTLPRGLFRSESLESPRGERLLQDAIR	SES(1)LESPR
Q8TEK3_S_1104	Q8TEK3	Q8TEK3	Histone-lysine N-methyltransferase, H3 lysine-79 specific	DOT1L	S	1104	-0.519066	0.15674	-0.102549	0.604645	-1.00114	0.000663696	-0.808482	0.00104177	-0.0578649	0.801187	RKRASAGTPSLSAGVSPKRRALPSVAGLFTQ	ASAGTPSLS(0.001)AGVS(0.999)PK
Q8TEQ6_S_778	Q8TEQ6	Q8TEQ6	Gem-associated protein 5	GEMIN5	S	778	0.507248	0.20529	#N/A	#N/A	1.20492	0.00104661	1.04515	0.00245944	#N/A	#N/A	EESMKENSGPVENGVSDQEGEEQAREPELPC	ENSGPVENGVS(1)DQEGEEQAR
Q96ST2_S_196	Q96ST2	Q96ST2	Protein IWS1 homolog	IWS1	S	196	0.408099	0.250588	0.270919	0.499277	0.724518	0.0035819	0.661211	0.00200337	0.327241	0.172868	QISDSESEEPPRHQASDSENEEPPKPRMSDS	HQAS(1)DS(1)ENEEPPKPR
Q96ST2_S_198	Q96ST2	Q96ST2	Protein IWS1 homolog	IWS1	S	198	0.408099	0.250588	0.270919	0.499277	0.724518	0.0035819	0.661211	0.00200337	0.327241	0.172868	SDSESEEPPRHQASDSENEEPPKPRMSDSES	HQAS(1)DS(1)ENEEPPKPR
Q7L1V2_S_61	Q7L1V2	Q7L1V2	Vacuolar fusion protein MON1 homolog B	MON1B	S	61	0.332417	0.308353	0.0628896	0.867389	0.612952	0.00853673	0.546406	0.00569962	0.493163	0.0142443	LEETGSKDKDQPPSPSPPPQSEALSSTSRLW	DKDQPPS(1)PS(1)PPPQSEALSSTSR
P17181_S_495	P17181	P17181	Interferon alpha/beta receptor 1	IFNAR1	S	495	-0.502497	0.440482	#N/A	#N/A	-2.23792	0.00283658	-1.94654	0.00685631	-0.312123	0.023586	EYFSEQPLKNLLLSTSEEQIEKCFIIENIST	NLLLS(0.002)T(0.145)S(0.853)EEQIEK
Q15154_S_119	Q15154	Q15154	Pericentriolar material 1 protein	PCM1	S	119	-0.390667	0.442865	#N/A	#N/A	-1.67224	0.00116426	-1.63253	0.00273317	#N/A	#N/A	KQRINFSDLDQRSIGSDSQGRATAANNKRQL	S(1)IGS(0.986)DS(0.014)QGR
Q15154_S_116	Q15154	Q15154	Pericentriolar material 1 protein	PCM1	S	116	-0.258528	0.450626	#N/A	#N/A	-1.27477	0.000364935	-1.08078	0.00770639	#N/A	#N/A	EKLKQRINFSDLDQRSIGSDSQGRATAANNK	S(1)IGS(0.98)DS(0.02)QGR
P41279_S_141	P41279	P41279	Mitogen-activated protein kinase kinase kinase 8	MAP3K8	S	141	-0.460944	0.452579	0.0881963	0.79821	-1.84584	0.00983363	-2.12163	0.00451567	#N/A	#N/A	DVLLIPWKLTYRNIGSDFIPRGAFGKVYLAQ	NIGS(1)DFIPR
Q09666_S_5762	Q09666	Q09666	Neuroblast differentiation-associated protein AHNAK	AHNAK	S	5762	1.21903	0.466043	-0.210522	0.278183	3.76739	2.76693e-05	3.78072	0.000161522	#N/A	#N/A	KASLGSLEGEAEAEASSPKGKFSLFKSKKPR	AS(0.995)LGS(0.005)LEGEAEAEAS(0.872)S(0.128)PK
Q86YS7_T_314	Q86YS7	Q86YS7	C2 domain-containing protein 5	C2CD5	T	314	-0.37938	0.508657	-1.0231	0.0281533	-1.816	0.00392183	-2.06265	0.00280574	#N/A	#N/A	SYSRQSSSSDTDLSLTPKTGMGSGSAGKEGG	QSSSSDT(0.001)DLS(0.093)LT(0.905)PK
Q53EL6_S_457	Q53EL6	Q53EL6	Programmed cell death protein 4	PDCD4	S	457	-0.365526	0.820919	0.473101	0.0882041	1.02954	0.000436724	0.959615	0.000700643	0.563687	0.0298069	QLRDLCPSRGRKRFVSEGDGGRLKPESY___	FVS(1)EGDGGR
P29966_S_131	P29966	P29966	Myristoylated alanine-rich C-kinase substrate	MARCKS	S	131	#N/A	#N/A	-0.610491	0.298924	-3.26883	0.000811572	-3.23195	0.000181948	#N/A	#N/A	PGSPTAAEGEAASAASSTSSPKAEDGATPSP	EAPAEGEAAEPGSPTAAEGEAAS(0.003)AAS(0.682)S(0.194)T(0.077)S(0.031)S(0.013)PK
Q7Z3K3_S_746	Q7Z3K3	Q7Z3K3	Pogo transposable element with ZNF domain	POGZ	S	746	#N/A	#N/A	0.61742	0.516666	2.18072	5.00705e-05	2.01539	0.000425787	#N/A	#N/A	PPVQRSIQKRAVRKMSVMGRQTCLECSFEIP	MS(1)VMGR
Q9UKT5_S_48	Q9UKT5	Q9UKT5	F-box only protein 4	FBXO4	S	48	#N/A	#N/A	#N/A	#N/A	2.77682	0.000488191	2.97134	8.82984e-05	#N/A	#N/A	TFWQSVSKERVARTTSREEVDEAASTLTRLP	T(0.04)T(0.04)S(0.92)REEVDEAASTLTR
Q9HA47_S_253	Q9HA47	Q9HA47	Uridine-cytidine kinase 1	UCK1	S	253	#N/A	#N/A	#N/A	#N/A	1.49482	0.0010706	1.21643	0.00885455	#N/A	#N/A	WHRGGSNGRSYKRTFSEPGDHPGMLTSGKRS	TFS(1)EPGDHPGMLTSGK
O43166_S_1508	O43166	O43166	Signal-induced proliferation-associated 1-like protein 1	SIPA1L1	S	1508	#N/A	#N/A	#N/A	#N/A	1.97035	0.0029391	1.65143	0.00400363	#N/A	#N/A	TINSVGFMDTRKRHQSDGNEIAHTRLRASTR	HQS(1)DGNEIAHTR
O14523_S_613	O14523	O14523	C2 domain-containing protein 2-like	C2CD2L	S	613	#N/A	#N/A	#N/A	#N/A	-1.13684	0.00314426	-1.60727	4.78343e-05	-0.0649209	0.817042	QEADETTRSDISERPSVDDIESETGSTGALE	S(0.101)DIS(0.114)ERPS(0.763)VDDIES(0.535)ET(0.49)GS(0.486)T(0.509)GALET(0.001)R
O14523_T_624	O14523	O14523	C2 domain-containing protein 2-like	C2CD2L	T	624	#N/A	#N/A	#N/A	#N/A	-1.4746	0.00813559	-1.69578	0.00169912	#N/A	#N/A	SERPSVDDIESETGSTGALETRSLKDHKVSF	S(0.101)DIS(0.114)ERPS(0.763)VDDIES(0.535)ET(0.49)GS(0.486)T(0.509)GALET(0.001)R
O15173_T_211	O15173	O15173	Membrane-associated progesterone receptor component 2	PGRMC2	T	211	0.696819	0.0152878	0.671036	0.0141181	1.5483	0.00391383	0.863521	0.0126303	0.851687	0.00560091	YVGRLLKPGEEPSEYTDEEDTKDHNKQD___	LLKPGEEPSEYT(1)DEEDTKDHNK
Q9UPN6_S_617	Q9UPN6	Q9UPN6	Protein SCAF8	SCAF8	S	617	0.524961	0.016992	0.376844	0.0471975	0.560364	0.00585219	0.497087	0.0226726	0.481657	0.00933245	VKSSEPVKETVQTTQSPTPVEKETVVTTQAE	ETVQTTQS(0.996)PT(0.004)PVEK
P08238_S_226	P08238	P08238;Q58FF7	Heat shock protein HSP 90-beta;Putative heat shock protein HSP 90-beta-3	HSP90AB1;HSP90AB3P	S	226;205	0.755413	0.0176612	0.829985	0.0108341	1.31717	0.000764727	1.02402	0.0295551	1.01989	0.00667898	YPITLYLEKEREKEISDDEAEEEKGEKEEED	EREKEIS(1)DDEAEEEK
Q92769_S_394	Q92769	Q92769	Histone deacetylase 2	HDAC2	S	394	-0.334435	0.0238659	-0.407001	0.0618268	-0.623779	0.00888609	-0.360424	0.0206485	-0.373263	0.00733278	GVQMQAIPEDAVHEDSGDEDGEDPDKRISIR	MLPHAPGVQMQAIPEDAVHEDS(1)GDEDGEDPDKR
Q9UBW5_S_259	Q9UBW5	Q9UBW5	Bridging integrator 2	BIN2	S	259	0.20163	0.0374407	-0.0859374	0.524541	-0.270532	0.00608196	-0.00484812	0.976575	-0.340745	0.00013132	NKVFVVKGLSSSSRRSLVISPPVRTATVSSP	S(1)LVIS(1)PPVR
Q6Y7W6_T_382	Q6Y7W6	Q6Y7W6	PERQ amino acid-rich with GYF domain-containing protein 2	GIGYF2	T	382	0.454413	0.0375436	0.435462	0.0853351	0.842699	0.00842587	0.579189	0.0130976	0.644072	0.0057236	SEETPQTSSSSARPGTPSDHQSQEASQFERK	PGT(1)PSDHQSQEASQFER
Q9UKV3_S_898	Q9UKV3	Q9UKV3	Apoptotic chromatin condensation inducer in the nucleus	ACIN1	S	898	0.450649	0.0385012	0.537492	0.0275115	0.840976	0.0086888	0.87198	0.0214584	0.478893	0.00832616	GQEAVVDLHADDSRISEDETERNGDDGTHDK	IS(1)EDETER
Q9HAV0_S_136	P62873	P62873;P62879;Q9HAV0	Guanine nucleotide-binding protein G(I)/G(S)/G(T) subunit beta-1;Guanine nucleotide-binding protein G(I)/G(S)/G(T) subunit beta-2;Guanine nucleotide-binding protein subunit beta-4	GNB1;GNB2;GNB4	S	136;136;136	-0.503724	0.0782782	-0.430727	0.0215567	-1.14518	8.13001e-05	-1.0522	0.15952	-0.674584	0.00255291	CSIYNLKTREGNVRVSRELAGHTGYLSCCRF;CSIYNLKTREGNVRVSRELPGHTGYLSCCRF;CSIYSLKTREGNVRVSRELPGHTGYLSCCRF	EGNVRVS(1)R
O95466_S_1031	O95466	O95466	Formin-like protein 1	FMNL1	S	1031	-0.472654	0.0857817	-0.675774	0.0163256	-1.52229	0.00148021	-0.96089	0.0731437	-1.10837	0.00367049	AGADTPGKGEPPAPKSPPKARRPQMDLISEL	GEPPAPKS(1)PPK
Q5T200_S_325	Q5T200	Q5T200	Zinc finger CCCH domain-containing protein 13	ZC3H13	S	325	0.795853	0.113585	1.25136	0.0417077	1.60417	0.00131083	1.12644	0.219528	1.76575	0.00103336	KRDKPRSTSPAGQHHSPISSRHHSSSSQSGS	S(0.472)T(0.566)S(0.962)PAGQHHS(0.988)PIS(0.009)S(0.003)R
P07910_S_260	P07910	P07910	Heterogeneous nuclear ribonucleoproteins C1/C2	HNRNPC	S	260	0.55377	0.185714	0.762629	0.0117243	1.09529	0.00189203	1.01851	0.02385	0.914629	0.00547466	DETNVKMESEGGADDSAEEGDLLDDDDNEDR	MES(1)EGGADDS(1)AEEGDLLDDDDNEDRGDDQLELIKDDEK
P54105_S_102	P54105	P54105	Methylosome subunit pICln	CLNS1A	S	102	0.340382	0.287652	0.522164	0.0205597	0.909118	0.000898628	0.701084	0.0376891	0.639085	0.00871156	EEESKEPVADEEEEDSDDDVEPITEFRFVPS	FEEESKEPVADEEEEDS(1)DDDVEPITEFR
Q13435_S_431	Q13435	Q13435	Splicing factor 3B subunit 2	SF3B2	S	431	0.284981	0.424873	0.726141	0.0188203	0.812774	0.00455637	0.625875	0.0273839	0.881402	0.00216935	SAAPKKKGFEEEHKDSDDDSSDDEQEKKPEA	GFEEEHKDS(1)DDDS(1)S(1)DDEQEK
Q13435_S_435	Q13435	Q13435	Splicing factor 3B subunit 2	SF3B2	S	435	0.284981	0.424873	0.726141	0.0188203	0.812774	0.00455637	0.625875	0.0273839	0.881402	0.00216935	KKKGFEEEHKDSDDDSSDDEQEKKPEAPKLS	GFEEEHKDS(1)DDDS(1)S(1)DDEQEK
Q13435_S_436	Q13435	Q13435	Splicing factor 3B subunit 2	SF3B2	S	436	0.284981	0.424873	0.726141	0.0188203	0.812774	0.00455637	0.625875	0.0273839	0.881402	0.00216935	KKGFEEEHKDSDDDSSDDEQEKKPEAPKLSK	GFEEEHKDS(1)DDDS(1)S(1)DDEQEK
Q9UN86_S_149	Q9UN86	Q9UN86	Ras GTPase-activating protein-binding protein 2	G3BP2	S	149	0.224583	0.431384	-0.144182	0.84317	0.701279	0.00189391	0.438416	0.17617	0.724127	0.00145345	EDEVFGDSEPELDEESEDEVEEEQEERQPSP	YEDEVFGDS(1)EPELDEES(1)EDEVEEEQEER
Q13428_S_156	Q13428	Q13428	Treacle protein	TCOF1	S	156	-0.373975	0.52897	#N/A	#N/A	-1.84077	0.000904047	#N/A	#N/A	-1.04381	0.00731668	HPATGKTVANLLSGKSPRKSAEPSANTTLVS	TVANLLS(0.012)GKS(0.988)PR
P33241_S_204	P33241	P33241	Lymphocyte-specific protein 1	LSP1	S	204	-0.177937	0.684247	-0.693454	0.0225014	-1.18554	0.0093279	-0.962592	0.0633803	-0.728169	0.00941584	SPPLSPTTKLIDRTESLNRSIEKSNSVKKSQ	TES(1)LNR
Q15459_S_359	Q15459	Q15459	Splicing factor 3A subunit 1	SF3A1	S	359	0.0894238	0.806314	0.425044	0.0374261	0.791364	0.00260848	0.477984	0.0528084	0.637597	0.00700551	SQLDQDTQVQDMDEGSDDEEEGQKVPPPPET	AEEPPSQLDQDTQVQDMDEGS(1)DDEEEGQK
O60784_S_461	O60784	O60784	Target of Myb protein 1	TOM1	S	461	#N/A	#N/A	#N/A	#N/A	5.04218	7.83292e-06	#N/A	#N/A	1.82711	0.00145001	FLEERAKAADRLPNLSSPSAEGPPGPPSGPA	LPNLS(0.914)S(0.086)PSAEGPPGPPSGPAPR
Q14839_S_1367	Q14839	Q14839	Chromodomain-helicase-DNA-binding protein 4	CHD4	S	1367	#N/A	#N/A	#N/A	#N/A	1.74835	3.75413e-05	#N/A	#N/A	1.45601	0.000459107	DRDWQDDQSDNQSDYSVASEEGDEDFDERSE	DWQDDQS(0.745)DNQS(0.811)DY(0.796)S(0.811)VAS(0.837)EEGDEDFDER
Q2M1Z3_T_1079	Q2M1Z3	Q2M1Z3	Rho GTPase-activating protein 31	ARHGAP31	T	1079	#N/A	#N/A	#N/A	#N/A	2.80585	0.000106852	1.77537	0.208169	-1.3416	0.00418785	GPESSKESSPSVQDSTSPGEHPAKLQLKSTE	ESSPSVQDS(0.031)T(0.567)S(0.402)PGEHPAK
Q14839_S_1370	Q14839	Q14839	Chromodomain-helicase-DNA-binding protein 4	CHD4	S	1370	#N/A	#N/A	#N/A	#N/A	1.52435	0.00014409	#N/A	#N/A	1.23201	0.00141169	WQDDQSDNQSDYSVASEEGDEDFDERSEAPR	DWQDDQS(0.735)DNQS(0.774)DY(0.755)S(0.774)VAS(0.963)EEGDEDFDER
Q92538_S_1779	Q92538	Q92538	Golgi-specific brefeldin A-resistance guanine nucleotide exchange factor 1	GBF1	S	1779	1.4003	0.0101035	-0.128695	0.815163	1.72093	0.00556517	1.0438	0.129841	0.251468	0.472332	GACDFEKPESPRAASSSSPGSPVASSPSRLS	AAS(0.089)S(0.737)S(0.153)S(0.052)PGS(0.969)PVAS(0.001)SPSR
Q13464_S_1341	Q13464	Q13464	Rho-associated protein kinase 1	ROCK1	S	1341	-0.923893	0.0101526	-0.286419	0.228423	-1.0982	0.00544056	-0.814521	0.0195502	-0.487011	0.0449045	RASPRTLSTRSTANQSFRKVVKNTSGKTS__	STANQS(1)FR
Q8TB03_T_314	Q8TB03	Q8TB03	Uncharacterized protein CXorf38	CXorf38	T	314	-0.521779	0.0102732	-0.310766	0.123899	-0.694566	0.000728768	-0.323229	0.131229	0.0299361	0.866776	LCLHQKLDSQEPGRQTPDRKA__________	LDSQEPGRQT(1)PDR
A7E2V4_S_1130	A7E2V4	A7E2V4	Zinc finger SWIM domain-containing protein 8	ZSWIM8	S	1130	-1.0839	0.0103311	-0.385325	0.183252	-0.647214	0.00034194	-0.247449	0.446443	-0.311112	0.437886	LALGSRGGYNGRGWGSPGRPKKKHTGMASID	GWGS(1)PGRPK
Q9UHW9_S_1029	Q9UHW9	Q9UHW9	Solute carrier family 12 member 6	SLC12A6	S	1029	1.14365	0.0103961	0.424109	0.502202	1.38034	0.00691901	1.16506	0.0101126	0.0367969	0.943977	EAQLVKDRNSMLRLTSIGSDEDEETETYQEK	LT(0.054)S(0.946)IGS(1)DEDEETETYQEK
Q9HAV0_S_2	P62879	P62879;Q9HAV0	Guanine nucleotide-binding protein G(I)/G(S)/G(T) subunit beta-2;Guanine nucleotide-binding protein subunit beta-4	GNB2;GNB4	S	2;2	-0.21854	0.0104973	0.0405254	0.747327	-0.339798	0.00106673	-0.223457	0.0355724	-0.131072	0.345868	______________MSELEQLRQEAEQLRNQ	S(1)ELEQLR
O43719_S_387	O43719	O43719	HIV Tat-specific factor 1	HTATSF1	S	387	1.27061	0.0105984	0.771069	0.185637	1.63025	0.00579517	0.953097	0.0610299	0.433589	0.355651	FLNAPEANRGLRRSDSVSASERAGPSRARHF	S(0.002)DS(0.998)VSASER
P27816_S_510	P27816	P27816	Microtubule-associated protein 4	MAP4	S	510	1.2662	0.010628	0.299375	0.607146	1.50096	0.00375408	0.909551	0.254325	0.222535	0.578508	STVKEVGLLKDMSPLSETEMALGKDVTPPPE	DMS(1)PLS(0.99)ET(0.01)EMALGK
O43572_S_187	O43572	O43572	A-kinase anchor protein 10, mitochondrial	AKAP10	S	187	1.06807	0.010631	0.487806	0.130143	1.08731	0.00256419	#N/A	#N/A	0.238308	0.355884	HSLNTVKQSSLAEPVSPSKKHETTASFLTDS	QSS(0.002)LAEPVS(0.957)PS(0.041)K
Q01201_S_573	Q01201	Q01201	Transcription factor RelB	RELB	S	573	1.00749	0.0106979	0.352812	0.317878	0.969821	0.00145557	0.806556	0.0652121	0.0316482	0.839364	FPNHYREAAFGGGLLSPGPEAT_________	EAAFGGGLLS(1)PGPEAT
P42229_S_780	P42229	P42229	Signal transducer and activator of transcription 5A	STAT5A	S	780	0.873763	0.0110091	0.295809	0.640005	0.946483	0.00924772	0.630705	0.0256136	0.201543	0.267573	EELLRRPMDSLDSRLSPPAGLFTSARGSLS_	LS(1)PPAGLFTSAR
Q99973_S_397	Q99973	Q99973	Telomerase protein component 1	TEP1	S	397	0.328127	0.011114	-0.0876337	0.588667	0.388187	0.00224876	0.317336	0.176307	-0.0749162	0.609838	PRKHRAKRHPRRPPRSPGMEPPFSHRCFPRY	S(1)PGMEPPFSHR
P22415_S_186	P22415	P22415;Q15853	Upstream stimulatory factor 1;Upstream stimulatory factor 2	USF1;USF2	S	186;222	-0.860953	0.0113147	-0.18907	0.478687	-1.15289	0.00503586	-0.769304	0.0207351	-0.107255	0.690078	QGGSQRSIAPRTHPYSPKSEAPRTTRDEKRR	THPYS(1)PK
O60716_S_252	O60716	O60716	Catenin delta-1	CTNND1	S	252	-0.801102	0.0113501	-0.245546	0.336232	-1.28709	0.000528662	-0.941675	0.0281024	-0.208592	0.462073	IEERYRPSMEGYRAPSRQDVYGPQPQVRVGG	APS(1)RQDVYGPQPQVR
Q6PKG0_S_90	Q6PKG0	Q6PKG0	La-related protein 1	LARP1	S	90	-0.726766	0.0114071	-0.355982	0.129753	-0.900011	0.00851372	-0.617901	0.0508119	-0.358009	0.345973	SPRPLQLPGAEGPAISDGEEGGGEPGAGGGA	PLQLPGAEGPAIS(1)DGEEGGGEPGAGGGAAGAAGAGR
Q9UPU5_S_1141	Q9UPU5	Q9UPU5	Ubiquitin carboxyl-terminal hydrolase 24	USP24	S	1141	-1.17381	0.0114881	#N/A	#N/A	-1.47878	0.000554417	#N/A	#N/A	#N/A	#N/A	RKKTLLSESSSQSSKSPSLSSKQQHQPSASS	TLLSESSSQS(0.001)SKS(0.996)PS(0.003)LSSK
Q147X3_S_55	Q147X3	Q147X3	N-alpha-acetyltransferase 30	NAA30	S	55	1.20513	0.0118673	0.373602	0.372826	1.29006	0.00712042	1.11266	0.0613	#N/A	#N/A	EDEEDDEEHEGGGSRSPAGGESATVAAKGHP	S(1)PAGGESATVAAK
P33241_S_111	P33241	P33241	Lymphocyte-specific protein 1	LSP1	S	111	0.69262	0.0119176	0.462691	0.071734	0.795467	0.00077234	0.611372	0.0142898	0.271599	0.334814	GAQGALDSGEPPQCRSPEGEQEDRPGLHAYE	S(1)PEGEQEDRPGLHAYEKEDSDEVHLEELSLSK
Q9BUI4_S_204	Q9BUI4	Q9BUI4	DNA-directed RNA polymerase III subunit RPC3	POLR3C	S	204	0.729025	0.0119781	#N/A	#N/A	0.708506	0.00767405	0.377965	0.384545	-0.0346688	0.934591	LVPKLSLIGKGKRRRSSDEDAAGEPKAKRPK	RRS(1)S(1)DEDAAGEPK
Q9BUI4_S_205	Q9BUI4	Q9BUI4	DNA-directed RNA polymerase III subunit RPC3	POLR3C	S	205	0.729025	0.0119781	#N/A	#N/A	0.708506	0.00767405	0.377965	0.384545	-0.0346688	0.934591	VPKLSLIGKGKRRRSSDEDAAGEPKAKRPKY	RRS(1)S(1)DEDAAGEPK
O60496_S_282	O60496	O60496	Docking protein 2	DOK2	S	282	1.61283	0.0121847	0.34891	0.532734	1.78762	0.00386712	1.66576	0.0113848	0.444055	0.376954	PDSPYSRPHDSLPPPSPTTPVPAPRPRGQEG	PHDSLPPPS(1)PTTPVPAPR
Q13303_S_9	Q13303	Q13303	Voltage-gated potassium channel subunit beta-2	KCNAB2	S	9	-0.467222	0.0125882	-0.263296	0.109994	-0.598996	0.000163617	-0.437507	0.0251819	-0.204876	0.0705067	_______MYPESTTGSPARLSLRQTGSPGMI	MYPESTT(0.001)GS(0.999)PAR
P35221_S_641	P35221	P35221	Catenin alpha-1	CTNNA1	S	641	-0.423379	0.0126475	-0.123663	0.522452	-0.324173	0.00585798	-0.418265	0.03549	0.108873	0.338626	RKAVLMIRTPEELDDSDFETEDFDVRSRTSV	TPEELDDS(1)DFETEDFDVR
Q16584_S_524	Q16584	Q16584	Mitogen-activated protein kinase kinase kinase 11	MAP3K11	S	524	-0.827843	0.0128117	-0.290006	0.33611	-1.00661	0.00620128	-0.427616	0.0726897	-0.266023	0.424976	GLDRRRNVFEVGPGDSPTFPRFRAIQLEPAE	NVFEVGPGDS(0.998)PT(0.002)FPR
Q96N67_S_1383	Q96N67	Q96N67	Dedicator of cytokinesis protein 7	DOCK7	S	1383	0.686884	0.0128587	0.194239	0.509244	0.758487	0.00100583	0.600641	0.0125066	-0.0456752	0.729444	SCFEYKGKKVFERMNSLTFKKSKDMRAKLEE	MNS(1)LTFK
A0MZ66_S_506	A0MZ66	A0MZ66	Shootin-1	KIAA1598	S	506	-0.364467	0.0132374	-0.0756175	0.793501	-0.869748	0.000845833	-0.498985	0.140342	0.092072	0.690353	DSSSPTGILATSESKSMPVLGSVSSVTKTAL	S(1)MPVLGSVSSVTK
P32246_S_352	P32246	P32246	C-C chemokine receptor type 1	CCR1	S	352	-3.76683	0.0133024	-0.608322	0.394919	-2.69198	2.85591e-06	-1.41583	0.155055	-0.364639	0.266418	ERVSSTSPSTGEHELSAGF____________	VSSTSPSTGEHELS(1)AGF
Q13136_S_1172	Q13136	Q13136	Liprin-alpha-1	PPFIA1	S	1172	-0.514851	0.0136443	0.0407888	0.815282	-0.447308	0.00527919	-0.292909	0.118936	0.00484976	0.96546	AETLPANFRVTSSMSSPSMQPKKMQMDGNVS	VTSSMS(0.002)S(0.998)PSMQPK
Q9NRY4_S_589	Q9NRY4	Q9NRY4	Rho GTPase-activating protein 35	ARHGAP35	S	589	1.07717	0.0137559	0.460132	0.414516	1.44062	0.00581778	0.889912	0.0533766	0.302343	0.563117	ISSRFIRPSDRNQKNSLSDPNIDRINLVILG	NS(1)LSDPNIDR
Q12982_S_114	Q12982	Q12982	BCL2/adenovirus E1B 19 kDa protein-interacting protein 2	BNIP2	S	114	0.369247	0.0140152	0.261218	0.0780173	0.476606	0.00855457	0.378764	0.107952	0.45284	0.028019	DDLPKPKTTEVIRKGSITEYTAAEEKEDGRR	KGS(1)ITEYTAAEEK
P63208_T_131	P63208	P63208	S-phase kinase-associated protein 1	SKP1	T	131	-1.06251	0.0141771	-0.620072	0.120318	-1.11044	0.00701094	-0.446851	0.157138	-0.472381	0.198715	LDVTCKTVANMIKGKTPEEIRKTFNIKNDFT	GKT(1)PEEIRK
Q7Z5L9_S_175	Q7Z5L9	Q7Z5L9	Interferon regulatory factor 2-binding protein 2	IRF2BP2	S	175	-0.806643	0.0141864	-0.291409	0.149677	-1.1672	0.000360742	-0.312456	0.252674	-0.0389763	0.900623	NGFSKLEEPPELNRQSPNPRRGHAVPPTLVP	LEEPPELNRQS(1)PNPR
P08670_S_420	P08670	P08670	Vimentin	VIM	S	420	2.95761	0.0143198	1.58106	0.215652	3.77891	0.000211055	2.08738	0.0186996	0.708412	0.0860415	EGEESRISLPLPNFSSLNLRETNLDSLPLVD	ISLPLPNFS(0.004)S(0.996)LNLR
Q9NQ86_S_87	Q9NQ86	Q9NQ86	E3 ubiquitin-protein ligase TRIM36	TRIM36	S	87	0.471278	0.0145277	#N/A	#N/A	0.498083	0.00727296	#N/A	#N/A	#N/A	#N/A	GSDNSNQSSPRLRLPSPSMDKIDRINRPGWK	LPS(1)PSMDK
P07355_S_12	P07355	P07355;A6NMY6	Annexin A2;Putative annexin A2-like protein	ANXA2;ANXA2P2	S	12;12	1.43073	0.0150605	0.718854	0.154265	1.65153	0.00222788	1.16064	0.0108266	0.624364	0.0665024	____MSTVHEILCKLSLEGDHSTPPSAYGSV	LS(1)LEGDHSTPPSAYGSVK
Q9NQ89_S_241	Q9NQ89	Q9NQ89	Protein C12orf4	C12orf4	S	241	1.38175	0.0151086	#N/A	#N/A	1.08377	0.00920236	#N/A	#N/A	#N/A	#N/A	WVIKLHQDLKNPNNSSLSEEIKVQPSQFRES	NPNNS(0.176)S(0.789)LS(0.035)EEIK
Q5T1M5_S_14	Q5T1M5	Q5T1M5	FK506-binding protein 15	FKBP15	S	14	1.28341	0.0153941	1.37533	0.0426801	2.25866	2.40712e-05	1.17659	0.0161666	#N/A	#N/A	__MFGAGDEDDTDFLSPSGGARLASLFGLDQ	MFGAGDEDDT(0.001)DFLS(0.997)PS(0.002)GGAR
Q9BXB4_S_181	Q9BXB4	Q9BXB4	Oxysterol-binding protein-related protein 11	OSBPL11	S	181	-1.29398	0.0157398	-0.771071	0.250179	-1.01575	0.00642392	-0.849495	0.0811308	-0.431856	0.317915	PPLKSRSFSLASSSNSPISQRRPSQNAISFF	SFSLASSSNS(1)PISQR
Q15149_S_1435	Q15149	Q15149	Plectin	PLEC	S	1435	0.620719	0.016038	0.0800879	0.822145	0.600649	0.0018584	0.445166	0.0262732	-0.0999338	0.493417	ELQLVTYKAQLEPVASPAKKPKVQSGSESVI	AQLEPVAS(1)PAK
Q9Y2W1_S_268	Q9Y2W1	Q9Y2W1	Thyroid hormone receptor-associated protein 3	THRAP3	S	268	1.60762	0.016523	#N/A	#N/A	1.54706	0.000253461	#N/A	#N/A	#N/A	#N/A	SPLQSVVVRRRSPRPSPVPKPSPPLSSTSQM	S(1)PRPS(1)PVPK
P49756_S_677	P49756	P49756	RNA-binding protein 25	RBM25	S	677	-0.412695	0.0165573	-0.185321	0.0857035	-0.506823	0.00392521	-0.376604	0.07969	-0.138473	0.109887	HRPKIGLSLKLGASNSPGQPNSVKRKKLPVD	LGASNS(1)PGQPNSVK
Q96D71_S_162	Q96D71	Q96D71	RalBP1-associated Eps domain-containing protein 1	REPS1	S	162	0.335328	0.0167795	0.0924155	0.634782	0.383835	0.00299852	0.336433	0.0223896	#N/A	#N/A	DTVQPRTSADAQEPASPVVSPQQSPPTSPHT	T(0.001)S(0.001)ADAQEPAS(0.999)PVVS(0.999)PQQS(0.999)PPT(0.579)S(0.397)PHT(0.025)WR
Q96D71_S_166	Q96D71	Q96D71	RalBP1-associated Eps domain-containing protein 1	REPS1	S	166	0.335328	0.0167795	0.0924155	0.634782	0.383835	0.00299852	0.336433	0.0223896	#N/A	#N/A	PRTSADAQEPASPVVSPQQSPPTSPHTWRKH	T(0.004)S(0.004)ADAQEPAS(0.992)PVVS(1)PQQS(0.994)PPT(0.597)S(0.377)PHT(0.033)WR
Q96D71_S_170	Q96D71	Q96D71	RalBP1-associated Eps domain-containing protein 1	REPS1	S	170	0.335328	0.0167795	0.0924155	0.634782	0.383835	0.00299852	0.336433	0.0223896	#N/A	#N/A	ADAQEPASPVVSPQQSPPTSPHTWRKHSRHP	T(0.003)S(0.003)ADAQEPAS(0.995)PVVS(0.999)PQQS(1)PPT(0.588)S(0.391)PHT(0.022)WR
O14944_S_161	O14944	O14944	Proepiregulin;Epiregulin	EREG	S	161	0.462911	0.0169027	#N/A	#N/A	1.33025	0.00105789	#N/A	#N/A	#N/A	#N/A	NRKSKEPKKEYERVTSGDPELPQV_______	VT(0.5)S(0.5)GDPELPQV
Q9BZL4_S_427	Q9BZL4	Q9BZL4	Protein phosphatase 1 regulatory subunit 12C	PPP1R12C	S	427	-0.652014	0.0170731	#N/A	#N/A	-0.897065	0.00283683	-0.624879	0.040674	-0.273503	0.153152	EEAPFSRRFGLLKTGSSGALGPPERRTAEGA	TGS(0.999)S(0.001)GALGPPER
Q9Y2L5_S_1090	Q9Y2L5	Q9Y2L5	Trafficking protein particle complex subunit 8	TRAPPC8	S	1090	0.360535	0.0172244	0.0175176	0.910766	0.346171	0.00414131	0.191467	0.0969809	0.0519973	0.765376	TSRSLNVRATVCRSNSLENEEGRGGNMLVFV	SNS(1)LENEEGR
Q9HAK2_S_161	Q9HAK2	Q9HAK2	Transcription factor COE2	EBF2	S	161	1.23817	0.0175331	0.826987	0.0612527	1.49533	0.00640547	1.29281	0.0220761	0.253172	0.546351	NPEMCRVLLTHEVMCSRCCEKKSCGNRNETP	VLLT(0.191)HEVMCS(0.809)R
Q9GZY8_S_155	Q9GZY8	Q9GZY8	Mitochondrial fission factor	MFF	S	155	1.20834	0.0175707	0.456521	0.406698	1.33643	0.00178048	1.30999	0.0120005	-0.0433722	0.88874	QNEEIRAVGRLKRERSMSENAVRQNGQLVRN	S(1)MS(1)ENAVR
Q6JBY9_S_351	Q6JBY9	Q6JBY9	CapZ-interacting protein	RCSD1	S	351	1.07165	0.0176189	0.706866	0.211306	0.652956	0.00855167	1.01473	0.0134757	-0.186766	0.426914	TKKLEEGAAVKETPHSPPGGVKGGDVPKQEK	ET(0.001)PHS(0.999)PPGGVK
O14867_S_445	O14867	O14867	Transcription regulator protein BACH1	BACH1	S	445	-0.337989	0.0182806	-0.207754	0.194976	-0.590565	0.000442723	-0.39581	0.103451	-0.154705	0.0954868	QKRSECPWLGIRISESPEPGQRTFTTLSSVN	ISES(1)PEPGQR
Q9NWV8_S_49	Q9NWV8	Q9NWV8	BRISC and BRCA1-A complex member 1	BABAM1	S	49	1.37658	0.0193699	#N/A	#N/A	1.71641	0.00271543	1.36597	0.0293411	1.25346	0.0179063	AEDRAVGAQASVGSRSEGEGEAASADDGSLN	S(1)EGEGEAASADDGSLNTSGAGPK
Q16181_S_334	Q16181	Q16181	Septin-7	7-Sep	S	334	0.438461	0.0203803	0.314321	0.0755708	0.54712	0.00640766	0.403455	0.0461382	0.267022	0.215062	YNGVDNNKNKGQLTKSPLAQMEEERREHVAK	S(1)PLAQMEEERR
P43405_S_297	P43405	P43405	Tyrosine-protein kinase SYK	SYK	S	297	-0.611402	0.0204473	-0.486408	0.0153623	-0.640937	0.00696828	-0.343273	0.124298	-0.581873	0.124932	ATWSAGGIISRIKSYSFPKPGHRKSSPAQGN	SYS(1)FPKPGHR
Q8TER5_T_1074	Q8TER5	Q8TER5	Rho guanine nucleotide exchange factor 40	ARHGEF40	T	1074	-1.00209	0.0206365	-0.632531	0.106627	-1.43072	0.00377571	-0.88584	0.0159856	-0.0532984	0.824839	LLGRARGPDGPWGVGTPRMERKRSISAQQRL	GPDGPWGVGT(1)PR
Q9BZF1_S_14	Q9BZF1	Q9BZF1	Oxysterol-binding protein-related protein 8	OSBPL8	S	14	0.329916	0.0207218	0.465192	0.0305296	0.835861	0.000488076	#N/A	#N/A	0.272052	0.245229	__MEGGLADGEPDRTSLLGDSKDVLGPSTVV	MEGGLADGEPDRT(0.155)S(0.841)LLGDS(0.004)K
Q93100_S_27	Q93100	Q93100	Phosphorylase b kinase regulatory subunit beta	PHKB	S	27	0.453245	0.0207388	0.0585022	0.646778	0.476937	0.00622262	0.490975	0.0383753	-0.303617	0.141419	SWKVLERRARTKRSGSVYEPLKSINLPRPDN	S(0.005)GS(0.995)VYEPLK
G3V599_S_1170	G3V599	G3V599;O15320;Q96PC5;Q96RT6	cTAGE family member 5;Melanoma inhibitory activity protein 2;cTAGE family member 2	CTAGE5;MIA2;CTAGE1	S	1170;635;1243;604	0.32489	0.0228672	0.354249	0.0232473	0.740862	0.0084276	0.44167	0.0129265	#N/A	#N/A	PPQRQDRFCSNSGRLSGPAELRSFNMPSLDK	LS(1)GPAELR
Q9Y5S2_S_1657	Q9Y5S2	Q9Y5S2	Serine/threonine-protein kinase MRCK beta	CDC42BPB	S	1657	1.10099	0.0235935	#N/A	#N/A	1.19597	0.00748194	#N/A	#N/A	#N/A	#N/A	PSSGGSEPSVTVPLRSMSDPDQDFDKEPDSD	S(0.563)MS(0.437)DPDQDFDKEPDSDSTK
P18031_S_352	P18031	P18031	Tyrosine-protein phosphatase non-receptor type 1	PTPN1	S	352	1.60085	0.0246844	#N/A	#N/A	2.12553	0.00245045	1.47597	0.0530504	#N/A	#N/A	ETQEDKDCPIKEEKGSPLNAAPYGIESMSQD	GS(1)PLNAAPYGIESMSQDTEVR
Q9HCN4_S_338	Q9HCN4	Q9HCN4	GPN-loop GTPase 1	GPN1	S	338	-0.309744	0.0248334	-0.205707	0.308274	-0.381483	0.00869426	-0.367925	0.037453	0.040987	0.691646	ILTRGTLDEEDEEADSDTDDIDHRVTEESHE	GTLDEEDEEADS(0.997)DT(0.003)DDIDHR
Q5T3F8_S_115	Q5T3F8	Q5T3F8	CSC1-like protein 2	TMEM63B	S	115	0.736356	0.0259176	-0.0383113	0.948209	0.840598	0.00784635	0.549133	0.0556278	-0.169135	0.468935	GDSHDRYERLTSVSSSVDFDQRDNGFCSWLT	LT(0.052)S(0.948)VS(0.25)S(0.76)S(0.99)VDFDQR
Q9UPU5_S_88	Q9UPU5	Q9UPU5	Ubiquitin carboxyl-terminal hydrolase 24	USP24	S	88	0.894393	0.0267373	0.705599	0.100414	1.12409	0.00835519	1.05754	0.0124226	0.291578	0.439466	DGGGDGGGGGPSRGGSTGGGGGFDPPPAYHE	GGS(0.833)T(0.167)GGGGGFDPPPAYHEVVDAEK
Q4KMP7_T_148	Q4KMP7	Q4KMP7	TBC1 domain family member 10B	TBC1D10B	T	148	0.933675	0.0274887	0.546387	0.298988	1.34191	0.00215424	0.802333	0.0277921	0.393379	0.163688	PKTEEARPSPAPGPGTPTGTPTRTPSRTAPG	TEEARPSPAPGPGT(0.998)PT(0.001)GT(0.001)PTR
Q92974_S_163	Q92974	Q92974	Rho guanine nucleotide exchange factor 2	ARHGEF2	S	163	-1.15289	0.0279682	-0.385324	0.499601	-1.63972	0.00945556	-1.31411	0.0668719	0.0392886	0.877192	KSVSTTNIAGHFNDESPLGLRRILSQSTDSL	S(0.016)VS(0.931)T(0.04)T(0.013)NIAGHFNDES(1)PLGLR
Q9HAK2_T_155	Q9HAK2	Q9HAK2	Transcription factor COE2	EBF2	T	155	1.10094	0.0283456	0.639403	0.151872	1.5477	0.00453542	0.93877	0.0386696	0.0959651	0.814732	YEGQNKNPEMCRVLLTHEVMCSRCCEKKSCG	VLLT(0.781)HEVMCS(0.219)R
Q12979_S_72	Q12979	Q12979	Active breakpoint cluster region-related protein	ABR	S	72	-0.465113	0.0295982	-0.125508	0.694859	-0.453962	0.00397276	-0.219521	0.284788	0.00601459	0.963858	SPQLSARSQGGGDGVSPTPPEGLAPGVEAGK	S(0.005)QGGGDGVS(0.988)PT(0.007)PPEGLAPGVEAGK
Q9H1B7_S_334	Q9H1B7	Q9H1B7	Interferon regulatory factor 2-binding protein-like	IRF2BPL	S	334	-0.428994	0.0297652	-0.126016	0.543618	-0.770776	0.00525288	-0.080442	0.725169	-0.061847	0.797663	SVAEVGVGAGGKRPGSVSSTDQERELKEKQR	RPGS(0.999)VS(0.001)STDQER
Q99759_S_237	Q99759	Q99759	Mitogen-activated protein kinase kinase kinase 3	MAP3K3	S	237	-0.493905	0.0298277	-0.290913	0.300943	-0.633478	0.000461046	-0.38975	0.0535174	-0.00174153	0.990077	NSLSGSCQSLDRSADSPSFRKSRMSRAQSFP	SADS(1)PSFR
Q13615_S_647	Q13615	Q13615	Myotubularin-related protein 3	MTMR3	S	647	-0.633956	0.0304315	-0.257719	0.290404	-1.00928	0.00698903	-0.654359	0.0866017	-0.413046	0.300727	CSDPSLNEKWQEHRRSLELSSLAGPGEDPLS	S(1)LELSSLAGPGEDPLSADSLGK
P12268_S_159	P12268	P12268	Inosine-5'-monophosphate dehydrogenase 2	IMPDH2	S	159	0.434366	0.0312904	#N/A	#N/A	0.616049	0.00361195	0.509686	0.0743958	0.226284	0.267156	ITDTGRMGSRLVGIISSRDIDFLKEEEHDCF	LVGIIS(0.677)S(0.323)R
Q15149_T_4030	Q15149	Q15149	Plectin	PLEC	T	4030	-0.746653	0.0318357	-0.307758	0.162918	-1.38294	0.00105094	-0.554404	0.0107937	-0.322034	0.150821	SDARKLTFRGLRKQITMEELVRSQVMDEATA	QIT(1)MEELVR
Q96QR8_S_298	Q96QR8	Q96QR8	Transcriptional activator protein Pur-beta	PURB	S	298	-0.309509	0.0323698	-0.218216	0.0427321	-0.626597	0.000463127	-0.423194	0.0475245	-0.241056	0.090378	QERQRDKLYERRGGGSGGGEESEGEEVDED_	RGGGS(1)GGGEES(1)EGEEVDED
P49736_S_13	P49736	P49736	DNA replication licensing factor MCM2	MCM2	S	13	-0.562649	0.0346121	-0.250098	0.372751	-0.913764	0.0079695	-0.559587	0.02965	0.177079	0.434962	___MAESSESFTMASSPAQRRRGNDPLTSSP	AESSESFTMAS(0.035)S(0.965)PAQR
P48634_T_782	P48634	P48634	Protein PRRC2A	PRRC2A	T	782	-0.751762	0.0355533	-0.465344	0.093212	-1.09195	0.00082452	-0.702704	0.0180889	-0.25857	0.290074	EPFDRHAPAMLRERGTPPVDPKLAWVGDVFT	ERGT(1)PPVDPK
Q13283_S_232	Q13283	Q13283	Ras GTPase-activating protein-binding protein 1	G3BP1	S	232	-0.277593	0.03594	-0.131364	0.649623	-0.423487	0.00811932	-0.308103	0.135661	0.104433	0.520146	PVLEETAPEDAQKSSSPAPADIAQTVQEDLR	S(0.003)S(0.003)S(0.995)PAPADIAQTVQEDLR
P08559_S_232	P08559	P08559	Pyruvate dehydrogenase E1 component subunit alpha, somatic form, mitochondrial	PDHA1	S	232	1.2498	0.0374621	0.122094	0.759585	1.52461	0.000142468	0.999679	0.0601146	-0.00551028	0.975138	PCIFICENNRYGMGTSVERAAASTDYYKRGD	YGMGT(0.031)S(0.969)VER
Q5VT52_T_723	Q5VT52	Q5VT52	Regulation of nuclear pre-mRNA domain-containing protein 2	RPRD2	T	723	-0.375661	0.0385348	#N/A	#N/A	-0.652403	0.00260899	-0.606183	0.0750764	-0.324141	0.0195398	FQRGPTSTSIDNIDGTPVRDERSGTPTQDEM	GPTSTSIDNIDGT(1)PVRDER
Q8N3F8_T_467	Q8N3F8	Q8N3F8	MICAL-like protein 1	MICALL1	T	467	-0.866191	0.0386848	-0.190663	0.548228	-1.16021	0.00810625	-0.854492	0.111486	0.243936	0.288888	HPESTPKSLHPWYGITPTSSPKTKKRPAPRA	SLHPWYGIT(1)PT(0.216)S(0.518)S(0.266)PK
O75643_S_225	O75643	O75643	U5 small nuclear ribonucleoprotein 200 kDa helicase	SNRNP200	S	225	0.401438	0.0388937	0.496882	0.0111581	0.963785	0.000496231	0.625923	0.0112978	0.537828	0.0300315	EEGDEDVYGEVREEASDDDMEGDEAVVRCTL	EEAS(1)DDDMEGDEAVVR
Q8N1I0_S_1700	Q8N1I0	Q8N1I0	Dedicator of cytokinesis protein 4	DOCK4	S	1700	-0.454781	0.0395435	-0.069723	0.625411	-0.392575	0.00823602	-0.266052	0.139021	-0.103241	0.412219	ASPNVTSSAPSSARASPLLSDKHKHSRENSC	AS(1)PLLSDK
Q5SW79_S_379	Q5SW79	Q5SW79	Centrosomal protein of 170 kDa	CEP170	S	379	-0.434411	0.0422696	0.027076	0.874473	-0.413782	0.00329293	-0.211228	0.222441	0.260911	0.0641721	YLKRLKGNKHDDGTQSDSENAGAHRRCSKRA	HDDGTQS(1)DSENAGAHR
Q8N2M8_S_547	Q8N2M8	Q8N2M8	CLK4-associating serine/arginine rich protein	CLASRP	S	547	-0.516972	0.042812	-0.652876	0.0124868	-0.71177	0.00144203	-0.446984	0.0170611	-0.206069	0.323853	PSPSPAREKLTRPAASPAVGEKLKKTEPAAG	PAAS(1)PAVGEK
Q9UQ35_S_2449	Q9UQ35	Q9UQ35	Serine/arginine repetitive matrix protein 2	SRRM2	S	2449	-0.674039	0.0442754	-0.581974	0.128505	-1.57066	0.00725624	-0.653107	0.0600202	-0.297468	0.309308	APSQSLLPPAQDQPRSPVPSAFSDQSRCLIA	S(1)PVPSAFSDQSR
Q9UQ35_S_2702	Q9UQ35	Q9UQ35	Serine/arginine repetitive matrix protein 2	SRRM2	S	2702	0.365119	0.0444973	-0.00568068	0.964817	0.535187	0.00725832	0.310346	0.104415	-0.0496692	0.799887	DSRSLSYSPVERRRPSPQPSPRDQQSSSSER	RRPS(1)PQPS(1)PR
Q09666_S_212	Q09666	Q09666	Neuroblast differentiation-associated protein AHNAK	AHNAK	S	212	1.2533	0.0463201	-0.0478575	0.943299	1.50464	0.00463423	0.978395	0.0659423	-0.0193068	0.966815	VETQSGKTVIRLPSGSGAASPTGSAVDIRAG	LPS(0.421)GS(0.888)GAAS(0.67)PT(0.02)GSAVDIR
Q9UBW5_T_478	Q9UBW5	Q9UBW5	Bridging integrator 2	BIN2	T	478	0.64984	0.046422	0.234783	0.582808	0.904702	0.00124689	0.751468	0.0418793	-0.687942	0.0431171	LEVSPNPEPPEKPVRTPEAKENENIHNQNPE	TSLEVSPNPEPPEKPVRT(1)PEAK
Q9HBL0_S_963	Q9HBL0	Q9HBL0	Tensin-1	TNS1	S	963	1.02283	0.0466278	0.0807167	0.757121	1.01645	0.00781346	1.01495	0.0261068	0.102082	0.55892	SYKEAFEEMEGTSPSSPPPSGVRSPPGLAKT	EAFEEMEGTSPS(0.052)S(0.946)PPPS(0.001)GVR
Q13263_S_19	Q13263	Q13263	Transcription intermediary factor 1-beta	TRIM28	S	19	-0.305915	0.0474275	-0.126944	0.560544	-0.733376	0.0055062	-0.387684	0.0967068	0.140412	0.398839	SAAAASAAAASAASGSPGPGEGSAGGEKRST	AASAAAASAAAASAASGS(1)PGPGEGSAGGEK
Q8N3F8_S_644	Q8N3F8	Q8N3F8	MICAL-like protein 1	MICALL1	S	644	-0.771883	0.0492441	-0.179527	0.257887	-1.03104	0.000641816	-0.913454	0.0308083	-0.0800133	0.807949	SCKENPFNRKPSPAASPATKKATKGSKPVRP	KPS(1)PAAS(1)PATK
Q9NQS1_S_94	Q9NQS1	Q9NQS1	Cell death regulator Aven	AVEN	S	94	-0.3508	0.0494055	#N/A	#N/A	-0.567653	0.00615458	-0.383581	0.122789	#N/A	#N/A	PGGWGAGASAPVEDDSDAETYGEENDEQGNY	REPGGWGAGAS(0.001)APVEDDS(0.973)DAET(0.021)Y(0.005)GEENDEQGNYSK
Q8WU79_S_219	Q8WU79	Q8WU79	Stromal membrane-associated protein 2	SMAP2	S	219	-0.749285	0.049989	0.0136854	0.964231	-1.20063	0.00301775	-0.699649	0.0436493	#N/A	#N/A	SNTLEKDLDLLASVPSPSSSGSRKVVGSMPT	DLDLLAS(0.001)VPS(0.958)PS(0.024)S(0.005)S(0.006)GS(0.006)R
Q8IZL8_S_481	Q8IZL8	Q8IZL8	Proline-, glutamic acid- and leucine-rich protein 1	PELP1	S	481	0.230777	0.0506576	-0.0103723	0.915415	0.399191	0.009642	0.0983747	0.7094	0.241345	0.0619287	ISPPADALKLRSPRGSPDGSLQTGKPSAPKK	GS(1)PDGSLQTGKPSAPK
O43166_S_1116	O43166	O43166	Signal-induced proliferation-associated 1-like protein 1	SIPA1L1	S	1116	1.64506	0.0509794	#N/A	#N/A	2.02445	0.00926452	#N/A	#N/A	#N/A	#N/A	KMPPPERAANIPRSISSDGRPLERRLSPGSD	S(0.027)IS(0.947)S(0.027)DGRPLER
P98082_S_394	P98082	P98082	Disabled homolog 2	DAB2	S	394	-1.95565	0.0511772	-0.231951	0.571796	-1.33865	0.00377188	-1.18242	0.0469751	-0.295838	0.309948	NGVSEREQNGFSVKSSPNPFVGSPPKGLSIQ	S(0.173)S(0.827)PNPFVGSPPK
P27816_S_941	P27816	P27816	Microtubule-associated protein 4	MAP4	S	941	-0.377489	0.0522469	-0.211575	0.204907	-0.684054	0.00216933	-0.365066	0.119745	-0.0113829	0.930914	NTSAPDLKNVRSKVGSTENIKHQPGGGRAKV	VGS(0.997)T(0.003)ENIK
P27816_S_928	P27816	P27816	Microtubule-associated protein 4	MAP4	S	928	-0.487366	0.0522819	-0.24677	0.285145	-0.912892	0.00291826	-0.492696	0.0479745	-0.20751	0.140786	PSSTTPRLSRLATNTSAPDLKNVRSKVGSTE	LATNT(0.004)S(0.996)APDLK
Q8ND76_S_25	Q8ND76	Q8ND76	Cyclin-Y	CCNY	S	25	1.01139	0.0522941	0.386222	0.499969	1.40348	0.00498268	0.874511	0.0166372	-0.0577462	0.893205	SSSPKLRRNAHSRLESYRPDTDLSREDTGCN	LES(1)YRPDTDLSR
Q99459_T_396	Q99459	Q99459	Cell division cycle 5-like protein	CDC5L	T	396	0.436377	0.0539121	0.348852	0.161774	0.515201	0.00380669	0.600181	0.0578483	0.465825	0.0382211	GGLNTPLHESDFSGVTPQRQVVQTPNTVLST	GGLNT(0.998)PLHES(0.002)DFS(0.002)GVT(0.998)PQR
Q00610_T_394	Q00610	Q00610	Clathrin heavy chain 1	CLTC	T	394	-1.14266	0.0540081	-0.787549	0.039319	-1.47188	0.00292938	-0.845201	0.0431706	-0.834076	0.085122	EAAKVAANAPKGILRTPDTIRRFQSVPAQPG	T(1)PDTIR
Q96A65_S_32	Q96A65	Q96A65	Exocyst complex component 4	EXOC4	S	32	0.717492	0.0546426	#N/A	#N/A	0.934546	0.00335838	#N/A	#N/A	0.0368086	0.859702	SKDPSGLLISVIRTLSTSDDVEDRENEKGRL	T(0.003)LS(0.988)T(0.009)SDDVEDRENEK
Q9Y2X7_S_385	Q9Y2X7	Q9Y2X7	ARF GTPase-activating protein GIT1	GIT1	S	385	-0.449795	0.0546701	-0.207199	0.0414504	-0.534294	0.002345	-0.44612	0.0592137	-0.206074	0.376932	SLRSQSDLDDQHDYDSVASDEDTDQEPLRST	SQSDLDDQHDYDS(1)VAS(0.996)DEDT(0.004)DQEPLR
Q01433_S_76	Q01433	Q01433	AMP deaminase 2	AMPD2	S	76	-0.494088	0.0556816	-0.513001	0.0117571	-0.547214	0.00634791	#N/A	#N/A	#N/A	#N/A	GSGKPKAKYPFKKRASLQASTAAPEARGGLG	RAS(0.986)LQAS(0.012)T(0.003)AAPEAR
Q7Z6E9_S_873	Q7Z6E9	Q7Z6E9	E3 ubiquitin-protein ligase RBBP6	RBBP6	S	873	-0.279894	0.0564531	-0.13232	0.122548	-0.365538	0.00459786	-0.186888	0.113766	0.158927	0.0432173	ENFSPERFLPLNIRNSPFTRGRREDYVGGQS	NS(1)PFTR
P43243_S_604	P43243	P43243	Matrin-3	MATR3	S	604	-0.373764	0.0565754	0.014851	0.935976	-0.578508	0.00581178	-0.335787	0.285262	0.0828959	0.595813	KDKSRKRSYSPDGKESPSDKKSKTDGSQKTE	S(0.011)Y(0.022)S(0.967)PDGKES(0.995)PS(0.005)DK
Q7Z2X4_S_247	Q7Z2X4	Q7Z2X4	PTB-containing, cubilin and LRP1-interacting protein	PID1	S	247	-0.994044	0.056697	-0.0940742	0.848477	-1.63562	0.00672115	-1.04653	0.0416589	-0.0769098	0.860389	IHSNSSSEEVSQELESDDG____________	IHSNSSSEEVSQELES(1)DDG
Q9NXE8_S_218	Q9NXE8	Q9NXE8	Pre-mRNA-splicing factor CWC25 homolog	CWC25	S	218	-0.270543	0.0568329	-0.156855	0.163049	-0.385434	0.00339834	-0.240468	0.193219	-0.0966069	0.370394	DEHSAGRSQKKMANSSPVLSKVPGYGLQVRN	MANS(0.002)S(0.997)PVLS(0.001)K
Q9UQ35_S_2581	Q9UQ35	Q9UQ35	Serine/arginine repetitive matrix protein 2	SRRM2	S	2581	0.234182	0.0594054	0.119388	0.392466	0.354681	0.00692773	0.366959	0.0436691	0.0448943	0.770183	SSLPVQPEVALKRVPSPTPAPKEAVREGRPP	VPS(1)PTPAPK
O75448_S_873	O75448	O75448	Mediator of RNA polymerase II transcription subunit 24	MED24	S	873	0.568728	0.0636472	0.0830946	0.762842	0.615712	0.000381653	0.166837	0.526979	-0.0402084	0.85906	MRLLSSNEDDANILSSPTDRSMSSSLSASQL	LLS(0.819)S(0.181)NEDDANILS(0.004)S(0.935)PT(0.061)DR
Q9UKV3_S_729	Q9UKV3	Q9UKV3	Apoptotic chromatin condensation inducer in the nucleus	ACIN1	S	729	-0.677365	0.0665986	-0.727541	0.044976	-2.2485	0.000773973	-1.38169	0.0163109	-0.75858	0.0386433	SAEKHVTQRLQPERGSPKKCEAEEAEPPAAT	LQPERGS(1)PK
P20132_S_3	P20132	P20132	L-serine dehydratase/L-threonine deaminase	SDS	S	3	-0.550468	0.0674683	0.187543	0.238125	-0.523997	0.0034844	#N/A	#N/A	-0.0204239	0.911052	_____________MMSGEPLHVKTPIRDSMA	MMS(1)GEPLHVK
O14944_T_160	O14944	O14944	Proepiregulin;Epiregulin	EREG	T	160	0.754342	0.0675525	#N/A	#N/A	1.62168	0.00604306	#N/A	#N/A	#N/A	#N/A	RNRKSKEPKKEYERVTSGDPELPQV______	VT(0.5)S(0.5)GDPELPQV
Q8WYQ5_S_275	Q8WYQ5	Q8WYQ5	Microprocessor complex subunit DGCR8	DGCR8	S	275	-0.494496	0.0696352	#N/A	#N/A	-0.854083	0.00493798	#N/A	#N/A	#N/A	#N/A	KRRTEEKYGGDSDHPSDGETSVQPMMTKIKT	Y(0.035)GGDS(0.967)DHPS(0.983)DGET(0.012)S(0.004)VQPMMTK
Q8WYQ5_S_271	Q8WYQ5	Q8WYQ5	Microprocessor complex subunit DGCR8	DGCR8	S	271	-0.569498	0.0717907	#N/A	#N/A	-0.929085	0.00769958	#N/A	#N/A	#N/A	#N/A	CAPKKRRTEEKYGGDSDHPSDGETSVQPMMT	Y(0.035)GGDS(0.967)DHPS(0.983)DGET(0.012)S(0.004)VQPMMTK
Q6IN85_S_698	Q6IN85	Q6IN85	Serine/threonine-protein phosphatase 4 regulatory subunit 3A	SMEK1	S	698	0.826896	0.0722219	0.126713	0.818762	1.13597	0.00247392	0.71135	0.18123	-0.00302398	0.989753	FNTDEDDMEDGEAVVSPSDKTKNDDDIMDPI	TLEDEEEMWFNTDEDDMEDGEAVVS(0.956)PS(0.044)DK
Q6PKG0_S_774	Q6PKG0	Q6PKG0	La-related protein 1	LARP1	S	774	-0.889773	0.0729498	-0.737953	0.265716	-0.755407	0.00596784	-0.94318	0.134078	-0.840728	0.382314	EPSTIARSLPTTVPESPNYRNTRTPRTPRTP	S(1)LPTTVPES(1)PNYR
Q9UHB6_S_583	Q9UHB6	Q9UHB6	LIM domain and actin-binding protein 1	LIMA1	S	583	-0.68087	0.073007	-0.173256	0.56191	-1.55914	0.00281473	-0.637351	0.0484412	-0.70742	0.324	PEDVDLDLKKLRRSSSLKERSRPFTVAASFQ	SSS(0.999)LKER
Q9UQ35_T_1531	Q9UQ35	Q9UQ35	Serine/arginine repetitive matrix protein 2	SRRM2	T	1531	-1.09207	0.0733122	-0.960187	0.0117725	-2.08104	0.00116622	-1.03779	0.0203398	-0.713494	0.0833846	RSGSESSVDQKTVARTPLGQRSRSGSSQELD	T(1)PLGQR
Q02880_S_1466	Q02880	Q02880	DNA topoisomerase 2-beta	TOP2B	S	1466	0.500876	0.0761706	0.358481	0.186747	0.866448	0.00449285	0.868099	0.010553	0.811941	0.0172582	PSYSQKSEDDSAKFDSNEEDSASVFSPSFGL	FDS(1)NEEDSASVFSPSFGLK
Q9HBL0_S_338	Q9HBL0	Q9HBL0	Tensin-1	TNS1	S	338	0.378103	0.0771346	-0.168572	0.384408	0.591454	0.00713395	0.456012	0.0510855	0.288962	0.126526	VSVDYNTSDPLIRWDSYDNFSGHRDDGMEEV	WDS(1)YDNFSGHR
O75475_S_106	O75475	O75475	PC4 and SFRS1-interacting protein	PSIP1	S	106	0.392507	0.0798339	0.381219	0.057753	0.719355	0.000764479	0.666372	0.0133502	0.370425	0.107199	KFSSQQAATKQSNASSDVEVEEKETSVSKED	QSNAS(0.011)S(0.989)DVEVEEK
Q8N1G4_S_518	Q8N1G4	Q8N1G4	Leucine-rich repeat-containing protein 47	LRRC47	S	518	0.332966	0.0845406	0.580301	0.0545354	0.7509	0.00398149	0.594275	0.0522267	0.715204	0.01111	MAEMKKYTLENKEEGSLSDTEADAVSGQLPD	EEGS(0.993)LS(0.006)DT(0.001)EADAVSGQLPDPTTNPSAGK
Q9H0D6_S_448	Q9H0D6	Q9H0D6	5'-3' exoribonuclease 2	XRN2	S	448	-0.307748	0.0861395	-0.231022	0.36014	-0.60096	0.00548309	-0.409297	0.161773	0.00606153	0.971993	TPSGILTPHALGSRNSPGSQVASNPRQAAYE	NS(1)PGSQVASNPR
Q9NSC5_S_256	Q9NSC5	Q9NSC5	Homer protein homolog 3	HOMER3	S	256	-1.03566	0.0861594	-0.0161432	0.96659	-0.832435	0.00951065	-0.647262	0.0564164	-0.173662	0.567007	EVTPTGEKEGLGQGQSLEQLEALVQTKDQEI	EGLGQGQS(1)LEQLEALVQTK
Q5VZ89_S_1184	Q5VZ89	Q5VZ89	DENN domain-containing protein 4C	DENND4C	S	1184	-0.262037	0.086504	-0.192483	0.328314	-0.671133	0.000571272	-0.348591	0.0163817	-0.218406	0.178096	RDLKTVSKDLRNKRSSLYGIAKVVQREDVET	RS(0.012)S(0.988)LYGIAK
Q01130_S_26	Q01130	Q01130	Serine/arginine-rich splicing factor 2	SRSF2	S	26	-1.03314	0.0866072	#N/A	#N/A	-2.43389	0.00392173	#N/A	#N/A	#N/A	#N/A	EGMTSLKVDNLTYRTSPDTLRRVFEKYGRVG	T(0.185)S(0.815)PDTLR
Q63HN8_S_1258	Q63HN8	Q63HN8	E3 ubiquitin-protein ligase RNF213	RNF213	S	1258	0.424824	0.086773	0.451328	0.0508994	0.873178	0.00368191	0.618811	0.0178352	0.246937	0.16522	PLSEPKEDQEAAELLSEPEEESERHILELEE	EDQEAAELLS(1)EPEEESER
Q9NSK0_S_565	Q9NSK0	Q9NSK0	Kinesin light chain 4	KLC4	S	565	-0.167553	0.0870616	0.00815509	0.885071	-0.325607	0.00626807	-0.111366	0.614406	0.155826	0.237745	QRSGSLGKIRDVLRRSSELLVRKLQGTEPRP	S(0.975)S(0.025)ELLVR
Q99759_S_340	Q99759	Q99759	Mitogen-activated protein kinase kinase kinase 3	MAP3K3	S	340	-0.756761	0.0880708	-0.0640893	0.699552	-0.647775	0.00214176	-0.363625	0.0563764	0.0831344	0.613962	AVQYLDPRGRLRSADSENALSVQERNVPTKS	SADS(1)ENALSVQER
Q96B36_S_92	Q96B36	Q96B36	Proline-rich AKT1 substrate 1	AKT1S1	S	92	0.798815	0.0947074	#N/A	#N/A	0.421411	0.00314012	0.479293	0.294	#N/A	#N/A	PPAPPPAPQPPSPTPSPPRPTLAREDNEEDE	AATAARPPAPPPAPQPPS(0.994)PT(0.012)PS(0.979)PPRPT(0.016)LAR
Q9Y4H2_S_365	Q9Y4H2	Q9Y4H2	Insulin receptor substrate 2	IRS2	S	365	0.336381	0.102946	-0.131937	0.700626	0.478238	0.00711956	0.263412	0.167831	-0.272928	0.0999295	TPPAAKCSSCRVRTASEGDGGAAAGAAAAGA	T(0.001)AS(0.999)EGDGGAAAGAAAAGAR
Q08170_S_431	Q08170	Q08170	Serine/arginine-rich splicing factor 4	SRSF4	S	431	-0.44635	0.104071	-0.225596	0.330689	-0.993053	0.0012352	-0.452658	0.0480262	-0.285523	0.30521	EHAKSESSQREGRGESENAGTNQETRSRSRS	GES(1)ENAGTNQETR
Q92598_S_809	Q92598	Q92598	Heat shock protein 105 kDa	HSPH1	S	809	-0.596933	0.109632	-0.686275	0.0268193	-1.24406	0.00296074	-0.703226	0.0218953	-0.402893	0.112284	NTCEPVVTQPKPKIESPKLERTPNGPNIDKK	IES(1)PKLER
Q9UDY2_S_244	Q9UDY2	Q9UDY2	Tight junction protein ZO-2	TJP2	S	244	0.413025	0.111056	0.136059	0.685364	1.14629	0.00264576	0.430512	0.116652	0.379949	0.1193	FGPSRDRDRDRSRGRSIDQDYERAYHRAYDP	GRS(1)IDQDYER
P56524_S_246	P56524	P56524;Q9UKV0;Q9UQL6	Histone deacetylase 4;Histone deacetylase 9;Histone deacetylase 5	HDAC4;HDAC9;HDAC5	S	246;220;259	-0.362873	0.11603	-0.157944	0.371471	-0.748817	0.00100139	-0.463991	0.0739386	-0.137623	0.356023	GMYDAKDDFPLRKTASEPNLKLRSRLKQKVA;GPYDSRDDFPLRKTASEPNLKVRSRLKQKVA	TAS(1)EPNLK
Q16584_S_507	Q16584	Q16584	Mitogen-activated protein kinase kinase kinase 11	MAP3K11	S	507	-0.322556	0.116199	0.060496	0.817796	-0.444491	0.00787937	-0.267657	0.32028	0.251568	0.0553771	ISMPLDFKHRITVQASPGLDRRRNVFEVGPG	ITVQAS(1)PGLDR
Q9UQ35_S_1463	Q9UQ35	Q9UQ35	Serine/arginine repetitive matrix protein 2	SRRM2	S	1463	-0.724437	0.117572	-0.602571	0.160326	-1.65145	0.00840538	#N/A	#N/A	-0.780901	0.188096	RDGSGTPSRHSLSGSSPGMKDIPRTPSRGRS	HSLSGS(0.008)S(0.991)PGMK
Q9H2K8_S_442	Q9H2K8	Q9H2K8	Serine/threonine-protein kinase TAO3	TAOK3	S	442	-0.253876	0.120595	-0.10678	0.413255	-0.32521	0.00727047	-0.217015	0.153366	-0.0443971	0.583228	LHYRNRERFATIKSASLVTRQIHEHEQENEL	SAS(1)LVTR
P23588_S_504	P23588	P23588	Eukaryotic translation initiation factor 4B	EIF4B	S	504	0.713491	0.125594	0.0725031	0.77188	1.23302	0.0021987	0.902369	0.146701	-0.74684	0.420012	SNPPARSQSSDTEQQSPTSGGGKVAPAQPSE	SQSSDTEQQS(0.994)PT(0.006)SGGGK
Q9UQ35_S_1103	Q9UQ35	Q9UQ35	Serine/arginine repetitive matrix protein 2	SRRM2	S	1103	0.186399	0.132007	0.12989	0.433628	0.394371	0.00991363	0.289399	0.0706147	-0.134968	0.638199	SKSQTSPKGGRSRSSSPVTELASRSPIRQDR	S(0.419)S(0.582)S(1)PVTELASR
Q8IYL9_S_324	Q8IYL9	Q8IYL9	Psychosine receptor	GPR65	S	324	0.499651	0.137966	#N/A	#N/A	0.886248	0.00250544	0.815897	0.014928	0.0511126	0.831643	TGRCNTSQRQRKRILSVSTKDTMELEVLE__	ILS(0.998)VS(0.002)TK
Q15061_S_77	Q15061	Q15061	WD repeat-containing protein 43	WDR43	S	77	-0.389808	0.148417	-0.461642	0.0569345	-0.927335	0.00503052	-0.542873	0.015969	-0.400261	0.0936266	CTCLAWAPARLQAKESPQRKKRKSEAVGMSN	LQAKES(1)PQR
Q15019_S_218	Q15019	Q15019	Septin-2	2-Sep	S	218	0.301286	0.15052	0.429821	0.0429974	0.770884	0.00914217	0.724681	0.0355713	0.693226	0.0315184	IEEHNIKIYHLPDAESDEDEDFKEQTRLLKA	IYHLPDAES(1)DEDEDFKEQTR
Q7Z2W4_S_284	Q7Z2W4	Q7Z2W4	Zinc finger CCCH-type antiviral protein 1	ZC3HAV1	S	284	0.257208	0.155791	0.459114	0.0881587	0.661582	0.00838223	0.554792	0.0540969	0.523939	0.0237467	ERSCTPSPDQISHRASLEDAPVDDLTRKFTY	AS(1)LEDAPVDDLTR
Q86UX7_S_345	Q86UX7	Q86UX7	Fermitin family homolog 3	FERMT3	S	345	0.934797	0.157354	#N/A	#N/A	1.43913	0.00640805	1.31737	0.0306671	0.589782	0.159482	LEVKLEGSAPTDVLDSLTTIPELKDHLRIFR	LEGSAPTDVLDS(0.989)LT(0.009)T(0.002)IPELK
P51580_S_14	P51580	P51580	Thiopurine S-methyltransferase	TPMT	S	14	-0.230091	0.160443	0.0466238	0.829001	-0.441318	0.00404183	-0.226606	0.164891	0.239437	0.212364	__MDGTRTSLDIEEYSDTEVQKNQVLTLEEW	TSLDIEEYS(0.991)DT(0.009)EVQK
A6NKF1_S_402	A6NKF1	A6NKF1	SAC3 domain-containing protein 1	SAC3D1	S	402	-0.308287	0.165288	0.0923423	0.432893	-0.53301	0.006004	-0.355043	0.0456749	-0.138112	0.431234	VVMAEEEDEGTDRPGSPA_____________	TLEEVVMAEEEDEGT(0.001)DRPGS(0.999)PA
Q8WYL5_S_515	Q8WYL5	Q8WYL5	Protein phosphatase Slingshot homolog 1	SSH1	S	515	-1.16258	0.16585	-0.595814	0.0359631	-1.1293	0.00383794	-1.19117	0.195107	-0.00239701	0.993411	QPGLGPPLPCCFRRLSDPLLPSPEDETGSLV	RLS(1)DPLLPS(0.999)PEDET(0.001)GSLVHLEDPER
Q5JSH3_S_561	Q5JSH3	Q5JSH3	WD repeat-containing protein 44	WDR44	S	561	0.256089	0.167383	#N/A	#N/A	0.6137	0.0054251	0.507359	0.0200824	0.390955	0.0496348	YFNNMRMKYNTEGRVSPSPSQESLSSSKSDT	VS(0.994)PS(0.006)PSQESLSSSK
O75376_S_2184	O75376	O75376	Nuclear receptor corepressor 1	NCOR1	S	2184	-0.919926	0.170201	#N/A	#N/A	-0.995294	0.00457909	-0.80649	0.0358815	-0.148188	0.610785	SQRGAEPAEQRNDARSPGSISYLPSFFTKLE	S(0.994)PGS(0.006)ISYLPSFFTK
P08670_S_459	P08670	P08670	Vimentin	VIM	S	459	-1.78935	0.171378	-0.141521	0.459505	-0.629374	0.00563581	-0.444875	0.11298	0.0968957	0.563819	IKTVETRDGQVINETSQHHDDLE________	DGQVINET(0.007)S(0.993)QHHDDLE
P20700_T_20	P20700	P20700	Lamin-B1	LMNB1	T	20	1.72993	0.180196	0.608428	0.578654	2.4155	0.00306236	1.73981	0.116901	0.487859	0.452067	TPVPPRMGSRAGGPTTPLSPTRLSRLQEKEE	AGGPT(0.001)T(0.999)PLSPTR
Q9Y2D9_S_204	Q9Y2D9	Q9Y2D9	Zinc finger protein 652	ZNF652	S	204	-0.279016	0.185816	-0.254932	0.0373854	-0.679734	0.000655318	-0.497983	0.0245415	-0.100624	0.522478	QRRTRRAASVAAATTSPTPRTTRGRRKSVEP	AASVAAAT(0.011)T(0.049)S(0.939)PT(0.001)PR
Q9UID3_S_652	Q9UID3	Q9UID3	Vacuolar protein sorting-associated protein 51 homolog	VPS51	S	652	0.133578	0.186327	0.152114	0.336592	0.408189	0.0075614	0.270334	0.131402	0.177929	0.371849	KAQSSDSSKRTFSVYSSSRQQGRYAPSYTPS	TFSVYS(0.97)S(0.008)S(0.022)R
Q969E4_S_121	Q969E4	Q969E4;Q6IPX3;Q5H9L2	Transcription elongation factor A protein-like 3;Transcription elongation factor A protein-like 6;Transcription elongation factor A protein-like 5	TCEAL3;TCEAL6;TCEAL5	S	121;121;127	-0.166293	0.187518	-0.286738	0.0905196	-0.61228	0.00334312	0.0799479	0.401395	0.0662769	0.749731	VPRKAKRKTDRGTDDSPKDSQEDLQERHLSS	GTDDS(1)PKDSQEDLQER
P61158_S_418	P61158	P61158;Q9P1U1	Actin-related protein 3;Actin-related protein 3B	ACTR3;ACTR3B	S	418;418	-0.322683	0.187524	-0.28319	0.269887	-0.473622	0.00618864	-0.207345	0.313073	-0.229635	0.161976	IGPSICRHNPVFGVMS_______________	HNPVFGVMS(1)
Q9NRL2_T_731	Q9NRL2	Q9NRL2	Bromodomain adjacent to zinc finger domain protein 1A	BAZ1A	T	731	0.509012	0.199509	0.294344	0.260501	1.0852	0.00569433	0.736687	0.0492184	0.619545	0.0751967	ESKDTEQKELDQDMVTEDEDDPGSHKRGRRG	ELDQDMVT(1)EDEDDPGSHK
O14737_S_119	O14737	O14737	Programmed cell death protein 5	PDCD5	S	119	-0.302061	0.202454	-0.469316	0.0389573	-0.946751	0.00190229	-0.425578	0.0147538	0.0344664	0.868918	EKTTTVKFNRRKVMDSDEDDDY_________	KVMDS(1)DEDDDY
Q14005_S_922	Q14005	Q14005	Pro-interleukin-16;Interleukin-16	IL16	S	922	-0.198986	0.202676	0.0275707	0.784482	-0.365836	0.00563957	-0.223238	0.193113	-0.244096	0.17424	GSPAASEARDPGVSESPPPGRQPNQKTLPPG	DPGVSES(1)PPPGR
P29590_S_505	P29590	P29590	Protein PML	PML	S	505	0.432996	0.207793	0.552545	0.0809505	0.69723	0.00591386	0.990343	0.0544473	0.718831	0.0726001	KMESEEGKEARLARSSPEQPRPSTSKAVSPP	S(0.03)S(0.97)PEQPRPSTSK
Q96ST2_S_511	Q96ST2	Q96ST2	Protein IWS1 homolog	IWS1	S	511	-0.196812	0.209422	-0.00796076	0.949685	-0.532251	0.00734125	-0.108351	0.42105	-0.0178276	0.947341	LEEEKGETQVKEAEDSDSDDNIKRGKHMDFL	EAEDS(1)DS(1)DDNIKR
Q96ST2_S_513	Q96ST2	Q96ST2	Protein IWS1 homolog	IWS1	S	513	-0.196812	0.209422	-0.00796076	0.949685	-0.532251	0.00734125	-0.108351	0.42105	-0.0178276	0.947341	EEKGETQVKEAEDSDSDDNIKRGKHMDFLSD	EAEDS(1)DS(1)DDNIKR
Q5T200_S_110	Q5T200	Q5T200	Zinc finger CCCH domain-containing protein 13	ZC3H13	S	110	-0.316207	0.210475	-0.332283	0.196479	-1.19711	0.00696649	-0.381796	0.201084	-0.669828	0.236458	DVDTEPQKRNTEESSSPVRKESSRGRHREKE	NTEESS(0.019)S(0.98)PVR
P11216_S_15	P11216	P11216;P11217	Glycogen phosphorylase, brain form;Glycogen phosphorylase, muscle form	PYGB;PYGM	S	15;15	-0.366935	0.222902	-0.167244	0.441911	-0.920962	0.00549259	-1.33264	0.250597	-0.166056	0.29583	_MAKPLTDSEKRKQISVRGLAGLGDVAEVRK	KQIS(1)VR
Q5SSJ5_T_48	Q5SSJ5	Q5SSJ5	Heterochromatin protein 1-binding protein 3	HP1BP3	T	48	-0.479753	0.228573	#N/A	#N/A	-1.2069	0.00752938	#N/A	#N/A	-3.27839	0.0484353	KVEDSTMPIRRTVNSTRETPPKSKLAEGEEE	TVNS(0.032)T(0.852)RET(0.116)PPK
P20042_S_2	P20042	P20042	Eukaryotic translation initiation factor 2 subunit 2	EIF2S2	S	2	-0.160153	0.247235	-0.258516	0.233653	-0.538113	0.00534594	-0.273638	0.183361	-0.118496	0.651507	______________MSGDEMIFDPTMSKKKK	S(1)GDEMIFDPTMSK
Q7Z5K2_S_221	Q7Z5K2	Q7Z5K2	Wings apart-like protein homolog	WAPAL	S	221	-0.602806	0.248273	-0.952647	0.0150756	-1.21529	0.0019536	-0.850919	0.0405797	-0.416992	0.108214	ETNDTWNSQFGKRPESPSEISPIKGSVRTGL	RPES(1)PSEISPIK
P49354_S_49	P49354	P49354	Protein farnesyltransferase/geranylgeranyltransferase type-1 subunit alpha	FNTA	S	49	0.603344	0.260117	0.423566	0.684385	1.7277	0.00135463	0.704271	0.141025	-0.210467	0.671455	QHKEEMAAEAGEAVASPMDDGFVSLDSPSYV	EEMAAEAGEAVAS(1)PMDDGFVSLDSPSYVLYR
P22059_S_190	P22059	P22059	Oxysterol-binding protein 1	OSBP	S	190	0.244397	0.260482	0.335576	0.168973	0.713743	0.00475631	0.475218	0.0262521	0.487384	0.068237	ALELAKAKAVKMLAESDESGDEESVSQTDKT	MLAES(1)DES(1)GDEESVSQTDKTELQNTLR
Q8IYB3_S_414	Q8IYB3	Q8IYB3	Serine/arginine repetitive matrix protein 1	SRRM1	S	414	-0.0847803	0.273681	-0.159766	0.0696564	-0.362128	0.00152759	-0.197041	0.259316	-0.295267	0.0682872	HRPSPPATPPPKTRHSPTPQQSNRTRKSRVS	HS(1)PTPQQSNR
P22059_S_193	P22059	P22059	Oxysterol-binding protein 1	OSBP	S	193	0.247733	0.283176	0.307187	0.237648	0.734984	0.0048315	0.457957	0.0240895	0.478972	0.0776273	LAKAKAVKMLAESDESGDEESVSQTDKTELQ	MLAES(1)DES(1)GDEESVSQTDK
P32519_S_187	P32519	P32519	ETS-related transcription factor Elf-1	ELF1	S	187	-0.134501	0.29451	-0.356581	0.0722554	-0.532234	0.00552045	-0.0864394	0.623114	-0.114791	0.613239	PKRKKGRKTKPPRPDSPATTPNISVKKKNKD	T(0.001)KPPRPDS(0.99)PAT(0.007)T(0.002)PNISVK
Q9UKK3_S_1434	Q9UKK3	Q9UKK3	Poly [ADP-ribose] polymerase 4	PARP4	S	1434	0.703179	0.300874	#N/A	#N/A	1.58403	0.00751471	0.614886	0.394445	-0.152094	0.650285	GFTTRPSAGTFPELDSPQLHFSLPTDPDPIR	PSAGTFPELDS(1)PQLHFSLPTDPDPIR
O43432_S_1157	O43432	O43432	Eukaryotic translation initiation factor 4 gamma 3	EIF4G3	S	1157	-0.388921	0.301146	#N/A	#N/A	-1.2679	0.00561581	-1.07894	0.0215929	-0.220787	0.317791	PSATARPNTFMRGGSSKDLLDNQSQEEQRRE	GGS(0.096)S(0.904)KDLLDNQSQEEQR
P46100_S_1348	P46100	P46100	Transcriptional regulator ATRX	ATRX	S	1348	0.179696	0.303435	0.154989	0.32059	0.389495	0.00447604	0.206677	0.18988	0.359731	0.0254983	KPRYRHRLLRHKLTVSDGESGEEKKTKPKEH	LTVS(1)DGES(1)GEEK
P46100_S_1352	P46100	P46100	Transcriptional regulator ATRX	ATRX	S	1352	0.179696	0.303435	0.154989	0.32059	0.389495	0.00447604	0.171599	0.204027	0.359731	0.0254983	RHRLLRHKLTVSDGESGEEKKTKPKEHKEVK	LT(0.002)VS(0.998)DGES(1)GEEK
Q13136_S_668	Q13136	Q13136	Liprin-alpha-1	PPFIA1	S	668	-0.145143	0.313991	-0.186243	0.132749	-0.334371	0.00840155	-0.122527	0.393438	-0.310791	0.0428894	TEQRAEEIESRVGSGSLDNLGRFRSMSSIPP	VGSGS(1)LDNLGR
Q641Q2_S_1087	Q641Q2	Q641Q2	WASH complex subunit FAM21A	FAM21A	S	1087	0.624135	0.314713	0.918348	0.106547	1.54992	0.00877484	1.06148	0.052794	0.244581	0.600382	GAISPNGHRPQLRAASGEDSTEEALAAAAAP	AAS(0.996)GEDS(0.002)T(0.003)EEALAAAAAPWEGGPVPGVDR
P20810_S_366	P20810	P20810	Calpastatin	CAST	S	366	0.384045	0.324849	0.489836	0.151168	1.04126	0.0046528	0.708651	0.0786943	0.271167	0.243351	PLLPEPEEKPKPRSESELIDELSEDFDRSEC	SES(1)ELIDELSEDFDR
Q66K74_S_646	Q66K74	Q66K74	Microtubule-associated protein 1S;MAP1S heavy chain;MAP1S light chain	MAP1S	S	646	0.907677	0.332578	0.104847	0.892112	1.72581	0.00324	-0.856212	0.36512	-0.634289	0.136208	SSIPRPRTPSPESHRSPAEGSERLSLSPLRG	S(1)PAEGSER
Q96ST2_S_398	Q96ST2	Q96ST2	Protein IWS1 homolog	IWS1	S	398	0.21322	0.33658	0.30383	0.248098	0.636685	0.00356998	0.467117	0.0236771	0.304412	0.217434	EGEEEKVAKRKAAVLSDSEDEEKASAKKSRV	KAAVLS(1)DS(1)EDEEK
Q96ST2_S_400	Q96ST2	Q96ST2	Protein IWS1 homolog	IWS1	S	400	0.197055	0.336664	0.302732	0.20607	0.576071	0.00474769	0.449092	0.0202712	0.316499	0.161289	EEEKVAKRKAAVLSDSEDEEKASAKKSRVVS	KAAVLS(1)DS(1)EDEEK
P11717_S_2401	P11717	P11717	Cation-independent mannose-6-phosphate receptor	IGF2R	S	2401	0.371348	0.339975	0.207633	0.260921	0.654026	0.00515411	#N/A	#N/A	0.0466524	0.857359	QENGHITTKSVKALSSLHGDDQDSEDEVLTI	ALS(0.452)S(0.563)LHGDDQDS(0.984)EDEVLT(0.001)IPEVK
Q9Y608_S_324	Q9Y608	Q9Y608	Leucine-rich repeat flightless-interacting protein 2	LRRFIP2	S	324	-0.523395	0.34056	#N/A	#N/A	-1.19591	0.0081829	#N/A	#N/A	0.424778	0.404094	SRNSASATTPLSGNSSRRGSGDTSSLIDPDT	NSASAT(0.001)TPLS(0.021)GNS(0.288)S(0.69)R
Q9H1E3_S_214	Q9H1E3	Q9H1E3	Nuclear ubiquitous casein and cyclin-dependent kinase substrate 1	NUCKS1	S	214	0.173094	0.341087	0.155497	0.116503	0.343947	0.00414366	0.282529	0.0289305	0.140511	0.341705	KEKTPSPKEEDEEPESPPEKKTSTSPPPEKS	TPSPKEEDEEPES(1)PPEKK
Q9H0C5_S_30	Q9H0C5	Q9H0C5	BTB/POZ domain-containing protein 1	BTBD1	S	30	0.489047	0.369854	0.937334	0.127185	1.31172	0.00933192	0.603617	0.167214	0.330779	0.348054	GAEAEPGPAGPPPPPSPSSLGPLLPLQREPL	ASLGPAAAGEQASGAEAEPGPAGPPPPPS(0.779)PS(0.179)S(0.042)LGPLLPLQR
P43243_Y_597	P43243	P43243	Matrin-3	MATR3	Y	597	0.574064	0.371965	0.0546482	0.876129	1.52408	0.00662986	#N/A	#N/A	0.94192	0.131256	RGIDLLKKDKSRKRSYSPDGKESPSDKKSKT	S(0.541)Y(0.729)S(0.729)PDGKES(0.963)PS(0.037)DKK
P26368_S_79	P26368	P26368	Splicing factor U2AF 65 kDa subunit	U2AF2	S	79	-0.360964	0.40798	-0.406054	0.209961	-1.12612	0.00843733	-0.508073	0.0788637	-0.28528	0.386438	PLTRGAKEEHGGLIRSPRHEKKKKVRKYWDV	GAKEEHGGLIRS(1)PR
Q8N4C8_S_701	Q8N4C8	Q8N4C8	Misshapen-like kinase 1	MINK1	S	701	0.0615374	0.43288	-0.182299	0.407844	-0.795451	0.000711213	0.14006	0.288584	-0.0811569	0.721648	GSRPAQAVRARPRSNSAWQIYLQRRAERGTP	S(0.001)NS(0.999)AWQIYLQR
Q9UPU7_S_155	Q9UPU7	Q9UPU7	TBC1 domain family member 2B	TBC1D2B	S	155	-0.943355	0.437809	-0.817163	0.511411	-4.01921	3.20518e-05	#N/A	#N/A	0.1557	0.310879	EYCNSLDMVKWDSRTSPTPGDFPKGLVARDN	T(0.398)S(0.601)PT(0.002)PGDFPK
Q96MU7_S_424	Q96MU7	Q96MU7	YTH domain-containing protein 1	YTHDC1	S	424	-0.531518	0.438006	#N/A	#N/A	-1.94026	4.92697e-06	#N/A	#N/A	-0.792478	0.0537351	FQGFARLSSESHHGGSPIHWVLPAGMSAKML	LS(0.003)S(0.003)ES(0.003)HHGGS(0.991)PIHWVLPAGMSAK
P16989_S_2	P16989	P16989	Y-box-binding protein 3	YBX3	S	2	-0.609643	0.445353	#N/A	#N/A	-0.862107	0.00234202	-0.60794	0.2134	#N/A	#N/A	______________MSEAGEATTTTTTTLPQ	S(0.993)EAGEAT(0.005)TTTTTTLPQAPTEAAAAAPQDPAPK
P08651_Y_299	P08651	P08651	Nuclear factor 1 C-type	NFIC	Y	299	-1.03632	0.445687	#N/A	#N/A	-3.78083	7.42603e-05	#N/A	#N/A	#N/A	#N/A	SGSMEEDVDTSPGGDYYTSPSSPTSSSRNWT	SGSMEEDVDT(0.129)S(0.15)PGGDY(0.713)Y(0.009)TS(0.001)PS(0.258)S(0.709)PT(0.023)S(0.006)S(0.002)SR
Q86XP3_S_104	Q86XP3	Q86XP3	ATP-dependent RNA helicase DDX42	DDX42	S	104	-0.553572	0.458972	#N/A	#N/A	-2.36858	7.85814e-05	-0.401794	0.109818	#N/A	#N/A	PYIPAENSPTRQQFHSKPVDSDSDDDPLEAF	QQFHS(0.736)KPVDS(0.632)DS(0.632)DDDPLEAFMAEVEDQAAR
Q2TAL8_S_345	Q2TAL8	Q2TAL8	Glutamine-rich protein 1	QRICH1	S	345	-0.394673	0.46111	-1.34085	0.0102482	-1.52337	0.0027902	#N/A	#N/A	#N/A	#N/A	IAIPQEAYNAVHVSGSPTALAAVKLEDDKEK	GDPQQQSITHIAIPQEAY(0.009)NAVHVS(0.185)GS(0.642)PT(0.163)ALAAVK
Q01167_S_30	Q01167	Q01167	Forkhead box protein K2	FOXK2	S	30	-0.270078	0.46285	#N/A	#N/A	-1.28358	0.000592838	-0.331379	0.386301	0.502882	0.498699	PAGGGAGGGGAGGGGSPPGGWAVARLEGREF	AAAAAALSGAGTPPAGGGAGGGGAGGGGS(1)PPGGWAVAR
Q9UQ35_S_970	Q9UQ35	Q9UQ35	Serine/arginine repetitive matrix protein 2	SRRM2	S	970	-0.264854	0.468964	-1.27858	0.0490425	-2.13849	0.000554392	-1.64472	0.026757	#N/A	#N/A	PCSNVESRLLPRYSHSGSSSPDTKVKPETPP	Y(0.003)S(0.005)HS(0.886)GS(0.543)S(0.353)S(0.208)PDT(0.001)K
O75676_S_678	O75676	O75676	Ribosomal protein S6 kinase alpha-4	RPS6KA4	S	678	0.563869	0.492109	0.538932	0.283652	1.3606	0.00442578	0.0871582	0.905602	#N/A	#N/A	LKLEGLRGSSWLQDGSARSSPPLRTPDVLES	GSSWLQDGS(1)AR
P07910_S_253	P07910	P07910	Heterogeneous nuclear ribonucleoproteins C1/C2	HNRNPC	S	253	0.333209	0.495772	0.457174	0.228626	0.886202	0.00528537	0.855793	0.0982747	0.630354	0.0839791	SSSSVKKDETNVKMESEGGADDSAEEGDLLD	MES(1)EGGADDS(1)AEEGDLLDDDDNEDRGDDQLELIKDDEK
O60524_S_747	O60524	O60524	Nuclear export mediator factor NEMF	NEMF	S	747	0.126141	0.51768	0.364125	0.092867	0.703173	0.00391059	0.146963	0.646872	0.546787	0.0209084	QSGRDELNEELIQEESSEDEGEYEEVRKDQD	DELNEELIQEES(1)S(1)EDEGEYEEVR
O60524_S_748	O60524	O60524	Nuclear export mediator factor NEMF	NEMF	S	748	0.126141	0.51768	0.364125	0.092867	0.703173	0.00391059	0.146963	0.646872	0.546787	0.0209084	SGRDELNEELIQEESSEDEGEYEEVRKDQDS	DELNEELIQEES(1)S(1)EDEGEYEEVR
Q9UBC2_S_250	Q9UBC2	Q9UBC2	Epidermal growth factor receptor substrate 15-like 1	EPS15L1	S	250	-0.587121	0.531844	-1.90212	0.0106462	-2.36481	0.00265398	#N/A	#N/A	#N/A	#N/A	SLRSTPSHGSVSSLNSTGSLSPKHSLKQTQP	STPSHGS(0.002)VS(0.01)S(0.013)LNS(0.877)T(0.097)GS(0.009)LS(0.992)PK
P35613_S_362	P35613	P35613	Basigin	BSG	S	362	0.203809	0.536976	0.167264	0.257903	0.659555	0.00769014	0.233851	0.370076	0.14018	0.53654	KRRKPEDVLDDDDAGSAPLKSSGQHQNDKGK	RKPEDVLDDDDAGS(1)APLK
P78371_S_260	P78371	P78371	T-complex protein 1 subunit beta	CCT2	S	260	0.153237	0.537469	-0.116208	0.53525	-0.456333	0.00757291	-0.0218357	0.937207	-0.558592	0.0359558	DTDKIKIFGSRVRVDSTAKVAEIEHAEKEKM	VRVDS(0.958)T(0.042)AK
Q9UN86_S_141	Q9UN86	Q9UN86	Ras GTPase-activating protein-binding protein 2	G3BP2	S	141	0.186938	0.560936	0.443008	0.036032	0.680871	0.00460067	0.367707	0.273057	0.690466	0.0200957	VHNDMFRYEDEVFGDSEPELDEESEDEVEEE	YEDEVFGDS(1)EPELDEES(1)EDEVEEEQEER
Q9UPP1_S_857	Q9UPP1	Q9UPP1	Histone lysine demethylase PHF8	PHF8	S	857	-0.0978537	0.578131	-0.0245779	0.812522	-0.3249	0.00140405	-0.241634	0.0999572	0.0388196	0.806364	GACFKDAEYIYPSLESDDDDPALKSRPKKKK	DAEYIYPS(0.001)LES(0.999)DDDDPALK
O75475_S_271	O75475	O75475	PC4 and SFRS1-interacting protein	PSIP1	S	271	-0.741313	0.597984	-2.12091	0.0642387	-3.36732	0.00612768	#N/A	#N/A	#N/A	#N/A	EVESKRKNLAKTGVTSTSDSEEEGDDQEGEK	T(0.004)GVT(0.059)S(0.811)T(0.11)S(0.021)DS(0.996)EEEGDDQEGEK
Q8TD16_S_823	Q8TD16	Q8TD16	Protein bicaudal D homolog 2	BICD2	S	823	0.25353	0.608994	0.14009	0.268631	0.577485	0.00780737	0.169337	0.734245	#N/A	#N/A	RGRAKAAPKTKPATPSL______________	TKPAT(0.001)PS(0.999)L
Q641Q2_S_728	Q641Q2	Q641Q2;Q9Y4E1	WASH complex subunit FAM21A;WASH complex subunit FAM21C	FAM21A;FAM21C	S	728;726	0.494435	0.612044	0.760989	0.234521	1.34917	0.00831864	#N/A	#N/A	0.404777	0.35864	TKKKETVSEAPPLLFSDEEEKEAQLGVKSVD	ETVSEAPPLLFS(1)DEEEKEAQLGVK
Q9HB90_S_2	Q9HB90	Q9HB90	Ras-related GTP-binding protein C	RRAGC	S	2	-0.184547	0.678476	0.336099	0.485424	1.04354	0.00456303	-0.330873	0.372889	-0.215833	0.587135	______________MSLQYGAEETPLAGSYG	S(1)LQYGAEETPLAGS(1)YGAADSFPK
Q8WVC0_S_151	Q8WVC0	Q8WVC0	RNA polymerase-associated protein LEO1	LEO1	S	151	0.22176	0.696238	0.725053	0.0154801	0.683877	0.000114077	1.00536	0.0157777	#N/A	#N/A	EKAHSDDEKWGREDKSDQSDDEKIQNSDDEE	EDKS(1)DQS(1)DDEKIQNS(1)DDEER
Q8WVC0_S_154	Q8WVC0	Q8WVC0	RNA polymerase-associated protein LEO1	LEO1	S	154	0.22176	0.696238	0.725053	0.0154801	0.683877	0.000114077	1.00536	0.0157777	#N/A	#N/A	HSDDEKWGREDKSDQSDDEKIQNSDDEERAQ	EDKS(1)DQS(1)DDEKIQNS(1)DDEER
Q5JSH3_S_470	Q5JSH3	Q5JSH3	WD repeat-containing protein 44	WDR44	S	470	0.152883	0.712267	0.560273	0.0446433	0.881783	0.00462161	0.533742	0.12716	0.683795	0.0210145	KSVRDEVFHTDQDDPSSSDDEGMPYTRPVKF	DEVFHTDQDDPS(1)S(1)S(1)DDEGMPYTR
Q5JSH3_S_471	Q5JSH3	Q5JSH3	WD repeat-containing protein 44	WDR44	S	471	0.152883	0.712267	0.560273	0.0446433	0.881783	0.00462161	0.533742	0.12716	0.683795	0.0210145	SVRDEVFHTDQDDPSSSDDEGMPYTRPVKFK	DEVFHTDQDDPS(1)S(1)S(1)DDEGMPYTR
Q5JSH3_S_472	Q5JSH3	Q5JSH3	WD repeat-containing protein 44	WDR44	S	472	0.152883	0.712267	0.560273	0.0446433	0.881783	0.00462161	0.533742	0.12716	0.683795	0.0210145	VRDEVFHTDQDDPSSSDDEGMPYTRPVKFKA	DEVFHTDQDDPS(1)S(1)S(1)DDEGMPYTR
Q9UJF2_S_736	Q9UJF2	Q9UJF2	Ras GTPase-activating protein nGAP	RASAL2	S	736	-0.141198	0.722654	#N/A	#N/A	-1.52414	0.0080358	#N/A	#N/A	-0.029739	0.927673	EHASVMLDVPIRLTGSQLSITQVASIKQLRE	LT(0.018)GS(0.982)QLSITQVASIK
Q96E09_S_143	Q96E09	Q96E09	Protein FAM122A	FAM122A	S	143	-0.14883	0.722988	-0.324711	0.351405	-0.997181	0.000873215	-0.541466	0.154688	#N/A	#N/A	VEKSASPKRIDFIPVSPAPSPTRGIGKQCFS	RIDFIPVS(1)PAPS(0.856)PT(0.144)R
Q96E09_S_147	Q96E09	Q96E09	Protein FAM122A	FAM122A	S	147	-0.14883	0.722988	-0.324711	0.351405	-0.997181	0.000873215	-0.541466	0.154688	#N/A	#N/A	ASPKRIDFIPVSPAPSPTRGIGKQCFSPSLQ	IDFIPVS(1)PAPS(0.897)PT(0.103)R
Q13144_S_544	Q13144	Q13144	Translation initiation factor eIF-2B subunit epsilon	EIF2B5	S	544	0.0320319	0.800741	0.255971	0.104251	0.545124	0.00951448	0.370846	0.0408714	0.306751	0.166973	SEQSMDSEEPDSRGGSPQMDDIKVFQNEVLG	GGS(1)PQMDDIK
Q12888_S_1362	Q12888	Q12888	Tumor suppressor p53-binding protein 1	TP53BP1	S	1362	-0.0307863	0.873165	-0.383874	0.107277	-0.475517	0.00526579	-0.312975	0.070767	-0.248581	0.0680045	ADFALPSSRGGPGKLSPRKGVSQTGTPVCEE	GGPGKLS(1)PR
O14974_T_696	O14974	O14974	Protein phosphatase 1 regulatory subunit 12A	PPP1R12A	T	696	-0.0210852	0.922714	#N/A	#N/A	-0.65448	0.00609294	-0.0529708	0.644697	-0.172113	0.159151	QRKARSRQARQSRRSTQGVTLTDLQEAEKTI	RS(0.038)T(0.961)QGVT(0.001)LTDLQEAEK
Q8IU81_S_384	Q8IU81	Q8IU81	Interferon regulatory factor 2-binding protein 1	IRF2BP1	S	384	-0.0126213	0.923613	#N/A	#N/A	-0.560325	0.00890329	0.335024	0.0449599	#N/A	#N/A	APSRNLAPTPRRRKASPEPEGEAAGKMTTEE	KAS(1)PEPEGEAAGK
Q9BYI3_S_415	Q9BYI3	Q9BYI3	Hyccin	FAM126A	S	415	-0.0117565	0.938982	-0.0741915	0.753919	-0.431371	0.00697191	-0.18936	0.197544	-0.140185	0.301953	SCKDHFARKQTQRAQSENLELLSLKRLTLTT	AQS(1)ENLELLSLK
Q9NV56_S_191	Q9NV56	Q9NV56	MRG/MORF4L-binding protein	MRGBP	S	191	0	1	-0.30598	0.444572	-1.85285	0.000117744	#N/A	#N/A	-0.170972	0.436273	KRKRSRVTDKVLTANSNPSSPSAAKRRRT__	VLT(0.002)ANS(0.997)NPS(0.145)S(0.8)PS(0.056)AAK
Q2TBE0_S_479	Q2TBE0	Q2TBE0	CWF19-like protein 2	CWF19L2	S	479	0	1	#N/A	#N/A	-1.86446	0.000508685	#N/A	#N/A	#N/A	#N/A	PKKEHLRDTKSTFAGSPERESIHILSVDEKN	S(0.001)T(0.001)FAGS(0.998)PER
Q9Y5T5_S_552	Q9Y5T5	Q9Y5T5	Ubiquitin carboxyl-terminal hydrolase 16	USP16	S	552	#N/A	#N/A	0.656951	0.0795702	1.15252	0.00429056	1.18765	0.0121716	#N/A	#N/A	MKNINMDNDLEVLTSSPTRNLNGAYLTEGSN	NINMDNDLEVLT(0.001)S(0.07)S(0.885)PT(0.043)R
Q5VUA4_S_1037	Q5VUA4	Q5VUA4	Zinc finger protein 318	ZNF318	S	1037	#N/A	#N/A	-1.34613	0.108503	-0.904594	0.00952009	-0.984658	0.157842	-0.785587	0.194111	SNKESKVNNEKFRTKSPKPAESPQSATKQLD	T(0.148)KS(0.852)PKPAESPQSATK
Q15811_S_559	Q15811	Q15811;CON__ENSEMBL:ENSBTAP00000001528	Intersectin-1	ITSN1	S	559;561	#N/A	#N/A	-0.435611	0.128323	-1.39406	0.00032353	-0.934044	0.108592	-0.129872	0.218451	EKQILNDQLKQVQQNSLHRDSLVTLKRALEA	QVQQNS(1)LHR
Q9HC35_S_200	Q9HC35	Q9HC35	Echinoderm microtubule-associated protein-like 4	EML4	S	200	#N/A	#N/A	-0.468455	0.132388	-1.08031	0.00383077	#N/A	#N/A	-0.379093	0.11912	WENSDDSRNKLSKIPSTPKLIPKVTKTADKH	IPS(0.952)T(0.048)PK
O15117_S_225	O15117	O15117	FYN-binding protein	FYB	S	225	#N/A	#N/A	-0.272675	0.149739	-0.872305	0.000711126	-0.532885	0.0528218	0.00300199	0.969642	HEDESPMKNVSSSKGSPAPLGVRSKSGPLKP	GS(1)PAPLGVR
Q9HB19_S_314	Q9HB19	Q9HB19	Pleckstrin homology domain-containing family A member 2	PLEKHA2	S	314	#N/A	#N/A	-0.752616	0.171915	1.7966	0.00177643	#N/A	#N/A	#N/A	#N/A	ALKCHPRETSFSRSISLTRPGSSSLSSGPNS	SIS(1)LTR
P43307_S_268	P43307	P43307	Translocon-associated protein subunit alpha	SSR1	S	268	#N/A	#N/A	-0.673055	0.192495	-1.81717	0.00933486	-1.45909	0.0202253	#N/A	#N/A	MSWIPQETLNQINKASPRRLPRKRAQKRSVG	VEMGTSSQNDVDMSWIPQETLNQINKAS(1)PR
Q9Y4E6_S_935	Q9Y4E6	Q9Y4E6	WD repeat-containing protein 7	WDR7	S	935	#N/A	#N/A	0.393771	0.198996	0.286919	0.00445664	#N/A	#N/A	#N/A	#N/A	RPPRPSTPDLSKARGSPPTSSNIVQGQIKQV	GS(1)PPTSSNIVQGQIK
Q13136_S_708	Q13136	Q13136	Liprin-alpha-1	PPFIA1	S	708	#N/A	#N/A	0.471662	0.292491	1.60066	0.000657303	1.2117	0.0163025	#N/A	#N/A	SPPGSGRSTPRRIPHSPAREVDRLGVMTLLP	RIPHS(1)PAR
Q9NSY1_T_1014	Q9NSY1	Q9NSY1;Q5H9B9	BMP-2-inducible protein kinase;Putative BMP-2-inducible kinase-like protein	BMP2K;BMP2KL	T	1014;264	#N/A	#N/A	-0.333077	0.308447	-0.949842	0.00612119	-0.465213	0.108403	-0.296719	0.154072	GTPTSTKKTLKPTYRTPERARRHKKVGRRDS	TLKPT(0.001)YRT(0.999)PER
P50749_S_145	P50749	P50749	Ras association domain-containing protein 2	RASSF2	S	145	#N/A	#N/A	-0.995176	0.311255	-0.842472	0.00584172	-0.691937	0.0175179	-0.116548	0.635936	LKPLQEDTPQLMRTRSDVGVRRRGNVRTPSD	T(0.015)RS(0.985)DVGVR
Q92637_S_246	Q92637	Q92637;P12314	High affinity immunoglobulin gamma Fc receptor IB;High affinity immunoglobulin gamma Fc receptor I	FCGR1B;FCGR1A	S	246;340	#N/A	#N/A	0.359947	0.316869	1.75462	6.23663e-07	#N/A	#N/A	-0.0865936	0.42014	LEISLDSGHEKKVISSLQEDRHLEEELKCQE	KVIS(0.092)S(0.908)LQEDR
Q7Z589_S_209	Q7Z589	Q7Z589	Protein EMSY	EMSY	S	209	#N/A	#N/A	-0.298796	0.318461	-1.15271	9.30117e-05	-0.602983	0.0560781	0.0769743	0.69787	CSDEDEKPRKRRRTNSSSSSPVVLKEVPKAV	T(0.004)NS(0.942)S(0.044)S(0.008)S(0.002)SPVVLK
P84098_S_189	P84098	P84098	60S ribosomal protein L19	RPL19	S	189	#N/A	#N/A	0.353863	0.3737	0.879474	0.00490941	0.80983	0.0397784	-0.195176	0.488915	EERLQAKKEEIIKTLSKEEETKK________	TLS(1)KEEETKK
Q8WYH8_S_118	Q8WYH8	Q8WYH8	Inhibitor of growth protein 5	ING5	S	118	#N/A	#N/A	-0.108949	0.43091	-0.301538	0.00770738	-0.0738037	0.500211	-0.0836811	0.370468	DLARFEADLKDKMEGSDFESSGGRGLKKGRG	MEGS(1)DFESSGGR
Q53EL6_S_76	Q53EL6	Q53EL6	Programmed cell death protein 4	PDCD4	S	76	#N/A	#N/A	0.268774	0.491829	0.585543	0.00215483	0.333429	0.19705	#N/A	#N/A	RRLRKNSSRDSGRGDSVSDSGSDALRSGLTV	GDS(1)VSDSGSDALR
Q09666_S_4908	Q09666	Q09666	Neuroblast differentiation-associated protein AHNAK	AHNAK	S	4908	#N/A	#N/A	0.33372	0.573152	1.8477	0.00905811	1.97965	0.0129375	0.132867	0.794881	EGPDAKLSGPSLKMPSLEISAPKVTAPDVDL	MPS(1)LEISAPK
Q7Z2W4_S_386	Q7Z2W4	Q7Z2W4	Zinc finger CCCH-type antiviral protein 1	ZC3HAV1	S	386	#N/A	#N/A	-0.0865539	0.697686	-0.571498	0.0057456	-0.517845	0.0175931	-0.122399	0.340966	ARRKTVFSPTLPAARSSLGSLQTPEAVTTRK	S(0.5)S(0.5)LGSLQTPEAVTTR
Q7Z2W4_S_387	Q7Z2W4	Q7Z2W4	Zinc finger CCCH-type antiviral protein 1	ZC3HAV1	S	387	#N/A	#N/A	-0.0865539	0.697686	-0.571498	0.0057456	-0.517845	0.0175931	-0.122399	0.340966	RRKTVFSPTLPAARSSLGSLQTPEAVTTRKG	S(0.5)S(0.5)LGSLQTPEAVTTR
Q9UBW5_S_447	Q9UBW5	Q9UBW5	Bridging integrator 2	BIN2	S	447	#N/A	#N/A	0.25714	0.727934	2.16065	0.00334617	1.38385	0.0931056	#N/A	#N/A	NIPSSPTASGGGSPTSPRASLGTGTASPRTS	PS(0.465)S(0.53)GNIPS(0.002)S(0.003)PT(0.001)AS(0.045)GGGS(0.888)PT(0.146)S(0.92)PR
Q96T58_S_1268	Q96T58	Q96T58	Msx2-interacting protein	SPEN	S	1268	#N/A	#N/A	-0.0814006	0.892233	0.778402	0.00373297	0.546848	0.0415745	#N/A	#N/A	EDSERTGGSPSVRHGSFHEDEDPIGSPRLLS	HGS(1)FHEDEDPIGS(1)PR
Q6P4Q7_S_664	Q6P4Q7	Q6P4Q7	Metal transporter CNNM4	CNNM4	S	664	#N/A	#N/A	-0.00864848	0.952034	0.586324	0.00930849	#N/A	#N/A	#N/A	#N/A	SDRSPAHPTPLSRSASLSYPDRTDVSTAATL	S(0.001)AS(0.999)LSYPDR
Q8TDQ0_S_238	Q8TDQ0	Q8TDQ0	Hepatitis A virus cellular receptor 2	HAVCR2	S	238	#N/A	#N/A	-0.00256157	0.995605	-1.22512	0.00506097	#N/A	#N/A	0.0200342	0.956956	IFKWYSHSKEKIQNLSLISLANLPPSGLANA	IQNLS(1)LIS(0.998)LANLPPS(0.002)GLANAVAEGIR
Q12893_S_320	Q12893	Q12893	Transmembrane protein 115	TMEM115	S	320	#N/A	#N/A	#N/A	#N/A	2.66602	5.09942e-06	#N/A	#N/A	#N/A	#N/A	PSMDDDEEESGAKVDSPLPSDKAPTPPGKGA	VDS(1)PLPSDK
Q6VN20_S_367	Q6VN20	Q6VN20	Ran-binding protein 10	RANBP10	S	367	#N/A	#N/A	#N/A	#N/A	1.40556	3.809e-05	#N/A	#N/A	#N/A	#N/A	SSRSPKSQDSYPGSPSLSPRHGPSSSHMHNT	SQDSYPGS(0.035)PS(0.759)LS(0.206)PR
P85037_T_422	P85037	P85037	Forkhead box protein K1	FOXK1	T	422	#N/A	#N/A	#N/A	#N/A	2.43417	0.000259366	#N/A	#N/A	#N/A	#N/A	TPFGPLSSRSAPASPTHPGLMSPRSGGLQTP	S(0.991)APAS(0.209)PT(0.736)HPGLMS(0.065)PR
O14974_S_856	O14974	O14974	Protein phosphatase 1 regulatory subunit 12A	PPP1R12A	S	856	#N/A	#N/A	#N/A	#N/A	3.57637	0.000262314	#N/A	#N/A	#N/A	#N/A	RERRRPREKRRSTGVSFWTQDSDENEQEQQS	S(0.044)T(0.049)GVS(0.872)FWT(0.024)QDS(0.011)DENEQEQQS(0.934)DT(0.065)EEGS(0.001)NKK
Q13283_T_143	Q13283	Q13283	Ras GTPase-activating protein-binding protein 1	G3BP1	T	143	#N/A	#N/A	#N/A	#N/A	2.20732	0.00119376	#N/A	#N/A	#N/A	#N/A	NDIFRYQDEVFGGFVTEPQEESEEEVEEPEE	YQDEVFGGFVT(0.5)EPQEES(0.5)EEEVEEPEER
Q7Z6I6_S_231	Q7Z6I6	Q7Z6I6	Rho GTPase-activating protein 30	ARHGAP30	S	231	#N/A	#N/A	#N/A	#N/A	1.11887	0.00132887	#N/A	#N/A	#N/A	#N/A	GGAALSGGEVESGWRSLPGTRASGSPEDLMP	S(1)LPGTR
Q9HBL0_S_621	Q9HBL0	Q9HBL0	Tensin-1	TNS1	S	621	#N/A	#N/A	#N/A	#N/A	1.82586	0.00170444	#N/A	#N/A	0.75676	0.0418805	TSHYAHDPSGMFRSQSFSEAEPQLPPAPVRG	S(0.005)QS(0.995)FSEAEPQLPPAPVR
Q9UJ41_S_302	Q9UJ41	Q9UJ41	Rab5 GDP/GTP exchange factor	RABGEF1	S	302	#N/A	#N/A	#N/A	#N/A	-1.15878	0.00179429	-0.347128	0.172628	#N/A	#N/A	SRVGSKKEIQEAKAPSPSINRQTSIETDRVS	APS(0.997)PS(0.003)INR
O75064_S_1211	O75064	O75064	DENN domain-containing protein 4B	DENND4B	S	1211	#N/A	#N/A	#N/A	#N/A	1.16416	0.00192333	0.327628	0.5131	#N/A	#N/A	PLLSVQTLDSRPSVPSPKSAGASGSKDAPVP	PS(0.018)VPS(0.982)PK
Q14699_S_238	Q14699	Q14699	Raftlin	RFTN1	S	238	#N/A	#N/A	#N/A	#N/A	1.97	0.00218028	#N/A	#N/A	#N/A	#N/A	PSSGPRGEVPLAKQPSSPSGEGDGGELSPQG	QPS(0.86)S(0.101)PS(0.014)GEGDGGELS(0.024)PQGVSK
Q96EB6_S_27	Q96EB6	Q96EB6	NAD-dependent protein deacetylase sirtuin-1;SirtT1 75 kDa fragment	SIRT1	S	27	#N/A	#N/A	#N/A	#N/A	-0.668345	0.00257476	-0.414026	0.020569	-0.158769	0.517763	GGSPSAAGADREAASSPAGEPLRKRPRRDGP	EAAS(0.012)S(0.988)PAGEPLR
P22681_S_619	P22681	P22681	E3 ubiquitin-protein ligase CBL	CBL	S	619	#N/A	#N/A	#N/A	#N/A	-0.720989	0.00303436	-0.274765	0.617446	-0.274765	0.617446	SSSDPWTGRELTNRHSLPFSLPSQMEPRPDV	ELT(0.2)NRHS(0.799)LPFS(0.001)LPSQMEPRPDVPR
Q9H1K0_S_232	Q9H1K0	Q9H1K0	Rabenosyn-5	RBSN	S	232	#N/A	#N/A	#N/A	#N/A	1.06147	0.00344313	#N/A	#N/A	#N/A	#N/A	SQSPNSVHGSRRGSISSMSSVSSVLDEKDDD	RGS(0.914)IS(0.799)S(0.314)MS(0.487)S(0.487)VS(0.516)S(0.484)VLDEKDDDR
Q92835_T_1108	Q92835	Q92835	Phosphatidylinositol 3,4,5-trisphosphate 5-phosphatase 1	INPP5D	T	1108	#N/A	#N/A	#N/A	#N/A	1.37422	0.00408797	0.869215	0.045984	#N/A	#N/A	EGRAAGGDKSQGKPKTPVSSQAPVPAKRPIK	T(1)PVSSQAPVPAK
Q9Y478_S_24	Q9Y478	Q9Y478	5'-AMP-activated protein kinase subunit beta-1	PRKAB1	S	24	#N/A	#N/A	#N/A	#N/A	-4.0197	0.00488251	#N/A	#N/A	#N/A	#N/A	AALERHGGHKTPRRDSSGGTKDGDRPKILMD	RDS(0.983)S(0.012)GGT(0.004)K
Q9NWQ8_S_298	Q9NWQ8	Q9NWQ8	Phosphoprotein associated with glycosphingolipid-enriched microdomains 1	PAG1	S	298	#N/A	#N/A	#N/A	#N/A	1.38591	0.00563243	#N/A	#N/A	#N/A	#N/A	ATDTTSETNKRFSSLSYKSREEDPTLTEEEI	FSS(0.001)LS(0.999)YK
Q5VT52_S_356	Q5VT52	Q5VT52	Regulation of nuclear pre-mRNA domain-containing protein 2	RPRD2	S	356	#N/A	#N/A	#N/A	#N/A	0.696027	0.00743728	0.555584	0.0109626	#N/A	#N/A	MGGEESQSPTMESEKSATPEPVTDNRDVEDM	S(0.583)AT(0.417)PEPVTDNR
Q9UQ35_T_2289	Q9UQ35	Q9UQ35	Serine/arginine repetitive matrix protein 2	SRRM2	T	2289	#N/A	#N/A	#N/A	#N/A	1.12978	0.00762312	#N/A	#N/A	#N/A	#N/A	RTAVAPSAVNLADPRTPTAPAVNLAGARTPA	T(0.986)PT(0.014)APAVNLAGAR
Q9NRF8_S_568	Q9NRF8	Q9NRF8	CTP synthase 2	CTPS2	S	568	#N/A	#N/A	#N/A	#N/A	0.847977	0.00764878	#N/A	#N/A	#N/A	#N/A	AYLQQGCKLSSSDRYSDASDDSFSEPRIAEL	LS(0.113)S(0.12)S(0.128)DRY(0.068)S(0.638)DAS(0.928)DDS(0.502)FS(0.502)EPR
Q7Z5H3_S_395	Q7Z5H3	Q7Z5H3	Rho GTPase-activating protein 22	ARHGAP22	S	395	#N/A	#N/A	#N/A	#N/A	-0.529893	0.00842031	-0.176181	0.304828	-0.159355	0.561628	QGEPGGPGLPAHRTSSLDGAAVAVLSRTAPT	T(0.013)S(0.013)S(0.974)LDGAAVAVLSR
Q14839_Y_1366	Q14839	Q14839	Chromodomain-helicase-DNA-binding protein 4	CHD4	Y	1366	#N/A	#N/A	#N/A	#N/A	1.49018	0.0091143	#N/A	#N/A	1.19784	0.0258723	EDRDWQDDQSDNQSDYSVASEEGDEDFDERS	DWQDDQS(0.745)DNQS(0.811)DY(0.796)S(0.811)VAS(0.837)EEGDEDFDER
P54198_S_549	P54198	P54198	Protein HIRA	HIRA	S	549	#N/A	#N/A	#N/A	#N/A	0.707021	0.00922854	#N/A	#N/A	#N/A	#N/A	VNKDSMNATSTPAALSPSVLTTPSKIEPMKA	DS(0.001)MNAT(0.004)S(0.004)T(0.004)PAALS(0.941)PS(0.045)VLT(0.001)TPSK
Q14669_T_1032	Q14669	Q14669	E3 ubiquitin-protein ligase TRIP12	TRIP12	T	1032	#N/A	#N/A	#N/A	#N/A	1.6976	0.00932607	1.83272	0.0238728	0.704558	0.230133	PPRDDDKVDNQAKSPTTTQSPKSSFLASLNP	S(0.002)PT(0.967)T(0.025)T(0.006)QSPK
Q9H7L9_T_55	Q9H7L9	Q9H7L9	Sin3 histone deacetylase corepressor complex component SDS3	SUDS3	T	55	#N/A	#N/A	#N/A	#N/A	-0.399174	0.00934543	#N/A	#N/A	#N/A	#N/A	CRGRESDEDTEDASETDLAKHDEEDYVEMKE	GRES(0.912)DEDT(0.662)EDAS(0.712)ET(0.712)DLAKHDEEDY(0.001)VEMK
Q6PKG0_S_631	Q6PKG0	Q6PKG0	La-related protein 1	LARP1	S	631	-0.208271	0.207209	-0.0685228	0.75674	-0.46055	0.0412734	-0.417556	0.00165415	0.305372	0.00605931	MDGRKNTFTAWSDEESDYEIDDRDVNKILIV	NT(0.022)FT(0.057)AWS(0.921)DEES(1)DYEIDDRDVNK
Q9UQ35_T_903	Q9UQ35	Q9UQ35	Serine/arginine repetitive matrix protein 2	SRRM2	T	903	-1.0537	0.226034	-1.73865	0.112373	-0.983658	0.277934	-3.39663	1.62305e-06	-3.7486	0.00107865	RHSCSGSSPPRVKSSTPPRQSPSRSSSPQPK	S(0.034)S(0.019)T(0.947)PPRQS(0.979)PS(0.021)R
Q9UQ35_S_357	Q9UQ35	Q9UQ35	Serine/arginine repetitive matrix protein 2	SRRM2	S	357	#N/A	#N/A	#N/A	#N/A	-2.27091	0.0750166	-3.68941	6.0551e-06	-3.18872	0.000226947	KKEKSATRPSPSPERSSTGPEPPAPTPLLAE	S(0.186)AT(0.213)RPS(0.682)PS(0.766)PERS(0.661)S(0.254)T(0.237)GPEPPAPTPLLAER
Q8TF01_S_670	Q8TF01	Q8TF01	Arginine/serine-rich protein PNISR	PNISR	S	670	#N/A	#N/A	#N/A	#N/A	-1.4415	0.0854978	-2.19171	0.000316812	-1.99338	9.13189e-05	KHKGEAKEQERKKERSRSIDKDRKKKDKERE	S(1)RS(1)IDKDR
Q13480_S_266	Q13480	Q13480	GRB2-associated-binding protein 1	GAB1	S	266	1.11947	0.0103828	0.411048	0.148623	0.646414	0.0804027	1.15795	0.00177663	0.138413	0.531434	SASVDSSLYNLPRSYSHDVLPKVSPSSTEAD	SYS(1)HDVLPK
Q86W56_S_137	Q86W56	Q86W56	Poly(ADP-ribose) glycohydrolase	PARG	S	137	0.778253	0.0109001	0.319963	0.51343	0.722814	0.0174841	0.631031	0.00739563	#N/A	#N/A	NVEKLENVSQLSLDKSPTEKSTQYLNQHQTA	LENVSQLS(0.002)LDKS(0.968)PT(0.03)EK
Q14677_S_299	Q14677	Q14677	Clathrin interactor 1	CLINT1	S	299	0.60741	0.0133217	#N/A	#N/A	0.413124	0.130141	0.94296	0.00365236	#N/A	#N/A	TIDLGAAAHYTGDKASPDQNASTHTPQSSVK	AS(1)PDQNASTHTPQSSVK
Q9BW71_S_159	Q9BW71	Q9BW71	HIRA-interacting protein 3	HIRIP3	S	159	-0.885133	0.0139905	-0.639063	0.0166279	#N/A	#N/A	-0.886835	0.00659383	#N/A	#N/A	DEERQRDLPAQRGEESSEEEEKGYKGKTRKK	GEES(1)S(1)EEEEK
Q9BW71_S_160	Q9BW71	Q9BW71	HIRA-interacting protein 3	HIRIP3	S	160	-0.885133	0.0139905	-0.639063	0.0166279	#N/A	#N/A	-0.886835	0.00659383	#N/A	#N/A	EERQRDLPAQRGEESSEEEEKGYKGKTRKKP	GEES(1)S(1)EEEEK
P02545_S_277	P02545	P02545	Prelamin-A/C;Lamin-A/C	LMNA	S	277	-1.3192	0.0141085	-0.756412	0.133104	#N/A	#N/A	-1.34445	0.00539745	-1.32221	0.0379323	ELEKTYSAKLDNARQSAERNSNLVGAAHEEL	LDNARQS(1)AER
Q92597_S_2	Q92597	Q92597	Protein NDRG1	NDRG1	S	2	-0.71085	0.0142096	-0.454797	0.101593	#N/A	#N/A	-1.06172	0.00113489	-0.121531	0.666171	______________MSREMQDVDLAEVKPLV	S(1)REMQDVDLAEVKPLVEK
Q8IXT5_S_638	Q8IXT5	Q8IXT5	RNA-binding protein 12B	RBM12B	S	638	0.468607	0.0149823	0.209393	0.420825	0.59745	0.038229	0.496793	0.00243599	0.337173	0.0569724	LEEDWRRPLEEDFRRSPTEDFRQLPEEDFRQ	RS(1)PTEDFR
Q13459_S_2002	Q13459	Q13459	Unconventional myosin-IXb	MYO9B	S	2002	-0.597767	0.0156408	-0.58328	0.0759049	-0.955936	0.0391598	-1.17069	0.007255	#N/A	#N/A	LDPRGSDEENLDSETSASTESLLEERAGRGA	LPELDPRGS(0.905)DEENLDS(0.584)ET(0.584)S(0.838)AS(0.064)T(0.022)ES(0.003)LLEER
Q9UHB6_S_490	Q9UHB6	Q9UHB6	LIM domain and actin-binding protein 1	LIMA1	S	490	0.797342	0.0174081	0.359991	0.386008	0.903082	0.0127319	1.02642	0.00115446	0.114508	0.572142	LERPAQLANARETPHSPGVEDAPIAKVGVLA	ETPHS(1)PGVEDAPIAK
P49815_S_1132	P49815	P49815	Tuberin	TSC2	S	1132	0.91438	0.0181469	#N/A	#N/A	1.01633	0.0204963	1.02378	0.0047728	#N/A	#N/A	GQQVSRGARDRVRSMSGGHGLRVGALDVPAS	SMS(1)GGHGLR
O60711_S_127	O60711	O60711	Leupaxin	LPXN	S	127	0.663068	0.0186258	#N/A	#N/A	#N/A	#N/A	0.88892	0.00451533	#N/A	#N/A	DAGKKHLPDKQDHKASLDSMLGGLEQELQDL	AS(0.82)LDS(0.18)MLGGLEQELQDLGIATVPK
P57737_S_879	P57737	P57737	Coronin-7	CORO7	S	879	0.370542	0.0188766	0.175971	0.230499	0.32472	0.347313	0.632037	0.00226468	0.149723	0.249548	PVSQAPREAPARRAPSSAQYLEEKSDQQKKE	APS(0.966)S(0.034)AQYLEEK
Q9NYL2_S_637	Q9NYL2	Q9NYL2	Mitogen-activated protein kinase kinase kinase MLT	ZAK	S	637	-0.464668	0.0214881	-0.447731	0.0338101	#N/A	#N/A	-0.505888	0.00117934	-0.190666	0.0336043	IKYQQITPVNQSRSSSPTQYGLTKNFSSLHL	SSS(0.999)PTQYGLTK
P49354_S_373	P49354	P49354	Protein farnesyltransferase/geranylgeranyltransferase type-1 subunit alpha	FNTA	S	373	0.802066	0.022632	0.0365864	0.933284	#N/A	#N/A	0.520021	0.00944624	0.039826	0.566895	YIGRSLQSKHSTENDSPTNVQQ_________	HSTENDS(0.998)PT(0.001)NVQQ
O60861_T_377	O60861	O60861	Growth arrest-specific protein 7	GAS7	T	377	0.738025	0.0238103	0.280341	0.403368	#N/A	#N/A	0.975354	0.00358298	#N/A	#N/A	SNKTEEDIKKARRKSTQAGDDLMRCVDLYNQ	S(0.158)T(0.842)QAGDDLMR
Q92945_S_181	Q92945	Q92945	Far upstream element-binding protein 2	KHSRP	S	181	0.842602	0.0274604	0.226963	0.829911	0.412665	0.185736	1.11135	0.00447863	0.102673	0.780142	QINKIQQDSGCKVQISPDSGGLPERSVSLTG	VQIS(1)PDSGGLPER
Q96JM3_S_542	Q96JM3	Q96JM3	Chromosome alignment-maintaining phosphoprotein 1	CHAMP1	S	542	0.541762	0.0274644	0.0296395	0.913685	0.365862	0.101404	0.472842	0.00807213	-0.167897	0.251241	KPALFPEPAKTAPPASPEARKRALFPEPRKH	TAPPAS(1)PEAR
Q13131_S_496	Q13131	Q13131	5'-AMP-activated protein kinase catalytic subunit alpha-1	PRKAA1	S	496	0.296704	0.0326842	0.0239073	0.855547	0.211431	0.202584	0.497289	0.0041878	0.0680921	0.717423	ITEAKSGTATPQRSGSVSNYRSCQRSDSDAE	SGS(1)VSNYR
P06733_S_263	P06733	P06733	Alpha-enolase	ENO1	S	263	0.359717	0.0338878	0.334148	0.282351	0.304058	0.345041	0.574843	0.00424807	#N/A	#N/A	ASEFFRSGKYDLDFKSPDDPSRYISPDQLAD	YDLDFKS(1)PDDPSR
Q13443_S_758	Q13443	Q13443	Disintegrin and metalloproteinase domain-containing protein 9	ADAM9	S	758	0.730778	0.0374172	0.132773	0.80708	1.14476	0.0261715	0.924284	0.00938639	-0.035789	0.901392	QANPSRQPGSVPRHVSPVTPPREVPIYANRF	HVS(1)PVT(1)PPR
P53355_S_326	P53355	P53355	Death-associated protein kinase 1	DAPK1	S	326	0.489652	0.0379979	0.104456	0.81852	0.701561	0.0780008	0.657592	0.00747819	#N/A	#N/A	LISLCQRLSRSFLSRSNMSVARSDDTLDEED	S(1)NMSVAR
Q13576_S_16	Q13576	Q13576	Ras GTPase-activating-like protein IQGAP2	IQGAP2	S	16	0.516073	0.0421208	0.21633	0.474863	0.623344	0.0136876	0.512521	0.0086616	-0.106314	0.601994	MPHEELPSLQRPRYGSIVDDERLSAEEMDER	YGS(1)IVDDER
Q86XP3_S_185	Q86XP3	Q86XP3	ATP-dependent RNA helicase DDX42	DDX42	S	185	-0.544896	0.0465813	#N/A	#N/A	-1.1059	0.0102538	-0.942875	0.00884171	-0.288275	0.32945	AGVVQEEEEDNLEYDSDGNPIAPTKKIIDPL	YMAENPTAGVVQEEEEDNLEYDS(1)DGNPIAPTKK
Q02108_S_58	Q02108	Q02108	Guanylate cyclase soluble subunit alpha-3	GUCY1A3	S	58	0.601181	0.0479825	-0.15158	0.606488	-0.019326	0.860408	0.520483	0.00398292	-0.268072	0.0297483	TVPICQDIPEKNIQESLPQRKTSRSRVYLHT	NIQES(1)LPQR
Q8TD16_S_568	Q8TD16	Q8TD16	Protein bicaudal D homolog 2	BICD2	S	568	-0.803723	0.0522748	#N/A	#N/A	-1.53766	0.014305	-0.954861	0.00372967	-0.51624	0.229102	MLDYYREGQGGAGRTSPGGRTSPEARGRRSP	T(0.463)S(0.572)PGGRT(0.771)S(0.193)PEAR
Q8TD16_T_573	Q8TD16	Q8TD16	Protein bicaudal D homolog 2	BICD2	T	573	-0.803723	0.0522748	#N/A	#N/A	-1.53766	0.014305	-0.954861	0.00372967	-0.51624	0.229102	REGQGGAGRTSPGGRTSPEARGRRSPILLPK	T(0.463)S(0.572)PGGRT(0.771)S(0.193)PEAR
Q6VY07_S_381	Q6VY07	Q6VY07	Phosphofurin acidic cluster sorting protein 1	PACS1	S	381	-1.08008	0.0533938	#N/A	#N/A	-1.50848	0.0134621	-1.60716	0.00783634	#N/A	#N/A	LDELYDSLEMYNPSDSGPEMEETESILSTPK	EVEEDLDELY(0.518)DS(0.544)LEMY(0.518)NPS(0.544)DS(0.87)GPEMEET(0.005)ES(0.001)ILSTPK
Q9NYL2_S_633	Q9NYL2	Q9NYL2	Mitogen-activated protein kinase kinase kinase MLT	ZAK	S	633	-0.421991	0.0535135	-0.332933	0.121979	-0.532017	0.0439902	-0.685478	0.00188763	-0.175493	0.382934	PQVPIKYQQITPVNQSRSSSPTQYGLTKNFS	YQQITPVNQS(1)R
Q9NRY4_S_1236	Q9NRY4	Q9NRY4	Rho GTPase-activating protein 35	ARHGAP35	S	1236	0.375758	0.0542097	-0.0454792	0.818821	0.376499	0.13958	0.477702	0.00860499	0.0339563	0.903403	SLRRNTKKPKPKPRPSITKATWESNYFGVPL	PRPS(0.999)IT(0.001)K
O15027_S_164	O15027	O15027	Protein transport protein Sec16A	SEC16A	S	164	-0.577887	0.0556056	-0.545545	0.0177573	-1.02504	0.0222281	-1.17211	0.00893301	-0.593009	0.0513139	HRPASALVNPLARGDSPENRTHHPLGAGAGS	GDS(1)PENR
Q8WVC0_S_197	Q8WVC0	Q8WVC0	RNA polymerase-associated protein LEO1	LEO1	S	197	1.12312	0.0561652	0.914134	0.121066	1.20528	0.159384	1.4891	0.0098089	#N/A	#N/A	DEKMQNTDDEERPQLSDDERQQLSEEEKANS	MQNT(1)DDEERPQLS(1)DDER
G3V599_S_1131	G3V599	G3V599;O15320;Q96PC5	cTAGE family member 5;Melanoma inhibitory activity protein 2	CTAGE5;MIA2	S	1131;596;1204	-0.659874	0.0572713	#N/A	#N/A	-0.668366	0.0515719	-0.99392	0.0050888	-1.16426	0.0774146	RLTDPHRAPSDTGSLSPPWDQDRRMMFPPPG	APS(0.076)DT(0.427)GS(0.498)LS(0.998)PPWDQDR
Q9Y3X0_S_386	Q9Y3X0	Q9Y3X0	Coiled-coil domain-containing protein 9	CCDC9	S	386	3.27087	0.0593671	#N/A	#N/A	3.48655	0.032613	3.74833	0.0063415	0.889049	0.510407	KEGAASPAPETPQPTSPETSPKETPMQPPEI	EGAASPAPETPQPT(0.006)S(0.964)PET(0.024)S(0.006)PK
Q8N3D4_S_285	Q8N3D4	Q8N3D4	EH domain-binding protein 1-like protein 1	EHBP1L1	S	285	0.431613	0.0631867	0.246292	0.298671	0.56402	0.019221	0.63304	0.00206509	-0.351412	0.0762744	AGGQVGPEAPRPPETSPEMRSSRQPAQDTAP	ANEAGGQVGPEAPRPPET(0.079)S(0.921)PEMR
Q9ULL5_S_561	Q9ULL5	Q9ULL5	Proline-rich protein 12	PRR12	S	561	-0.33773	0.0681878	0.0385904	0.840332	-0.549955	0.0554031	-0.58076	0.00478029	-0.0140346	0.913912	DEELKRNLETLPSFSSDEEDSVAKNRDLQES	NLETLPS(0.193)FS(0.843)S(0.958)DEEDS(0.006)VAK
Q9UBL3_S_623	Q9UBL3	Q9UBL3	Set1/Ash2 histone methyltransferase complex subunit ASH2	ASH2L	S	623	-0.313087	0.0726147	-0.100534	0.547077	-0.450477	0.0151045	-0.35639	0.00839354	-0.112997	0.523611	ADVLYHVETEVDGRRSPPWEP__________	S(1)PPWEP
P16070_S_706	P16070	P16070	CD44 antigen	CD44	S	706	0.349873	0.0867224	-1.71505	0.463283	0.768765	0.0179373	0.654497	0.00242611	0.254128	0.472814	VEDRKPSGLNGEASKSQEMVHLVNKESSETP	S(1)QEMVHLVNK
Q9NZT2_S_378	Q9NZT2	Q9NZT2	Opioid growth factor receptor	OGFR	S	378	0.442618	0.090265	0.030883	0.892336	0.368333	0.186828	0.732092	0.00621774	-0.112753	0.520695	GDEAGGHGEDRPEPLSPKESKKRKLELSRRE	SQGDEAGGHGEDRPEPLS(1)PK
Q9NYV4_S_385	Q9NYV4	Q9NYV4	Cyclin-dependent kinase 12	CDK12	S	385	0.646685	0.0955869	0.508033	0.309558	0.850103	0.0114441	0.768833	0.00720587	0.714458	0.0219876	SKKKRSSSRSRHSSISPVRLPLNSSLGAELS	HS(0.101)S(0.899)IS(1)PVRLPLNSSLGAELSR
Q8IYB3_S_715	Q8IYB3	Q8IYB3	Serine/arginine repetitive matrix protein 1	SRRM1	S	715	0.636063	0.142677	0.458047	0.181415	1.10098	0.0116374	1.04518	0.00492214	0.870417	0.0323757	VRRGASSSPQRRQSPSPSTRPIRRVSRTPEP	RQS(1)PS(1)PSTRPIR
O94804_S_450	O94804	O94804	Serine/threonine-protein kinase 10	STK10	S	450	-0.320656	0.145686	-0.279958	0.497284	-2.42419	0.212453	-0.763415	0.00906595	-0.150249	0.622306	GDLSPAANRSQKASQSRPNSSALETLGGEKL	ASQS(1)RPNSSALETLGGEK
Q92974_S_956	Q92974	Q92974	Rho guanine nucleotide exchange factor 2	ARHGEF2	S	956	0.537334	0.149236	0.710546	0.0401591	-0.630233	0.515081	0.886713	0.00455038	0.946208	0.0188245	SDPDTGSEEEGSSRLSPPHSPRDFTRMQDIP	LS(1)PPHS(1)PR
Q9Y365_S_284	Q9Y365	Q9Y365	PCTP-like protein	STARD10	S	284	-0.310182	0.164974	-0.197662	0.399289	-0.374231	0.0440562	-0.766522	0.00912117	#N/A	#N/A	AESREERMGGAGGEGSDDDTSLT________	MGGAGGEGS(1)DDDTSLT
O15234_S_148	O15234	O15234	Protein CASC3	CASC3	S	148	0.418076	0.181853	0.552215	0.215538	0.712117	0.0517897	0.947468	0.00589614	#N/A	#N/A	EEKPDTKSTVTGERQSGDGQESTEPVENKVG	QS(1)GDGQESTEPVENK
Q8WVC0_T_188	Q8WVC0	Q8WVC0	RNA polymerase-associated protein LEO1	LEO1	T	188	0.924437	0.202195	0.794268	0.111032	#N/A	#N/A	1.41088	0.00555324	#N/A	#N/A	EDKLQNSDDDEKMQNTDDEERPQLSDDERQQ	MQNT(1)DDEERPQLS(1)DDER
Q9Y3Q8_T_229	Q9Y3Q8	Q9Y3Q8	TSC22 domain family protein 4	TSC22D4	T	229	0.12709	0.209231	0.199041	0.104398	-0.118621	0.69223	0.503945	0.000812473	0.137414	0.656909	PSLRVEAEAGGSGARTPPLSRRKAVDMRLRM	T(1)PPLSR
Q9NRM7_S_576	Q9NRM7	Q9NRM7	Serine/threonine-protein kinase LATS2	LATS2	S	576	0.207542	0.284187	0.0447129	0.298373	-0.020168	0.821832	0.267415	8.94612e-05	0.0806774	0.685338	AKGDKGGKDKKQIQTSPVPVRKNSRDEEKRE	QIQT(0.024)S(0.976)PVPVR
Q07954_S_4523	Q07954	Q07954	Prolow-density lipoprotein receptor-related protein 1;Low-density lipoprotein receptor-related protein 1 85 kDa subunit;Low-density lipoprotein receptor-related protein 1 515 kDa subunit;Low-density lipoprotein receptor-related protein 1 intracellular domain	LRP1	S	4523	0.407037	0.364731	0.594959	0.341357	1.41128	0.010654	1.22603	0.00536012	0.407143	0.332962	ATLYMGGHGSRHSLASTDEKRELLGRGPEDE	HSLAS(0.991)T(0.009)DEKR
Q86UX7_S_217	Q86UX7	Q86UX7	Fermitin family homolog 3	FERMT3	S	217	-0.357948	0.373295	#N/A	#N/A	#N/A	#N/A	-1.13	0.00208238	-0.507593	0.0411229	QPPPDPLLLQRLPRPSSLSDKTQLHSRWLDS	LPRPS(0.646)S(0.347)LS(0.007)DK
P20749_S_41	P20749	P20749	B-cell lymphoma 3 protein	BCL3	S	41	0.121085	0.400985	0.150798	0.55738	-0.178646	0.475789	0.366743	0.00939041	0.16057	0.5009	PGAALPLRKRPLRAPSPEPAAPRGAAGLVVP	APS(1)PEPAAPR
Q9Y3R5_S_1085	Q9Y3R5	Q9Y3R5	Protein dopey-2	DOPEY2	S	1085	0.10466	0.443333	0.0478379	0.873817	0.217594	0.168437	0.513735	0.00845767	-0.0792156	0.713954	EVEKEPEKYPLRGELSEEELPYYVELPDRTA	GELS(1)EEELPYYVELPDR
P04049_S_43	P04049	P04049	RAF proto-oncogene serine/threonine-protein kinase	RAF1	S	43	-0.317075	0.445291	#N/A	#N/A	#N/A	#N/A	-2.45563	0.00253068	#N/A	#N/A	ISPTIVQQFGYQRRASDDGKLTDPSKTSNTI	RAS(1)DDGKLTDPSK
Q96RT1_S_852	Q96RT1	Q96RT1	Protein LAP2	ERBB2IP	S	852	0.144107	0.546883	0.490656	0.0786193	0.447832	0.133121	0.585513	0.0037646	0.369002	0.119005	EPHDSDCSVDLGISKSTEDLSPQKSGPVGSV	S(0.758)T(0.242)EDLSPQK
Q86UX7_S_337	Q86UX7	Q86UX7	Fermitin family homolog 3	FERMT3	S	337	0.309144	0.578137	0.419471	0.169898	0.623038	0.151189	0.964449	0.00121641	0.415253	0.45569	DLDVALSNLEVKLEGSAPTDVLDSLTTIPEL	LEGS(0.848)APT(0.152)DVLDSLTTIPELK
O60861_T_153	O60861	O60861	Growth arrest-specific protein 7	GAS7	T	153	0.185895	0.832244	0.300415	0.551372	0.796669	0.034309	1.00974	0.00195224	-0.808711	0.357219	PAHPPETAHMSVRKSTGDSQNLGSSSPSKKQ	KS(1)T(0.998)GDS(0.002)QNLGSSSPSK
Q9P1Y6_S_915	Q9P1Y6	Q9P1Y6	PHD and RING finger domain-containing protein 1	PHRF1	S	915	-0.0210781	0.89104	-0.192044	0.225962	-0.287826	0.0104276	-0.403063	0.00263971	-0.0511155	0.590254	SAMSKLRGAVAAEGASDTEREEPTESQGLAA	GAVAAEGAS(1)DT(1)EREEPTESQGLAAR
Q641Q2_S_1054	Q641Q2	Q641Q2	WASH complex subunit FAM21A	FAM21A	S	1054	-0.0151004	0.971336	0.0673618	0.62656	0.109243	0.807888	1.05762	0.00364168	-0.578521	0.298157	RPQTRAARRLAAQESSETEDMSVPRGPIAQW	LAAQES(1)S(1)ETEDMSVPR
Q9UJF2_S_758	Q9UJF2	Q9UJF2	Ras GTPase-activating protein nGAP	RASAL2	S	758	0	1	#N/A	#N/A	#N/A	#N/A	-1.5463	0.00207174	#N/A	#N/A	VASIKQLRETQSTPQSAPQVRRPLHPALNQP	ETQS(0.011)T(0.001)PQS(0.988)APQVR
Q9C0B5_S_554	Q9C0B5	Q9C0B5	Palmitoyltransferase ZDHHC5	ZDHHC5	S	554	#N/A	#N/A	-1.59207	0.0371703	#N/A	#N/A	-1.72953	0.00225023	#N/A	#N/A	HIVASLQEREKLLRQSPPLPGREEEPGLGDS	LLRQS(1)PPLPGREEEPGLGDSGIQSTPGSGHAPR
Q92835_S_934	Q92835	Q92835	Phosphatidylinositol 3,4,5-trisphosphate 5-phosphatase 1	INPP5D	S	934	#N/A	#N/A	1.62764	0.0939996	#N/A	#N/A	2.92088	0.000432293	#N/A	#N/A	GPFGPPMPLHVKQTLSPDQQPTAWSYDQPPK	QT(0.054)LS(0.946)PDQQPTAWSYDQPPK
Q9NW97_S_133	Q9NW97	Q9NW97	Transmembrane protein 51	TMEM51	S	133	#N/A	#N/A	0.813267	0.162446	1.25772	0.0146181	1.08816	0.00367814	0.320019	0.0392325	EEEEDEEAASRYYVPSYEEVMNTNYSEARGE	Y(0.004)Y(0.004)VPS(0.561)Y(0.431)EEVMNTNYSEAR
Q9UPQ9_S_1432	Q9UPQ9	Q9UPQ9	Trinucleotide repeat-containing gene 6B protein	TNRC6B	S	1432	#N/A	#N/A	-0.670125	0.199146	#N/A	#N/A	-0.785239	0.000743001	#N/A	#N/A	HKNGAIVAPGKTRGGSPYNQFDIIPGDTLGG	GGS(1)PYNQFDIIPGDTLGGHTGPAGDSWLPAK
Q92625_S_887	Q92625	Q92625	Ankyrin repeat and SAM domain-containing protein 1A	ANKS1A	S	887	#N/A	#N/A	0.510067	0.238739	0.831591	0.0782613	0.829927	0.00450247	#N/A	#N/A	DLLLPPGDTGRRRHDSLHDPAAPSRAERFRI	HDS(1)LHDPAAPSR
Q9NWZ5_S_539	Q9NWZ5	Q9NWZ5	Uridine-cytidine kinase-like 1	UCKL1	S	539	#N/A	#N/A	-0.272366	0.37504	-1.90948	0.152885	-0.643294	0.00302381	#N/A	#N/A	NFGDRYFGTDAVPDGSDEEEVAYTG______	Y(0.001)FGT(0.003)DAVPDGS(0.96)DEEEVAY(0.026)T(0.01)G
P51532_T_1423	P51532	P51532	Transcription activator BRG1	SMARCA4	T	1423	#N/A	#N/A	-0.306389	0.37661	#N/A	#N/A	-0.735588	0.00997119	-0.148538	0.231984	KSSRKRKRDSDAGSSTPTTSTRSRDKDDESK	DSDAGS(0.035)S(0.142)T(0.809)PT(0.013)T(0.001)STR
Q15942_S_308	Q15942	Q15942	Zyxin	ZYX	S	308	#N/A	#N/A	-0.0980059	0.515361	#N/A	#N/A	-3.81022	0.00596378	0.338824	0.219425	NQKLGHPEALSAGTGSPQPPSFTYAQQREKP	LGHPEALS(0.029)AGT(0.055)GS(0.915)PQPPSFTYAQQR
Q96JK2_S_648	Q96JK2	Q96JK2	DDB1- and CUL4-associated factor 5	DCAF5	S	648	#N/A	#N/A	0.0678515	0.545878	#N/A	#N/A	0.44595	0.00240068	0.278825	0.0143464	PERSTSTLEIQPSRASPTSDIESVERKIYKA	AS(0.981)PT(0.018)SDIESVER
P29966_S_128	P29966	P29966	Myristoylated alanine-rich C-kinase substrate	MARCKS	S	128	#N/A	#N/A	#N/A	#N/A	-1.93268	0.0125512	-2.20428	0.00487476	#N/A	#N/A	AAEPGSPTAAEGEAASAASSTSSPKAEDGAT	EAPAEGEAAEPGS(0.002)PT(0.002)AAEGEAAS(0.933)AAS(0.605)S(0.281)T(0.105)S(0.053)S(0.018)PK
Q12888_S_831	Q12888	Q12888	Tumor suppressor p53-binding protein 1	TP53BP1	S	831	#N/A	#N/A	#N/A	#N/A	-0.597096	0.0209113	-0.630954	0.0043078	0.0314207	0.770686	LKSGTAETEPVEQDSSQPSLPLVRADDPLRL	S(0.009)GT(0.009)AET(0.003)EPVEQDS(0.275)S(0.665)QPS(0.04)LPLVR
O14523_T_417	O14523	O14523	C2 domain-containing protein 2-like	C2CD2L	T	417	#N/A	#N/A	#N/A	#N/A	0.834851	0.0270833	0.920012	0.00654548	#N/A	#N/A	AVELHYEEGSPRNLGTPTSSTPRPSITPTKK	NLGT(0.999)PTSSTPR
Q9H832_T_344	Q9H832	Q9H832	Ubiquitin-conjugating enzyme E2 Z	UBE2Z	T	344	#N/A	#N/A	#N/A	#N/A	-2.80819	0.066408	-3.96201	5.61192e-05	#N/A	#N/A	HNENAEMDSDSSSSGTETDLHGSLRV_____	LHNENAEMDS(0.813)DS(0.813)S(0.813)S(0.813)S(0.813)GT(0.813)ET(0.118)DLHGS(0.002)LR
Q86VX9_T_33	Q86VX9	Q86VX9	Vacuolar fusion protein MON1 homolog A	MON1A	T	33	#N/A	#N/A	#N/A	#N/A	-1.55534	0.0890824	-2.67571	9.71369e-05	#N/A	#N/A	LTPSDGQSMERAESPTPGMAQGMEPGAGQEG	AES(0.465)PT(0.535)PGMAQGMEPGAGQEGAMFVHAR
Q9P0P8_S_106	Q9P0P8	Q9P0P8	Uncharacterized protein C6orf203	C6orf203	S	106	#N/A	#N/A	#N/A	#N/A	#N/A	#N/A	3.52656	1.66742e-05	#N/A	#N/A	TKSTKKSLQKVDEEDSDEESHHDEMSEQEEE	VDEEDS(0.801)DEES(0.329)HHDEMS(0.871)EQEEELEDDPTVVK
P00813_T_4	P00813	P00813	Adenosine deaminase	ADA	T	4	#N/A	#N/A	#N/A	#N/A	#N/A	#N/A	1.45223	0.00114248	#N/A	#N/A	____________MAQTPAFDKPKVELHVHLD	AQT(1)PAFDKPK
P20962_S_2	P20962	P20962	Parathymosin	PTMS	S	2	#N/A	#N/A	#N/A	#N/A	#N/A	#N/A	-0.867208	0.00192527	#N/A	#N/A	______________MSEKSVEAAAELSAKDL	S(1)EKS(1)VEAAAELSAK
P20962_S_5	P20962	P20962	Parathymosin	PTMS	S	5	#N/A	#N/A	#N/A	#N/A	#N/A	#N/A	-0.867208	0.00192527	#N/A	#N/A	___________MSEKSVEAAAELSAKDLKEK	S(1)EKS(1)VEAAAELSAK
Q8NI08_S_502	Q8NI08	Q8NI08	Nuclear receptor coactivator 7	NCOA7	S	502	#N/A	#N/A	#N/A	#N/A	#N/A	#N/A	-1.07114	0.00237518	#N/A	#N/A	CEKQDIMPEVDKQSGSPESRVENTLNIHEDL	QDIMPEVDKQS(0.142)GS(0.832)PES(0.026)R
Q6ZUT6_S_201	Q6ZUT6	Q6ZUT6	Uncharacterized protein C15orf52	C15orf52	S	201	#N/A	#N/A	#N/A	#N/A	#N/A	#N/A	1.63799	0.0025903	#N/A	#N/A	RNQGIEGSPGGRVTRSPPTQVAISSDSARKG	S(0.997)PPT(0.003)QVAISSDSAR
Q66K14_S_427	Q66K14	Q66K14	TBC1 domain family member 9B	TBC1D9B	S	427	#N/A	#N/A	#N/A	#N/A	#N/A	#N/A	2.85571	0.00266362	#N/A	#N/A	VVDPSTESSPAPQEGSEQPASPASPLSSRQS	KAS(0.938)VVDPS(0.022)T(0.025)ES(0.013)S(0.013)PAPQEGS(0.922)EQPAS(0.105)PAS(0.871)PLS(0.069)S(0.022)R
P52565_S_47	P52565	P52565	Rho GDP-dissociation inhibitor 1	ARHGDIA	S	47	#N/A	#N/A	#N/A	#N/A	#N/A	#N/A	-0.906537	0.00278969	#N/A	#N/A	QKSIQEIQELDKDDESLRKYKEALLGRVAVS	SIQEIQELDKDDES(1)LRK
O15231_T_513	O15231	O15231	Zinc finger protein 185	ZNF185	T	513	#N/A	#N/A	#N/A	#N/A	#N/A	#N/A	2.54244	0.00329543	#N/A	#N/A	QGDPAVPTQQPADPSTPEQQNSPSGSEQFVR	GGQGDPAVPT(0.019)QQPADPS(0.085)T(0.896)PEQQNSPSGSEQFVR
Q8N108_S_491	Q8N108	Q8N108	Mesoderm induction early response protein 1	MIER1	S	491	#N/A	#N/A	#N/A	#N/A	#N/A	#N/A	1.82119	0.00446711	#N/A	#N/A	AKRRRVNSNGKESPGSSEFFQEAVSHGKFEE	VNS(0.592)NGKES(0.649)PGS(0.649)S(0.111)EFFQEAVSHGK
Q13501_S_365	Q13501	Q13501	Sequestosome-1	SQSTM1	S	365	#N/A	#N/A	#N/A	#N/A	#N/A	#N/A	1.96519	0.00455857	#N/A	#N/A	TGELQSLQMPESEGPSSLDPSQEGPTGLKEA	EVDPS(0.01)T(0.01)GELQS(0.022)LQMPES(0.289)EGPS(0.793)S(0.787)LDPS(0.088)QEGPT(0.001)GLK
Q641Q2_S_996	Q641Q2	Q641Q2;Q9Y4E1	WASH complex subunit FAM21A;WASH complex subunit FAM21C	FAM21A;FAM21C	S	996;973	#N/A	#N/A	#N/A	#N/A	#N/A	#N/A	1.50129	0.00492411	#N/A	#N/A	PVLPELAFPSSEHRRSHGLESVPVLPGSGEA	S(0.889)HGLES(0.11)VPVLPGSGEAGVSFDLPAQADTLHSANK
Q09666_S_4995	Q09666	Q09666	Neuroblast differentiation-associated protein AHNAK	AHNAK	S	4995	#N/A	#N/A	#N/A	#N/A	#N/A	#N/A	2.17452	0.00569434	#N/A	#N/A	FGFGAKSPKADIKSPSLDVTVPEAELNLETP	ADIKS(0.445)PS(0.533)LDVT(0.023)VPEAELNLETPEISVGGK
Q9Y4A5_S_2051	Q9Y4A5	Q9Y4A5	Transformation/transcription domain-associated protein	TRRAP	S	2051	#N/A	#N/A	#N/A	#N/A	#N/A	#N/A	2.96866	0.00590308	#N/A	#N/A	GEGVNSVSSSIKRGLSVDSAQEVKRFRTATG	GLS(1)VDSAQEVK
P21333_S_966	P21333	P21333	Filamin-A	FLNA	S	966	#N/A	#N/A	#N/A	#N/A	#N/A	#N/A	1.70375	0.00626183	#N/A	#N/A	YGGDPIPKSPFSVAVSPSLDLSKIKVSGLGE	SPFSVAVS(0.96)PS(0.036)LDLS(0.004)K
Q7Z6I6_T_388	Q7Z6I6	Q7Z6I6	Rho GTPase-activating protein 30	ARHGAP30	T	388	#N/A	#N/A	#N/A	#N/A	#N/A	#N/A	-1.01607	0.00772058	0.416603	0.229883	EPEAEALGGTNSEPGTPRAGRSAIRAGGSSR	PSPLLPESLENDSIEAAEGEQEPEAEALGGT(0.055)NS(0.947)EPGT(0.998)PR
Q96PE3_T_489	Q96PE3	Q96PE3	Type I inositol 3,4-bisphosphate 4-phosphatase	INPP4A	T	489	#N/A	#N/A	#N/A	#N/A	#N/A	#N/A	1.69796	0.00869325	#N/A	#N/A	LNAARPDYIASKASPTSTEEEQVMLRNDQDT	AS(0.245)PT(0.744)S(0.011)TEEEQVMLR
Q9ULI0_S_1347	Q9ULI0	Q9ULI0	ATPase family AAA domain-containing protein 2B	ATAD2B	S	1347	0.447875	0.0168449	0.135433	0.188532	0.576972	0.0255127	0.393402	0.0876142	0.477322	0.00390859	LEALECSNNEKLEPGSDVEVKDAELDKEGAS	LEPGS(1)DVEVK
Q9Y618_S_2057	Q9Y618	Q9Y618	Nuclear receptor corepressor 2	NCOR2	S	2057	1.03929	0.0247912	0.0733042	0.850607	0.301477	0.549561	0.473494	0.259641	1.09521	0.00865996	QELELRSLGYHGSSYSPEGVEPVSPVSSPSL	SLGYHGS(0.028)S(0.033)YS(0.939)PEGVEPVS(0.988)PVS(0.009)S(0.003)PSLTHDK
Q9UQ35_T_856	Q9UQ35	Q9UQ35	Serine/arginine repetitive matrix protein 2	SRRM2	T	856	2.87625	0.02803	2.43454	0.0678111	1.49611	0.168178	#N/A	#N/A	3.26377	0.00707715	HPKVKSGTPPRQGSITSPQANEQSVTPQRRS	QGS(0.002)IT(0.989)S(0.009)PQANEQS(0.006)VT(0.994)PQR
A2RRP1_S_473	A2RRP1	A2RRP1	Neuroblastoma-amplified sequence	NBAS	S	473	0.569278	0.0284699	0.220527	0.427754	0.498377	0.115814	0.219853	0.630431	0.739127	0.00693744	RLETRAGEEDEGEEDSDSDYEISAKARYFGY	AGEEDEGEEDS(0.991)DS(0.99)DY(0.017)EIS(0.001)AK
Q15311_S_116	Q15311	Q15311	RalA-binding protein 1	RALBP1	S	116	-0.199914	0.033941	-0.15039	0.195957	-0.247194	0.0450221	-0.254776	0.0867817	-0.291749	0.00529494	SKMKRSKGIHVFKKPSFSKKKEKDFKIKEKP	KPS(1)FSK
Q8N3D4_S_191	Q8N3D4	Q8N3D4	EH domain-binding protein 1-like protein 1	EHBP1L1	S	191	0.352808	0.0411619	0.47979	0.114146	0.643851	0.046623	0.545329	0.105508	0.771168	0.00163518	SVKPSDVGNLDDFAESDEDEAHGPGAPEARA	PSDVGNLDDFAES(1)DEDEAHGPGAPEAR
Q99536_S_2	Q99536	Q99536	Synaptic vesicle membrane protein VAT-1 homolog	VAT1	S	2	-0.395778	0.0497901	-0.0654379	0.739433	-0.24145	0.115452	-0.358849	0.0664202	-0.371191	0.00942085	______________MSDEREVAEAATGEDAS	S(1)DEREVAEAATGEDASSPPPK
Q9NR19_S_267	Q9NR19	Q9NR19	Acetyl-coenzyme A synthetase, cytoplasmic	ACSS2	S	267	0.398584	0.0561816	0.0143807	0.955325	0.144257	0.269087	0.228953	0.1233	-0.259788	0.0092374	HLGRAELGMGDSTSQSPPIKRSCPDVQISWN	AELGMGDSTSQS(1)PPIK
Q15057_S_379	Q15057	Q15057	Arf-GAP with coiled-coil, ANK repeat and PH domain-containing protein 2	ACAP2	S	379	-0.479462	0.0569909	-0.396523	0.113604	#N/A	#N/A	0.0213836	0.895204	-0.620264	0.000736485	YREKGDESEKLDKKSSPSTGSLDSGNESKEK	KS(0.033)S(0.965)PS(0.001)TGSLDSGNESK
Q86U44_S_50	Q86U44	Q86U44	N6-adenosine-methyltransferase 70 kDa subunit	METTL3	S	50	-0.139011	0.0673845	0.288378	0.0819528	0.166949	0.0845844	0.138844	0.298424	0.46448	0.000968015	LRNPEAALSPTFRSDSPVPTAPTSGGPKPST	S(0.114)DS(0.886)PVPTAPTSGGPK
Q15149_S_4622	Q15149	Q15149	Plectin	PLEC	S	4622	-2.29663	0.0956431	-1.17287	0.136975	-2.66362	0.039509	-2.26424	0.0402706	-1.6918	0.00870863	STKGYYSPYSVSGSGSTAGSRTGSRTGSRAG	GYYSPYSVS(0.001)GS(0.016)GS(0.943)T(0.029)AGS(0.01)R
P06733_S_419	P06733	P06733	Alpha-enolase	ENO1	S	419	0.192275	0.0986088	0.236786	0.0569204	0.127649	0.427053	0.349535	0.0857423	0.486986	0.00350793	LAKYNQLLRIEEELGSKAKFAGRNFRNPLAK	IEEELGS(1)KAK
Q8TEH3_S_538	Q8TEH3	Q8TEH3	DENN domain-containing protein 1A	DENND1A	S	538	0.41276	0.10871	-0.688209	0.204177	0.28243	0.249858	-0.044518	0.880512	-0.421157	0.00323653	SPEQPQPYRTLRESDSAEGDEAESPEQQVRK	T(0.014)LRES(0.986)DS(0.999)AEGDEAES(1)PEQQVR
Q6JBY9_S_268	Q6JBY9	Q6JBY9	CapZ-interacting protein	RCSD1	S	268	0.496945	0.113119	-0.157638	0.796533	-0.173724	0.62659	0.0941964	0.855963	-0.590843	0.00854267	RATEEAKNGEKARRSSEEVDGQHPAQEEVPE	ARRS(1)S(1)EEVDGQHPAQEEVPES(1)PQTSGPEAENR
P29966_S_159	P29966	P29966	Myristoylated alanine-rich C-kinase substrate	MARCKS	S	159	-0.334204	0.116462	-1.72082	0.268784	-1.1806	0.0138257	-0.0395725	0.903406	-1.06456	0.00861177	PSPSNETPKKKKKRFSFKKSFKLSGFSFKKN	RFS(1)FKK
Q5T200_S_318	Q5T200	Q5T200	Zinc finger CCCH domain-containing protein 13	ZC3H13	S	318	0.826871	0.118398	1.12957	0.0810853	1.00292	0.241975	1.00465	0.290436	1.64396	0.00549036	DFERQREKRDKPRSTSPAGQHHSPISSRHHS	S(0.887)T(0.904)S(0.967)PAGQHHS(0.242)PISSR
Q8IXJ6_S_372	Q8IXJ6	Q8IXJ6	NAD-dependent protein deacetylase sirtuin-2	SIRT2	S	372	-0.290213	0.128	-0.330455	0.028074	#N/A	#N/A	-0.300647	0.217069	-0.640382	0.00656368	GAGVPNPSTSASPKKSPPPAKDEARTTEREK	KS(1)PPPAKDEAR
Q9UQ35_S_1693	Q9UQ35	Q9UQ35	Serine/arginine repetitive matrix protein 2	SRRM2	S	1693	1.07146	0.138903	0.807225	0.181872	1.07163	0.0994547	0.672137	0.217944	1.32631	0.00553282	PKTKSRTPPRRRSSRSSPELTRKARLSRRSR	RS(0.044)S(0.961)RS(0.996)S(0.997)PELT(0.003)R
Q8IY81_S_335	Q8IY81	Q8IY81	pre-rRNA processing protein FTSJ3	FTSJ3	S	335	-0.186396	0.153111	0.0542309	0.751278	-0.247665	0.328661	-0.283675	0.100984	0.500804	0.000355888	AKKLKEQAKALDISLSSGEEDEGDEEDSTAG	ALDIS(1)LS(1)S(1)GEEDEGDEEDSTAGTTK
Q8IY81_S_336	Q8IY81	Q8IY81	pre-rRNA processing protein FTSJ3	FTSJ3	S	336	-0.186396	0.153111	0.0542309	0.751278	-0.247665	0.328661	-0.283675	0.100984	0.500804	0.000355888	KKLKEQAKALDISLSSGEEDEGDEEDSTAGT	ALDIS(1)LS(1)S(1)GEEDEGDEEDSTAGTTK
P49756_S_703	P49756	P49756	RNA-binding protein 25	RBM25	S	703	-0.150587	0.156566	0.169264	0.333043	0.111172	0.203073	-0.08546	0.51553	0.34209	0.00255622	KLPVDSVFNKFEDEDSDDVPRKRKLVPLDYG	FEDEDS(1)DDVPR
O00267_S_670	O00267	O00267	Transcription elongation factor SPT5	SUPT5H	S	670	-0.223283	0.158892	#N/A	#N/A	-0.265602	0.208222	-0.200064	0.14852	-0.429605	0.00102839	TNFTVGGFAPMSPRISSPMHPSAGGQRGGFG	IS(0.706)S(0.294)PMHPSAGGQR
Q96JM3_S_308	Q96JM3	Q96JM3	Chromosome alignment-maintaining phosphoprotein 1	CHAMP1	S	308	0.803215	0.165409	0.818904	0.17839	0.555164	0.345914	0.671628	0.130952	1.40249	0.00803215	FPAVSPEPRRPAPAVSPGSWKPGPPGSPRPW	RPAPAVS(0.999)PGS(0.001)WK
Q96B97_S_511	Q96B97	Q96B97	SH3 domain-containing kinase-binding protein 1	SH3KBP1	S	511	0.825525	0.19666	1.00033	0.163252	0.194556	0.863082	1.01064	0.136037	1.31981	0.00739641	LTSSSLSSPDIFDSPSPEEDKEEHISLAHRG	RPPSQSLTSSSLSSPDIFDS(0.002)PS(0.998)PEEDKEEHISLAHR
P29692_S_162	P29692	P29692	Elongation factor 1-delta	EEF1D	S	162	0.292964	0.21371	0.19767	0.382924	0.451731	0.0220095	0.270571	0.429669	0.564024	0.0078363	TPAEDDEDDDIDLFGSDNEEEDKEAAQLREE	KPATPAEDDEDDDIDLFGS(1)DNEEEDKEAAQLR
Q9Y618_S_1181	Q9Y618	Q9Y618	Nuclear receptor corepressor 2	NCOR2	S	1181	-0.155747	0.223523	-0.124132	0.259105	-0.303181	0.1494	-0.118457	0.529003	-0.359484	0.00738827	PKKLAPFSGVKQEQLSPRGQAGPPESLGVPT	QEQLS(1)PR
P23588_T_420	P23588	P23588	Eukaryotic translation initiation factor 4B	EIF4B	T	420	1.60472	0.228525	0.143491	0.926833	#N/A	#N/A	-0.8054	0.198164	-0.920811	0.00666524	PSWRSEETQERERSRTGSESSQTGTSTTSSR	S(0.032)RT(0.967)GS(0.95)ES(0.184)S(0.633)QT(0.102)GT(0.102)S(0.024)T(0.005)T(0.001)SSR
Q96T23_S_1277	Q96T23	Q96T23	Remodeling and spacing factor 1	RSF1	S	1277	0.125737	0.275603	0.182572	0.15743	0.314011	0.0120843	0.279986	0.206329	0.384853	0.00723545	ELAKESKRSVRKRGRSTDEYSEADEEEEEEE	GRS(1)T(1)DEY(0.051)S(0.95)EADEEEEEEEGKPSR
P19338_S_28	P19338	P19338	Nucleolin	NCL	S	28	-0.2787	0.287071	0.332725	0.118065	-0.14867	0.560189	-0.0935823	0.781778	0.626808	0.00033464	DPKKMAPPPKEVEEDSEDEEMSEDEEDDSSG	MAPPPKEVEEDS(1)EDEEMS(1)EDEEDDS(1)S(1)GEEVVIPQK
P19338_S_34	P19338	P19338	Nucleolin	NCL	S	34	-0.2787	0.287071	0.332725	0.118065	-0.14867	0.560189	-0.0935823	0.781778	0.626808	0.00033464	PPPKEVEEDSEDEEMSEDEEDDSSGEEVVIP	MAPPPKEVEEDS(1)EDEEMS(1)EDEEDDS(1)S(1)GEEVVIPQK
P19338_S_41	P19338	P19338	Nucleolin	NCL	S	41	-0.2787	0.287071	0.332725	0.118065	-0.14867	0.560189	-0.0935823	0.781778	0.626808	0.00033464	EDSEDEEMSEDEEDDSSGEEVVIPQKKGKKA	MAPPPKEVEEDS(1)EDEEMS(1)EDEEDDS(1)S(1)GEEVVIPQK
P19338_S_42	P19338	P19338	Nucleolin	NCL	S	42	-0.2787	0.287071	0.332725	0.118065	-0.14867	0.560189	-0.0935823	0.781778	0.626808	0.00033464	DSEDEEMSEDEEDDSSGEEVVIPQKKGKKAA	MAPPPKEVEEDS(1)EDEEMS(1)EDEEDDS(1)S(1)GEEVVIPQK
Q8WWM7_S_339	Q8WWM7	Q8WWM7	Ataxin-2-like protein	ATXN2L	S	339	-0.0987893	0.354225	0.148764	0.424134	-0.107394	0.399991	0.227253	0.303834	0.409452	0.00520597	EEKHSAVQRQGSGRESPSLASREGKYIPLPQ	ES(1)PSLASR
O43719_S_616	O43719	O43719	HIV Tat-specific factor 1	HTATSF1	S	616	0.191849	0.425504	0.361239	0.0440667	0.562124	0.0384446	0.489651	0.0503946	0.582835	0.00839693	EFEDDGSEKVLDEEGSEREFDEDSDEKEEEE	VLDEEGS(1)ER
Q8IZP0_S_183	Q8IZP0	Q8IZP0	Abl interactor 1	ABI1	S	183	0.158472	0.451673	-0.132458	0.5239	0.0334276	0.844706	0.17974	0.362097	-0.485002	0.00227618	TGTLSRTNPPTQKPPSPPMSGRGTLGRNTPY	TNPPTQKPPS(1)PPMSGR
Q9HBL0_S_915	Q9HBL0	Q9HBL0	Tensin-1	TNS1	S	915	-0.417165	0.489292	#N/A	#N/A	#N/A	#N/A	-1.74061	0.107566	-2.28393	0.00188529	DGQYENQSPEATSPRSPGVRSPVQCVSPELA	AAS(0.996)DGQY(0.081)ENQS(0.911)PEAT(0.243)S(0.779)PRS(0.99)PGVR
Q8NFG4_S_302	Q8NFG4	Q8NFG4	Folliculin	FLCN	S	302	0.133169	0.513095	#N/A	#N/A	0.368949	0.10251	0.522023	0.0838641	0.573306	0.0077922	EKLADLEEESESWDNSEAEEEEKAPVLPEST	LADLEEESESWDNS(1)EAEEEEK
Q9UEW8_S_385	Q9UEW8	Q9UEW8	STE20/SPS1-related proline-alanine-rich protein kinase	STK39	S	385	0.148522	0.540901	0.411815	0.0683575	0.755701	0.0134111	0.550691	0.0987068	0.646468	0.00547514	SSGHLHKTEDGDWEWSDDEMDEKSEEGKAAF	TEDGDWEWS(1)DDEMDEK
P23588_S_418	P23588	P23588	Eukaryotic translation initiation factor 4B	EIF4B	S	418	-0.434574	0.571458	-1.16589	0.123811	#N/A	#N/A	-0.809649	0.280287	-0.920811	0.00666524	RHPSWRSEETQERERSRTGSESSQTGTSTTS	S(0.584)RT(0.579)GS(0.687)ES(0.084)S(0.065)QT(0.002)GTSTTSSR
Q8NEB9_S_165	Q8NEB9	Q8NEB9	Phosphatidylinositol 3-kinase catalytic subunit type 3	PIK3C3	S	165	0.0273629	0.686892	-0.0362044	0.6416	-0.110157	0.280687	-0.125993	0.572094	-0.2214	2.72865e-05	EADGSEPTKTPGRTSSTLSEDQMSRLAKLTK	TSS(0.982)T(0.018)LSEDQMSR
Q9NXG2_S_86	Q9NXG2	Q9NXG2	THUMP domain-containing protein 1	THUMPD1	S	86	-0.0816524	0.774355	0.26926	0.0854981	0.286272	0.0910918	0.203859	0.460266	0.401629	0.00142305	DMYGPEKFTDKDQQPSGSEGEDDDAEAALKK	DQQPS(1)GS(1)EGEDDDAEAALKK
Q9NXG2_S_88	Q9NXG2	Q9NXG2	THUMP domain-containing protein 1	THUMPD1	S	88	-0.0689092	0.80728	0.282003	0.0678825	0.306173	0.0629718	0.216602	0.43061	0.414372	0.000665168	YGPEKFTDKDQQPSGSEGEDDDAEAALKKEV	DQQPS(1)GS(1)EGEDDDAEAALKK
O00567_S_519	O00567	O00567	Nucleolar protein 56	NOP56	S	519	-0.0234384	0.889799	-2.11825	0.144086	0.148234	0.34639	-0.962286	0.322071	0.3511	0.00957749	SKPKKKKSFSKEELMSSDLEETAGSTSIPKR	EELMS(0.943)S(0.943)DLEET(0.092)AGS(0.007)T(0.007)S(0.007)IPK
Q7KZI7_S_535	Q7KZI7	Q7KZI7	Serine/threonine-protein kinase MARK2	MARK2	S	535	-0.0212883	0.918537	-0.128749	0.56051	-0.367762	0.208668	#N/A	#N/A	-0.964025	0.00486783	AAVSAARPRQHQKSMSASVHPNKASGLPPTE	SMS(0.998)AS(0.002)VHPNK
Q68CZ2_Y_354	Q68CZ2	Q68CZ2	Tensin-3	TNS3	Y	354	0.00590103	0.977652	-0.0588407	0.804552	-0.161421	0.473533	-0.396427	0.097241	0.418274	0.00792954	DGEVLHTQGPVDGSLYAKVRKKSSSDPGIPG	WDS(1)YENLSADGEVLHTQGPVDGSLY(1)AK
Q71DI3_S_58	Q71DI3	Q71DI3;Q16695;P68431;P84243;Q6NXT2;Q5TEC6	Histone H3.2;Histone H3.1t;Histone H3.1;Histone H3.3;Histone H3.3C;Histone H3	HIST2H3A;HIST3H3;HIST1H3A;H3F3A;H3F3C;HIST2H3PS2	S	58;58;58;58;57;58	#N/A	#N/A	-0.699737	0.017817	-0.219856	0.223739	-0.375907	0.232124	-1.01629	0.00664396	RPGTVALREIRRYQKSTELLIRKLPFQRLVR	S(0.731)T(0.269)ELLIR
Q5TDH0_T_115	Q5TDH0	Q5TDH0	Protein DDI1 homolog 2	DDI2	T	115	#N/A	#N/A	-1.47677	0.0207732	#N/A	#N/A	-0.622839	0.550115	-1.12291	2.4148e-05	AVPGTSSPRQRQPPGTQQSHSSPGEITSSPQ	QPPGT(0.912)QQS(0.019)HS(0.029)S(0.029)PGEIT(0.008)S(0.002)SPQGLDNPALLR
P49736_S_41	P49736	P49736	DNA replication licensing factor MCM2	MCM2	S	41	#N/A	#N/A	0.518925	0.0910642	#N/A	#N/A	1.06936	0.0593515	0.98485	0.004436	SSPGRSSRRTDALTSSPGRDLPPFEDESEGL	TDALTS(0.002)S(0.998)PGR
O75427_S_521	O75427	O75427	Leucine-rich repeat and calponin homology domain-containing protein 4	LRCH4	S	521	#N/A	#N/A	1.61655	0.119247	1.80222	0.0336016	0.876797	0.316292	2.03545	0.0071979	SFLFRSSSQSGSGPSSPDSVLRPRRYPQVPD	SSSQSGSGPS(0.082)S(0.917)PDS(0.001)VLRPR
P78314_S_444	P78314	P78314	SH3 domain-binding protein 2	SH3BP2	S	444	#N/A	#N/A	0.113478	0.617975	0.16711	0.397991	0.166627	0.448609	0.453045	0.00394249	EKPRQPSQADTGGDDSDEDYEKVPLPNSVFV	QPS(0.007)QADT(0.031)GGDDS(0.962)DEDYEK
P21730_S_334	P21730	P21730	C5a anaphylatoxin chemotactic receptor 1	C5AR1	S	334	#N/A	#N/A	#N/A	#N/A	-2.88281	0.0232483	#N/A	#N/A	-3.13705	0.00824587	LRNVLTEESVVRESKSFTRSTVDTMAQKTQA	ES(0.066)KS(0.929)FT(0.005)R
Q5T1R4_S_739	Q5T1R4	Q5T1R4	Transcription factor HIVEP3	HIVEP3	S	739	#N/A	#N/A	#N/A	#N/A	#N/A	#N/A	-0.72535	0.0153818	-0.921388	0.00392509	EEEPPAFESTKSQFGSPGPSDAARNLPLEST	SQFGS(0.997)PGPS(0.003)DAAR
Q68DK2_S_293	Q68DK2	Q68DK2	Zinc finger FYVE domain-containing protein 26	ZFYVE26	S	293	#N/A	#N/A	#N/A	#N/A	#N/A	#N/A	-0.866619	0.0247475	-1.08691	0.00592359	TYAEKVTEKPPRATASGKVSPDHLDPERAML	AT(0.001)AS(0.998)GKVS(0.001)PDHLDPER
Q3KQU3_S_123	Q3KQU3	Q3KQU3	MAP7 domain-containing protein 1	MAP7D1	S	123	#N/A	#N/A	#N/A	#N/A	#N/A	#N/A	-0.921874	0.0834373	-1.34419	0.00230921	PPRRSSQPSPTAVPASDSPPTKQEVKKAGER	RS(0.486)S(0.536)QPS(0.73)PT(0.248)AVPAS(0.68)DS(0.297)PPT(0.023)K
Q96CJ1_S_154	Q96CJ1	Q96CJ1	ELL-associated factor 2	EAF2	S	154	#N/A	#N/A	#N/A	#N/A	#N/A	#N/A	-0.831008	0.178478	-1.4042	0.00517797	NLVKHSPSEDKMSPASPIDDIERELKAEASL	MS(0.001)PAS(0.999)PIDDIER
P48551_Y_411	P48551	P48551	Interferon alpha/beta receptor 2	IFNAR2	Y	411	#N/A	#N/A	#N/A	#N/A	#N/A	#N/A	#N/A	#N/A	1.39111	0.00076496	ERRKSPLQDPFPEEDYSSTEGSGGRITFNVD	RKS(0.999)PLQDPFPEEDY(0.791)S(0.295)S(0.453)T(0.432)EGS(0.029)GGR
P51608_S_229	P51608	P51608	Methyl-CpG-binding protein 2	MECP2	S	229	#N/A	#N/A	#N/A	#N/A	#N/A	#N/A	#N/A	#N/A	1.16945	0.00163277	EKSPGKLLVKMPFQTSPGGKAEGGGATTSTQ	MPFQT(0.009)S(0.991)PGGK
Q9Y5Q3_S_14	Q9Y5Q3	Q9Y5Q3	Transcription factor MafB	MAFB	S	14	#N/A	#N/A	#N/A	#N/A	#N/A	#N/A	#N/A	#N/A	1.34335	0.00164548	__MAAELSMGPELPTSPLAMEYVNDFDLLKF	AAELS(0.998)MGPELPT(0.189)S(0.813)PLAMEYVNDFDLLK
Q6R327_S_1235	Q6R327	Q6R327	Rapamycin-insensitive companion of mTOR	RICTOR	S	1235	#N/A	#N/A	#N/A	#N/A	#N/A	#N/A	#N/A	#N/A	1.59427	0.00409189	FNTDTTTSGISSMSSSPSRETVGVDATTMDT	S(0.106)QS(0.516)FNT(0.057)DT(0.086)T(0.096)T(0.107)S(0.03)GISSMS(0.004)S(0.188)S(0.67)PS(0.138)R
Q9UQ35_S_1620	Q9UQ35	Q9UQ35	Serine/arginine repetitive matrix protein 2	SRRM2	S	1620	#N/A	#N/A	#N/A	#N/A	#N/A	#N/A	#N/A	#N/A	2.26991	0.00502626	KDKPRAAPRAQSGSDSSPEPKAPAPRALPRR	AQS(1)GS(1)DS(1)S(1)PEPKAPAPR
Q9UQ35_S_1618	Q9UQ35	Q9UQ35	Serine/arginine repetitive matrix protein 2	SRRM2	S	1618	#N/A	#N/A	#N/A	#N/A	#N/A	#N/A	#N/A	#N/A	2.07365	0.00541717	EVKDKPRAAPRAQSGSDSSPEPKAPAPRALP	AQS(1)GS(1)DS(1)S(1)PEPKAPAPR
Q9UQ35_S_1616	Q9UQ35	Q9UQ35	Serine/arginine repetitive matrix protein 2	SRRM2	S	1616	#N/A	#N/A	#N/A	#N/A	#N/A	#N/A	#N/A	#N/A	1.77332	0.00955925	SPEVKDKPRAAPRAQSGSDSSPEPKAPAPRA	AQS(1)GS(1)DS(1)S(1)PEPKAPAPR
Q68CZ2_S_811	Q68CZ2	Q68CZ2	Tensin-3	TNS3	S	811	0.921481	0.0100083	0.309429	0.615975	0.625271	0.171856	0.930586	0.0842948	#N/A	#N/A	GKAGVDYAPNLPPFPSPADVKETMTPGYPQD	AGVDYAPNLPPFPS(1)PADVK
Q01970_S_537	Q01970	Q01970	1-phosphatidylinositol 4,5-bisphosphate phosphodiesterase beta-3	PLCB3	S	537	1.04105	0.0101096	0.314493	0.512781	1.12558	0.0202148	0.978975	0.0154293	0.254676	0.537741	GEEVGLEKPSLEPQKSLGDEGLNRGPYVLGP	S(1)LGDEGLNR
A0MZ66_T_537	A0MZ66	A0MZ66	Shootin-1	KIAA1598	T	537	0.888085	0.0101613	0.428284	0.530334	0.905696	0.0223275	#N/A	#N/A	#N/A	#N/A	NKKTLEAEFNSPSPPTPEPGEGPRKLEGCTS	TLEAEFNSPS(0.002)PPT(0.998)PEPGEGPR
Q5HYW2_S_471	Q5HYW2	Q5HYW2	NHS-like protein 2	NHSL2	S	471	1.30226	0.0102168	#N/A	#N/A	#N/A	#N/A	1.04189	0.0382561	#N/A	#N/A	MVTQSDLRSVRLRSVSKSEPEDDIESPEYAE	LRS(1)VS(1)KS(1)EPEDDIES(1)PEYAEEPR
O14646_S_1677	O14646	O14646	Chromodomain-helicase-DNA-binding protein 1	CHD1	S	1677	0.806925	0.0102445	#N/A	#N/A	0.71814	0.0527041	0.761444	0.0156648	0.293444	0.460228	SDWQMDHRASSSGPRSPLDQRSPYGSRSPFE	S(1)PLDQR
Q13442_S_178	Q13442	Q13442	28 kDa heat- and acid-stable phosphoprotein	PDAP1	S	178	0.969143	0.0102876	0.480608	0.408439	1.0256	0.0144298	0.659256	0.117283	-0.049749	0.837531	AKDDATLSGKRMQSLSLNK____________	MQSLS(1)LNK
P52948_S_623	P52948	P52948	Nuclear pore complex protein Nup98-Nup96;Nuclear pore complex protein Nup98;Nuclear pore complex protein Nup96	NUP98	S	623	0.466283	0.0104304	0.188781	0.23957	0.423324	0.0290291	0.381017	0.0547052	-0.0153982	0.917187	SNLFSPVNRDSENLASPSEYPENGERFSFLS	DSENLAS(1)PSEYPENGER
P56537_S_243	P56537	P56537	Eukaryotic translation initiation factor 6	EIF6	S	243	0.914636	0.010559	0.114708	0.794584	0.878509	0.0146699	0.515108	0.0875865	0.268388	0.19233	QPSTIATSMRDSLIDSLT_____________	DSLIDS(0.931)LT(0.069)
Q8N3F8_S_486	Q8N3F8	Q8N3F8	MICAL-like protein 1	MICALL1	S	486	-0.7945	0.0106078	-0.329122	0.0796981	#N/A	#N/A	#N/A	#N/A	-0.572853	0.360845	SPKTKKRPAPRAPSASPLALHASRLSHSEPP	APS(1)AS(1)PLALHASR
P30419_S_47	P30419	P30419	Glycylpeptide N-tetradecanoyltransferase 1	NMT1	S	47	0.712495	0.0106771	0.174172	0.519599	0.535048	0.0338405	0.530414	0.0332803	0.0148962	0.943683	DCENEEDNSYNRGGLSPANDTGAKKKKKKQK	GGLS(1)PANDTGAK
Q96AX9_S_309	Q96AX9	Q96AX9	E3 ubiquitin-protein ligase MIB2	MIB2	S	309	0.893916	0.0107806	0.595751	0.162205	0.589999	0.0664861	#N/A	#N/A	0.00873288	0.977328	HLPRLGKPAELQRRVSADSQPFQHGDKVKCL	RVS(0.993)ADS(0.007)QPFQHGDK
Q15042_S_537	Q15042	Q15042	Rab3 GTPase-activating protein catalytic subunit	RAB3GAP1	S	537	0.494121	0.0108338	0.0873601	0.708123	#N/A	#N/A	#N/A	#N/A	#N/A	#N/A	CCIERKKARDEGKKTSASDVTNIYPGDAGKA	KT(0.038)S(0.941)AS(0.021)DVTNIYPGDAGK
O00443_S_1551	O00443	O00443	Phosphatidylinositol 4-phosphate 3-kinase C2 domain-containing subunit alpha	PIK3C2A	S	1551	1.49374	0.0108357	#N/A	#N/A	#N/A	#N/A	0.85879	0.0942327	#N/A	#N/A	RDEKAEGIARSADAGSFSPTPGQIGGAVKLS	S(0.034)ADAGS(0.847)FS(0.114)PT(0.005)PGQIGGAVK
Q86WB0_S_344	Q86WB0	Q86WB0	Nuclear-interacting partner of ALK	ZC3HC1	S	344	0.588162	0.0109707	-0.409433	0.59781	0.508866	0.0207044	0.080489	0.703266	-0.350173	0.531562	SQDATFSPGSEQAEKSPGPIVSRTRSWDSSS	S(1)PGPIVSR
O43586_S_318	O43586	O43586	Proline-serine-threonine phosphatase-interacting protein 1	PSTPIP1	S	318	-1.01673	0.0109779	-0.31563	0.273654	-0.991654	0.0179185	-0.675276	0.0334994	-0.206404	0.376104	PSCGMIKRFSGLLHGSPKTTSLAASAASTET	FSGLLHGS(1)PK
Q9Y6I3_T_470	Q9Y6I3	Q9Y6I3	Epsin-1	EPN1	T	470	-0.759824	0.0110121	-0.0961743	0.753167	-0.666249	0.0517746	-0.558146	0.101018	0.000209467	0.999423	PPPAATPTPTPPTRKTPESFLGPNAALVDLD	T(0.995)PES(0.005)FLGPNAALVDLDSLVSR
P67775_Y_307	P67775	P67775;P62714	Serine/threonine-protein phosphatase 2A catalytic subunit alpha isoform;Serine/threonine-protein phosphatase 2A catalytic subunit beta isoform	PPP2CA;PPP2CB	Y	307;307	-0.655396	0.0110143	-0.274139	0.369376	-0.325052	0.226374	-0.395225	0.0683054	-0.279876	0.272937	APRRGEPHVTRRTPDYFL_____________	RT(0.237)PDY(0.763)FL
Q15435_S_37	Q15435	Q15435	Protein phosphatase 1 regulatory subunit 7	PPP1R7	S	37	1.26944	0.0110276	#N/A	#N/A	1.09698	0.0445734	0.838067	0.0818856	#N/A	#N/A	VESEESGDEEGKKHSSGIVADLSEQSLKDGE	HS(0.098)S(0.901)GIVADLSEQSLK
Q6GTX8_S_268	Q6GTX8	Q6GTX8	Leukocyte-associated immunoglobulin-like receptor 1	LAIR1	S	268	1.28606	0.0111782	0.926763	0.110322	1.70372	0.0259862	1.93116	0.0409047	0.314641	0.388947	QLDHWALTQRTARAVSPQSTKPMAESITYAA	AVS(1)PQSTK
O15400_T_79	O15400	O15400	Syntaxin-7	STX7	T	79	1.34962	0.0112127	0.479325	0.494255	1.57151	0.0182435	1.57219	0.0148968	-0.0310258	0.952737	KETDKYIKEFGSLPTTPSEQRQRKIQKDRLV	EFGSLPT(0.005)T(0.966)PS(0.029)EQR
A0A087WZG4_S_1037	A0A087WZG4	A0A087WZG4;Q6ZSZ5	Rho guanine nucleotide exchange factor 18	ARHGEF18	S	1037;1103	-0.576834	0.0113605	-0.222177	0.369627	-0.488896	0.0187954	-0.478858	0.0692202	-0.226652	0.152618	LMGKDESTSRNRRSLSPILPGRHSPAPPPDP	SLS(1)PILPGR
P22059_S_351	P22059	P22059	Oxysterol-binding protein 1	OSBP	S	351	-1.02196	0.0113637	-0.0199854	0.95853	-0.446515	0.197039	-0.82132	0.0325593	-1.75942	0.277225	VGSGKDQCCSGKGDMSDEDDENEFFDAPEII	GDMS(1)DEDDENEFFDAPEIITMPENLGHK
Q8TDZ2_S_613	Q8TDZ2	Q8TDZ2	Protein-methionine sulfoxide oxidase MICAL1	MICAL1	S	613	1.30695	0.0114042	#N/A	#N/A	#N/A	#N/A	1.03812	0.0493674	#N/A	#N/A	LGLIAYLSHFHSAFKSMAHSPGPVSQASPGT	S(0.584)MAHS(0.415)PGPVSQASPGTSSAVLFLSK
Q9HCH0_S_1291	Q9HCH0	Q9HCH0	Nck-associated protein 5-like	NCKAP5L	S	1291	0.587884	0.0114262	-0.0195435	0.922486	0.203416	0.171755	0.293904	0.0614516	#N/A	#N/A	SPTPQGPPFGGSRTPSTSDMAEEGRVASGGP	TPS(0.999)T(0.001)SDMAEEGR
O60343_S_341	O60343	O60343	TBC1 domain family member 4	TBC1D4	S	341	1.12385	0.0114279	0.417375	0.435655	1.08671	0.0131843	0.913207	0.02994	-0.193523	0.601015	VHEGSQKSQPRRRHASAPSHVQPSDSEKNRT	HAS(1)APSHVQPSDSEK
Q9C0C2_S_601	Q9C0C2	Q9C0C2	182 kDa tankyrase-1-binding protein	TNKS1BP1	S	601	1.04022	0.011531	0.348884	0.474778	0.870916	0.0118912	0.906578	0.0706874	0.200438	0.349591	AEERYESQEPLAGQESPLPLATREAALPILE	YESQEPLAGQES(1)PLPLATR
O75626_S_341	O75626	O75626	PR domain zinc finger protein 1	PRDM1	S	341	1.6002	0.0115435	#N/A	#N/A	#N/A	#N/A	#N/A	#N/A	#N/A	#N/A	RSPIPSSTTPSPSARSSPDQSLKSSSPHSSP	S(0.5)S(0.5)PDQSLK
O95817_S_274	O95817	O95817	BAG family molecular chaperone regulator 3	BAG3	S	274	-0.483104	0.0117299	0.192397	0.516755	-0.321507	0.415948	0.152787	0.636809	-0.0373792	0.907782	PLRAASPFRSSVQGASSREGSPARSSTPLHS	SSVQGAS(0.657)S(0.343)R
P35658_S_678	P35658	P35658	Nuclear pore complex protein Nup214	NUP214	S	678	0.636629	0.0117631	-0.259972	0.406899	0.0734996	0.672659	0.316643	0.0366439	-0.347547	0.0404832	VQKSPRITPPAAKPGSPQAKSLQPAVAEKQG	ITPPAAKPGS(1)PQAK
O00505_S_60	O00505	O00505	Importin subunit alpha-4	KPNA3	S	60	-0.310804	0.0118129	-0.171628	0.247679	-0.397303	0.0100382	-0.33992	0.0139808	0.0401119	0.543598	LLKKRNVPQEESLEDSDVDADFKAQNVTLEA	NVPQEESLEDS(1)DVDADFK
Q5JSZ5_S_556	Q5JSZ5	Q5JSZ5	Protein PRRC2B	PRRC2B	S	556	0.930745	0.0119256	0.361252	0.449203	0.788944	0.0300711	0.72586	0.0156049	0.0498912	0.771441	KAGEARKQAEKEVPWSPSAEKASPQENGPAV	EVPWS(0.987)PS(0.013)AEK
Q7L1V2_S_59	Q7L1V2	Q7L1V2	Vacuolar fusion protein MON1 homolog B	MON1B	S	59	1.46711	0.0119274	0.387993	0.285361	1.35409	0.0263939	0.804314	0.116626	0.495184	0.13516	EGLEETGSKDKDQPPSPSPPPQSEALSSTSR	DKDQPPS(1)PS(1)PPPQSEALSSTSR
Q9ULU4_S_425	Q9ULU4	Q9ULU4	Protein kinase C-binding protein 1	ZMYND8	S	425	1.17278	0.0120577	#N/A	#N/A	1.47659	0.0125291	1.44712	0.0115656	-0.563202	0.586089	LMSKPVLSGGTGRRISLSDMPRSPMSTNSSV	RIS(1)LSDMPR
Q5T1M5_S_956	Q5T1M5	Q5T1M5	FK506-binding protein 15	FKBP15	S	956	0.2495	0.0121065	0.0396537	0.807043	0.126893	0.224516	0.208159	0.208787	-0.0961141	0.34745	SEEEEEKAEERPRRPSQEQSASASSGQPQAP	RPS(1)QEQSASASSGQPQAPLNR
Q6VMQ6_S_477	Q6VMQ6	Q6VMQ6	Activating transcription factor 7-interacting protein 1	ATF7IP	S	477	0.253432	0.0121457	0.288334	0.0829609	0.281612	0.0138269	0.337744	0.0588735	0.351686	0.0228746	ETNPDLEEKMESSFGSPSKQESSESLPKEAF	MESSFGS(0.989)PS(0.011)K
Q5JSZ5_S_480	Q5JSZ5	Q5JSZ5	Protein PRRC2B	PRRC2B	S	480	0.944524	0.0121652	#N/A	#N/A	0.676247	0.145077	#N/A	#N/A	-0.841015	0.168394	PDYQKSSMGSMFRQQSIEDKEDKPPPRQKFI	QQS(1)IEDKEDKPPPR
Q5HYW2_S_473	Q5HYW2	Q5HYW2	NHS-like protein 2	NHSL2	S	473	1.29458	0.0122507	#N/A	#N/A	#N/A	#N/A	1.03421	0.0433229	#N/A	#N/A	TQSDLRSVRLRSVSKSEPEDDIESPEYAEEP	LRS(1)VS(1)KS(1)EPEDDIES(1)PEYAEEPR
O43353_S_531	O43353	O43353	Receptor-interacting serine/threonine-protein kinase 2	RIPK2	S	531	0.432905	0.0122973	#N/A	#N/A	0.260488	0.23441	0.171123	0.12949	#N/A	#N/A	GLQPYPEILVVSRSPSLNLLQNKSM______	S(0.001)PS(0.999)LNLLQNK
Q5VTL8_S_529	Q5VTL8	Q5VTL8	Pre-mRNA-splicing factor 38B	PRPF38B	S	529	-0.973048	0.0124522	0.108901	0.752992	-0.414996	0.1866	-0.361044	0.166048	0.162637	0.501874	DSKDQSDKHDRRRSQSIEQESQEKQHKNKDE	S(1)QS(1)IEQESQEK
Q9Y383_S_281	Q9Y383	Q9Y383	Putative RNA-binding protein Luc7-like 2	LUC7L2	S	281	-0.910183	0.0124855	-0.640568	0.113873	#N/A	#N/A	#N/A	#N/A	-0.495071	0.372119	KNPKRSRSREHRRHRSRSMSRERKRRTRSKS	S(1)RS(1)MS(1)RER
Q9Y383_S_283	Q9Y383	Q9Y383	Putative RNA-binding protein Luc7-like 2	LUC7L2	S	283	-0.910183	0.0124855	-0.640568	0.113873	#N/A	#N/A	#N/A	#N/A	-0.495071	0.372119	PKRSRSREHRRHRSRSMSRERKRRTRSKSRE	S(1)RS(1)MS(1)RER
Q9Y383_S_285	Q9Y383	Q9Y383	Putative RNA-binding protein Luc7-like 2	LUC7L2	S	285	-0.910183	0.0124855	-0.640568	0.113873	#N/A	#N/A	#N/A	#N/A	-0.495071	0.372119	RSRSREHRRHRSRSMSRERKRRTRSKSREKR	S(1)RS(1)MS(1)RER
P13798_S_187	P13798	P13798	Acylamino-acid-releasing enzyme	APEH	S	187	-0.258384	0.0125908	-0.0229705	0.629399	-0.276093	0.0457002	-0.141897	0.34526	0.00701003	0.95003	KAESFFQTKALDVSASDDEIARLKKPDQAIK	ALDVS(0.001)AS(0.999)DDEIAR
Q6P3S1_S_596	Q6P3S1	Q6P3S1	DENN domain-containing protein 1B	DENND1B	S	596	0.643531	0.0126082	0.0846546	0.695169	0.431708	0.104297	#N/A	#N/A	#N/A	#N/A	DQGKLAAAKSLDFFRSMDDIDYKPTNKSNAP	S(1)MDDIDYKPTNK
Q9UPT8_S_1108	Q9UPT8	Q9UPT8	Zinc finger CCCH domain-containing protein 4	ZC3H4	S	1108	0.738804	0.0126752	0.256064	0.560837	#N/A	#N/A	#N/A	#N/A	#N/A	#N/A	RAAKPGPAEAPSPTASPSGDASPPATAPYDP	PGPAEAPS(0.826)PT(0.297)AS(0.718)PS(0.16)GDAS(0.996)PPAT(0.003)APYDPR
P06400_T_373	P06400	P06400	Retinoblastoma-associated protein	RB1	T	373	0.704203	0.0127321	-0.302007	0.676922	0.694638	0.121626	0.597895	0.0243241	-0.0478087	0.844146	RKSNLDEEVNVIPPHTPVRTVMNTIQQLMMI	SNLDEEVNVIPPHT(1)PVR
O00499_S_296	O00499	O00499	Myc box-dependent-interacting protein 1	BIN1	S	296	1.06896	0.0128734	0.277486	0.595829	0.899682	0.0299624	0.575669	0.149898	-0.288921	0.59563	VKAQPSDNAPAKGNKSPSPPDGSPAATPEIR	GNKS(1)PS(1)PPDGSPAATPEIR
Q9ULH1_S_843	Q9ULH1	Q9ULH1	Arf-GAP with SH3 domain, ANK repeat and PH domain-containing protein 1	ASAP1	S	843	1.53035	0.0129861	0.599239	0.532716	1.39364	0.0198677	0.844921	0.315961	#N/A	#N/A	PPPPPGHKRTLSDPPSPLPHGPPNKGAVPWG	T(0.007)LS(0.993)DPPS(1)PLPHGPPNK
Q14161_S_586	Q14161	Q14161	ARF GTPase-activating protein GIT2	GIT2	S	586	1.52301	0.0130469	#N/A	#N/A	#N/A	#N/A	#N/A	#N/A	#N/A	#N/A	RDESARRASRLEKQNSTPESDYDNTPNDMEP	QNS(0.751)T(0.224)PES(0.012)DY(0.013)DNT(0.001)PNDMEPDGMGSSR
Q5HYW2_S_481	Q5HYW2	Q5HYW2	NHS-like protein 2	NHSL2	S	481	1.63183	0.0130727	#N/A	#N/A	#N/A	#N/A	1.37146	0.0331983	#N/A	#N/A	RLRSVSKSEPEDDIESPEYAEEPRAEEVFTL	LRS(1)VS(1)KS(1)EPEDDIES(1)PEYAEEPR
Q14161_S_397	Q14161	Q14161	ARF GTPase-activating protein GIT2	GIT2	S	397	-1.12357	0.0131471	0.104716	0.816705	-1.13057	0.0232967	-0.606365	0.186508	0.256331	0.492708	VESQDNDQPDYDSVASDEDTDLETTASKTNR	TINNQHSVESQDNDQPDY(0.002)DS(0.003)VAS(0.992)DEDT(0.004)DLETTASK
Q03111_S_267	Q03111	Q03111	Protein ENL	MLLT1	S	267	-0.67034	0.0131648	-0.0584195	0.880811	-0.527456	0.0780384	-0.149948	0.708762	0.0834587	0.684681	KEPKMALKETKLESTSPKGGPPPPPPPPPRA	LES(0.002)T(0.003)S(0.994)PK
Q6P1N0_S_455	Q6P1N0	Q6P1N0	Coiled-coil and C2 domain-containing protein 1A	CC2D1A	S	455	0.74539	0.0132157	0.346081	0.353923	0.565523	0.03114	0.622559	0.0239099	-0.190213	0.579624	EGPEDEEDEVPKKQNSPVAPTAQPKAPPSRT	KQNS(1)PVAPTAQPK
Q96MG7_S_64	Q96MG7	Q96MG7	Melanoma-associated antigen G1	NDNL2	S	64	-0.460854	0.0132607	#N/A	#N/A	#N/A	#N/A	-0.401098	0.0526254	#N/A	#N/A	STSRGPGGSQGSQGPSPQGARRAQAAPAVGP	GPGGSQGS(0.001)QGPS(0.999)PQGAR
Q9Y490_S_425	Q9Y490	Q9Y490	Talin-1	TLN1	S	425	0.770024	0.0132699	0.679929	0.0757465	0.620677	0.0314174	0.676655	0.0811007	0.457268	0.101059	GLEGDEESTMLEDSVSPKKSTVLQQQYNRVG	SKDHFGLEGDEESTMLEDS(0.002)VS(0.998)PK
Q6PKG0_S_766	Q6PKG0	Q6PKG0	La-related protein 1	LARP1	S	766	1.05765	0.0133228	0.216137	0.654187	0.831824	0.029793	-0.655644	0.687318	0.208678	0.545529	ANKLFGAPEPSTIARSLPTTVPESPNYRNTR	S(1)LPTTVPES(1)PNYR
Q5VTL8_S_491	Q5VTL8	Q5VTL8	Pre-mRNA-splicing factor 38B	PRPF38B	S	491	-0.7016	0.0133801	-0.773763	0.316252	-1.06512	0.0133475	-0.952606	0.0477118	-0.6078	0.357402	QGRTDSVEKSKKREHSPSKEKSRKRSRSKER	EHS(1)PSKEK
Q7LBC6_S_278	Q7LBC6	Q7LBC6	Lysine-specific demethylase 3B	KDM3B	S	278	0.981583	0.0134722	#N/A	#N/A	0.59431	0.279126	1.12024	0.0552113	0.550122	0.501505	TLKAVKSSKGKKKRESIEGKDGRRRKSASDS	KRES(1)IEGK
Q5T8D3_S_194	Q5T8D3	Q5T8D3	Acyl-CoA-binding domain-containing protein 5	ACBD5	S	194	-0.445453	0.0135729	0.259368	0.330497	0.198713	0.645159	-0.170259	0.0563639	0.0443228	0.772036	TSTPNAKTVNGKAESSDSGAESEEEEAQEEV	AES(1)S(1)DS(1)GAES(1)EEEEAQEEVK
Q09666_T_5824	Q09666	Q09666	Neuroblast differentiation-associated protein AHNAK	AHNAK	T	5824	-1.04252	0.0136764	-0.595639	0.209845	-1.01221	0.052146	-0.764256	0.0830094	-0.224863	0.523123	EGGKVKGKHGKLKFGTFGGLGSKSKGHYEVT	FGT(1)FGGLGSK
Q9UQ35_S_1124	Q9UQ35	Q9UQ35	Serine/arginine repetitive matrix protein 2	SRRM2	S	1124	-0.595268	0.0137272	-0.281882	0.353034	-0.75222	0.0139606	-0.505659	0.0186385	-0.0713689	0.687824	ASRSPIRQDRGEFSASPMLKSGMSPEQSRFQ	GEFSAS(1)PMLK
Q9Y6X9_S_615	Q9Y6X9	Q9Y6X9	MORC family CW-type zinc finger protein 2	MORC2	S	615	0.141396	0.0137365	-0.00191249	0.988678	-0.0887384	0.396704	#N/A	#N/A	-0.124468	0.0987343	RPSTEEPVRRPQRPRSPPLPAVIRNAPSRPP	S(1)PPLPAVIR
Q8N4C8_S_763	Q8N4C8	Q8N4C8	Misshapen-like kinase 1	MINK1	S	763	-0.731237	0.0137444	-0.0315207	0.896604	-0.521281	0.0793297	-0.199867	0.471725	0.147601	0.534495	DSVLPASHGHLPQAGSLERNRVGVSSKPDSS	SDSVLPASHGHLPQAGS(1)LER
O43491_S_598	O43491	O43491	Band 4.1-like protein 2	EPB41L2	S	598	0.90416	0.0138402	0.617263	0.305442	1.13792	0.0334477	0.873566	0.0522354	-0.496555	0.275438	SIAVVQDGDGRREVRSPTKAPHLQLIEGKKN	EVRS(1)PTK
Q9UKM9_T_286	Q9UKM9	Q9UKM9	RNA-binding protein Raly	RALY	T	286	-0.32165	0.0139218	0.0519803	0.789647	-0.225136	0.0999515	-0.179116	0.0801331	-0.0295274	0.872877	GEARTRDDGDEEGLLTHSEEELEHSQDTDAD	TRDDGDEEGLLT(1)HS(1)EEELEHSQDTDADDGALQ
P05107_T_758	P05107	P05107	Integrin beta-2	ITGB2	T	758	-0.391571	0.0139491	-0.322078	0.0941451	-0.451438	0.0323605	#N/A	#N/A	#N/A	#N/A	LKSQWNNDNPLFKSATTTVMNPKFAES____	S(0.01)AT(0.982)T(0.007)T(0.001)VMNPK
O43166_S_288	O43166	O43166	Signal-induced proliferation-associated 1-like protein 1	SIPA1L1	S	288	0.542327	0.0139864	0.331592	0.234743	0.515922	0.0302915	0.605657	0.0105151	0.211087	0.414035	RLFKEREKPLKRRSKSETGDSSIFRKLRNAK	S(0.001)KS(0.999)ETGDSSIFR
Q9UPN9_S_1105	Q9UPN9	Q9UPN9	E3 ubiquitin-protein ligase TRIM33	TRIM33	S	1105	-1.16035	0.0139961	-0.376647	0.128012	-0.379668	0.0107192	-0.757356	0.0559645	-0.430637	0.225475	PEFEQEEDDGEVTEDSDEDFIQPRRKRLKSD	T(0.001)FAPLPEFEQEEDDGEVT(1)EDS(1)DEDFIQPR
Q9UPN9_T_1102	Q9UPN9	Q9UPN9	E3 ubiquitin-protein ligase TRIM33	TRIM33	T	1102	-1.16035	0.0139961	#N/A	#N/A	-0.368983	0.0296498	-0.757356	0.0559645	-0.478229	0.256011	APLPEFEQEEDDGEVTEDSDEDFIQPRRKRL	T(0.001)FAPLPEFEQEEDDGEVT(1)EDS(1)DEDFIQPR
Q9UMX1_S_346	Q9UMX1	Q9UMX1	Suppressor of fused homolog	SUFU	S	346	-0.788664	0.0140384	-0.130189	0.815484	-0.525865	0.426196	-0.921232	0.11451	#N/A	#N/A	RQNGLAHDRAPSRKDSLESDSSTAIIPHELI	KDS(0.929)LES(0.05)DS(0.014)S(0.003)T(0.004)AIIPHELIR
Q15080_S_161	Q15080	Q15080	Neutrophil cytosol factor 4	NCF4	S	161	0.452446	0.0140448	0.0128559	0.95681	0.269549	0.105471	0.29169	0.177423	-0.196954	0.126252	ALRRLRPRTRKVKSVSPQGNSVDRMAAPRAE	SVS(1)PQGNSVDR
Q63HQ0_T_228	Q63HQ0	Q63HQ0	AP-1 complex-associated regulatory protein	AP1AR	T	228	0.542893	0.014161	0.155137	0.35285	0.674942	0.136491	0.740361	0.0228558	0.0627285	0.645014	EEGMNRMLPMRERSKTEEDILRAALKYSNKK	S(0.001)KT(0.999)EEDILR
Q8N9T8_S_93	Q8N9T8	Q8N9T8	Protein KRI1 homolog	KRI1	S	93	-0.394571	0.0141647	#N/A	#N/A	-0.101604	0.461901	-0.410618	0.073121	0.0366231	0.833069	PRIYQKDATFYNRTASSSDSEEDPEALEKQK	T(0.367)AS(0.91)S(0.866)S(0.866)DS(0.991)EEDPEALEK
Q8N9T8_S_94	Q8N9T8	Q8N9T8	Protein KRI1 homolog	KRI1	S	94	-0.394571	0.0141647	#N/A	#N/A	-0.101604	0.461901	-0.410618	0.073121	0.0366231	0.833069	RIYQKDATFYNRTASSSDSEEDPEALEKQKK	T(0.464)AS(0.884)S(0.884)S(0.884)DS(0.884)EEDPEALEK
Q8N9T8_S_95	Q8N9T8	Q8N9T8	Protein KRI1 homolog	KRI1	S	95	-0.394571	0.0141647	#N/A	#N/A	-0.101604	0.461901	-0.410618	0.073121	0.0366231	0.833069	IYQKDATFYNRTASSSDSEEDPEALEKQKKV	T(0.464)AS(0.884)S(0.884)S(0.884)DS(0.884)EEDPEALEK
Q8N9T8_S_97	Q8N9T8	Q8N9T8	Protein KRI1 homolog	KRI1	S	97	-0.394571	0.0141647	#N/A	#N/A	-0.101604	0.461901	-0.410618	0.073121	0.0366231	0.833069	QKDATFYNRTASSSDSEEDPEALEKQKKVRP	T(0.367)AS(0.91)S(0.866)S(0.866)DS(0.991)EEDPEALEK
Q9Y6W5_S_293	Q9Y6W5	Q9Y6W5	Wiskott-Aldrich syndrome protein family member 2	WASF2	S	293	2.68881	0.0142137	1.29919	0.219214	2.04049	0.0438431	2.24725	0.0322998	-0.147242	0.90434	VDNQRGSGLAGPKRSSVVSPSHPPPAPPLGS	RS(0.132)S(0.868)VVS(0.5)PS(0.5)HPPPAPPLGSPPGPK
Q09666_S_216	Q09666	Q09666	Neuroblast differentiation-associated protein AHNAK	AHNAK	S	216	0.441271	0.0142145	0.132412	0.250545	0.259699	0.0513461	0.261676	0.0998673	-0.136098	0.236759	SGKTVIRLPSGSGAASPTGSAVDIRAGAISA	LPSGSGAAS(1)PTGSAVDIR
P49790_S_209	P49790	P49790	Nuclear pore complex protein Nup153	NUP153	S	209	1.01244	0.0142539	0.451051	0.375266	0.706738	0.0251088	#N/A	#N/A	0.448058	0.204589	KDITVSKNTSLPPLWSPEAERSHSLSQHTAT	NTSLPPLWS(1)PEAER
Q9H2K8_S_324	Q9H2K8	Q9H2K8	Serine/threonine-protein kinase TAO3	TAOK3	S	324	0.547763	0.014272	-0.8012	0.50825	-0.41652	0.663524	0.511208	0.0436783	0.0291534	0.897575	KKILFQETRNGPLNESQEDEEDSEHGTSLNR	NGPLNES(1)QEDEEDSEHGTSLNR
P23588_S_597	P23588	P23588	Eukaryotic translation initiation factor 4B	EIF4B	S	597	-0.448656	0.014324	-0.12773	0.531642	-0.550173	0.0987489	-0.391605	0.128259	#N/A	#N/A	NPASKFSSASKYAALSVDGEDENEGEDYAE_	YAALS(1)VDGEDENEGEDYAE
Q13469_S_859	Q13469	Q13469	Nuclear factor of activated T-cells, cytoplasmic 2	NFATC2	S	859	0.468564	0.0143846	#N/A	#N/A	#N/A	#N/A	#N/A	#N/A	-0.704321	0.215845	PGPPPVSQGQRLSPGSYPTVIQQQNATSQRA	LS(0.23)PGS(0.694)Y(0.024)PT(0.052)VIQQQNATSQR
Q5T3F8_S_111	Q5T3F8	Q5T3F8	CSC1-like protein 2	TMEM63B	S	111	0.941339	0.0145694	-0.0496281	0.942826	0.850656	0.0237509	0.670785	0.0641664	-0.326617	0.105174	SAMHGDSHDRYERLTSVSSSVDFDQRDNGFC	LT(0.019)S(0.981)VS(0.287)S(0.795)S(0.918)VDFDQR
P47974_S_125	P47974	P47974	Zinc finger protein 36, C3H1 type-like 2	ZFP36L2	S	125	0.773056	0.0146354	0.424988	0.35412	0.574572	0.0817389	0.915048	0.0164817	0.0635947	0.829238	TALLNKENKFRDRSFSENGDRSQHLLHLQQQ	SFS(1)ENGDR
Q5H9R7_S_617	Q5H9R7	Q5H9R7	Serine/threonine-protein phosphatase 6 regulatory subunit 3	PPP6R3	S	617	-0.174094	0.0146525	-0.0289365	0.84913	-0.175509	0.118865	-0.215671	0.0102466	0.0896348	0.302648	EACCKERIQQFDDGGSDEEDIWEEKHIAFTP	IQQFDDGGS(1)DEEDIWEEK
Q99523_S_825	Q99523	Q99523	Sortilin	SORT1	S	825	-0.56552	0.014762	0.127319	0.569687	-0.493097	0.153288	-0.446336	0.182386	-0.253604	0.0635683	LDTASHTNKSGYHDDSDEDLLE_________	SGYHDDS(1)DEDLLE
Q17RY0_S_97	Q17RY0	Q17RY0	Cytoplasmic polyadenylation element-binding protein 4	CPEB4	S	97	0.771386	0.0148142	0.0533332	0.871285	0.598835	0.0696158	0.348539	0.37091	0.165003	0.396263	SQQQEQQDPLEKQQLSPSPGQEAGILPETEK	QQLS(0.99)PS(0.01)PGQEAGILPETEK
Q6ZUT6_S_392	Q6ZUT6	Q6ZUT6	Uncharacterized protein C15orf52	C15orf52	S	392	0.636608	0.0148154	#N/A	#N/A	#N/A	#N/A	#N/A	#N/A	#N/A	#N/A	QGRLGSAPAASPALASPEGPKGESVASTASS	LGSAPAAS(0.001)PALAS(0.999)PEGPK
Q96KQ7_S_232	Q96KQ7	Q96KQ7	Histone-lysine N-methyltransferase EHMT2	EHMT2	S	232	1.05005	0.0148315	#N/A	#N/A	#N/A	#N/A	0.631694	0.164435	#N/A	#N/A	LGKVTSDLAKRRKLNSGGGLSEELGSARRSG	LNS(1)GGGLSEELGSAR
Q13422_S_63	Q13422	Q13422	DNA-binding protein Ikaros	IKZF1	S	63	-0.469808	0.0150432	-0.218574	0.348729	-0.71719	0.151295	0.0906783	0.684473	0.141446	0.486181	KSDRVVASNVKVETQSDEENGRACEMNGEEC	VETQS(1)DEENGR
Q96RK0_T_1381	Q96RK0	Q96RK0	Protein capicua homolog	CIC	T	1381	-1.63719	0.0151284	0.0813063	0.822654	-0.382423	0.395504	-0.611709	0.382177	-0.409187	0.106121	RPEEVLPSPTLQSLATSPRAILGSYRKKRKN	FAELPEFRPEEVLPS(0.996)PT(0.004)LQS(0.004)LAT(0.695)S(0.3)PR
P40306_S_230	P40306	P40306	Proteasome subunit beta type-10	PSMB10	S	230	0.652201	0.0151993	-0.150681	0.537946	0.137271	0.852408	#N/A	#N/A	0.0196907	0.957133	CVITKTGAKLLRTLSSPTEPVKRSGRYHFVP	T(0.006)LS(0.104)S(0.888)PT(0.002)EPVKR
Q9HBL0_S_1381	Q9HBL0	Q9HBL0	Tensin-1	TNS1	S	1381	-0.595317	0.0152432	-0.385881	0.0550369	-0.675344	0.0124949	-0.35952	0.04701	0.157416	0.293059	PATSPSPDSAAFRQGSPTPALPEKRRMSVGD	QGS(1)PTPALPEK
O14828_S_76	O14828	O14828	Secretory carrier-associated membrane protein 3	SCAMP3	S	76	1.43826	0.0152682	0.937477	0.148029	1.20875	0.0255196	0.938989	0.0571486	0.431504	0.517942	LPPPSAPSLQPSRKLSPTEPKNYGSYSTQAS	KLS(1)PTEPK
Q7Z6Z7_T_2889	Q7Z6Z7	Q7Z6Z7	E3 ubiquitin-protein ligase HUWE1	HUWE1	T	2889	2.47261	0.0153911	#N/A	#N/A	2.33061	0.0203699	1.7374	0.0259231	#N/A	#N/A	TSAAGSSEQPRAGSSTPGDAPPAVAEVQGRS	AGS(0.018)S(0.135)T(0.847)PGDAPPAVAEVQGR
Q8NBN3_S_540	Q8NBN3	Q8NBN3	Transmembrane protein 87A	TMEM87A	S	540	-1.53217	0.0154521	#N/A	#N/A	-0.494997	0.0881619	-0.776448	0.132935	-0.816881	0.0969494	VPSSVTDVALPALLDSDEERMITHFERSKME	WVEENVPSSVTDVALPALLDS(1)DEER
Q96JM3_S_445	Q96JM3	Q96JM3	Chromosome alignment-maintaining phosphoprotein 1	CHAMP1	S	445	0.768149	0.0154997	0.3444	0.0216987	0.469212	0.0128424	-0.0855232	0.851502	0.302679	0.0992925	IRSPAGSPELRKPSGSPDLWKLSPDQRKTSP	KPS(0.022)GS(0.978)PDLWK
Q9NWB6_S_94	Q9NWB6	Q9NWB6	Arginine and glutamate-rich protein 1	ARGLU1	S	94	1.7368	0.0155544	0.80622	0.181005	1.30535	0.0259599	1.52607	0.0108685	#N/A	#N/A	PDRIDIFGRTVSKRSSLDEKQKREEEEKKAE	RS(0.069)S(0.931)LDEK
Q6P4R8_S_1291	Q6P4R8	Q6P4R8	Nuclear factor related to kappa-B-binding protein	NFRKB	S	1291	-0.416951	0.015589	0.0103473	0.963415	-0.468055	0.13669	-0.303255	0.0322804	-0.142834	0.274507	GSSKAVSTVVVTTAPSPKQAPEQQ_______	AVSTVVVTT(0.001)APS(0.999)PK
Q92619_S_578	Q92619	Q92619	Minor histocompatibility protein HA-1;Minor histocompatibility antigen HA-1	HMHA1	S	578	0.427825	0.0156367	#N/A	#N/A	0.697012	0.0101785	0.507879	0.0275435	0.578126	0.0145406	VSANAWSPVMRARKSSFNVSDVARPEAAGSP	KS(0.002)S(0.998)FNVSDVAR
Q2M1Z3_S_954	Q2M1Z3	Q2M1Z3	Rho GTPase-activating protein 31	ARHGAP31	S	954	1.27248	0.0156928	#N/A	#N/A	1.20302	0.0367444	#N/A	#N/A	#N/A	#N/A	LEKRLSHRPSLRQSHSLDSKPTVKSQWTLEV	QS(0.001)HS(0.999)LDSKPTVK
O94913_S_777	O94913	O94913	Pre-mRNA cleavage complex 2 protein Pcf11	PCF11	S	777	0.803829	0.0157734	#N/A	#N/A	0.434796	0.333021	0.4207	0.175524	#N/A	#N/A	RDGPTKMIFEGPNKLSPRIDGPPTPASLRFD	MIFEGPNKLS(1)PR
Q8TD55_T_224	Q8TD55	Q8TD55	Pleckstrin homology domain-containing family O member 2	PLEKHO2	T	224	1.07597	0.0157876	0.57012	0.146824	0.672823	0.0585925	0.741246	0.0654686	0.441257	0.308625	PFLAPETTSPGDRVETPVGERAPTPVSASSE	VET(1)PVGER
Q86UE4_S_568	Q86UE4	Q86UE4	Protein LYRIC	MTDH	S	568	-0.745522	0.0158496	-0.0950886	0.714352	-0.286043	0.186261	-0.52648	0.0575928	-0.0450513	0.880822	NSVPPSQTKSETSWESPKQIKKKKKARRET_	SETSWES(1)PK
Q9P260_S_20	Q9P260	Q9P260	LisH domain and HEAT repeat-containing protein KIAA1468	KIAA1468	S	20	-0.892867	0.0158707	-0.109573	0.689172	-0.154964	0.179988	-0.575735	0.151744	0.11151	0.567282	APGGSGSGGGVNPFLSDSDEDDDEVAATEER	AAMAPGGS(0.022)GS(0.022)GGGVNPFLS(0.978)DS(0.978)DEDDDEVAATEER
Q9Y4K4_S_335	Q9Y4K4	Q9Y4K4	Mitogen-activated protein kinase kinase kinase kinase 5	MAP4K5	S	335	-0.406758	0.0159413	-0.0182612	0.922957	-0.259713	0.0623482	-0.315448	0.093541	-0.215846	0.119459	TIRSTNRNARAERTASEINFDKLQFEPPLRK	TAS(1)EINFDK
Q05519_S_207	Q05519	Q05519	Serine/arginine-rich splicing factor 11	SRSF11	S	207	0.538725	0.0159634	-0.045841	0.919912	0.174398	0.338454	0.434022	0.17369	-0.552716	0.0137387	STVDPKLNHVAAGLVSPSLKSDTSSKEIEEA	LNHVAAGLVS(0.99)PS(0.01)LK
Q6PJG2_T_698	Q6PJG2	Q6PJG2	ELM2 and SANT domain-containing protein 1	ELMSAN1	T	698	1.33935	0.0162458	-0.154326	0.858682	0.558889	0.426608	0.581821	0.459218	0.726135	0.118855	PPPITPKSAHRTLLRTNSAEVTPPVLSVMGE	T(0.664)NS(0.701)AEVT(0.544)PPVLS(0.111)VMGEAT(0.957)PVS(0.022)IEPR
Q8IWJ2_S_698	Q8IWJ2	Q8IWJ2	GRIP and coiled-coil domain-containing protein 2	GCC2	S	698	1.05278	0.0162912	#N/A	#N/A	#N/A	#N/A	#N/A	#N/A	#N/A	#N/A	LSAEVKSLYEENNKLSSEKKQLSRDLEVFLS	SLYEENNKLS(0.975)S(0.025)EK
O15027_S_1905	O15027	O15027	Protein transport protein Sec16A	SEC16A	S	1905	-0.61065	0.0165519	-0.0965015	0.798641	-0.766508	0.023897	-0.392079	0.0857737	-0.0496214	0.840819	WDRADSGPTQPPLSLSPAPETKRPGQAAKKE	ADSGPTQPPLSLS(0.997)PAPET(0.003)K
B2RTY4_S_2294	B2RTY4	B2RTY4	Unconventional myosin-IXa	MYO9A	S	2294	0.833088	0.0166178	#N/A	#N/A	#N/A	#N/A	#N/A	#N/A	#N/A	#N/A	MGKGRIRRGNYPGPSSPVVVRLPSVSDVSEE	GNYPGPS(0.219)S(0.781)PVVVR
P36507_S_23	P36507	P36507	Dual specificity mitogen-activated protein kinase kinase 2	MAP2K2	S	23	1.75056	0.0166313	#N/A	#N/A	#N/A	#N/A	1.93284	0.0281692	#N/A	#N/A	VLPALTINPTIAEGPSPTSEGASEANLVDLQ	RKPVLPALTINPT(0.001)IAEGPS(0.942)PT(0.044)S(0.012)EGAS(0.001)EANLVDLQK
Q9BXP5_S_4	Q9BXP5	Q9BXP5	Serrate RNA effector molecule homolog	SRRT	S	4	-0.769934	0.0166462	-0.104965	0.823595	-0.442266	0.153475	-0.301405	0.475242	0.0113959	0.974894	____________MGDSDDEYDRRRRDKFRRE	GDS(1)DDEYDR
Q6JBY9_S_267	Q6JBY9	Q6JBY9	CapZ-interacting protein	RCSD1	S	267	-1.45214	0.0167442	-0.775353	0.330173	-1.72063	0.0530263	-0.528799	0.308689	-0.839586	0.300513	DRATEEAKNGEKARRSSEEVDGQHPAQEEVP	ARRS(1)S(1)EEVDGQHPAQEEVPES(1)PQTSGPEAENR
O43314_S_1006	O43314	O43314	Inositol hexakisphosphate and diphosphoinositol-pentakisphosphate kinase 2	PPIP5K2	S	1006	0.921221	0.0169525	0.717519	0.0272744	0.337524	0.190076	0.722298	0.0506799	0.607726	0.201421	LHYTSGVGTGRRRRRSGEQITSSPVSPKSLA	S(1)GEQITS(0.001)S(0.02)PVS(0.979)PK
O43314_S_1016	O43314	O43314	Inositol hexakisphosphate and diphosphoinositol-pentakisphosphate kinase 2	PPIP5K2	S	1016	0.921221	0.0169525	0.717519	0.0272744	0.337524	0.190076	0.722298	0.0506799	0.607726	0.201421	RRRRRSGEQITSSPVSPKSLAFTSSIFGSWQ	S(1)GEQIT(0.074)S(0.268)S(0.665)PVS(0.993)PK
Q6PKG0_S_521	Q6PKG0	Q6PKG0	La-related protein 1	LARP1	S	521	-1.09524	0.0169598	-0.711349	0.215562	-2.23159	0.02562	-0.909684	0.120118	-0.922856	0.173893	VPRQHYQKETESAPGSPRAVTPVPTKTEEVS	ET(0.972)ES(0.028)APGS(1)PR
Q14161_Y_392	Q14161	Q14161	ARF GTPase-activating protein GIT2	GIT2	Y	392	-0.868683	0.0169928	0.13357	0.728105	-0.950889	0.0182284	-1.35046	0.0156383	0.478246	0.101951	NNQHSVESQDNDQPDYDSVASDEDTDLETTA	TINNQHSVESQDNDQPDY(0.962)DS(0.518)VAS(0.518)DEDT(0.001)DLETTASK
Q8NHG8_S_135	Q8NHG8	Q8NHG8	E3 ubiquitin-protein ligase ZNRF2	ZNRF2	S	135	0.780732	0.0171857	0.521527	0.192944	0.586742	0.0698488	0.917139	0.0109624	0.261394	0.441558	SPEDGGGGRDRPVGGSPGGPRLVIGSLPAHL	DRPVGGS(1)PGGPR
Q15366_S_188	Q15366	Q15366	Poly(rC)-binding protein 2	PCBP2	S	188	-0.70741	0.0172783	-0.103582	0.777725	-0.620423	0.0432115	-0.331935	0.135665	-1.15619	0.469005	SPPKGVTIPYRPKPSSSPVIFAGGQDRYSTG	PS(0.002)S(0.997)S(0.001)PVIFAGGQDR
Q9UKK3_S_1722	Q9UKK3	Q9UKK3	Poly [ADP-ribose] polymerase 4	PARP4	S	1722	1.0565	0.0172847	0.295279	0.463076	0.877964	0.0908002	0.60596	0.114901	0.0268673	0.945407	QPISTVSPLHRVLHYSQG_____________	VLHYS(1)QG
Q6UB98_S_149	Q6UB98	Q6UB98	Ankyrin repeat domain-containing protein 12	ANKRD12	S	149	-0.790458	0.0172848	#N/A	#N/A	#N/A	#N/A	#N/A	#N/A	#N/A	#N/A	RKQMALLMQMTARDNSPDSTPNHPSQTTPAQ	DNS(0.991)PDS(0.004)T(0.004)PNHPSQTTPAQK
O60504_T_106	O60504	O60504	Vinexin	SORBS3	T	106	-1.09663	0.0174108	#N/A	#N/A	#N/A	#N/A	-1.02943	0.107617	0.0508972	0.883904	STKIPASQHTQNWSATWTKDSKRRDKRWVKY	IPASQHTQNWS(0.01)AT(0.983)WT(0.007)K
Q96HN2_S_107	Q96HN2	Q96HN2	Putative adenosylhomocysteinase 3	AHCYL2	S	107	1.43783	0.0174248	#N/A	#N/A	#N/A	#N/A	#N/A	#N/A	#N/A	#N/A	HHQHQRHRDGGEALVSPDGTVTEAPRTVKKQ	DGGEALVS(1)PDGTVTEAPR
O94804_T_185	O94804	O94804	Serine/threonine-protein kinase 10	STK10	T	185	-0.605349	0.0176327	-0.168179	0.493076	-0.501919	0.0634477	-0.438705	0.170916	-0.418699	0.0944899	DIRLADFGVSAKNLKTLQKRDSFIGTPYWMA	NLKT(1)LQK
Q8NHV4_S_397	Q8NHV4	Q8NHV4	Protein NEDD1	NEDD1	S	397	1.6349	0.0177028	#N/A	#N/A	1.77768	0.01518	1.05349	0.299224	#N/A	#N/A	TLSKETDSGKNQDFSSFDDTGKSSLGDMFSP	NQDFS(0.008)S(0.992)FDDTGK
P19634_S_785	P19634	P19634	Sodium/hydrogen exchanger 1	SLC9A1	S	785	-0.519065	0.0177863	#N/A	#N/A	0.137697	0.138816	#N/A	#N/A	#N/A	#N/A	SSPGTDDVFTPAPSDSPSSQRIQRCLSDPGP	ETSSPGTDDVFTPAPS(0.002)DS(0.969)PS(0.023)S(0.006)QR
Q8N122_S_877	Q8N122	Q8N122	Regulatory-associated protein of mTOR	RPTOR	S	877	0.614393	0.0177993	-0.133838	0.319718	0.170292	0.483545	0.262077	0.564855	-0.383677	0.185172	ASPTNKGVHIHQAGGSPPASSTSSSSLTNDV	GVHIHQAGGS(1)PPASSTSSSSLTNDVAK
O95817_S_264	O95817	O95817	BAG family molecular chaperone regulator 3	BAG3	S	264	-0.585492	0.0178095	-0.0623641	0.812133	-0.623217	0.0153449	-0.262433	0.282661	0.264423	0.175769	KIQGDDWEPRPLRAASPFRSSVQGASSREGS	AAS(1)PFR
Q99590_S_774	Q99590	Q99590	Protein SCAF11	SCAF11	S	774	0.622087	0.0178565	#N/A	#N/A	0.431943	0.0607963	1.29809	0.114061	#N/A	#N/A	SSDLADEKVETVSQPSESPKDTIDKTKKPRT	VET(0.114)VS(0.872)QPS(0.596)ES(0.406)PKDT(0.011)IDK
Q96TA1_S_646	Q96TA1	Q96TA1	Niban-like protein 1	FAM129B	S	646	1.13654	0.0181347	-0.187242	0.835101	1.46118	0.0246131	0.916664	0.0913901	0.412854	0.441712	VGLPFEASPESPPPASPDGVTEIRGLLAQGL	QVVSVVQDEEVGLPFEAS(0.005)PES(0.995)PPPAS(0.999)PDGVT(0.001)EIR
Q8TDJ6_S_949	Q8TDJ6	Q8TDJ6	DmX-like protein 2	DMXL2	S	949	0.769031	0.0181388	-0.049025	0.932334	0.2399	0.389407	0.473557	0.0380887	0.0739545	0.842232	LSVPGQKNVDSSPETSPSVSPMPHSSSIANL	NVDS(0.57)S(0.687)PET(0.793)S(0.931)PS(0.04)VS(0.975)PMPHS(0.002)S(0.001)SIANLQTASK
Q9Y485_S_574	Q9Y485	Q9Y485	DmX-like protein 1	DMXL1	S	574	0.977913	0.0182646	#N/A	#N/A	#N/A	#N/A	#N/A	#N/A	#N/A	#N/A	IQQGKQKPSGLTRSTSMLISSGHNKSSNSLK	STS(1)MLISSGHNK
P48681_S_455	P48681	P48681	Nestin	NES	S	455	1.64691	0.0182742	-0.551107	0.20715	#N/A	#N/A	#N/A	#N/A	#N/A	#N/A	VLPGPEEPGGQRQEASTGQSPEDHASLAPPL	QEAS(0.721)T(0.098)GQS(0.011)PEDHAS(0.004)LAPPLS(0.161)PDHS(0.003)S(0.001)LEAK
Q6ULP2_T_617	Q6ULP2	Q6ULP2	Aftiphilin	AFTPH	T	617	0.645555	0.0182769	0.336716	0.557198	1.05841	0.0159249	0.566591	0.103478	-0.154412	0.498995	AWQSHRTDENIDTPGTPKTHSVPSATSKGAV	TDENIDT(0.001)PGT(0.999)PK
Q86UX7_S_8	Q86UX7	Q86UX7	Fermitin family homolog 3	FERMT3	S	8	-0.458657	0.0183607	0.0713212	0.790594	-0.339545	0.0673202	-0.193562	0.448573	0.0169087	0.952812	________MAGMKTASGDYIDSSWELRVFVG	TAS(1)GDYIDSSWELR
Q8IZP0_S_231	Q8IZP0	Q8IZP0	Abl interactor 1	ABI1	S	231	-0.461556	0.0183789	-0.325457	0.0914349	-0.376695	0.0205189	-0.330114	0.166589	-0.185511	0.301457	SPARLGSQHSPGRTASLNQRPRTHSGSSGGS	TAS(1)LNQRPR
O94804_S_438	O94804	O94804	Serine/threonine-protein kinase 10	STK10	S	438	-0.441522	0.0183811	-0.185105	0.234318	-0.457083	0.0527105	-0.344022	0.0662951	-0.0784686	0.584459	QVAQEKQVAEQGGDLSPAANRSQKASQSRPN	QVAEQGGDLS(1)PAANR
Q9UPT8_S_1267	Q9UPT8	Q9UPT8	Zinc finger CCCH domain-containing protein 4	ZC3H4	S	1267	-0.579392	0.0185608	-0.248458	0.483574	-0.743327	0.0153416	-0.573629	0.0535853	#N/A	#N/A	VPTLFGTVKQTPKTGSGSPFAGNSPAREGEQ	T(0.004)GS(0.982)GS(0.014)PFAGNS(1)PAR
Q9NRY4_S_1174	Q9NRY4	Q9NRY4	Rho GTPase-activating protein 35	ARHGAP35	S	1174	-0.402689	0.0186082	#N/A	#N/A	#N/A	#N/A	#N/A	#N/A	0.0528434	0.487946	RTRCTRLGRFASYRTSFSVGSDDELGPIRKK	T(0.442)S(0.554)FS(0.004)VGS(1)DDELGPIR
Q9BTU6_S_51	Q9BTU6	Q9BTU6	Phosphatidylinositol 4-kinase type 2-alpha	PI4K2A	S	51	1.00324	0.0186098	0.383047	0.460513	1.1857	0.0338025	0.641568	0.0891867	0.0496773	0.911621	VRVAAAAGSGPSPPGSPGHDRERQPLLDRAR	VAAAAGS(0.068)GPS(0.932)PPGS(1)PGHDR
Q9NRY4_S_1176	Q9NRY4	Q9NRY4	Rho GTPase-activating protein 35	ARHGAP35	S	1176	0.373069	0.018656	-0.00686861	0.974264	1.5578	0.0803346	0.216432	0.438244	0.047269	0.784913	RCTRLGRFASYRTSFSVGSDDELGPIRKKEE	T(0.049)S(0.068)FS(0.883)VGS(1)DDELGPIR
Q8ND56_S_182	Q8ND56	Q8ND56	Protein LSM14 homolog A	LSM14A	S	182	-0.339387	0.0186672	-0.278388	0.0303384	-0.672662	0.0289155	-0.288194	0.120473	-0.218119	0.298628	TQDTRSLKTQLSQGRSSPQLDPLRKSPTMEQ	T(0.359)QLS(0.28)QGRS(0.68)S(0.68)PQLDPLR
Q5HYW2_S_469	Q5HYW2	Q5HYW2	NHS-like protein 2	NHSL2	S	469	1.38556	0.0186914	#N/A	#N/A	#N/A	#N/A	1.1252	0.0522218	#N/A	#N/A	MPMVTQSDLRSVRLRSVSKSEPEDDIESPEY	LRS(1)VS(1)KS(1)EPEDDIES(1)PEYAEEPR
Q02880_S_1336	Q02880	Q02880	DNA topoisomerase 2-beta	TOP2B	S	1336	-1.11233	0.0189142	-0.259958	0.419528	-0.202225	0.459077	-0.600909	0.23162	-0.456775	0.272638	SGKPSAKKVKKRNPWSDDESKSESDLEETEP	RNPWS(1)DDES(1)KS(1)ES(1)DLEETEPVVIPR
Q02880_S_1340	Q02880	Q02880	DNA topoisomerase 2-beta	TOP2B	S	1340	-1.11233	0.0189142	-0.259958	0.419528	-0.202225	0.459077	-0.600909	0.23162	-0.456775	0.272638	SAKKVKKRNPWSDDESKSESDLEETEPVVIP	RNPWS(1)DDES(1)KS(1)ES(1)DLEETEPVVIPR
Q02880_S_1342	Q02880	Q02880	DNA topoisomerase 2-beta	TOP2B	S	1342	-1.11233	0.0189142	-0.259958	0.419528	-0.202225	0.459077	-0.600909	0.23162	-0.456775	0.272638	KKVKKRNPWSDDESKSESDLEETEPVVIPRD	RNPWS(1)DDES(1)KS(1)ES(1)DLEETEPVVIPR
Q02880_S_1344	Q02880	Q02880	DNA topoisomerase 2-beta	TOP2B	S	1344	-1.11233	0.0189142	-0.259958	0.419528	-0.202225	0.459077	-0.600909	0.23162	-0.456775	0.272638	VKKRNPWSDDESKSESDLEETEPVVIPRDSL	NPWS(1)DDES(1)KS(1)ES(1)DLEETEPVVIPR
P42331_S_487	P42331	P42331	Rho GTPase-activating protein 25	ARHGAP25	S	487	-0.475129	0.0191911	-0.263428	0.253882	-0.0881861	0.473987	-0.219626	0.451262	0.315686	0.15006	PSSEAKAGEGHRRTMSQDLRQLSDSQRTSTY	TMS(1)QDLR
Q9Y2D9_S_197	Q9Y2D9	Q9Y2D9	Zinc finger protein 652	ZNF652	S	197	1.15604	0.0192116	#N/A	#N/A	0.924667	0.0156386	0.62098	0.0742208	#N/A	#N/A	VEKVSVTQRRTRRAASVAAATTSPTPRTTRG	AAS(1)VAAATTSPTPR
Q8TBN0_S_68	Q8TBN0	Q8TBN0	Guanine nucleotide exchange factor for Rab-3A	RAB3IL1	S	68	0.389782	0.0192582	0.278869	0.183275	0.482763	0.03762	#N/A	#N/A	-1.02008	0.308129	GPAAAQLDVLRLRSSSMEIREKGSEFLKEEL	SSS(1)MEIR
Q15424_S_604	Q15424	Q15424	Scaffold attachment factor B1	SAFB	S	604	-0.603911	0.0193049	-0.141639	0.75131	-0.420118	0.19765	-0.39518	0.261608	-0.072053	0.811984	SQDRKSASREKRSVVSFDKVKEPRKSRDSES	S(1)VVS(1)FDKVK
O15085_T_1461	O15085	O15085	Rho guanine nucleotide exchange factor 11	ARHGEF11	T	1461	1.32025	0.0195173	0.445538	0.439647	1.23523	0.0280637	1.45474	0.0347853	0.365956	0.374687	HRELLKSLGGESSGGTTPVGSFHTEAARWTD	S(0.005)LGGES(0.525)S(0.525)GGT(0.805)T(0.141)PVGSFHTEAAR
P21757_S_104	P21757	P21757	Macrophage scavenger receptor types I and II	MSR1	S	104	-0.475861	0.0195606	0.132836	0.71753	-0.42932	0.0372603	-0.173365	0.506433	-0.0361753	0.903897	NANDITQSLTGKGNDSEEEMRFQEVFMEHMS	GNDS(1)EEEMR
Q9UQC2_S_631	Q9UQC2	Q9UQC2	GRB2-associated-binding protein 2	GAB2	S	631	1.67155	0.0195775	1.17112	0.0832726	1.34828	0.115737	0.506958	0.502529	0.540141	0.535227	ALDFQPSSPSPHRKPSTSSVTSDEKVDYVQV	KPS(0.928)T(0.143)S(0.44)S(0.437)VT(0.278)S(0.774)DEKVDYVQVDK
P14317_S_275	P14317	P14317	Hematopoietic lineage cell-specific protein	HCLS1	S	275	0.702022	0.0197841	0.204676	0.630836	0.348555	0.391801	0.306553	0.407282	0.403287	0.144063	QVARRQQERKAVTKRSPEAPQPVIAMEEPAV	S(1)PEAPQPVIAMEEPAVPAPLPK
P22314_S_46	P22314	P22314	Ubiquitin-like modifier-activating enzyme 1	UBA1	S	46	0.684288	0.0198326	0.202386	0.434595	0.681122	0.0576779	0.320609	0.0989362	#N/A	#N/A	SEVPSVPTNGMAKNGSEADIDEGLYSRQLYV	NGS(1)EADIDEGLYSR
Q8WYL5_S_576	Q8WYL5	Q8WYL5	Protein phosphatase Slingshot homolog 1	SSH1	S	576	0.474519	0.0199233	0.109271	0.675422	0.513187	0.0246424	0.319881	0.121123	-0.373998	0.172656	SGLCEKDVKKKLEFGSPKGRSGSLLQVEETE	LEFGS(1)PK
Q96P47_T_324	Q96P47	Q96P47	Arf-GAP with GTPase, ANK repeat and PH domain-containing protein 3	AGAP3	T	324	-0.774616	0.0200758	-0.356992	0.259254	-0.761987	0.0472155	-0.540687	0.0651665	0.257921	0.26365	ISQRELRIETIAASSTPTPIRKQSKRRSNIF	IETIAAS(0.001)S(0.145)T(0.844)PT(0.01)PIR
P55209_S_10	P55209	P55209	Nucleosome assembly protein 1-like 1	NAP1L1	S	10	-1.30122	0.020291	0.0782523	0.826841	-0.494983	0.205947	-0.689364	0.129532	#N/A	#N/A	______MADIDNKEQSELDQDLDDVEEVEEE	ADIDNKEQS(1)ELDQDLDDVEEVEEEETGEETK
Q8TAD8_S_35	Q8TAD8	Q8TAD8	Smad nuclear-interacting protein 1	SNIP1	S	35	0.609936	0.0203976	0.319342	0.248882	0.564407	0.0501088	0.658299	0.017774	0.257568	0.185215	DVVLPAGVVVKQERLSPEVAPPAHRRPDHSG	QERLS(1)PEVAPPAHR
P62753_S_235	P62753	P62753;Q9Y253	40S ribosomal protein S6;DNA polymerase eta	RPS6;POLH	S	235;379	1.018	0.0205444	0.15294	0.825681	1.19002	0.0160154	0.64928	0.424132	-0.376259	0.576513	AKEKRQEQIAKRRRLSSLRASTSKSESSQK_	RLS(1)S(1)LR
Q7Z6I6_S_384	Q7Z6I6	Q7Z6I6	Rho GTPase-activating protein 30	ARHGAP30	S	384	-0.88975	0.0206772	-0.357534	0.525853	-1.19619	0.0286667	-0.758418	0.0469953	0.23363	0.421909	EGEQEPEAEALGGTNSEPGTPRAGRSAIRAG	PSPLLPESLENDSIEAAEGEQEPEAEALGGT(0.032)NS(0.951)EPGT(0.017)PR
O15541_S_253	O15541	O15541	RING finger protein 113A	RNF113A	S	253	-0.415643	0.0207804	-0.149508	0.583051	-0.345006	0.0367767	-0.37268	0.166487	0.140171	0.442652	EGRYGVYEDENYEVGSDDEEIPFKCFICRQS	YGVYEDENYEVGS(1)DDEEIPFK
Q6NZY4_T_479	Q6NZY4	Q6NZY4	Zinc finger CCHC domain-containing protein 8	ZCCHC8	T	479	-0.55856	0.0209666	-0.201091	0.499078	-0.596882	0.0366655	-0.450199	0.0698987	-0.101635	0.656869	FQPPLPPDTPPLPRGTPPPVFTPPLPKGTPP	GT(1)PPPVFTPPLPK
Q14644_S_809	Q14644	Q14644	Ras GTPase-activating protein 3	RASA3	S	809	0.638343	0.021096	0.0176796	0.950498	0.679037	0.0189041	0.41136	0.134057	0.127842	0.577576	HAQYKRDKFKKTKYGSQEHPIGDKSFQNYIR	YGS(1)QEHPIGDK
P26368_S_2	P26368	P26368	Splicing factor U2AF 65 kDa subunit	U2AF2	S	2	-0.236792	0.0212897	-0.1558	0.378826	-0.303709	0.0142052	-0.230251	0.0248789	0.0309877	0.811458	______________MSDFDEFERQLNENKQE	S(1)DFDEFER
Q96CX2_S_185	Q96CX2	Q96CX2	BTB/POZ domain-containing protein KCTD12	KCTD12	S	185	3.39027	0.0213189	2.07729	0.1188	2.83628	0.038167	2.82977	0.0425795	-0.134081	0.951101	ASAGAPSPTLELASRSPSGGAAGPLLTPSQS	S(0.989)PS(0.011)GGAAGPLLTPSQSLDGSR
P49116_S_68	P49116	P49116	Nuclear receptor subfamily 2 group C member 2	NR2C2	S	68	1.02285	0.0213703	#N/A	#N/A	0.774671	0.0570822	0.697715	0.173737	#N/A	#N/A	LTSPDGAGTGKVILASPETSSAKQLIFTTSD	VILAS(0.991)PET(0.005)S(0.001)S(0.002)AK
Q9H7N4_S_724	Q9H7N4	Q9H7N4	Splicing factor, arginine/serine-rich 19	SCAF1	S	724	-0.400559	0.0213907	-0.518839	0.0808534	-1.53126	0.023012	-0.679463	0.0306129	-1.07791	0.122827	RLDKSDPRGPSPAPASSPKREVLYDSEGLSG	GPS(1)PAPAS(0.735)S(0.265)PKR
Q9Y3R5_S_597	Q9Y3R5	Q9Y3R5	Protein dopey-2	DOPEY2	S	597	0.760684	0.0214738	0.386782	0.481043	0.83918	0.0210509	0.87103	0.0326173	0.104333	0.737211	PPLKSEDSGIGLSASSPELSEHLRVPRVSLE	SEDSGIGLSAS(0.046)S(0.953)PELS(0.001)EHLR
O00764_S_213	O00764	O00764	Pyridoxal kinase	PDXK	S	213	1.60671	0.0215117	#N/A	#N/A	1.65168	0.0191089	1.24928	0.0332025	#N/A	#N/A	YLIVLGSQRRRNPAGSVVMERIRMDIRKVDA	NPAGS(1)VVMER
P28290_S_668	P28290	P28290	Sperm-specific antigen 2	SSFA2	S	668	0.396499	0.0215639	0.317237	0.156673	#N/A	#N/A	0.078138	0.588662	#N/A	#N/A	EFTQYTTHHILKSLASIEAKCSDMSSENTTG	SLAS(1)IEAK
Q9UQ35_S_484	Q9UQ35	Q9UQ35	Serine/arginine repetitive matrix protein 2	SRRM2	S	484	-0.805929	0.0216293	-0.999303	0.0125507	-0.78413	0.093539	-1.13122	0.0467397	-0.699162	0.0595565	RDKSHSHTPSRRMGRSRSPATAKRGRSRSRT	S(1)RS(0.999)PAT(0.001)AK
Q9UQ35_S_486	Q9UQ35	Q9UQ35	Serine/arginine repetitive matrix protein 2	SRRM2	S	486	-0.805929	0.0216293	-0.999303	0.0125507	-0.78413	0.093539	-1.13122	0.0467397	-0.699162	0.0595565	KSHSHTPSRRMGRSRSPATAKRGRSRSRTPT	S(1)RS(0.999)PAT(0.001)AK
O43314_S_1013	O43314	O43314	Inositol hexakisphosphate and diphosphoinositol-pentakisphosphate kinase 2	PPIP5K2	S	1013	0.565076	0.0216324	0.475016	0.114732	#N/A	#N/A	0.510109	0.0453191	#N/A	#N/A	GTGRRRRRSGEQITSSPVSPKSLAFTSSIFG	S(1)GEQIT(0.053)S(0.2)S(0.764)PVS(0.982)PK
Q5JTH9_S_1080	Q5JTH9	Q5JTH9	RRP12-like protein	RRP12	S	1080	-0.470844	0.0216799	-0.132374	0.636893	-0.203027	0.0655596	-0.370704	0.226523	0.220215	0.072856	PAQGKGDSIEEILADSEDEEDNEEEERSRGK	GDSIEEILADS(1)EDEEDNEEEER
Q9HBL0_S_960	Q9HBL0	Q9HBL0	Tensin-1	TNS1	S	960	2.87307	0.0217049	#N/A	#N/A	1.97779	0.04736	2.77065	0.0221977	#N/A	#N/A	HLHSYKEAFEEMEGTSPSSPPPSGVRSPPGL	EAFEEMEGT(0.213)S(0.787)PS(0.28)S(0.718)PPPS(0.002)GVR
Q5T1M5_T_1099	Q5T1M5	Q5T1M5	FK506-binding protein 15	FKBP15	T	1099	2.10503	0.0218759	0.890171	0.528459	2.18615	0.0708887	1.17769	0.295126	1.63504	0.0790728	APDGPLQESSTRLSLTSDPEEGDPLALGPES	LS(0.597)LT(0.748)S(0.656)DPEEGDPLALGPESPGEPQPPQLK
Q13153_S_220	Q13153	Q13153	Serine/threonine-protein kinase PAK 1	PAK1	S	220	1.1051	0.0219795	#N/A	#N/A	#N/A	#N/A	1.37732	0.0943966	#N/A	#N/A	VIEPLPVTPTRDVATSPISPTENNTTPPDAL	DVAT(0.082)S(0.835)PIS(0.082)PT(0.001)ENNTTPPDALTR
Q8N4C6_S_1550	Q8N4C6	Q8N4C6	Ninein	NIN	S	1550	-0.346588	0.0221631	-0.070497	0.762592	-0.50169	0.0590055	-0.136483	0.500129	-0.0174176	0.876338	EEDSISNLKLGTLNGSQEEMWQKTETVKQEN	LGTLNGS(1)QEEMWQK
Q13177_S_2	Q13177	Q13177	Serine/threonine-protein kinase PAK 2;PAK-2p27;PAK-2p34	PAK2	S	2	-0.409767	0.0222287	-0.118965	0.649482	-0.412609	0.023317	-0.304522	0.17759	-0.00594549	0.973208	______________MSDNGELEDKPPAPPVR	S(1)DNGELEDKPPAPPVR
Q9UMZ2_S_935	Q9UMZ2	Q9UMZ2	Synergin gamma	SYNRG	S	935	-0.414903	0.0222601	0.168155	0.514232	-0.304378	0.0425357	-0.42189	0.0949555	0.17066	0.14903	PSATSILQKKETSFGSSENITMTSLSKVTTF	ET(0.005)S(0.003)FGS(0.982)S(0.01)ENITMTSLSK
Q9Y485_S_208	Q9Y485	Q9Y485	DmX-like protein 1	DMXL1	S	208	0.804515	0.0222718	#N/A	#N/A	0.87232	0.0279161	0.496208	0.173047	#N/A	#N/A	LKVWYNVENWRTAVTSPDGSSEKQSQGEIDF	TAVT(0.027)S(0.969)PDGS(0.003)S(0.001)EK
P10451_S_303	P10451	P10451;CON__P31096	Osteopontin	SPP1	S	303;251	-0.802489	0.0222798	-0.300609	0.298791	-0.686163	0.076535	-0.962578	0.0450831	-0.0323496	0.92406	DPKSKEEDKHLKFRISHELDSASSEVN____	FRIS(1)HELDS(0.196)AS(0.908)S(0.895)EVN
Q13425_S_393	Q13425	Q13425	Beta-2-syntrophin	SNTB2	S	393	1.00033	0.0223481	0.468191	0.156778	0.722508	0.0604722	0.729333	0.0545674	0.301561	0.324683	PLVATRLVHSGSGCRSPSLGSDLTFATRTGS	S(0.998)PS(0.002)LGSDLTFATR
Q8IWI9_S_3020	Q8IWI9	Q8IWI9	MAX gene-associated protein	MGA	S	3020	-0.501372	0.0224365	-0.186702	0.322715	#N/A	#N/A	#N/A	#N/A	#N/A	#N/A	PTLAPVVAKLGNSGASPSSAGK_________	LGNSGAS(0.98)PS(0.008)S(0.012)AGK
Q3YEC7_S_454	Q3YEC7	Q3YEC7	Rab-like protein 6	RABL6	S	454	-0.579334	0.0225103	-0.168254	0.687399	-0.847363	0.0172095	-0.648558	0.061079	0.121339	0.594912	AGFQDDVDLEDQPRGSPPLPAGPVPSQDITL	GS(1)PPLPAGPVPSQDIT(0.087)LS(0.935)S(0.978)EEEAEVAAPTK
Q12965_S_1004	Q12965	Q12965	Unconventional myosin-Ie	MYO1E	S	1004	3.30619	0.0226347	#N/A	#N/A	#N/A	#N/A	2.55647	0.0480112	#N/A	#N/A	YTSMARPPLPRQQSTSSDRVSQTPESLDFLK	QQS(0.567)T(0.567)S(0.567)S(0.567)DRVS(0.567)QT(0.162)PES(0.003)LDFLK
Q9NTJ3_S_41	Q9NTJ3	Q9NTJ3	Structural maintenance of chromosomes protein 4	SMC4	S	41	-0.602511	0.022671	-0.608757	0.0240377	-0.657194	0.0278717	-0.393882	0.0828834	-0.326903	0.0576974	ASSDAEPEPPSGRTESPATAAETASEELDNR	T(0.043)ES(0.957)PAT(0.001)AAETASEELDNR
Q9H7N4_S_719	Q9H7N4	Q9H7N4	Splicing factor, arginine/serine-rich 19	SCAF1	S	719	-0.444064	0.0227394	-0.444448	0.0654768	-1.0835	0.01214	-0.64086	0.01652	-0.573697	0.185535	TITVGRLDKSDPRGPSPAPASSPKREVLYDS	GPS(1)PAPAS(0.735)S(0.265)PKR
Q8TB72_S_136	Q8TB72	Q8TB72	Pumilio homolog 2	PUM2	S	136	-0.327732	0.0227632	-0.0426381	0.789424	-0.512406	0.0198103	-0.327542	0.048693	-0.174588	0.105415	AETDGPEKGDQKGKASPFEEDQNRDLKQGDD	GKAS(1)PFEEDQNR
Q9Y5B0_S_869	Q9Y5B0	Q9Y5B0	RNA polymerase II subunit A C-terminal domain phosphatase	CTDP1	S	869	-1.21617	0.0228178	-0.150451	0.450659	0.167593	0.517643	-0.77887	0.0783668	-0.155898	0.696691	LESMDKEVDDILGEGSDDSDSEKRRPEEQEE	EDLESMDKEVDDILGEGS(1)DDS(0.955)DS(0.045)EK
Q9Y5B0_S_872	Q9Y5B0	Q9Y5B0	RNA polymerase II subunit A C-terminal domain phosphatase	CTDP1	S	872	-1.21617	0.0228178	-0.150451	0.450659	0.167593	0.517643	-0.77887	0.0783668	-0.155898	0.696691	MDKEVDDILGEGSDDSDSEKRRPEEQEEEPQ	EDLESMDKEVDDILGEGS(0.999)DDS(0.961)DS(0.04)EK
P34910_S_294	P34910	P34910	Protein EVI2B	EVI2B	S	294	-0.613143	0.0228337	-0.00695855	0.9755	-0.418409	0.0329297	-0.311488	0.084647	-0.253315	0.115215	KSTLLADDLEIKLFESSENIEDSNNPKTEKI	LFES(1)SENIEDSNNPK
Q86Y82_S_139	Q86Y82	Q86Y82	Syntaxin-12	STX12	S	139	1.30349	0.0228927	0.452281	0.542473	0.579682	0.349983	-0.542319	0.426809	-0.127239	0.822573	VSEKEKESIARARAGSRLSAEERQREEQLVS	AGS(1)RLS(1)AEER
O75592_S_2751	O75592	O75592	E3 ubiquitin-protein ligase MYCBP2	MYCBP2	S	2751	-0.520546	0.0231253	-0.247702	0.168445	#N/A	#N/A	-0.437721	0.0842418	-0.169433	0.491455	SDAAKLRSDSHSRSLSPNHNTLQTLKSDGRM	S(0.016)LS(0.984)PNHNTLQTLK
Q9UQ35_S_1552	Q9UQ35	Q9UQ35	Serine/arginine repetitive matrix protein 2	SRRM2	S	1552	-0.905423	0.0231355	-0.0335474	0.913206	-0.76386	0.0272508	#N/A	#N/A	0.389596	0.309575	SRSGSSQELDVKPSASPQERSESDSSPDSKA	S(0.386)GS(0.454)S(0.16)QELDVKPS(0.038)AS(0.962)PQER
Q9P2M4_S_295	Q9P2M4	Q9P2M4	TBC1 domain family member 14	TBC1D14	S	295	0.527953	0.0231377	0.318766	0.144311	0.328772	0.290736	0.459935	0.0580904	0.0368134	0.880289	QKEYEDKAGRPSKPPSPKQNVRKNLDFEPLS	PSKPPS(1)PK
A0JNW5_S_414	A0JNW5	A0JNW5	UHRF1-binding protein 1-like	UHRF1BP1L	S	414	0.817599	0.0232177	0.307332	0.569372	0.908043	0.0383447	0.782751	0.038536	-0.148722	0.738323	NVEMLKQAVKDHNVGSPPKSPTHASPQHTQT	DHNVGS(1)PPKS(0.832)PT(0.168)HASPQHTQTEK
Q68DQ2_S_931	Q68DQ2	Q68DQ2	Very large A-kinase anchor protein	CRYBG3	S	931	0.681878	0.0232655	#N/A	#N/A	0.569188	0.0266828	0.628703	0.032051	-0.0398522	0.879657	SKYEDKPEPEVDALGSPPALLKSNISWILPP	YEDKPEPEVDALGS(1)PPALLK
Q8TDZ2_S_617	Q8TDZ2	Q8TDZ2	Protein-methionine sulfoxide oxidase MICAL1	MICAL1	S	617	1.01268	0.0233781	0.369414	0.491794	0.805032	0.126832	0.958798	0.111764	#N/A	#N/A	AYLSHFHSAFKSMAHSPGPVSQASPGTSSAV	S(0.012)MAHS(0.987)PGPVS(0.001)QASPGTSSAVLFLSK
Q12802_S_983	Q12802	Q12802	A-kinase anchor protein 13	AKAP13	S	983	0.597301	0.0233902	0.392644	0.411502	#N/A	#N/A	#N/A	#N/A	-0.0721783	0.785514	ISADCAKDKALQLSNSPGASSAFLKAETEHN	ALQLSNS(0.985)PGAS(0.012)S(0.002)AFLK
Q5T5U3_S_880	Q5T5U3	Q5T5U3	Rho GTPase-activating protein 21	ARHGAP21	S	880	0.597356	0.0234045	0.122911	0.740225	0.46169	0.0279323	0.40895	0.112883	#N/A	#N/A	PSLDAQPNSKTERSKSYDEGLDDYREDAKLS	S(0.031)KS(0.962)Y(0.008)DEGLDDYREDAK
Q86VR2_S_433	Q86VR2	Q86VR2	Protein FAM134C	FAM134C	S	433	1.07305	0.0234181	0.938	0.0626982	1.68054	0.0677318	1.15367	0.0845197	0.378728	0.381775	PSGAPAQRATRGFLRSPSSDLDTDAEGDDFE	S(0.753)PS(0.753)S(0.753)DLDT(0.705)DAEGDDFELLDQS(0.035)ELS(0.001)QLDPASSR
Q86VR2_S_435	Q86VR2	Q86VR2	Protein FAM134C	FAM134C	S	435	1.07305	0.0234181	0.938	0.0626982	1.68054	0.0677318	1.15367	0.0845197	0.378728	0.381775	GAPAQRATRGFLRSPSSDLDTDAEGDDFELL	S(0.742)PS(0.769)S(0.769)DLDT(0.715)DAEGDDFELLDQS(0.005)ELSQLDPASSR
Q86VR2_S_436	Q86VR2	Q86VR2	Protein FAM134C	FAM134C	S	436	1.07305	0.0234181	0.938	0.0626982	1.68054	0.0677318	1.15367	0.0845197	0.378728	0.381775	APAQRATRGFLRSPSSDLDTDAEGDDFELLD	S(0.742)PS(0.769)S(0.769)DLDT(0.715)DAEGDDFELLDQS(0.005)ELSQLDPASSR
Q5VZ89_S_1296	Q5VZ89	Q5VZ89	DENN domain-containing protein 4C	DENND4C	S	1296	-1.89096	0.0237273	-0.509388	0.353947	#N/A	#N/A	-1.66079	0.179198	-0.243786	0.579102	LDHGSPAQENPESEKSSPAVSRSKTFTGRFK	RS(0.446)S(0.554)LPLDHGSPAQENPES(0.013)EKS(0.905)S(0.082)PAVSR
P45985_T_391	P45985	P45985	Dual specificity mitogen-activated protein kinase kinase 4	MAP2K4	T	391	2.16346	0.0237995	#N/A	#N/A	1.91165	0.0152274	1.67066	0.0596016	#N/A	#N/A	EVACYVCKILDQMPATPSSPMYVD_______	ILDQMPAT(0.93)PS(0.359)S(0.692)PMY(0.019)VD
Q12789_S_1068	Q12789	Q12789	General transcription factor 3C polypeptide 1	GTF3C1	S	1068	0.906823	0.02389	0.105806	0.845337	0.879175	0.0256572	-0.197867	0.732829	0.0887207	0.886302	VRCPRVRKNSSTDQGSDEEGSLQKEQESAMD	KNS(0.19)S(0.307)T(0.503)DQGS(1)DEEGSLQK
Q6WKZ4_S_545	Q6WKZ4	Q6WKZ4	Rab11 family-interacting protein 1	RAB11FIP1	S	545	0.603967	0.0239589	0.42949	0.129689	0.500061	0.0294035	0.579581	0.0187146	0.151562	0.45627	PRAPQTRAVKPRLEVSPEAQPTARLPSPTDS	LEVS(1)PEAQPTAR
P12270_S_2155	P12270	P12270	Nucleoprotein TPR	TPR	S	2155	0.512569	0.0239713	-0.122518	0.775835	0.442202	0.115822	0.267628	0.298764	0.142165	0.535998	LVVPHRTDGFAEAIHSPQVAGVPRFRFGPPE	TDGFAEAIHS(1)PQVAGVPR
Q66K74_S_655	Q66K74	Q66K74	Microtubule-associated protein 1S;MAP1S heavy chain;MAP1S light chain	MAP1S	S	655	0.769037	0.0239719	0.179595	0.598408	0.487374	0.0690289	0.434334	0.0988465	0.243312	0.283759	SPESHRSPAEGSERLSLSPLRGGEAGPDASP	LS(1)LS(1)PLR
Q16537_S_33	Q16537	Q16537	Serine/threonine-protein phosphatase 2A 56 kDa regulatory subunit epsilon isoform	PPP2R5E	S	33	-0.72456	0.0240957	0.0423646	0.883255	-0.452325	0.0909797	-0.135583	0.734306	-0.136789	0.651726	SRKSVRKARQKRSQSSSQFRSQGKPIELTPL	S(0.299)QS(0.69)S(0.84)S(0.171)QFR
Q7Z5H3_S_587	Q7Z5H3	Q7Z5H3	Rho GTPase-activating protein 22	ARHGAP22	S	587	0.857701	0.024125	0.635234	0.0849092	0.380308	0.651751	0.874717	0.0335138	#N/A	#N/A	EAGAGASNSEPSEPDSPTREHARRSEALQGL	SLDLDHSMDEAGAGASNS(0.005)EPS(0.066)EPDS(0.886)PT(0.042)REHAR
O14976_S_834	O14976	O14976	Cyclin-G-associated kinase	GAK	S	834	-1.11266	0.0241943	-0.706712	0.0515253	-0.601018	0.14858	-0.403003	0.518876	#N/A	#N/A	LMEDRDESEVSDEGGSPISSEGQEPRADPEP	ES(0.276)ES(0.329)ALMEDRDES(0.424)EVS(0.973)DEGGS(0.998)PIS(0.845)S(0.155)EGQEPR
P19105_S_19	P19105	P19105;O14950;P24844	Myosin regulatory light chain 12A;Myosin regulatory light chain 12B;Myosin regulatory light polypeptide 9	MYL12A;MYL12B;MYL9	S	19;20;20	-1.07155	0.0242691	-0.259496	0.56613	-0.440145	0.123499	-0.871292	0.0313618	-2.34068	0.132104	KRTKTKTKKRPQRATSNVFAMFDQSQIQEFK	AT(1)S(1)NVFAMFDQSQIQEFK
Q9P107_S_923	Q9P107	Q9P107	GEM-interacting protein	GMIP	S	923	-1.59059	0.0243902	-0.49468	0.384263	-1.49337	0.045117	-1.72121	0.0228059	-0.38992	0.511828	LRGRGPSPAAASPEGSPLRRTPLPKHFEITQ	GPS(1)PAAAS(1)PEGS(1)PLR
O96018_S_11	O96018	O96018	Amyloid beta A4 precursor protein-binding family A member 3	APBA3	S	11	2.32164	0.0244297	#N/A	#N/A	#N/A	#N/A	#N/A	#N/A	#N/A	#N/A	_____MDFPTISRSPSGPPAMDLEGPRDILV	S(0.34)PS(0.66)GPPAMDLEGPR
Q8IYB3_S_901	Q8IYB3	Q8IYB3	Serine/arginine repetitive matrix protein 1	SRRM1	S	901	-0.652928	0.0245383	-0.262055	0.440036	-0.325864	0.303981	-0.330771	0.272254	-0.601672	0.318101	HLREKALRSMRKAQVSPQS____________	AQVS(1)PQS
P02545_S_407	P02545	P02545	Prelamin-A/C;Lamin-A/C	LMNA	S	407	0.890728	0.0245781	0.633316	0.36508	1.33871	0.0157016	1.01897	0.168642	0.0646124	0.887719	SPTSQRSRGRASSHSSQTQGGGSVTKKRKLE	AS(0.5)S(0.5)HSS(0.999)QT(0.001)QGGGSVTK
Q9C0B5_S_693	Q9C0B5	Q9C0B5	Palmitoyltransferase ZDHHC5	ZDHHC5	S	693	1.97502	0.0245981	#N/A	#N/A	#N/A	#N/A	#N/A	#N/A	#N/A	#N/A	KSLGSASPGPGQPPLSSPTRGGVKKVSGVGG	SLGSASPGPGQPPLS(0.71)S(0.235)PT(0.055)R
P33241_S_130	P33241	P33241	Lymphocyte-specific protein 1	LSP1	S	130	1.06533	0.0246177	0.240237	0.679802	0.627735	0.206857	0.438802	0.325893	-0.124253	0.783873	EQEDRPGLHAYEKEDSDEVHLEELSLSKEGP	EDS(1)DEVHLEELSLSK
P52306_S_597	P52306	P52306	Rap1 GTPase-GDP dissociation stimulator 1	RAP1GDS1	S	597	1.4352	0.0246369	#N/A	#N/A	1.38476	0.0275546	#N/A	#N/A	#N/A	#N/A	SKLRSHENKSVAQQASLTEQRLTVES_____	SVAQQAS(0.983)LT(0.017)EQR
Q6PIJ6_S_740	Q6PIJ6	Q6PIJ6	F-box only protein 38	FBXO38	S	740	1.1803	0.0247216	#N/A	#N/A	0.91611	0.0671169	0.760671	0.12166	#N/A	#N/A	PDFVRTVNSGGSSEPSPTEVDVSRQCACSPG	T(0.001)VNS(0.004)GGS(0.003)S(0.02)EPS(0.843)PT(0.128)EVDVSR
Q16204_S_240	Q16204	Q16204	Coiled-coil domain-containing protein 6	CCDC6	S	240	0.864518	0.0247599	-0.0194208	0.964874	0.71763	0.0585498	0.603331	0.118421	0.0776407	0.817735	EAEKRILQEKLDQPVSAPPSPRDISMEIDSP	LDQPVS(1)APPS(1)PR
O60341_S_849	O60341	O60341	Lysine-specific histone demethylase 1A	KDM1A	S	849	0.304074	0.0247714	-0.1468	0.689246	-0.0633081	0.713901	-0.0632009	0.791567	-0.205762	0.177355	YTLPRQATPGVPAQQSPSM____________	QATPGVPAQQS(0.882)PS(0.118)M
Q6PJG2_T_704	Q6PJG2	Q6PJG2	ELM2 and SANT domain-containing protein 1	ELMSAN1	T	704	1.32488	0.024793	#N/A	#N/A	1.31622	0.0153315	1.01184	0.118217	0.162172	0.832766	KSAHRTLLRTNSAEVTPPVLSVMGEATPVSI	T(0.5)NS(0.5)AEVT(1)PPVLS(0.001)VMGEAT(0.985)PVS(0.015)IEPR
Q3YEC7_S_471	Q3YEC7	Q3YEC7	Rab-like protein 6	RABL6	S	471	-0.666016	0.0248568	-0.206266	0.637116	-0.970771	0.0183948	-1.40546	0.1388	-1.32832	0.194142	PLPAGPVPSQDITLSSEEEAEVAAPTKGPAP	GS(1)PPLPAGPVPSQDIT(0.012)LS(0.989)S(0.999)EEEAEVAAPTK
P42166_T_74	P42166	P42166	Lamina-associated polypeptide 2, isoform alpha;Thymopoietin;Thymopentin	TMPO	T	74	-0.682347	0.0248676	-0.18816	0.36976	-0.713409	0.0888745	-0.656015	0.040083	-0.105485	0.577952	SKGPPDFSSDEEREPTPVLGSGAAAAGRSRA	GPPDFSSDEEREPT(1)PVLGSGAAAAGR
Q6ZV73_S_1197	Q6ZV73	Q6ZV73	FYVE, RhoGEF and PH domain-containing protein 6	FGD6	S	1197	1.7483	0.0248684	#N/A	#N/A	#N/A	#N/A	#N/A	#N/A	0.734017	0.289643	IEEYAKKRITFCPSRSLDEADSENKEEVSPL	S(1)LDEADSENKEEVSPLGSK
Q8N5J2_S_441	Q8N5J2	Q8N5J2	Protein FAM63A	FAM63A	S	441	0.553899	0.0251344	0.146859	0.509954	#N/A	#N/A	#N/A	#N/A	#N/A	#N/A	QQQAAQPVRMRTRVLSLQGRGATSGRPAGER	VLS(1)LQGR
Q13185_S_93	Q13185	Q13185	Chromobox protein homolog 3	CBX3	S	93	0.703434	0.0251982	-0.0756958	0.866747	0.131642	0.686379	0.295761	0.292958	-0.178628	0.486506	NSQKAGKEKDGTKRKSLSDSESDDSKSKKKR	S(1)LS(1)DSESDDSK
Q8WU90_S_381	Q8WU90	Q8WU90	Zinc finger CCCH domain-containing protein 15	ZC3H15	S	381	0.539485	0.0252138	0.401724	0.144677	0.718507	0.0115007	0.624566	0.0407716	0.567766	0.0840329	KLSEASGGRAENGERSDLEEDNEREGTENGA	AENGERS(1)DLEEDNER
Q8NDI1_S_1058	Q8NDI1	Q8NDI1	EH domain-binding protein 1	EHBP1	S	1058	0.799809	0.0252327	0.0624647	0.85167	0.557639	0.0491828	0.478992	0.0903248	0.0335311	0.896964	GNEEKAAITETQRKPSEDEVLNKGFKDTSQY	KPS(1)EDEVLNK
P40222_S_515	P40222	P40222	Alpha-taxilin	TXLNA	S	515	0.691241	0.0252611	0.25117	0.459314	0.599517	0.0333745	0.545286	0.0338812	-0.549911	0.236003	GPERRPEGPGAQAPSSPRVTEAPCYPGAPST	RPEGPGAQAPSS(1)PR
Q5VZ89_S_973	Q5VZ89	Q5VZ89	DENN domain-containing protein 4C	DENND4C	S	973	1.11851	0.0253416	0.314051	0.596572	0.624388	0.198511	0.804985	0.0780083	0.354812	0.396768	SAIVAKHSQPSPEPHSPTEPPAWGSSIVKVP	HS(0.071)QPS(0.929)PEPHS(0.999)PT(0.001)EPPAWGSSIVK
Q8WUQ7_S_489	Q8WUQ7	Q8WUQ7	Cactin	CACTIN	S	489	-0.329438	0.0255438	0.0245126	0.857771	-0.357293	0.0161868	-0.110324	0.508459	-0.143297	0.344505	VESEPLFPILKQEPQSPSRSLEPEDAAPTPP	QEPQS(0.836)PS(0.164)R
O43768_S_109	O43768	O43768	Alpha-endosulfine	ENSA	S	109	0.590503	0.0255822	#N/A	#N/A	0.342682	0.532095	0.361232	0.452969	#N/A	#N/A	GDHIPTPQDLPQRKSSLVTSKLAGGQVE___	KS(0.054)S(0.94)LVT(0.006)SK
O94874_S_458	O94874	O94874	E3 UFM1-protein ligase 1	UFL1	S	458	-1.27431	0.0256516	-0.00551229	0.992535	-0.398001	0.477727	-0.813192	0.588803	-0.1317	0.8452	YKIKKVKKKGRKDDDSDDESQSSHTGKKKPE	KDDDS(1)DDESQSSHTGK
O60271_S_265	O60271	O60271	C-Jun-amino-terminal kinase-interacting protein 4	SPAG9	S	265	1.70099	0.0257549	#N/A	#N/A	1.74206	0.0209458	1.311	0.129174	#N/A	#N/A	NSPEPQKAVEQEDELSDVSQGGSKATTPAST	AVEQEDELS(1)DVS(0.811)QGGS(0.189)K
P34910_S_295	P34910	P34910	Protein EVI2B	EVI2B	S	295	-0.415261	0.0257654	0.129149	0.558275	#N/A	#N/A	#N/A	#N/A	-1.03502	0.200028	STLLADDLEIKLFESSENIEDSNNPKTEKIK	LFES(0.999)S(0.999)ENIEDS(0.001)NNPK
Q6PKG0_T_526	Q6PKG0	Q6PKG0	La-related protein 1	LARP1	T	526	-0.716318	0.0257745	-0.274948	0.34767	-0.990025	0.0210352	-0.402553	0.11565	-0.0877315	0.734453	YQKETESAPGSPRAVTPVPTKTEEVSNLKTL	AVT(1)PVPTK
Q9BZQ8_S_602	Q9BZQ8	Q9BZQ8	Protein Niban	FAM129A	S	602	-0.970753	0.0258309	-0.246612	0.683147	0.0725607	0.863216	-0.249744	0.552168	-0.208503	0.562819	KPPTGSNQASPARRASAILPGVLGSETLSNE	RAS(1)AILPGVLGSETLSNEVFQESEEEKQPEVPSSLAK
Q6DN90_S_180	Q6DN90	Q6DN90	IQ motif and SEC7 domain-containing protein 1	IQSEC1	S	180	0.451846	0.0258356	0.426645	0.121738	0.416916	0.15123	0.328147	0.126886	-0.239261	0.28072	RMSRRIVLSNMRMQFSFEGPEKVHSSYFEGK	MQFS(1)FEGPEK
Q9Y3L3_T_626	Q9Y3L3	Q9Y3L3	SH3 domain-binding protein 1	SH3BP1	T	626	-1.17323	0.0258761	-0.246993	0.500205	-1.12189	0.0352531	-0.900002	0.052366	-0.408691	0.113117	GSSLRAPTVPPPLPPTPPQPARRQSRRSPAS	APTVPPPLPPT(1)PPQPAR
Q9UM01_T_5	Q9UM01	Q9UM01	Y+L amino acid transporter 1	SLC7A7	T	5	-0.783013	0.0259035	0.383857	0.390213	0.109794	0.833834	0.937979	0.0254429	#N/A	#N/A	___________MVDSTEYEVASQPEVETSPL	MVDS(0.306)T(0.556)EY(0.023)EVAS(0.114)QPEVET(0.001)SPLGDGASPGPEQVK
Q9Y618_S_956	Q9Y618	Q9Y618	Nuclear receptor corepressor 2	NCOR2	S	956	-0.438663	0.0259336	-0.357302	0.0902066	#N/A	#N/A	-0.314973	0.127512	-0.174087	0.498287	RPSLLTPTGDPRANASPQKPLDLKQLKQRAA	ANAS(1)PQKPLDLK
Q12959_S_102	Q12959	Q12959	Disks large homolog 1	DLG1	S	102	0.949033	0.0260338	#N/A	#N/A	#N/A	#N/A	#N/A	#N/A	#N/A	#N/A	LPSSTVTSETLPSSLSPSVEKYRYQDEDTPP	SKPSEPIQPVNTWEISSLPSSTVTSET(0.001)LPS(0.016)S(0.037)LS(0.716)PS(0.229)VEK
Q86WB0_S_321	Q86WB0	Q86WB0	Nuclear-interacting partner of ALK	ZC3HC1	S	321	1.12424	0.0261177	-0.00572726	0.993136	0.867343	0.0541525	0.811749	0.0599682	-0.121539	0.757558	PGLEGRPERLPLVPESPRRMMTRSQDATFSP	LPLVPES(1)PRR
Q15149_S_4396	Q15149	Q15149	Plectin	PLEC	S	4396	0.497355	0.0262848	0.315462	0.177235	0.520896	0.0317579	0.284461	0.178112	0.296227	0.102355	RSRSSSVGSSSSYPISPAVSRTQLASWSDPT	S(0.039)S(0.065)S(0.896)VGSSSSYPIS(1)PAVSR
Q14839_T_1553	Q14839	Q14839	Chromodomain-helicase-DNA-binding protein 4	CHD4	T	1553	-0.828384	0.0263512	-0.600714	0.430371	#N/A	#N/A	#N/A	#N/A	0.0768469	0.774155	PKTPTPSTPGDTQPNTPAPVPPAEDGIKIEE	TPTPSTPGDT(0.002)QPNT(0.998)PAPVPPAEDGIK
P10451_S_270	P10451	P10451	Osteopontin	SPP1	S	270	-0.90441	0.026359	-0.348674	0.408097	-0.872252	0.0588007	-1.05107	0.0564726	-0.148355	0.728047	NEHSDVIDSQELSKVSREFHSHEFHSHEDML	KANDES(1)NEHS(1)DVIDS(1)QELS(0.002)KVS(0.998)R
Q12802_S_2567	Q12802	Q12802	A-kinase anchor protein 13	AKAP13	S	2567	0.488229	0.0267859	0.0870803	0.682839	0.393965	0.0587177	0.191608	0.298145	0.0532661	0.79227	VLSERALTRSLSRPSSLIEQEKQRSLEKQRQ	S(0.205)LS(0.262)RPS(0.556)S(0.976)LIEQEK
P07355_Y_275	P07355	P07355;A6NMY6	Annexin A2;Putative annexin A2-like protein	ANXA2;ANXA2P2	Y	275;275	-0.26409	0.0270256	#N/A	#N/A	-0.417323	0.0174528	#N/A	#N/A	#N/A	#N/A	VQCIQNKPLYFADRLYDSMKGKGTRDKVLIR	LY(1)DSMK
Q5T4S7_S_2718	Q5T4S7	Q5T4S7	E3 ubiquitin-protein ligase UBR4	UBR4	S	2718	-0.378988	0.027058	0.069797	0.800067	0.203655	0.274298	-0.108181	0.474676	-0.117429	0.612052	RVLRPRNKRRHVTLPSSPRSNTPMGDKDDDD	HVT(0.005)LPS(0.781)S(0.781)PRS(0.716)NT(0.716)PMGDKDDDDDDDADEK
P27448_S_419	P27448	P27448	MAP/microtubule affinity-regulating kinase 3	MARK3	S	419	1.5251	0.0270661	-0.2408	0.857186	1.06828	0.0978405	0.936088	0.236601	-0.263415	0.729959	KVQRSVFSSQKQRRYSDHAGPAIPSVVAYPK	RYS(1)DHAGPAIPSVVAYPK
Q13427_S_413	Q13427	Q13427	Peptidyl-prolyl cis-trans isomerase G	PPIG	S	413	-0.487536	0.0272217	-0.213165	0.345421	-0.278885	0.308827	-0.27199	0.273968	-0.596564	0.267664	PVRVKERKITDHRNVSESPNRKNEKEKKVKD	NVS(1)ES(1)PNRK
Q53T59_S_139	Q53T59	Q53T59	HCLS1-binding protein 3	HS1BP3	S	139	0.496208	0.0272644	#N/A	#N/A	#N/A	#N/A	0.217191	0.288957	-0.0693785	0.722119	ELAGSPELLEFLGTRSPGAAGLTSRDSSVLD	S(1)PGAAGLTSR
Q05655_S_331	Q05655	Q05655	Protein kinase C delta type;Protein kinase C delta type regulatory subunit;Protein kinase C delta type catalytic subunit	PRKCD	S	331	1.14033	0.027385	#N/A	#N/A	1.25003	0.0359565	#N/A	#N/A	#N/A	#N/A	FEKKTGVAGEDMQDNSGTYGKIWEGSSKCNI	TGVAGEDMQDNS(0.979)GT(0.021)YGK
Q9H307_S_658	Q9H307	Q9H307	Pinin	PNN	S	658	-0.558253	0.0273925	#N/A	#N/A	-0.504414	0.0820908	-0.392181	0.164332	#N/A	#N/A	DRKHRRSVDRKRRDTSGLERSHKSSKGGSSR	DT(0.006)S(0.994)GLER
P16284_S_647	P16284	P16284	Platelet endothelial cell adhesion molecule	PECAM1	S	647	1.03325	0.0276127	#N/A	#N/A	#N/A	#N/A	0.991285	0.0271433	0.103219	0.767988	QMPVEMSRPAVPLLNSNNEKMSDPNMEANSH	PAVPLLNS(1)NNEK
O60825_S_483	O60825	O60825	6-phosphofructo-2-kinase/fructose-2,6-bisphosphatase 2;6-phosphofructo-2-kinase;Fructose-2,6-bisphosphatase	PFKFB2	S	483	0.893742	0.0278113	0.546902	0.243229	0.89927	0.0223115	0.966939	0.0160268	0.164636	0.573682	TPLSSSNTIRRPRNYSVGSRPLKPLSPLRAQ	NYS(1)VGSR
Q8TEV9_S_417	Q8TEV9	Q8TEV9	Smith-Magenis syndrome chromosomal region candidate gene 8 protein	SMCR8	S	417	0.50668	0.0278214	0.255272	0.44933	0.57453	0.0285181	0.633444	0.012943	-0.0112558	0.945153	SLEECPIPKVLISVGSYKSSVESVLIKMEQE	VLISVGS(1)YK
Q9NR09_S_490	Q9NR09	Q9NR09	Baculoviral IAP repeat-containing protein 6	BIRC6	S	490	0.361337	0.0279445	0.267023	0.162937	0.232978	0.32338	0.587671	0.028428	-0.371995	0.262077	DLLEDSDSEEHSRSDSVTGHTSQKEAMEVSL	S(0.001)DS(0.999)VTGHTSQK
O75385_S_450	O75385	O75385	Serine/threonine-protein kinase ULK1	ULK1	S	450	0.55178	0.0279691	0.0579669	0.741426	0.22356	0.409188	0.199876	0.339183	-0.163682	0.57409	PTQVQNYQRIERNLQSPTQFQTPRSSAIRRS	NLQS(1)PTQFQTPR
Q09666_S_4360	Q09666	Q09666	Neuroblast differentiation-associated protein AHNAK	AHNAK	S	4360	0.976993	0.0280922	#N/A	#N/A	0.96413	0.0323371	#N/A	#N/A	#N/A	#N/A	IEISGPKVDIDAPDVSIEGPDAKLKGPKFKM	VDIDAPDVS(1)IEGPDAK
Q92597_S_330	Q92597	Q92597	Protein NDRG1	NDRG1	S	330	0.497744	0.0282212	0.279559	0.32704	0.685572	0.0149703	0.383493	0.0632088	0.152573	0.346555	MPSASMTRLMRSRTASGSSVTSLDGTRSRSH	TAS(1)GSSVTSLDGTR
Q9H0F6_S_165	Q9H0F6	Q9H0F6	Sharpin	SHARPIN	S	165	1.00663	0.0282631	0.976924	0.186239	0.881231	0.143094	1.48406	0.0175765	0.487551	0.185639	ASTLKGPPPEADLPRSPGNLTEREELAGSLA	S(1)PGNLTER
P13498_T_147	P13498	P13498	Cytochrome b-245 light chain	CYBA	T	147	-0.554887	0.0283631	-0.149224	0.481376	-0.196278	0.253406	-0.202143	0.354585	-0.224881	0.571449	TPIEPKPRERPQIGGTIKQPPSNPPPRPPAE	ERPQIGGT(1)IK
P00558_S_203	P00558	P00558	Phosphoglycerate kinase 1	PGK1	S	203	-1.44186	0.028384	-0.497732	0.461026	-0.702587	0.105311	-0.775354	0.100744	-0.494482	0.316034	FLMKKELNYFAKALESPERPFLAILGGAKVA	ALES(1)PERPFLAILGGAK
Q8NAA4_S_234	Q8NAA4	Q8NAA4	Autophagy-related protein 16-2	ATG16L2	S	234	0.779499	0.0285723	0.287034	0.500645	0.551307	0.122352	0.69527	0.0236168	0.0538746	0.809867	ARVSQELKKAAKRTVSISEGPDTLGDGMRER	T(0.002)VS(0.998)ISEGPDTLGDGMR
Q9UQ35_S_763	Q9UQ35	Q9UQ35	Serine/arginine repetitive matrix protein 2	SRRM2	S	763	-2.96373	0.0285883	#N/A	#N/A	#N/A	#N/A	-0.554336	0.722749	-1.05491	0.568286	EMKKSRISSRRSRSLSSPRSKAKSRLSLRRS	S(1)RS(1)LS(1)S(1)PR
Q68CZ2_S_762	Q68CZ2	Q68CZ2	Tensin-3	TNS3	S	762	1.02914	0.0287481	-0.169909	0.715348	0.867894	0.0733537	#N/A	#N/A	0.13595	0.772896	PDTGEGPSRATGRQGSSAEQPLGGRLRKLSL	QGS(0.999)S(0.001)AEQPLGGR
Q9Y6D5_S_214	Q9Y6D5	Q9Y6D5	Brefeldin A-inhibited guanine nucleotide-exchange protein 2	ARFGEF2	S	214	3.36119	0.0288996	#N/A	#N/A	#N/A	#N/A	#N/A	#N/A	-0.699317	0.634312	NQVLQEARELEKPIQSKPQSPVIQAAAVSPK	ELEKPIQS(1)KPQS(1)PVIQAAAVS(1)PK
P45985_S_80	P45985	P45985	Dual specificity mitogen-activated protein kinase kinase 4	MAP2K4	S	80	0.564178	0.0289707	#N/A	#N/A	#N/A	#N/A	#N/A	#N/A	#N/A	#N/A	PTGVQNPHIERLRTHSIESSGKLKISPEQHW	THS(1)IESSGK
Q9UKA4_S_1240	Q9UKA4	Q9UKA4	A-kinase anchor protein 11	AKAP11	S	1240	1.87354	0.0289762	#N/A	#N/A	1.72398	0.0386117	1.68099	0.0816704	#N/A	#N/A	EPKVKNPCLNVQSQRSVSPTFLNPSDENLKT	S(1)VS(1)PTFLNPSDENLK
Q96EQ0_S_297	Q96EQ0	Q96EQ0	Small glutamine-rich tetratricopeptide repeat-containing protein beta	SGTB	S	297	0.460873	0.029009	0.0325489	0.861561	0.28885	0.192553	0.350985	0.0909934	0.141487	0.483702	ELIEQLRNHIRSRSFSSSAEEHS________	SFS(0.986)S(0.013)S(0.001)AEEHS
P78536_S_791	P78536	P78536	Disintegrin and metalloproteinase domain-containing protein 17	ADAM17	S	791	-0.732316	0.0290455	-0.0563572	0.87756	-0.350224	0.270092	-0.0318269	0.891508	-0.254008	0.303643	GFEKDPFPNSSTAAKSFEDLTDHPVTRSEKA	S(1)FEDLTDHPVTR
Q9UHW9_T_991	Q9UHW9	Q9UHW9;Q9UP95;Q9Y666	Solute carrier family 12 member 6;Solute carrier family 12 member 4;Solute carrier family 12 member 7	SLC12A6;SLC12A4;SLC12A7	T	991;926;926	-0.342572	0.0291051	0.244268	0.279349	0.146065	0.304616	-0.168705	0.431326	0.0296706	0.861884	VEMHDSDISAYTYERTLMMEQRSQMLRHMRL;VEMHNSDISAYTYERTLMMEQRSQMLRQMRL;VEMVENDISAFTYERTLMMEQRSQMLKQMQL	T(1)LMMEQR
Q15149_S_2039	Q15149	Q15149	Plectin	PLEC	S	2039	0.886599	0.0291147	#N/A	#N/A	0.893125	0.0203845	#N/A	#N/A	#N/A	#N/A	HKADIEERLAQLRKASDSELERQKGLVEDTL	KAS(1)DSELER
Q14005_S_908	Q14005	Q14005	Pro-interleukin-16;Interleukin-16	IL16	S	908	0.768392	0.029331	#N/A	#N/A	0.713915	0.0968716	#N/A	#N/A	0.0749588	0.85498	PTLVPQQPEQVLSSGSPAASEARDPGVSESP	GAAPTLVPQQPEQVLS(0.004)S(0.065)GS(0.918)PAAS(0.013)EAR
Q9UBE0_S_185	Q9UBE0	Q9UBE0	SUMO-activating enzyme subunit 1;SUMO-activating enzyme subunit 1, N-terminally processed	SAE1	S	185	1.88937	0.029373	#N/A	#N/A	1.77189	0.0369667	1.51798	0.0954335	#N/A	#N/A	GEHEFVEEKTKVAKVSQGVEDGPDTKRAKLD	VS(1)QGVEDGPDTK
Q9H3Q1_S_118	Q9H3Q1	Q9H3Q1	Cdc42 effector protein 4	CDC42EP4	S	118	-0.37943	0.0293897	-0.217456	0.120774	-0.242341	0.324077	-0.191741	0.0241412	0.0553869	0.509138	LGSLRDSALFVKNAMSLPQLNEKEAAEKGTS	NAMS(1)LPQLNEK
P40425_S_330	P40425	P40425	Pre-B-cell leukemia transcription factor 2	PBX2	S	330	-0.503826	0.0294304	-0.304138	0.131198	-0.684875	0.0183158	-0.386111	0.108279	-0.187829	0.28707	IYAVKTAVSVTQGGHSRTSSPTPPSSAGSGG	TAVSVTQGGHS(1)R
Q86UU1_S_443	Q86UU1	Q86UU1	Pleckstrin homology-like domain family B member 1	PHLDB1	S	443	-0.473377	0.0296088	-0.488302	0.0986874	-0.29086	0.158192	-0.212498	0.250973	-0.0917116	0.621065	TFSDGLATRTLQPPESPRLGRRGLDSMRELP	TLQPPES(1)PR
Q92974_S_648	Q92974	Q92974	Rho guanine nucleotide exchange factor 2	ARHGEF2	S	648	1.75502	0.0296536	#N/A	#N/A	1.68316	0.0325137	#N/A	#N/A	#N/A	#N/A	LPTLPRGLFRSESLESPRGERLLQDAIREVE	S(0.005)ES(0.995)LES(1)PRGER
Q9H6F5_S_80	Q9H6F5	Q9H6F5	Coiled-coil domain-containing protein 86	CCDC86	S	80	1.62294	0.0296566	0.262275	0.787248	#N/A	#N/A	0.848125	0.27191	0.416602	0.519079	TSPGSPRLQQGAGLESPQGQPEPGAASPQRQ	LQQGAGLES(1)PQGQPEPGAAS(1)PQR
Q86WB0_S_354	Q86WB0	Q86WB0	Nuclear-interacting partner of ALK	ZC3HC1	S	354	0.874839	0.0299987	0.574341	0.497507	0.326233	0.64817	#N/A	#N/A	#N/A	#N/A	EQAEKSPGPIVSRTRSWDSSSPVDRPEPEAA	S(0.997)WDS(0.003)SS(0.001)PVDRPEPEAAS(0.754)PT(0.128)T(0.117)R
Q13610_S_50	Q13610	Q13610	Periodic tryptophan protein 1 homolog	PWP1	S	50	0.842225	0.0301327	0.293714	0.622542	0.643608	0.291444	0.798233	0.0397973	0.54596	0.371864	LIAEAKEKLQEEGGGSDEEETGSPSEDGMQS	EKLQEEGGGS(1)DEEETGSPSEDGMQSAR
Q2LD37_T_3996	Q2LD37	Q2LD37	Uncharacterized protein KIAA1109	KIAA1109	T	3996	0.871954	0.030205	#N/A	#N/A	#N/A	#N/A	#N/A	#N/A	#N/A	#N/A	CLLDFLEKALETIPITPVERNYTAVSSQDED	ALET(0.001)IPIT(0.999)PVER
Q9NQ29_S_336	Q9NQ29	Q9NQ29	Putative RNA-binding protein Luc7-like 1	LUC7L	S	336	-0.283583	0.0303475	#N/A	#N/A	#N/A	#N/A	#N/A	#N/A	#N/A	#N/A	SAKYKFSRERASREESWESGRSERGPPDWRL	EES(1)WESGR
Q5THJ4_S_1138	Q5THJ4	Q5THJ4	Vacuolar protein sorting-associated protein 13D	VPS13D	S	1138	0.470265	0.0303634	#N/A	#N/A	0.574244	0.0376253	0.275313	0.597598	-0.17028	0.57346	IGFLQKSFPKEKDDLSPQPLMTDFERSFREQ	EKDDLS(1)PQPLMTDFER
Q9UQ35_S_454	Q9UQ35	Q9UQ35	Serine/arginine repetitive matrix protein 2	SRRM2	S	454	-0.59119	0.0304816	-0.0783775	0.760433	-0.839517	0.0764289	-0.565474	0.240233	-0.483066	0.347187	ESPKPAPAPGSHREISSSPTSKNRSHGRAKR	EIS(0.992)S(0.992)S(0.992)PT(0.021)S(0.004)K
Q14694_S_563	Q14694	Q14694	Ubiquitin carboxyl-terminal hydrolase 10	USP10	S	563	1.48454	0.0305811	#N/A	#N/A	1.40467	0.0357321	#N/A	#N/A	#N/A	#N/A	PSNEKLTISNGPKNHSVNEEEQEEQGEGSED	NHS(1)VNEEEQEEQGEGS(1)EDEWEQVGPR
O60331_S_11	O60331	O60331	Phosphatidylinositol 4-phosphate 5-kinase type-1 gamma	PIP5K1C	S	11	-0.548606	0.0308419	0.189648	0.416266	-0.315714	0.409045	-0.300361	0.263792	#N/A	#N/A	_____MELEVPDEAESAEAGAVPSEAAWAAE	MELEVPDEAES(0.832)AEAGAVPS(0.168)EAAWAAESGAAAGLAQK
Q9UQ35_S_1401	Q9UQ35	Q9UQ35	Serine/arginine repetitive matrix protein 2	SRRM2	S	1401	-2.02744	0.0308543	-1.15886	0.0885729	-1.02914	0.221768	-1.22483	0.166659	-1.07772	0.19004	LSPDAVEKAGMSSNQSISSPVLDAVPRTPSR	AGMS(1)S(1)NQS(1)IS(0.145)S(0.856)PVLDAVPR
Q9ULT0_S_679	Q9ULT0	Q9ULT0	Tetratricopeptide repeat protein 7A	TTC7A	S	679	0.419225	0.0311613	#N/A	#N/A	0.153184	0.67507	0.200738	0.575822	#N/A	#N/A	LPDAHDADSGSRRASSIAASRLEEAMSELTM	RAS(1)S(1)IAASR
P33241_S_214	P33241	P33241	Lymphocyte-specific protein 1	LSP1	S	214	-1.40837	0.0311719	-1.0219	0.0732312	-0.941924	0.097481	-1.15531	0.0157468	-0.21048	0.645962	IDRTESLNRSIEKSNSVKKSQPDLPISKIDQ	SNS(1)VKK
Q9UQ35_S_2692	Q9UQ35	Q9UQ35	Serine/arginine repetitive matrix protein 2	SRRM2	S	2692	-0.405603	0.0312395	-0.239617	0.248541	-0.361243	0.0342751	-0.491547	0.0391094	-0.353267	0.0381431	SPRKPIDSLRDSRSLSYSPVERRRPSPQPSP	S(1)LS(1)YS(1)PVER
P12268_S_160	P12268	P12268	Inosine-5'-monophosphate dehydrogenase 2	IMPDH2	S	160	0.434366	0.0312904	#N/A	#N/A	0.630078	0.0101548	0.375473	0.163695	0.117686	0.536062	TDTGRMGSRLVGIISSRDIDFLKEEEHDCFL	LVGIIS(0.5)S(0.5)R
Q6P996_T_720	Q6P996	Q6P996	Pyridoxal-dependent decarboxylase domain-containing protein 1	PDXDC1	T	720	-0.395275	0.0313176	-0.0903067	0.574896	-0.336406	0.0250021	#N/A	#N/A	#N/A	#N/A	KPFKRSLRGSDALSETSSVSHIEDLEKVERL	GS(0.006)DALS(0.747)ET(0.747)S(0.747)S(0.747)VS(0.007)HIEDLEK
Q96QH2_S_252	Q96QH2	Q96QH2	PML-RARA-regulated adapter molecule 1	PRAM1	S	252	0.953431	0.0313829	0.43239	0.478311	1.10373	0.0311089	0.757187	0.0839915	0.218656	0.564217	PRKLWQPEAGEATPRSPQPELSTFPKKPAQP	S(1)PQPELSTFPK
Q9NYF3_S_122	Q9NYF3	Q9NYF3	Protein FAM53C	FAM53C	S	122	0.449818	0.0314906	0.167973	0.628579	0.00911983	0.983643	0.164466	0.407668	0.138495	0.482784	PVPPAPPSKRHCRSLSVPVDLSRWQPVWRPA	S(0.001)LS(0.999)VPVDLSR
Q96T37_S_708	Q96T37	Q96T37	Putative RNA-binding protein 15	RBM15	S	708	0.36086	0.031641	-1.1728	0.401587	0.0811531	0.806941	#N/A	#N/A	#N/A	#N/A	RLLLERPSPIRDRRGSLEKSQGDKRDRKNSA	RGS(1)LEK
Q15149_S_2578	Q15149	Q15149	Plectin	PLEC	S	2578	2.4687	0.0316564	#N/A	#N/A	#N/A	#N/A	1.73795	0.117907	#N/A	#N/A	EKVTLVQTLEIQRQQSDHDAERLREAIAELE	QQS(1)DHDAER
Q53F19_S_415	Q53F19	Q53F19	Uncharacterized protein C17orf85	C17orf85	S	415	-0.631181	0.031774	-0.78301	0.288082	#N/A	#N/A	-0.408249	0.0630057	#N/A	#N/A	DEMDYDLELKMISTPSPKKSMKMTMYADEVE	MISTPS(1)PK
O75494_S_119	O75494	O75494	Serine/arginine-rich splicing factor 10	SRSF10	S	119	-0.936446	0.0318051	-0.360696	0.469962	-2.13366	0.105609	-0.394168	0.475985	#N/A	#N/A	VYSSSRYDDYDRYRRSRSRSYERRRSRSRSF	S(0.998)RS(0.992)RS(0.94)Y(0.071)ER
O75494_S_121	O75494	O75494	Serine/arginine-rich splicing factor 10	SRSF10	S	121	-0.936446	0.0318051	-0.360696	0.469962	-2.13366	0.105609	-0.394168	0.475985	#N/A	#N/A	SSSRYDDYDRYRRSRSRSYERRRSRSRSFDY	S(0.998)RS(0.992)RS(0.94)Y(0.071)ER
O75494_S_123	O75494	O75494	Serine/arginine-rich splicing factor 10	SRSF10	S	123	-0.936446	0.0318051	-0.360696	0.469962	-2.13366	0.105609	-0.394168	0.475985	#N/A	#N/A	SRYDDYDRYRRSRSRSYERRRSRSRSFDYNY	S(0.998)RS(0.992)RS(0.94)Y(0.071)ER
Q9H4A3_S_2372	Q9H4A3	Q9H4A3	Serine/threonine-protein kinase WNK1	WNK1	S	2372	-0.420064	0.0318195	-0.0996185	0.504884	-0.245699	0.339629	-0.374976	0.0277114	#N/A	#N/A	ASLQNFNISNLQKSISNPPGSNLRTT_____	SIS(1)NPPGSNLR
Q9NRA2_S_3	Q9NRA2	Q9NRA2	Sialin	SLC17A5	S	3	2.63672	0.0318737	1.48784	0.125577	#N/A	#N/A	#N/A	#N/A	#N/A	#N/A	_____________MRSPVRDLARNDGEESTD	MRS(1)PVR
Q9BYW2_S_754	Q9BYW2	Q9BYW2	Histone-lysine N-methyltransferase SETD2	SETD2	S	754	0.683186	0.031907	#N/A	#N/A	0.828694	0.0149397	0.499229	0.097707	#N/A	#N/A	HKKSESPFRETEPLVSPHQDKLMSMPVMTVD	ETEPLVS(1)PHQDK
Q9Y281_S_3	Q9Y281	Q9Y281	Cofilin-2	CFL2	S	3	-0.620136	0.0320357	-0.250538	0.611071	-0.432215	0.0583792	-0.307924	0.234531	-0.213697	0.361067	_____________MASGVTVNDEVIKVFNDM	AS(1)GVTVNDEVIK
Q13459_S_1122	Q13459	Q13459	Unconventional myosin-IXb	MYO9B	S	1122	1.87642	0.0320387	0.844595	0.361996	1.14896	0.16777	0.801151	0.305336	0.275502	0.647887	DRSPLEHSSPEKEAPSPEKTLPPQKTVAAES	SPLEHS(0.41)S(0.59)PEKEAPS(1)PEK
Q9BXB4_S_172	Q9BXB4	Q9BXB4	Oxysterol-binding protein-related protein 11	OSBPL11	S	172	0.716654	0.0320454	0.355166	0.287556	0.17806	0.589357	0.291761	0.292864	0.421093	0.463134	HTEAIGKNNPPLKSRSFSLASSSNSPISQRR	S(0.881)FS(0.119)LASSSNSPISQR
Q96QT6_S_131	Q96QT6	Q96QT6	PHD finger protein 12	PHF12	S	131	0.461892	0.0321827	0.385051	0.170517	0.261761	0.16945	0.301241	0.20369	0.374769	0.148013	GHVNGLVDKSGKRTTSPSSDTDLLDRSASKT	T(0.008)T(0.008)S(0.984)PSSDTDLLDR
P21580_S_710	P21580	P21580	Tumor necrosis factor alpha-induced protein 3;A20p50;A20p37	TNFAIP3	S	710	1.41812	0.0322067	#N/A	#N/A	1.48397	0.0567995	0.923435	0.20415	#N/A	#N/A	QLRSSQRRDVPRTTQSTSRPKCARASCKNIL	TTQS(0.926)T(0.068)S(0.006)RPK
Q9H8W4_S_226	Q9H8W4	Q9H8W4	Pleckstrin homology domain-containing family F member 2	PLEKHF2	S	226	0.377123	0.0322486	-0.180893	0.209004	0.142212	0.375854	0.210467	0.246189	-0.116073	0.510512	LSAGDMATCQPARSDSYSQSLKSPLNDMSDD	SDS(1)YSQSLK
O75064_S_732	O75064	O75064	DENN domain-containing protein 4B	DENND4B	S	732	-1.24623	0.0322799	#N/A	#N/A	#N/A	#N/A	-1.09721	0.0892425	#N/A	#N/A	LQEQPGALPVPGPSRSAPSSPAPRRTKQEMK	S(1)APS(0.747)S(0.253)PAPR
Q9Y485_S_436	Q9Y485	Q9Y485	DmX-like protein 1	DMXL1	S	436	1.66278	0.0323096	#N/A	#N/A	#N/A	#N/A	#N/A	#N/A	#N/A	#N/A	SSEASVEDSNQADVKSDEETDDGVDDLKINP	S(0.002)FEQPS(0.013)S(0.013)EAS(0.013)VEDS(0.013)NQADVKS(0.94)DEET(0.004)DDGVDDLK
Q9H7D0_S_1756	Q9H7D0	Q9H7D0	Dedicator of cytokinesis protein 5	DOCK5	S	1756	0.826069	0.0323536	0.373692	0.447093	0.908417	0.0104408	0.739195	0.0567968	0.0159966	0.943883	KSQVIAEKAPEPDLMSPTRKAQRPKSLQLMD	APEPDLMS(0.997)PT(0.003)R
Q15424_S_24	Q15424	Q15424	Scaffold attachment factor B1	SAFB	S	24	-0.591719	0.0323571	-0.135712	0.466945	#N/A	#N/A	-0.653706	0.0469782	0.423107	0.0529252	GDSGAAGAAALSSASSETGTRRLSDLRVIDL	AETLSGLGDSGAAGAAALSSAS(0.052)S(0.879)ET(0.052)GT(0.018)R
Q96C92_S_247	Q96C92	Q96C92	Serologically defined colon cancer antigen 3	SDCCAG3	S	247	0.503461	0.0325634	-0.691436	0.400385	0.161906	0.381033	-0.369688	0.566508	0.133279	0.578997	LSDTDSRVSPASPAGSPSADFAVHGESLGDR	VS(0.019)PAS(0.981)PAGS(0.997)PS(0.003)ADFAVHGESLGDR
O96013_S_181	O96013	O96013	Serine/threonine-protein kinase PAK 4	PAK4	S	181	-0.522879	0.0325712	-0.648925	0.0504507	#N/A	#N/A	-0.441096	0.298937	-0.376048	0.101221	GSGGPQESSRDKRPLSGPDVGTPQPAGLASG	DKRPLS(1)GPDVGTPQPAGLASGAK
Q16555_T_514	Q16555	Q16555	Dihydropyrimidinase-related protein 2	DPYSL2	T	514	-0.664261	0.0325792	-0.340004	0.373075	-0.691574	0.0679149	-0.438455	0.256581	0.0250305	0.939109	YDGPVCEVSVTPKTVTPASSAKTSPAKQQAP	TVT(1)PASSAK
Q9H1E3_S_223	Q9H1E3	Q9H1E3	Nuclear ubiquitous casein and cyclin-dependent kinase substrate 1	NUCKS1	S	223	-0.912151	0.0326068	-0.268685	0.601755	-0.42923	0.289228	-0.405664	0.41688	-0.148017	0.721523	EDEEPESPPEKKTSTSPPPEKSGDEGSEDEA	TST(0.002)S(0.998)PPPEK
Q5T1M5_S_1195	Q5T1M5	Q5T1M5	FK506-binding protein 15	FKBP15	S	1195	0.326839	0.0326117	0.179321	0.46175	0.140283	0.36897	0.0209202	0.883474	0.159121	0.484435	LRPKAQPEEEDEDEVSMKGRPPPTPLFGDDD	AQPEEEDEDEVS(1)MK
P52948_T_1772	P52948	P52948	Nuclear pore complex protein Nup98-Nup96;Nuclear pore complex protein Nup98;Nuclear pore complex protein Nup96	NUP98	T	1772	0.30396	0.0326119	#N/A	#N/A	0.566581	0.0348716	#N/A	#N/A	#N/A	#N/A	VVLSLHHPPDRTSDSTPDPQRVPLRLLAPHI	TSDS(0.08)T(0.92)PDPQR
P19338_S_67	P19338	P19338	Nucleolin	NCL	S	67	0.682425	0.0326332	-0.218964	0.579426	0.279009	0.187308	0.472274	0.0567745	-0.305039	0.177224	KGKKAAATSAKKVVVSPTKKVAVATPAKKAA	KVVVS(0.999)PT(0.001)K
Q641Q2_S_352	Q641Q2	Q641Q2;Q9Y4E1	WASH complex subunit FAM21A;WASH complex subunit FAM21C	FAM21A;FAM21C	S	352;352	1.72272	0.0326989	0.920654	0.311632	1.92959	0.0111562	1.64975	0.0156528	0.609303	0.338661	EDNLFAPPKLTDEDFSPFGSGGGLFSGGKGL	LTDEDFS(1)PFGSGGGLFSGGK
Q9UJU6_S_269	Q9UJU6	Q9UJU6	Drebrin-like protein	DBNL	S	269	0.472819	0.032739	0.222458	0.243572	0.199466	0.208605	0.466263	0.0230596	-0.181446	0.368371	AVHPREIFKQKERAMSTTSISSPQPGKLRSP	AMS(1)TTSIS(0.102)S(0.898)PQPGK
Q86YS7_S_293	Q86YS7	Q86YS7	C2 domain-containing protein 5	C2CD5	S	293	1.30978	0.0328132	0.407951	0.595517	1.53	0.0110076	1.08305	0.0246031	0.070969	0.835358	THSSGPSTPLKNQTYSFSPSKSYSRQSSSSD	NQT(0.008)Y(0.007)S(0.984)FS(0.986)PS(0.014)K
P49756_S_583	P49756	P49756	RNA-binding protein 25	RBM25	S	583	-0.349912	0.0332844	0.0570775	0.899101	-0.655995	0.0261898	0.126982	0.73515	-0.0936683	0.828514	EAERRRQPQIKQEPESEEEEEEKQEKEEKRE	QEPES(1)EEEEEEKQEKEEK
P82094_S_344	P82094	P82094	TATA element modulatory factor	TMF1	S	344	-0.557846	0.033309	-0.297788	0.0663609	-0.708015	0.016467	-0.486206	0.0182191	-0.0493413	0.765513	FSVQSLDSRSVSEINSDDELSGKGYALVPII	SVSEINS(1)DDELSGK
Q8TF01_S_726	Q8TF01	Q8TF01	Arginine/serine-rich protein PNISR	PNISR	S	726	0.191815	0.0334118	#N/A	#N/A	#N/A	#N/A	0.223317	0.0693055	#N/A	#N/A	LKRKRESERTFSRSGSISVKIIRHDSRQDSK	S(0.002)GS(0.997)IS(0.001)VK
Q99460_S_315	Q99460	Q99460	26S proteasome non-ATPase regulatory subunit 1	PSMD1	S	315	0.404535	0.0335656	-0.0601006	0.72797	0.189121	0.225784	0.0938873	0.654046	-0.185878	0.192875	EEKTSSAFVGKTPEASPEPKDQTLKMIKILS	T(0.03)S(0.039)S(0.051)AFVGKT(0.881)PEAS(1)PEPK
Q8IYB3_S_743	Q8IYB3	Q8IYB3	Serine/arginine repetitive matrix protein 1	SRRM1	S	743	-0.654516	0.0336263	-0.0158916	0.95593	-0.33588	0.352944	-0.603401	0.0401612	0.0684992	0.742722	PEPKKIKKAASPSPQSVRRVSSSRSVSGSPE	KAAS(1)PS(1)PQS(1)VR
Q9BXB4_S_174	Q9BXB4	Q9BXB4	Oxysterol-binding protein-related protein 11	OSBPL11	S	174	0.301053	0.0336717	0.0788611	0.650016	0.291002	0.070453	0.152	0.652725	-0.0136182	0.951965	EAIGKNNPPLKSRSFSLASSSNSPISQRRPS	S(0.001)FS(0.999)LASSSNSPISQR
P55265_T_601	P55265	P55265	Double-stranded RNA-specific adenosine deaminase	ADAR	T	601	0.744008	0.0337045	0.369086	0.454192	0.813415	0.0433033	0.605439	0.0913159	0.111033	0.744635	HYSTEKESEKTAESQTPTPSATSFFSGKSPV	TAESQT(1)PTPSATSFFSGK
O60885_S_601	O60885	O60885	Bromodomain-containing protein 4	BRD4	S	601	0.763159	0.0337068	0.628928	0.0704604	0.816245	0.0268934	0.543803	0.13115	0.604788	0.122726	KEPAPMKSKPPPTYESEEEDKCKPMSYEEKR	SKPPPTYES(1)EEEDK
Q8WXI9_S_333	Q8WXI9	Q8WXI9	Transcriptional repressor p66-beta	GATAD2B	S	333	-0.668755	0.0338979	-0.278018	0.494698	#N/A	#N/A	-0.314656	0.455279	0.0843456	0.771753	MNLASHIQPGTVNRVSSPLPSPSAMTDAANS	VS(0.509)S(0.44)PLPS(0.024)PS(0.026)AMT(0.001)DAANSQAAAK
Q14155_S_257	Q14155	Q14155	Rho guanine nucleotide exchange factor 7	ARHGEF7	S	257	0.500981	0.0339839	#N/A	#N/A	#N/A	#N/A	#N/A	#N/A	#N/A	#N/A	KASEKPVSPKSGTLKSPPKGFDTTAINKSYY	SGTLKS(0.999)PPK
P54725_S_123	P54725	P54725	UV excision repair protein RAD23 homolog A	RAD23A	S	123	4.08212	0.034087	3.00368	0.0987344	4.0611	0.0350988	3.89057	0.0407438	2.50697	0.214457	TSGMSHPPPAAREDKSPSEESAPTTSPESVS	EDKS(0.979)PS(0.021)EESAPTTSPESVSGSVPSSGSSGR
Q9H8G2_S_312	Q9H8G2	Q9H8G2	Caspase activity and apoptosis inhibitor 1	CAAP1	S	312	0.595927	0.0341086	0.419954	0.0499322	0.520351	0.0332791	0.433299	0.155752	0.131127	0.612184	DIEKSVNEILGLAESSPNEPKAATLAVPPPE	SVNEILGLAES(0.061)S(0.939)PNEPK
Q96D71_S_709	Q96D71	Q96D71	RalBP1-associated Eps domain-containing protein 1	REPS1	S	709	0.682593	0.0341969	-0.106652	0.749182	0.62715	0.0143294	0.423388	0.448766	-0.0850424	0.807448	TPLAPPPKPVRRRLKSEDELRPEVDEHTQKT	LKS(1)EDELRPEVDEHTQK
Q93009_S_18	Q93009	Q93009	Ubiquitin carboxyl-terminal hydrolase 7	USP7	S	18	-0.271338	0.0342764	-0.0925046	0.58095	-0.282945	0.0868477	-0.18601	0.0994147	-0.00640799	0.953779	HQQQQQQQKAGEQQLSEPEDMEMEAGDTDDP	AGEQQLS(1)EPEDMEMEAGDTDDPPR
O43524_S_253	O43524	O43524	Forkhead box protein O3	FOXO3	S	253	1.07236	0.0345163	0.200915	0.631931	0.406288	0.212048	0.790056	0.13303	-0.30143	0.371095	PDGGKSGKAPRRRAVSMDNSNKYTKSRGRAA	AVS(1)MDNSNK
Q6IQ22_S_21	Q6IQ22	Q6IQ22	Ras-related protein Rab-12	RAB12	S	21	-0.457839	0.0345196	0.0515947	0.730375	-0.0935558	0.424559	-0.234323	0.241928	-0.0304379	0.87432	ALQRRAGGGGGLGAGSPALSGGQGRRRKQPP	AGGGGGLGAGS(1)PALSGGQGR
Q5JTV8_S_215	Q5JTV8	Q5JTV8	Torsin-1A-interacting protein 1	TOR1AIP1	S	215	1.13416	0.0347269	1.14533	0.0795007	1.18963	0.111571	0.98641	0.12334	0.531849	0.375636	YPRYEATSVQQKVNFSEEGETEEDDQDSSHS	VNFS(1)EEGET(1)EEDDQDSSHSSVTTVK
Q8IWS0_S_155	Q8IWS0	Q8IWS0	PHD finger protein 6	PHF6	S	155	-0.243462	0.0350376	-0.23498	0.09831	-0.343089	0.21445	-0.021187	0.905769	0.115465	0.618575	ADLEESFNEHELEPSSPKSKKKSRKGRPRKT	TAHNSEADLEESFNEHELEPS(0.036)S(0.964)PK
Q9UJF2_S_803	Q9UJF2	Q9UJF2	Ras GTPase-activating protein nGAP	RASAL2	S	803	0.377236	0.0351302	0.16344	0.528962	-0.249484	0.197481	0.163155	0.343922	#N/A	#N/A	LNNPIPAMPKASIDSSLENLSTASSRSQSNS	ASIDS(0.101)S(0.899)LENLSTASSR
Q9HCG8_S_854	Q9HCG8	Q9HCG8	Pre-mRNA-splicing factor CWC22 homolog	CWC22	S	854	0.608903	0.0351387	#N/A	#N/A	#N/A	#N/A	#N/A	#N/A	#N/A	#N/A	RIKDSENFRRKDRSKSKEMNRKHSGSRSDED	S(1)KS(1)KEMNR
O00499_S_298	O00499	O00499	Myc box-dependent-interacting protein 1	BIN1	S	298	0.445224	0.0352847	0.0667363	0.841122	0.184027	0.478274	-0.0813525	0.755358	-0.272907	0.298681	AQPSDNAPAKGNKSPSPPDGSPAATPEIRVN	GNKS(1)PS(1)PPDGS(1)PAATPEIR
O75151_S_899	O75151	O75151	Lysine-specific demethylase PHF2	PHF2	S	899	0.843832	0.0352942	-0.189472	0.560162	0.860119	0.0365811	0.917099	0.0136452	-0.0632588	0.870944	EDNPIFKSRSKKRKGSDDAPYSPTARVGPSV	KGS(1)DDAPYSPTAR
Q9BTU6_S_462	Q9BTU6	Q9BTU6;E9PAM4	Phosphatidylinositol 4-kinase type 2-alpha	PI4K2A	S	462;432	0.459481	0.0354735	0.216785	0.417706	0.538907	0.066755	0.241892	0.256068	-0.352941	0.334895	PPVIVETARSHQRSSSESYTQSFQSRKPFFS	S(0.002)S(0.002)S(0.996)ESYTQSFQSR
Q68DK2_S_1764	Q68DK2	Q68DK2	Zinc finger FYVE domain-containing protein 26	ZFYVE26	S	1764	1.94581	0.0355772	#N/A	#N/A	1.39464	0.0863325	#N/A	#N/A	#N/A	#N/A	IVHQAADPETLPRSPSAEFSPAAPPGISSIH	S(0.444)PS(0.555)AEFS(0.001)PAAPPGIS(0.023)S(0.08)IHS(0.748)PS(0.149)LR
Q96EV2_S_973	Q96EV2	Q96EV2	RNA-binding protein 33	RBM33	S	973	0.752694	0.0356899	0.348093	0.509285	0.658057	0.040697	0.692316	0.0201057	0.147482	0.535853	DTKPGVKRTVTHRTNSGGGDGPHISSKVRVI	TNS(1)GGGDGPHISSK
Q8TBF4_S_155	Q8TBF4	Q8TBF4	Zinc finger CCHC-type and RNA-binding motif-containing protein 1	ZCRB1	S	155	-0.526866	0.0357679	#N/A	#N/A	-0.574382	0.332693	-0.719251	0.0750659	0.0808698	0.780131	KKAPEPEEEIEEVEESEDEGEDPALDSLSQA	APEPEEEIEEVEES(0.973)EDEGEDPALDS(0.02)LS(0.006)QAIAFQQAK
Q16204_S_249	Q16204	Q16204	Coiled-coil domain-containing protein 6	CCDC6	S	249	0.78721	0.0358631	#N/A	#N/A	0.639486	0.114087	#N/A	#N/A	#N/A	#N/A	KLDQPVSAPPSPRDISMEIDSPENMMRHIRF	DIS(0.995)MEIDS(0.005)PENMMR
P30622_S_200	P30622	P30622	CAP-Gly domain-containing linker protein 1	CLIP1	S	200	-0.754994	0.0358941	0.226612	0.169442	-0.805951	0.0369892	-0.420536	0.0415517	0.0969603	0.78564	ISNLTKTASESISNLSEAGSIKKGERELKIG	T(0.003)AS(0.1)ES(0.896)IS(0.001)NLS(1)EAGS(1)IK
Q9Y2K1_S_393	Q9Y2K1	Q9Y2K1	Zinc finger and BTB domain-containing protein 1	ZBTB1	S	393	0.643514	0.0360309	0.493606	0.134241	-0.048065	0.933449	0.602203	0.132763	0.511124	0.0808702	VSIKKSGRKTLKPRMSVSADERGGLENMRPP	MS(1)VSADER
O60264_S_66	O60264	O60264	SWI/SNF-related matrix-associated actin-dependent regulator of chromatin subfamily A member 5	SMARCA5	S	66	-0.868113	0.0361697	-0.488913	0.0277212	-0.0819887	0.752098	-0.717639	0.0950554	-0.34512	0.281411	AGPADAEMEEIFDDASPGKQKEIQEPDPTYE	GGPEGVAAQAVASAASAGPADAEMEEIFDDAS(1)PGK
Q96S38_S_608	Q96S38	Q96S38	Ribosomal protein S6 kinase delta-1	RPS6KC1	S	608	0.703552	0.0361904	#N/A	#N/A	#N/A	#N/A	#N/A	#N/A	#N/A	#N/A	SKNSPMEFFRIDSKDSASELLGLDFGEKLYS	IDS(0.895)KDS(0.595)AS(0.509)ELLGLDFGEK
Q8N1G2_S_53	Q8N1G2	Q8N1G2	Cap-specific mRNA (nucleoside-2'-O-)-methyltransferase 1	CMTR1	S	53	-0.532493	0.0362739	-0.0474354	0.768069	#N/A	#N/A	-0.177238	0.447634	-0.0383274	0.729569	SVSHGAKASTTSLSGSDSETEGKQHSSDSFD	AS(0.43)T(0.43)T(0.13)S(0.017)LS(0.089)GS(0.903)DS(0.816)ET(0.185)EGK
Q6PJF5_S_328	Q6PJF5	Q6PJF5	Inactive rhomboid protein 2	RHBDF2	S	328	1.54829	0.0363173	0.813126	0.400556	1.15034	0.219988	1.10616	0.15331	-0.533754	0.331217	SASYFRGIPHSASPVSPDGVQIPLKEYGRAP	GIPHS(1)AS(1)PVS(1)PDGVQIPLK
Q9UPN3_S_3331	Q9UPN3	Q9UPN3	Microtubule-actin cross-linking factor 1, isoforms 1/2/3/5	MACF1	S	3331	1.20819	0.0363654	-0.0069667	0.992777	0.524674	0.257696	0.733199	0.191014	-0.536065	0.090188	SAVKTEKTPQEKLRESPGSEQTPFMTAPEGK	LRES(0.994)PGS(0.006)EQTPFMTAPEGK
Q14966_S_558	Q14966	Q14966	Zinc finger protein 638	ZNF638	S	558	-0.482319	0.036381	#N/A	#N/A	0.0256915	0.955485	-0.508875	0.0189747	#N/A	#N/A	YRIRNPFRGSPKCFRSVSPERMSRRSVRSSD	S(1)VS(1)PER
Q8N3X1_T_517	Q8N3X1	Q8N3X1	Formin-binding protein 4	FNBP4	T	517	1.28397	0.0364852	0.306558	0.655741	0.96877	0.154478	0.368693	0.608473	#N/A	#N/A	EMEVEESPEKIKVQTTPKVEEEQDLKFQIGE	VQT(0.031)T(0.969)PKVEEEQDLK
Q9UDY2_T_933	Q9UDY2	Q9UDY2	Tight junction protein ZO-2	TJP2	T	933	1.18805	0.0364864	#N/A	#N/A	1.23001	0.0343051	#N/A	#N/A	#N/A	#N/A	LISDFEDTDGEGGAYTDNELDEPAEEPLVSS	LIS(0.743)DFEDT(0.757)DGEGGAY(0.743)T(0.757)DNELDEPAEEPLVSSITR
Q8TEA8_S_197	Q8TEA8	Q8TEA8	D-tyrosyl-tRNA(Tyr) deacylase 1	DTD1	S	197	1.0187	0.0366418	0.236882	0.748046	0.472805	0.210765	0.408928	0.383506	0.0833474	0.862705	SKERNTPRKEDRSASSGAEGDVSSEREP___	S(0.019)AS(0.982)S(1)GAEGDVSSEREP
Q14149_S_514	Q14149	Q14149	MORC family CW-type zinc finger protein 3	MORC3	S	514	1.52685	0.0366522	#N/A	#N/A	#N/A	#N/A	#N/A	#N/A	#N/A	#N/A	PSFSSPKESVPRRHLSEGTNSYATRLLNNHQ	HLS(1)EGTNSYATR
Q9UPN3_S_4521	Q9UPN3	Q9UPN3	Microtubule-actin cross-linking factor 1, isoforms 1/2/3/5	MACF1	S	4521	-0.526539	0.0367156	-0.437017	0.247159	#N/A	#N/A	#N/A	#N/A	#N/A	#N/A	QAESNKAFLAELEQNSPKIQKVKEALAGLLV	AFLAELEQNS(1)PK
P20340_S_2	P20340	P20340	Ras-related protein Rab-6A	RAB6A	S	2	-0.500689	0.0368434	0.167993	0.48077	-0.0771243	0.704572	-0.402454	0.142396	0.00992848	0.952707	______________MSTGGDFGNPLRKFKLV	S(0.5)T(0.5)GGDFGNPLR
P20340_T_3	P20340	P20340	Ras-related protein Rab-6A	RAB6A	T	3	-0.500689	0.0368434	0.167993	0.48077	-0.0771243	0.704572	-0.402454	0.142396	0.00992848	0.952707	_____________MSTGGDFGNPLRKFKLVF	S(0.5)T(0.5)GGDFGNPLR
Q99704_S_291	Q99704	Q99704	Docking protein 1	DOK1	S	291	1.63175	0.0368999	0.143856	0.903638	0.508445	0.622415	1.20263	0.109741	0.127597	0.398428	EGKLPSPPGPQELLDSPPALYAEPLDSLRIA	LPS(1)PPGPQELLDS(1)PPALYAEPLDSLR
P10412_T_18	P10412	P10412	Histone H1.4	HIST1H1E	T	18	-0.707525	0.0369657	-0.482004	0.314983	#N/A	#N/A	#N/A	#N/A	-0.0536849	0.863127	ETAPAAPAAPAPAEKTPVKKKARKSAGAAKR	SETAPAAPAAPAPAEKT(1)PVK
P21580_S_376	P21580	P21580	Tumor necrosis factor alpha-induced protein 3;A20p50;A20p37	TNFAIP3	S	376	1.36904	0.0369725	#N/A	#N/A	1.32941	0.0123919	#N/A	#N/A	#N/A	#N/A	EQGRREGHAQNPMEPSVPQLSLMDVKCETPN	EGHAQNPMEPS(1)VPQLS(1)LMDVK
Q3L8U1_S_2079	Q3L8U1	Q3L8U1	Chromodomain-helicase-DNA-binding protein 9	CHD9	S	2079	-0.565461	0.0373046	-0.240985	0.613807	-0.604765	0.0873886	-0.530317	0.110524	0.0550107	0.877222	MSSVETRTLIKSEPVSPKNGVLPQATGDQKS	T(0.001)LIKS(0.999)EPVS(1)PK
P17275_T_255	P17275	P17275	Transcription factor jun-B	JUNB	T	255	1.85843	0.0375068	0.0567338	0.968071	1.55788	0.10719	2.08215	0.0337888	0.425935	0.691112	KEEPQTVPEARSRDATPPVSPINMEDQERIK	S(1)RDAT(1)PPVS(1)PINMEDQER
Q68DK2_T_1105	Q68DK2	Q68DK2	Zinc finger FYVE domain-containing protein 26	ZFYVE26	T	1105	0.899219	0.0375348	#N/A	#N/A	0.489	0.137734	#N/A	#N/A	#N/A	#N/A	VLQSLREALELPEPRTPPLSSLVEQAAQKAP	T(0.962)PPLS(0.037)S(0.001)LVEQAAQK
Q96JM3_S_459	Q96JM3	Q96JM3	Chromosome alignment-maintaining phosphoprotein 1	CHAMP1	S	459	0.510384	0.037589	0.341045	0.365408	0.393107	0.0852385	0.363923	0.0274978	-0.0197389	0.901767	GSPDLWKLSPDQRKTSPASLDFPESQKSSRG	KT(0.001)S(0.999)PASLDFPESQK
Q13610_S_57	Q13610	Q13610	Periodic tryptophan protein 1 homolog	PWP1	S	57	1.12163	0.0376488	0.900671	0.134718	1.266	0.0464215	0.966077	0.066758	0.898501	0.116681	KLQEEGGGSDEEETGSPSEDGMQSARTQARP	LQEEGGGS(1)DEEET(0.011)GS(0.965)PS(0.023)EDGMQSAR
Q5T4S7_T_2715	Q5T4S7	Q5T4S7	E3 ubiquitin-protein ligase UBR4	UBR4	T	2715	0.879748	0.0377141	#N/A	#N/A	1.27339	0.0225831	#N/A	#N/A	0.322614	0.45697	ALIRVLRPRNKRRHVTLPSSPRSNTPMGDKD	HVT(1)LPS(0.058)S(0.942)PR
Q9UKE5_S_640	Q9UKE5	Q9UKE5	TRAF2 and NCK-interacting protein kinase	TNIK	S	640	1.94517	0.0377544	0.559253	0.607376	1.8072	0.0478716	1.76925	0.0965464	#N/A	#N/A	ALNVTSHRVEMPRQNSDPTSENPPLPTRIEK	QNS(1)DPTSENPPLPTR
Q8IUD2_S_37	Q8IUD2	Q8IUD2	ELKS/Rab6-interacting/CAST family member 1	ERC1	S	37	-0.870142	0.0378248	#N/A	#N/A	-0.557486	0.142775	-0.277315	0.654268	-0.211498	0.616942	PRLPRSPRLGHRRTNSTGGSSGSSVGGGSGK	T(0.002)NS(0.994)T(0.004)GGSSGSSVGGGSGK
Q6PD62_S_1085	Q6PD62	Q6PD62	RNA polymerase-associated protein CTR9 homolog	CTR9	S	1085	-0.61233	0.0378966	#N/A	#N/A	-0.429829	0.327267	-0.682148	0.138835	#N/A	#N/A	AGSPRRPRRQRSDQDSDSDQPSRKRRPSGSE	S(0.001)DQDS(0.983)DS(0.015)DQPSR
Q8NCF5_S_88	Q8NCF5	Q8NCF5	NFATC2-interacting protein	NFATC2IP	S	88	0.448873	0.0379292	0.341659	0.242016	0.291797	0.229835	0.329081	0.132767	-0.165217	0.586965	VEPPEPPGPVASRDNSNSDSEGEDRRPAGPP	DNS(1)NS(1)DS(1)EGEDRRPAGPPR
O94842_S_182	O94842	O94842	TOX high mobility group box family member 4	TOX4	S	182	1.09698	0.0380247	1.19275	0.119288	1.59323	0.0226023	1.49264	0.0152636	1.70878	0.0186705	QSPEDRLSTTPSPTSSLHEDGVEDFRRQLPS	LS(0.062)T(0.446)T(0.487)PS(0.396)PT(0.398)S(0.394)S(0.817)LHEDGVEDFR
P78347_S_823	P78347	P78347	General transcription factor II-I	GTF2I	S	823	-0.645538	0.0381392	-0.00594297	0.985246	-0.510349	0.250656	-0.334814	0.123402	#N/A	#N/A	PEMFETAIKESTSSKSPPRKINSSPNVNTTA	ESTSS(0.005)KS(0.995)PPR
Q15648_T_1051	Q15648	Q15648	Mediator of RNA polymerase II transcription subunit 1	MED1	T	1051	-0.498776	0.0382826	-0.224755	0.42663	-0.533415	0.0870295	-0.523719	0.0357885	-0.280309	0.167737	STGGSKSPGSAGRSQTPPGVATPPIPKITIQ	S(0.004)QT(0.996)PPGVATPPIPK
Q14839_S_1531	Q14839	Q14839	Chromodomain-helicase-DNA-binding protein 4	CHD4	S	1531	-0.762729	0.0383814	-0.422992	0.0866568	-0.709473	0.0591971	#N/A	#N/A	#N/A	#N/A	WSMPELAEVEENKKMSQPGSPSPKTPTPSTP	KMS(1)QPGS(0.972)PS(0.028)PK
O43491_T_600	O43491	O43491	Band 4.1-like protein 2	EPB41L2	T	600	1.01547	0.0384132	#N/A	#N/A	#N/A	#N/A	0.020658	0.966832	#N/A	#N/A	AVVQDGDGRREVRSPTKAPHLQLIEGKKNSL	S(0.428)PT(0.572)KAPHLQLIEGK
Q15052_S_225	Q15052	Q15052	Rho guanine nucleotide exchange factor 6	ARHGEF6	S	225	0.645662	0.038505	0.300688	0.282586	0.587582	0.0462253	0.736787	0.0322287	-0.0207982	0.935348	PSNYVREIKSSERPLSPKAVKGFETAPLTKN	SSERPLS(1)PK
Q9UI08_S_369	Q9UI08	Q9UI08	Ena/VASP-like protein	EVL	S	369	-1.17975	0.0385272	-0.421089	0.364371	-0.814295	0.0874805	-0.500484	0.161185	-0.173113	0.579501	SPLQSQPHSRMKPAGSVNDMALDAFDLDRMK	PAGS(1)VNDMALDAFDLDR
Q02880_S_1526	Q02880	Q02880	DNA topoisomerase 2-beta	TOP2B	S	1526	-0.496433	0.0385696	-0.0726356	0.756581	-0.243781	0.210757	0.341184	0.565269	-0.162092	0.334415	PKQKKVVEAVNSDSDSEFGIPKKTTTPKGKG	VVEAVNS(1)DS(1)DS(1)EFGIPK
Q9UDY2_S_920	Q9UDY2	Q9UDY2	Tight junction protein ZO-2	TJP2	S	920	1.19001	0.0386719	#N/A	#N/A	1.23197	0.0363182	#N/A	#N/A	#N/A	#N/A	TAMGADYLSCDSRLISDFEDTDGEGGAYTDN	LIS(0.923)DFEDT(0.755)DGEGGAY(0.739)T(0.584)DNELDEPAEEPLVSSITR
Q13153_T_219	Q13153	Q13153	Serine/threonine-protein kinase PAK 1	PAK1	T	219	1.22572	0.0387583	#N/A	#N/A	#N/A	#N/A	0.806452	0.101142	#N/A	#N/A	SVIEPLPVTPTRDVATSPISPTENNTTPPDA	DVAT(0.656)S(0.597)PIS(0.597)PT(0.147)ENNT(0.002)TPPDALTR
Q8WUZ0_S_114	Q8WUZ0	Q8WUZ0	B-cell CLL/lymphoma 7 protein family member C	BCL7C	S	114	-0.851888	0.038955	-0.754193	0.293721	#N/A	#N/A	-0.399989	0.282993	0.130291	0.665244	QSFHSEGSLQKGTEPSPGGTPQPSRPVSPAG	GT(0.142)EPS(0.827)PGGT(0.069)PQPS(0.215)RPVS(0.748)PAGPPEGVPEEAQPPR
Q5T200_T_1033	Q5T200	Q5T200	Zinc finger CCCH domain-containing protein 13	ZC3H13	T	1033	0.178114	0.0390227	0.225324	0.0149086	0.0704567	0.319896	0.351654	0.0228925	0.0866165	0.437333	DEEAAQQSKKKRGPRTPPITTKEELVEMCNG	T(1)PPITTK
O75351_S_102	O75351	O75351	Vacuolar protein sorting-associated protein 4B	VPS4B	S	102	-0.527052	0.0390614	-0.112913	0.574926	-0.616168	0.0124705	-1.35007	0.245069	-0.247265	0.352188	VKEGQPSPADEKGNDSDGEGESDDPEKKKLQ	GNDS(1)DGEGESDDPEK
Q13439_S_71	Q13439	Q13439	Golgin subfamily A member 4	GOLGA4	S	71	-0.480175	0.0392797	-0.441125	0.260174	-0.658201	0.0226005	-0.499035	0.0664811	0.00873138	0.968922	GDTQSFAQKLQLRVPSVESLFRSPIKESLFR	VPS(1)VESLFR
Q9P270_S_343	Q9P270	Q9P270	SLAIN motif-containing protein 2	SLAIN2	S	343	-1.04076	0.039282	-0.414068	0.454204	-0.980281	0.0373854	-0.779678	0.0986402	0.135031	0.729157	DDNMHHAVYPAVNRFSPSPRNSPRPSPKQSP	FS(1)PS(1)PR
P51610_S_6	P51610	P51610	Host cell factor 1;HCF N-terminal chain 1;HCF N-terminal chain 2;HCF N-terminal chain 3;HCF N-terminal chain 4;HCF N-terminal chain 5;HCF N-terminal chain 6;HCF C-terminal chain 1;HCF C-terminal chain 2;HCF C-terminal chain 3;HCF C-terminal chain 4;HCF C-terminal chain 5;HCF C-terminal chain 6	HCFC1	S	6	0.722344	0.0393478	0.484785	0.427812	0.313485	0.36884	0.336206	0.34933	0.153912	0.629774	__________MASAVSPANLPAVLLQPRWKR	AS(0.001)AVS(0.999)PANLPAVLLQPR
Q96D71_S_273	Q96D71	Q96D71	RalBP1-associated Eps domain-containing protein 1	REPS1	S	273	1.79349	0.039438	-0.690532	0.0449787	2.4425	0.0131384	1.73489	0.105367	0.977163	0.428619	TVASATTAIEIRRQSSSYDDPWKITDEQRQY	RQS(0.983)S(0.931)S(0.072)Y(0.014)DDPWK
P49848_T_660	P49848	P49848	Transcription initiation factor TFIID subunit 6	TAF6	T	660	-0.336948	0.0394662	-0.256893	0.382279	#N/A	#N/A	#N/A	#N/A	#N/A	#N/A	GGKQEAGDSPPPAPGTPKANGSQPNSGSPQP	QEAGDS(1)PPPAPGT(1)PK
Q8N9T8_T_91	Q8N9T8	Q8N9T8	Protein KRI1 homolog	KRI1	T	91	-0.366721	0.0394943	#N/A	#N/A	#N/A	#N/A	-0.410618	0.073121	0.0366231	0.833069	KDPRIYQKDATFYNRTASSSDSEEDPEALEK	T(0.774)AS(0.802)S(0.774)S(0.774)DS(0.877)EEDPEALEK
P10451_T_227	P10451	P10451	Osteopontin	SPP1	T	227	-0.972882	0.0400642	1.36465	0.187295	-0.528291	0.647751	#N/A	#N/A	#N/A	#N/A	NAPSDWDSRGKDSYETSQLDDQSAETHSHKQ	GKDS(0.011)Y(0.01)ET(0.989)S(0.989)QLDDQSAETHSHK
Q13523_S_518	Q13523	Q13523	Serine/threonine-protein kinase PRP4 homolog	PRPF4B	S	518	-0.822297	0.0402329	0.0926909	0.592637	-0.0738933	0.779488	-0.880775	0.123371	-0.109877	0.704437	KFKGSLSEGMKVEQESSSDDNLEDFDVEEED	VEQES(1)S(1)S(1)DDNLEDFDVEEEDEEALIEQR
Q13523_S_519	Q13523	Q13523	Serine/threonine-protein kinase PRP4 homolog	PRPF4B	S	519	-0.822297	0.0402329	0.0926909	0.592637	-0.0738933	0.779488	-0.880775	0.123371	-0.109877	0.704437	FKGSLSEGMKVEQESSSDDNLEDFDVEEEDE	VEQES(1)S(1)S(1)DDNLEDFDVEEEDEEALIEQR
Q13523_S_520	Q13523	Q13523	Serine/threonine-protein kinase PRP4 homolog	PRPF4B	S	520	-0.822297	0.0402329	0.0926909	0.592637	-0.0738933	0.779488	-0.880775	0.123371	-0.109877	0.704437	KGSLSEGMKVEQESSSDDNLEDFDVEEEDEE	VEQES(1)S(1)S(1)DDNLEDFDVEEEDEEALIEQR
Q13409_S_104	Q13409	Q13409	Cytoplasmic dynein 1 intermediate chain 2	DYNC1I2	S	104	0.94298	0.0402669	#N/A	#N/A	0.663729	0.106771	0.407296	0.321964	0.193362	0.558923	SSKSVSTPSEAGSQDSGDGAVGSRTLHWDTD	SVSTPSEAGSQDS(1)GDGAVGSR
Q7KZ85_S_7	Q7KZ85	Q7KZ85	Transcription elongation factor SPT6	SUPT6H	S	7	-0.524187	0.0403348	-0.12016	0.38829	-0.152134	0.372297	-0.383769	0.0517672	-0.0402718	0.845282	_________MSDFVESEAEESEEEYNDEGEV	S(1)DFVES(1)EAEES(1)EEEYNDEGEVVPR
O43312_S_644	O43312	O43312	Metastasis suppressor protein 1	MTSS1	S	644	1.6826	0.0403544	#N/A	#N/A	#N/A	#N/A	#N/A	#N/A	#N/A	#N/A	VLPAPPDGPEERGEHSPESPSVGEGPQGVTS	GEHS(0.948)PES(0.771)PS(0.23)VGEGPQGVT(0.011)S(0.011)MPS(0.011)S(0.011)MWS(0.005)GQASVNPPLPGPK
P26651_T_92	P26651	P26651	Tristetraprolin	ZFP36	T	92	2.71011	0.0403769	#N/A	#N/A	3.24723	0.0624327	2.81576	0.071101	#N/A	#N/A	APLAPRLGPELSPSPTSPTATSTTPSRYKTE	LGPELS(0.029)PS(0.025)PT(0.836)S(0.108)PT(0.002)ATSTTPSR
Q9UQL6_S_1108	Q9UQL6	Q9UQL6	Histone deacetylase 5	HDAC5	S	1108	0.497357	0.0404611	0.274289	0.215299	0.0734145	0.823619	0.310961	0.196036	#N/A	#N/A	SVGAEQAQAAAAREHSPRPAEEPMEQEPAL_	EHS(1)PRPAEEPMEQEPAL
Q9H1E3_S_75	Q9H1E3	Q9H1E3	Nuclear ubiquitous casein and cyclin-dependent kinase substrate 1	NUCKS1	S	75	-0.372433	0.0407957	0.0686738	0.752429	0.338053	0.607459	0.0339077	0.933373	-0.147919	0.715009	DSEDKDVKTKKDDSHSAEDSEDEKEDHKNVR	KDDS(1)HS(1)AEDS(1)EDEKEDHK
Q5SYE7_S_842	Q5SYE7	Q5SYE7	NHS-like protein 1	NHSL1	S	842	0.683705	0.0408396	0.603503	0.275403	#N/A	#N/A	0.61317	0.104053	#N/A	#N/A	TMPQVPGGSVKPKIMSPEKSHRVISPSSGYS	IMS(1)PEK
O15231_S_519	O15231	O15231	Zinc finger protein 185	ZNF185	S	519	1.58707	0.0410541	#N/A	#N/A	#N/A	#N/A	0.983911	0.139898	#N/A	#N/A	PTQQPADPSTPEQQNSPSGSEQFVRRESCTS	GGQGDPAVPT(0.03)QQPADPS(0.03)T(0.03)PEQQNS(0.892)PS(0.017)GS(0.002)EQFVR
Q5VZ89_S_1297	Q5VZ89	Q5VZ89	DENN domain-containing protein 4C	DENND4C	S	1297	-1.53037	0.0411582	#N/A	#N/A	#N/A	#N/A	#N/A	#N/A	-0.266222	0.622415	DHGSPAQENPESEKSSPAVSRSKTFTGRFKQ	RS(0.539)S(0.461)LPLDHGSPAQENPES(0.987)EKS(0.085)S(0.92)PAVS(0.007)R
O95466_S_211	O95466	O95466	Formin-like protein 1	FMNL1	S	211	1.77062	0.0412431	#N/A	#N/A	#N/A	#N/A	#N/A	#N/A	#N/A	#N/A	VPKSRHLTIKLTPAHSRKALRNSRIVSQKDD	LT(0.291)PAHS(0.709)R
Q9UQQ2_S_511	Q9UQQ2	Q9UQQ2	SH2B adapter protein 3	SH2B3	S	511	0.783229	0.0412669	#N/A	#N/A	#N/A	#N/A	#N/A	#N/A	#N/A	#N/A	LGLPHLSSSGCPRGLSPEGLPGRSSPPEQIF	GLS(1)PEGLPGR
O60841_S_107	O60841	O60841	Eukaryotic translation initiation factor 5B	EIF5B	S	107	0.894267	0.0415249	-0.413607	0.599444	0.962542	0.0347463	0.647387	0.121459	0.495311	0.265039	TSKDKKKKGQKGKKQSFDDNDSEELEDKDSK	KQS(1)FDDNDS(1)EELEDKDSK
Q96JM3_S_204	Q96JM3	Q96JM3	Chromosome alignment-maintaining phosphoprotein 1	CHAMP1	S	204	0.649607	0.0415568	0.374331	0.230448	0.167104	0.744258	0.303469	0.526186	-0.0910278	0.841496	KSVPVCESQKLAPVPSPEPQKPAPVSPESVK	LAPVPS(1)PEPQKPAPVS(0.98)PES(0.02)VK
Q5T1M5_S_346	Q5T1M5	Q5T1M5	FK506-binding protein 15	FKBP15	S	346	0.963781	0.0416838	0.63276	0.0746278	0.75479	0.0150852	0.935973	0.0340388	0.298382	0.398963	IPFKSGEPALRTKSNSLSEQLAINTSPDAVK	S(0.005)NS(0.995)LSEQLAINTSPDAVK
Q9Y286_S_413	Q9Y286	Q9Y286	Sialic acid-binding Ig-like lectin 7	SIGLEC7	S	413	-0.45388	0.0416969	0.0521212	0.818759	-0.183547	0.47372	-0.201232	0.401175	-0.110242	0.524428	ANTIRGSASQGNLTESWADDNPRHHGLAAHS	GS(0.353)AS(0.647)QGNLTES(1)WADDNPR
Q02880_S_1552	Q02880	Q02880	DNA topoisomerase 2-beta	TOP2B	S	1552	0.921982	0.0417988	0.33564	0.515236	1.01051	0.0210756	0.679197	0.0997514	0.165979	0.654764	PKGKGRGAKKRKASGSENEGDYNPGRKTSKT	KAS(1)GS(1)ENEGDYNPGR
Q14244_S_183	Q14244	Q14244	Ensconsin	MAP7	S	183	-0.392896	0.0421583	#N/A	#N/A	#N/A	#N/A	#N/A	#N/A	#N/A	#N/A	GSPSIHSADPDRRSVSTMNLSKYVDPVISKR	SVS(0.99)T(0.01)MNLSK
Q99759_S_250	Q99759	Q99759	Mitogen-activated protein kinase kinase kinase 3	MAP3K3	S	250	0.294605	0.042336	0.0267237	0.862813	0.124866	0.317046	0.185123	0.360821	-0.0318957	0.829296	ADSPSFRKSRMSRAQSFPDNRQEYSDRETQL	AQS(1)FPDNR
P07355_Y_30	P07355	P07355;A6NMY6	Annexin A2;Putative annexin A2-like protein	ANXA2;ANXA2P2	Y	30;30	0.306076	0.0424074	#N/A	#N/A	0.279586	0.031905	#N/A	#N/A	#N/A	#N/A	GDHSTPPSAYGSVKAYTNFDAERDALNIETA	AY(1)TNFDAER
Q641Q2_S_478	Q641Q2	Q641Q2;Q9Y4E1	WASH complex subunit FAM21A;WASH complex subunit FAM21C	FAM21A;FAM21C	S	478;478	0.696829	0.0424078	#N/A	#N/A	0.800646	0.0358064	#N/A	#N/A	0.443606	0.128844	FSAPHSKPSKTGKVQSTADIFGDEEGDLFKE;FSAPHSKPSKTRKVQSTADIFGDEEGDLFKE	VQS(0.99)T(0.01)ADIFGDEEGDLFK
P35251_S_156	P35251	P35251	Replication factor C subunit 1	RFC1	S	156	0.626717	0.0424116	-0.0904536	0.801969	0.564204	0.0281377	0.653736	0.0848819	-0.104246	0.616519	MKKNEENTKTKNKPLSPIKLTPTSVLDYFGT	NKPLS(1)PIK
Q6ZS81_S_3123	Q6ZS81	Q6ZS81	WD repeat- and FYVE domain-containing protein 4	WDFY4	S	3123	0.355136	0.0424229	0.470837	0.280872	0.297134	0.0729367	0.0492173	0.84931	-0.742197	0.0408965	VPGRPAGEEPPAQPPSPRGHKWEKNLALSRE	PAGEEPPAQPPS(1)PR
O15417_S_2771	O15417	O15417	Trinucleotide repeat-containing gene 18 protein	TNRC18	S	2771	0.470228	0.0425457	#N/A	#N/A	0.767918	0.0256893	#N/A	#N/A	#N/A	#N/A	HLPTTKELAKRQRLPSVENRPKIAAFLPARQ	LPS(1)VENRPK
[truncated: 5,440 more rows]

## Sheet: vs LPS ctrl
							BL/LPS		FL/LPS
[truncated: 7,459 more rows]
